# Supplementary material for: An Esrrb and Nanog Cell Fate Regulatory Module Controlled by Feed Forward Loop Interactions
Source: Front Cell Dev Biol. 2021 Mar 19;9:630067. doi: 10.3389/fcell.2021.630067 (PMC8017264; doi:10.3389/fcell.2021.630067)
Supplement: Supplementary file 2 [file Table_1.XLSX]

## Sheet: Table S1. Data Integration 
Supplementary Table 1. In relation to Fig 1 and Fig 2
Data Integration from all layers_1563 genes.
		Esrrb-ChIP		mRNA	Protein	Methylome		mRNA	mRNA	mRNA	mRNA		Protein	Protein	Protein	Protein		Methylome	Methylome	Methylome	Methylome		H3K4me3	H3K4me3	H3K4me3	H3K4me3		H3K27me3	H3K27me3	H3K27me3	H3K27me3
Gene Name		Esrrb target		P-adj	P-adj	P-adj		E-0	E-1	E-3	E-5		P-0	P-1	P-3	P-5		M-0	M-1	M-3	M-5		K4-0	K4-1	K4-3	K4-5		K27-0	K27-1	K27-3	K27-5		Cluster, co-expression	GO terms>	Wnt receptor signaling pathway	non-canonical Wnt receptor signaling pathway	regulation of Wnt receptor signaling pathway	regulation of canonical Wnt receptor signaling pathway	cytoskeleton	cytoskeleton organization	canonical Wnt receptor signaling pathway	T cell differentiation	actin binding	developmental process	embryo development	leukocyte differentiation	lymphocyte differentiation	positive regulation of cell differentiation	positive regulation of osteoblast differentiation
Abcf3		0		0.000942213	NA	0.0188426		0.636307	1.04591	-1.04879	-0.633423		NA	NA	NA	NA		-1.38615	-0.0382461	0.88924	0.535152		1.3152	-0.454855	0.15858	-1.01893		NA	NA	NA	NA		0		0	0	0	0	0	0	0	0	0	0	0	0	0	0	0
Abcg1		0		2.45e-06	NA	0.044086		0.0614252	0.370358	0.960085	-1.39187		NA	NA	NA	NA		-0.646809	-0.667483	-0.140483	1.45477		0.537108	0.106974	0.794348	-1.43843		NA	NA	NA	NA		0		0	0	0	0	0	0	0	0	0	0	0	0	0	0	0
Abhd6		0		0.000122245	NA	NA		-0.577632	-0.13645	-0.736752	1.45083		NA	NA	NA	NA		NA	NA	NA	NA		0.791372	-0.775998	0.93344	-0.948814		-0.273882	1.42239	-0.226227	-0.922284		1		0	0	0	0	0	0	0	0	0	0	0	0	0	0	0
Abtb2		0		1.13e-06	NA	0.0417458		-0.773083	-0.383769	-0.312054	1.46891		NA	NA	NA	NA		0.474855	-0.886547	-0.769808	1.1815		-0.335647	0.887944	0.710355	-1.26265		0.465977	1.04013	-0.220696	-1.28541		1		0	0	0	0	0	0	0	0	0	0	0	0	0	0	0
Acbd3		0		0.0130764	NA	0.00532515		-0.439254	-0.663543	-0.386335	1.48913		NA	NA	NA	NA		-1.34042	-0.0711347	0.387997	1.02356		-0.697656	-0.030584	1.42411	-0.695874		NA	NA	NA	NA		1		0	0	0	0	0	0	0	0	0	0	0	0	0	0	0
Accn2		0		0.00338389	NA	NA		-0.155381	0.346343	1.09567	-1.28663		NA	NA	NA	NA		NA	NA	NA	NA		-0.607973	0.520681	1.12888	-1.04158		-0.229166	0.815304	0.734302	-1.32044		1		0	0	0	0	0	0	0	0	0	0	0	0	0	0	0
Acer2		0		0.000460966	NA	NA		-0.247332	1.43091	-0.28283	-0.900744		NA	NA	NA	NA		NA	NA	NA	NA		0.547699	-0.71232	1.12612	-0.961499		-0.785358	1.30152	0.269192	-0.785358		0		0	0	0	0	0	0	0	0	0	0	0	0	0	0	0
Acin1		0		1.84e-05	0.367357	0.0390556		0.818098	0.654864	-0.0973172	-1.37564		1.06351	0.522232	-0.381205	-1.20454		-1.33991	-0.0661276	0.377612	1.02843		-0.466257	0.275258	1.25494	-1.06394		NA	NA	NA	NA		0		0	0	0	0	0	0	0	0	0	0	0	0	0	0	0
Acsl5		0		0.000662613	NA	0.0330799		-1.11102	0.61642	-0.547477	1.04208		NA	NA	NA	NA		-0.652848	-0.823072	0.102677	1.37324		1.33234	-0.552025	0.164689	-0.945		NA	NA	NA	NA		1		0	0	0	0	0	0	0	0	0	0	0	0	0	0	0
Actb		0		0	NA	NA		-0.679016	0.409792	-0.945843	1.21507		-0.148855	0.470475	1.00211	-1.32373		NA	NA	NA	NA		0.848329	-0.185534	0.675147	-1.33794		NA	NA	NA	NA		1		0	0	0	0	1	0	0	0	0	1	0	0	0	0	0
Actg1		0		0.000166109	0.00149113	0.0441683		-1.0418	-0.405037	0.130153	1.31668		-0.619674	-0.597045	-0.263231	1.47995		-0.70681	-0.370799	-0.405205	1.48281		1.14107	0.354269	-0.271007	-1.22434		NA	NA	NA	NA		1		0	0	0	0	1	1	0	0	0	0	0	0	0	0	0
Actn1		0		2.31e-07	NA	NA		-0.672252	-0.578268	-0.220844	1.47136		-1.15458	-0.287988	0.199985	1.24258		NA	NA	NA	NA		0.51083	-0.168246	0.980243	-1.32283		NA	NA	NA	NA		1		0	0	0	0	1	1	0	0	1	0	0	0	0	0	0
Actr10		0		0.00161993	NA	0.0485486		0.344237	-0.649776	-0.94555	1.25109		NA	NA	NA	NA		0.277896	-0.74681	-0.827406	1.29632		0.86625	-0.210749	0.669835	-1.32534		NA	NA	NA	NA		1		0	0	0	0	1	0	0	0	0	0	0	0	0	0	0
Adal		0		0.0438795	NA	0.00643275		1.22192	0.407869	-0.893833	-0.735952		NA	NA	NA	NA		1.44988	-0.148406	-0.770933	-0.530544		1.3244	-0.22629	-0.00506603	-1.09304		NA	NA	NA	NA		0		0	0	0	0	0	0	0	0	0	0	0	0	0	0	0
Adam10		0		4.38e-07	NA	NA		-0.730264	-0.615186	-0.0964106	1.44186		-0.266382	-0.421181	-0.777663	1.46523		NA	NA	NA	NA		0.436832	0.49841	0.562774	-1.49802		NA	NA	NA	NA		1		0	0	0	0	0	0	0	0	0	1	1	0	0	0	0
Adam23		0		2.53e-06	NA	0.0233122		0.532756	0.473348	0.49344	-1.49954		NA	NA	NA	NA		-0.775834	-0.75361	0.190026	1.33942		0.915689	0.517518	-0.0583297	-1.37488		NA	NA	NA	NA		0		0	0	0	0	0	0	0	0	0	0	0	0	0	0	0
Adamts19		0		0.0149456	NA	NA		-0.946567	-0.110404	1.40405	-0.34708		NA	NA	NA	NA		NA	NA	NA	NA		-0.193802	0.51224	0.991726	-1.31016		0.0424271	1.29753	-0.213421	-1.12653		1		0	0	0	0	0	0	0	0	0	0	0	0	0	0	0
Adamts4		0		0.00410119	NA	0.0250514		0.804012	-0.363494	-1.25089	0.810374		NA	NA	NA	NA		-0.0472666	-1.01358	-0.308538	1.36939		1.39098	-0.728306	0.0656289	-0.728306		NA	NA	NA	NA		1		0	0	0	0	0	0	0	0	0	0	0	0	0	0	0
Adap2		0		0.000177297	NA	NA		1.36819	-0.235866	-0.101745	-1.03057		NA	NA	NA	NA		NA	NA	NA	NA		-0.331383	0.241172	1.23421	-1.144		-0.928828	1.38154	0.0247936	-0.477505		0		0	0	0	0	0	0	0	0	0	1	0	0	0	0	0
Adcy1		0		1.98e-06	NA	NA		1.24995	-0.389275	0.246309	-1.10699		NA	NA	NA	NA		NA	NA	NA	NA		0.324704	-0.221731	1.14017	-1.24315		-1.04854	1.25812	0.279747	-0.489321		0		0	0	0	0	0	0	0	0	0	1	0	0	0	0	0
Adcy3		0		0.00243648	NA	0.00504408		0.143076	-0.932109	1.34305	-0.554012		NA	NA	NA	NA		1.48851	-0.668295	-0.435945	-0.384273		0.00158856	-0.283757	1.34102	-1.05885		NA	NA	NA	NA		1		0	0	0	0	0	0	0	0	0	0	0	0	0	0	0
Adhfe1		0		1.13e-06	NA	0.0308293		0.863862	0.625987	-0.131712	-1.35814		NA	NA	NA	NA		-1.00932	-0.344804	-0.010528	1.36465		0.765642	0.855281	-0.381166	-1.23976		NA	NA	NA	NA		0		0	0	0	0	0	0	0	0	0	0	0	0	0	0	0
Adora2b		0		1.12e-05	NA	0.0145938		-0.0450873	1.23779	0.0178861	-1.21059		NA	NA	NA	NA		0.0447033	-1.12364	-0.219939	1.29887		0.745047	-0.295936	0.83763	-1.28674		-0.704548	1.10662	-0.975042	0.572967		0		0	0	0	0	0	0	0	0	0	0	0	0	0	0	0
Adrm1		0		2.5475e-05	NA	0.0067156		0.268273	1.29897	-0.704257	-0.862982		NA	NA	NA	NA		-1.40344	-0.0311475	0.730772	0.703816		0.567218	-0.15472	0.927164	-1.33966		NA	NA	NA	NA		0		0	0	0	0	0	0	0	0	0	1	0	0	0	0	0
Aebp1		0		8.13e-07	NA	0.0149842		0.999451	0.69919	-1.03579	-0.662849		NA	NA	NA	NA		-1.37511	0.195719	1.02288	0.156505		-0.322907	0.0760432	1.31915	-1.07228		NA	NA	NA	NA		0		0	0	0	0	0	0	0	0	0	0	0	0	0	0	0
Aes		1		9.44e-07	NA	0.00668029		1.19912	0.416862	-0.604714	-1.01127		NA	NA	NA	NA		1.21324	0.246314	-0.281317	-1.17824		-0.55087	-0.122552	1.44459	-0.771164		NA	NA	NA	NA		1		1	0	1	1	0	0	0	0	0	1	0	0	0	0	0
Aff2		0		0.00194719	NA	NA		-0.467426	-0.728024	-0.278899	1.47435		NA	NA	NA	NA		NA	NA	NA	NA		0.316966	0.396963	0.758182	-1.47211		1.09281	-0.848641	0.604473	-0.848641		1		0	0	0	0	0	0	0	0	0	0	0	0	0	0	0
Agpat4		0		0.0138189	NA	0.0242268		-1.27418	0.391698	-0.204378	1.08686		NA	NA	NA	NA		-1.41576	0.60889	0.790322	0.016546		0.991773	-0.0916094	0.44514	-1.3453		NA	NA	NA	NA		1		0	0	0	0	0	0	0	0	0	0	0	0	0	0	0
Ahnak		0		9.25e-05	NA	NA		-0.112567	-0.49937	-0.82335	1.43529		-1.0306	-0.280748	-0.051155	1.36251		NA	NA	NA	NA		0.207506	0.00209079	1.1066	-1.3162		NA	NA	NA	NA		1		0	0	0	0	0	0	0	0	0	0	0	0	0	0	0
AI661453		0		0	NA	0.00438851		-1.21377	-0.201479	0.215324	1.19992		NA	NA	NA	NA		1.35357	-1.00858	-0.385927	0.0409452		-0.27584	-0.416411	1.4666	-0.774345		NA	NA	NA	NA		1		0	0	0	0	0	0	0	0	0	0	0	0	0	0	0
AI837181		0		0	NA	0.011545		-1.25159	0.797653	-0.362208	0.816141		NA	NA	NA	NA		-0.619094	-0.90255	0.193184	1.32846		1.0986	0.395295	-1.25733	-0.236566		NA	NA	NA	NA		1		0	0	0	0	0	0	0	0	0	0	0	0	0	0	0
Aifm3		0		0.000540667	NA	0.0256915		-1.25631	-0.155225	1.15375	0.257782		NA	NA	NA	NA		1.44918	-0.410685	-0.209418	-0.829075		0.555236	0.0049584	0.845687	-1.40588		NA	NA	NA	NA		1		0	0	0	0	0	0	0	0	0	0	0	0	0	0	0
Akap8l		0		0.00079108	NA	0.016598		0.365695	0.356118	0.752409	-1.47422		NA	NA	NA	NA		-1.07597	-0.303038	0.0571896	1.32181		0.584067	0.320218	0.584067	-1.48835		NA	NA	NA	NA		0		0	0	0	0	0	0	0	0	0	0	0	0	0	0	0
Aldh1a7		0		0	NA	NA		-0.386235	-0.0345163	-0.964596	1.38535		NA	NA	NA	NA		NA	NA	NA	NA		1.0427	-0.626122	0.638464	-1.05504		-0.375387	1.37999	-0.0279099	-0.976694		1		0	0	0	0	0	0	0	0	0	0	0	0	0	0	0
Aldh3b1		1		0.0011299	NA	0.0307489		0.784635	-0.216063	0.758793	-1.32736		NA	NA	NA	NA		-1.35796	0.249178	1.04386	0.064922		1.04914	-0.115004	0.384338	-1.31847		NA	NA	NA	NA		1		0	0	0	0	0	0	0	0	0	0	0	0	0	0	0
Aldoa		0		0.00209038	NA	NA		-1.00792	0.11929	1.33174	-0.443105		-0.693469	-0.771852	0.0808306	1.38449		NA	NA	NA	NA		0.865557	-0.82391	0.865494	-0.907141		NA	NA	NA	NA		1		0	0	0	0	1	0	0	0	0	0	0	0	0	0	0
Aldoc		0		0.000343526	NA	0.0111472		-0.668375	-0.0298814	1.42351	-0.725256		NA	NA	NA	NA		-1.37697	0.481106	0.933314	-0.0374455		0.144954	-0.74105	1.35922	-0.763123		NA	NA	NA	NA		1		0	0	0	0	0	0	0	0	0	1	0	0	0	0	0
Alg11		0		0	NA	NA		0.370078	1.11298	-0.229391	-1.25367		NA	NA	NA	NA		NA	NA	NA	NA		0.942966	-0.757873	0.779036	-0.96413		-0.863956	-0.863956	0.77934	0.948572		0		0	0	0	0	0	0	0	0	0	0	0	0	0	0	0
Alkbh5		0		0.00362016	NA	NA		-1.4142	0.00019059	0.694039	0.719968		-0.87154	-0.349361	1.43902	-0.218122		NA	NA	NA	NA		-0.623824	-1.07061	0.726651	0.967786		NA	NA	NA	NA		0		0	0	0	0	0	0	0	0	0	0	0	0	0	0	0
Ammecr1l		0		3.09e-05	NA	0.0321852		-0.438294	-0.768652	-0.259288	1.46623		NA	NA	NA	NA		-1.23734	-0.168663	0.22754	1.17846		0.187728	-0.602235	1.3289	-0.914389		NA	NA	NA	NA		1		0	0	0	0	0	0	0	0	0	0	0	0	0	0	0
Amn		0		1.43e-07	NA	0.00250427		0.23575	0.893326	0.304078	-1.43315		-1.09996	-0.459079	1.20616	0.352874		-1.3741	0.592857	0.867691	-0.086444		0.133239	-0.748725	1.36421	-0.748725		NA	NA	NA	NA		0		0	0	0	0	0	0	0	0	0	1	0	0	0	0	0
Amph		0		3.42e-06	NA	NA		0.501842	0.567127	0.428628	-1.4976		NA	NA	NA	NA		NA	NA	NA	NA		1.01637	0.431743	-0.119054	-1.32906		-0.86554	-0.86554	0.906529	0.824552		0		0	0	0	0	1	0	0	0	0	0	0	0	0	0	0
Angel2		0		0.000363392	NA	0.0440075		1.28218	-0.0779893	-0.0431239	-1.16107		NA	NA	NA	NA		-1.07408	0.827862	0.875	-0.628779		0.999084	-0.402365	0.613205	-1.20992		NA	NA	NA	NA		0		0	0	0	0	0	0	0	0	0	0	0	0	0	0	0
Ank		0		4.13e-08	NA	NA		-1.27426	0.0164313	0.0881203	1.16971		NA	NA	NA	NA		NA	NA	NA	NA		0.265556	-0.533349	1.27608	-1.00829		0.361071	-0.806672	1.25227	-0.806672		1		0	0	0	0	0	0	0	0	0	0	0	0	0	0	0
Ank3		0		1.56e-06	NA	NA		-0.88124	-0.82804	1.05079	0.658491		-0.698329	-0.556981	1.46855	-0.21324		NA	NA	NA	NA		1.27974	0.0451098	-0.171196	-1.15365		NA	NA	NA	NA		1		0	0	0	0	0	0	0	0	0	0	0	0	0	0	0
Ankmy2		0		4.46e-05	NA	0.0128335		1.21945	0.407908	-0.707807	-0.919548		NA	NA	NA	NA		-1.22973	-0.387039	0.683933	0.93284		-1.16839	1.13198	0.438223	-0.401811		NA	NA	NA	NA		1		0	0	0	0	0	0	0	0	0	0	0	0	0	0	0
Anks1		0		0	NA	0.0210393		-1.15636	-0.435751	0.475481	1.11663		NA	NA	NA	NA		-1.42534	0.155217	0.372665	0.897459		0.292423	1.14095	-1.25772	-0.175653		NA	NA	NA	NA		1		0	0	0	0	0	0	0	0	0	0	0	0	0	0	0
Anxa11		0		7.07e-07	NA	NA		-1.13221	0.566269	1.06951	-0.50357		-0.910133	-0.683106	1.26343	0.329811		NA	NA	NA	NA		-0.163428	0.107543	1.24453	-1.18864		NA	NA	NA	NA		1		0	0	0	0	1	0	0	0	0	0	0	0	0	0	0
Anxa2		0		5.58e-07	0.00442225	NA		-0.936646	-0.328209	-0.147009	1.41186		-0.732228	-0.717642	0.0549458	1.39492		NA	NA	NA	NA		-0.299739	-0.708482	1.47878	-0.470558		NA	NA	NA	NA		1		0	0	0	0	0	0	0	0	0	1	0	0	0	0	0
Ap2a2		0		3.91e-05	NA	NA		-0.836158	-0.442958	-0.162489	1.44161		1.2856	-0.859986	-0.721274	0.295657		NA	NA	NA	NA		-0.0761942	0.233934	1.13089	-1.28863		NA	NA	NA	NA		1		0	0	0	0	0	0	0	0	0	0	0	0	0	0	0
Ap2m1		0		0.000214499	NA	NA		0.728997	0.224144	-1.46755	0.514409		-0.510344	-0.496676	-0.492937	1.49996		NA	NA	NA	NA		-0.174672	0.0723066	1.26753	-1.16517		NA	NA	NA	NA		0		0	0	0	0	0	0	0	0	0	0	0	0	0	0	0
Ap3s1		0		0.000472505	NA	0.0458765		-0.210107	-1.07626	-0.053286	1.33966		NA	NA	NA	NA		-1.08742	0.00614817	-0.244516	1.32578		0.86216	-0.977753	0.86216	-0.746566		NA	NA	NA	NA		1		0	0	0	0	0	0	0	0	0	0	0	0	0	0	0
Apba2		0		0	NA	NA		-0.907276	-0.587993	1.34479	0.150474		NA	NA	NA	NA		NA	NA	NA	NA		0.393556	0.408869	0.684143	-1.48657		-0.852292	1.41563	-0.517167	-0.0461707		1		0	0	0	0	0	0	0	0	0	1	1	0	0	0	0
Apcdd1		0		2.18e-05	NA	0.0178809		1.47744	-0.547972	-0.670817	-0.258652		NA	NA	NA	NA		0.725117	0.766525	-0.123669	-1.36797		-0.0833229	-0.148263	1.32911	-1.09752		NA	NA	NA	NA		1		1	0	1	0	0	0	0	0	0	1	0	0	0	0	0
Apex1		0		1.67e-06	NA	NA		0.89378	0.822487	-0.697063	-1.0192		0.890671	-1.43458	0.291646	0.252261		NA	NA	NA	NA		0.672149	-0.243488	0.880442	-1.3091		NA	NA	NA	NA		0		0	0	0	0	0	0	0	0	0	1	0	0	0	0	0
Apoe		0		5.3e-06	NA	NA		0.347377	0.699425	0.436348	-1.48315		-0.358176	1.14802	0.39306	-1.1829		NA	NA	NA	NA		1.12821	-0.127569	0.277569	-1.27821		NA	NA	NA	NA		0		0	0	0	0	0	0	0	0	0	1	0	0	0	0	0
Arg2		0		0.00276121	NA	0.0433872		0.945912	0.506083	-0.0955279	-1.35647		NA	NA	NA	NA		1.20744	-0.586235	-1.01964	0.398437		1.10928	0.0618384	0.149257	-1.32038		-1.00883	1.08404	0.596537	-0.671748		0		0	0	0	0	0	0	0	0	0	0	0	0	0	0	0
Arhgap23		0		0	NA	0.0270344		-0.433108	-0.554723	-0.510274	1.49811		NA	NA	NA	NA		-0.0809664	0.87697	0.578614	-1.37462		0.313034	0.0575784	1.00424	-1.37485		NA	NA	NA	NA		1		0	0	0	0	0	0	0	0	0	0	0	0	0	0	0
Arhgap29		0		6.89e-07	NA	NA		-0.963653	-0.422599	0.0105076	1.37574		NA	NA	NA	NA		NA	NA	NA	NA		-0.38763	0.142114	1.30585	-1.06033		0.678447	-1.45463	0.140586	0.635599		1		0	0	0	0	0	0	0	0	0	0	0	0	0	0	0
Arid3a		0		5.29e-07	NA	NA		-0.765565	-0.617391	-0.0421619	1.42512		-1.27913	-0.307111	0.717493	0.868746		NA	NA	NA	NA		0.044832	-0.634227	1.39516	-0.805769		NA	NA	NA	NA		1		0	0	0	0	0	0	0	0	0	0	0	0	0	0	0
Arl10		0		8.94115e-05	NA	0.0128481		-0.879524	0.0574501	-0.559848	1.38192		NA	NA	NA	NA		-1.2125	-0.364982	0.512685	1.0648		-0.38856	-0.0809518	1.40357	-0.934057		NA	NA	NA	NA		1		0	0	0	0	0	0	0	0	0	0	0	0	0	0	0
Arl6ip5		0		0.000805053	NA	NA		-1.19738	0.0500586	-0.0992489	1.24657		-0.399092	1.44845	-0.834623	-0.214738		NA	NA	NA	NA		0.875401	-0.522649	0.797865	-1.15062		NA	NA	NA	NA		1		0	0	0	0	1	0	0	0	0	0	0	0	0	0	0
Arntl		0		6.68e-05	NA	NA		0.922518	-0.187793	-1.32751	0.592789		NA	NA	NA	NA		NA	NA	NA	NA		-0.0395325	-0.176547	1.32128	-1.1052		-1.31802	-0.11169	1.05272	0.37699		1		0	0	0	0	0	0	0	0	0	0	0	0	0	0	0
Arpc5		0		0.00262588	NA	NA		0.0612847	-0.762545	-0.690735	1.392		NA	NA	NA	NA		NA	NA	NA	NA		0.104816	-0.194791	1.25887	-1.16889		-0.865384	0.81827	0.912499	-0.865384		1		0	0	0	0	1	0	0	0	1	0	0	0	0	0	0
Arrb2		0		0.00366717	NA	0.0128412		-0.80111	0.397932	1.23081	-0.827633		NA	NA	NA	NA		-1.31365	0.461571	1.01691	-0.164836		1.2082	-0.532508	0.37923	-1.05493		NA	NA	NA	NA		1		0	0	0	0	0	0	0	0	0	0	0	0	0	0	0
Arsb		0		0	NA	0.0197373		-0.994796	-0.658231	0.501808	1.15122		NA	NA	NA	NA		1.1277	0.516133	-0.586543	-1.05729		-0.322125	0.152694	1.28024	-1.11081		0.725435	0.305798	0.445765	-1.477		1		0	0	0	0	0	0	0	0	0	1	0	0	0	0	0
Arsg		0		0.0161692	NA	0.0487287		-0.689279	-0.982293	1.1212	0.550373		NA	NA	NA	NA		0.0256907	-1.11007	-0.225648	1.31003		1.22204	-0.750271	0.409258	-0.881029		NA	NA	NA	NA		1		0	0	0	0	0	0	0	0	0	0	0	0	0	0	0
Arsi		0		4.09e-07	NA	NA		-0.724329	-0.642111	-0.0682655	1.43471		NA	NA	NA	NA		NA	NA	NA	NA		-0.432921	-0.583382	1.49704	-0.480739		0.732002	0.990385	-0.861194	-0.861194		1		0	0	0	0	0	0	0	0	0	0	0	0	0	0	0
Arvcf		0		0.000297456	0.520311	NA		1.27004	0.32841	-0.827712	-0.770738		-0.0302326	-1.16719	-0.0794583	1.27688		NA	NA	NA	NA		0.679029	-0.676183	1.0188	-1.02164		NA	NA	NA	NA		0		0	0	0	0	0	0	0	0	0	0	0	0	0	0	0
Asb1		0		0.000928026	NA	0.0127949		-0.610321	0.799899	-1.08719	0.897607		NA	NA	NA	NA		0.70751	-0.597459	-1.08857	0.978516		0.459521	-0.598999	1.16981	-1.03033		NA	NA	NA	NA		1		0	0	0	0	0	0	0	0	0	1	0	0	0	0	0
Ascl2		0		0.000276423	NA	NA		-0.164494	1.45305	-0.76958	-0.518976		NA	NA	NA	NA		NA	NA	NA	NA		-0.0397657	0.693013	0.746872	-1.40012		-0.781409	1.46763	-0.342723	-0.343502		1		0	0	0	0	0	0	0	0	0	1	1	0	0	0	0
Asf1a		0		0.0123655	NA	0.0096612		0.763364	0.799871	-0.254536	-1.3087		0.876118	0.37742	0.180786	-1.43432		-0.735902	-0.738141	0.0939067	1.38014		0.599304	-0.277934	0.960017	-1.28139		NA	NA	NA	NA		0		0	0	0	0	0	0	0	0	0	0	0	0	0	0	0
Aspscr1		0		8.56e-06	NA	0.0407085		0.620428	1.08031	-0.820835	-0.879903		NA	NA	NA	NA		-1.40782	0.089494	0.393594	0.924729		0.19378	-0.343426	1.26506	-1.11541		NA	NA	NA	NA		0		0	0	0	0	0	0	0	0	0	0	0	0	0	0	0
Ass1		1		6.19e-08	NA	0.0189179		1.18149	0.431921	-1.0475	-0.565911		NA	NA	NA	NA		-0.319252	-0.829611	-0.305875	1.45474		0.347897	0.459999	0.677953	-1.48585		NA	NA	NA	NA		0		0	0	0	0	0	0	0	0	0	0	0	0	0	0	0
Atf4		0		0.0149998	NA	0.00964003		-0.100137	-0.499378	-0.83181	1.43132		NA	NA	NA	NA		-0.36306	-0.742913	-0.370236	1.47621		1.3688	0.0968146	-0.586183	-0.879433		NA	NA	NA	NA		1		0	0	0	0	0	0	0	0	0	0	0	0	0	0	0
Atg4b		0		0.00745073	NA	0.0284291		-0.0517913	-1.04548	-0.258294	1.35557		NA	NA	NA	NA		-1.06021	0.0882439	1.32139	-0.349426		0.299307	0.129668	0.969065	-1.39804		NA	NA	NA	NA		1		0	0	0	0	0	0	0	0	0	0	0	0	0	0	0
Atg5		0		0.000138519	NA	0.00650254		0.402576	1.14573	-1.17826	-0.370049		NA	NA	NA	NA		-0.81935	-0.641865	0.0790322	1.38218		0.92153	-0.517952	0.747176	-1.15075		NA	NA	NA	NA		0		0	0	0	0	0	0	0	0	0	1	0	0	0	0	0
Atg9a		0		0.0146874	NA	0.039016		-0.882184	-0.444513	-0.0929904	1.41969		NA	NA	NA	NA		-0.625746	-0.65932	-0.178455	1.46352		1.0078	-0.516279	0.647822	-1.13935		NA	NA	NA	NA		1		0	0	0	0	0	0	0	0	0	0	0	0	0	0	0
Atic		0		4.6e-05	NA	0.0140408		-1.13786	1.13009	0.466572	-0.458803		-1.31057	-0.200406	0.9799	0.531075		-0.977042	-0.569871	0.261516	1.2854		0.44397	-0.580442	1.17654	-1.04007		NA	NA	NA	NA		0		0	0	0	0	0	0	0	0	0	0	0	0	0	0	0
Atp11a		0		0.00100642	NA	NA		0.827192	0.519213	-1.42811	0.0817047		NA	NA	NA	NA		NA	NA	NA	NA		0.0673837	-0.612299	1.38423	-0.839317		-0.86552	0.823686	0.907354	-0.86552		0		0	0	0	0	0	0	0	0	0	0	0	0	0	0	0
Atp5a1		1		2.78e-07	0.414009	0.0279797		0.883617	0.293876	0.259667	-1.43716		0.168874	-0.913753	-0.591696	1.33657		-0.5361	-0.557878	-0.402478	1.49646		0.533935	-0.620145	1.12167	-1.03546		NA	NA	NA	NA		0		0	0	0	0	0	0	0	0	0	1	1	0	0	0	0
Atp5e		0		0.0217642	NA	0.0330909		-0.554183	1.32302	0.184319	-0.95316		NA	NA	NA	NA		-1.48515	0.592625	0.595957	0.29657		0.760479	0.247372	0.458519	-1.46637		NA	NA	NA	NA		0		0	0	0	0	0	0	0	0	0	0	0	0	0	0	0
Atp6v0c		0		1.67e-05	NA	0.0341143		-0.444296	1.47218	-0.74527	-0.282611		NA	NA	NA	NA		-1.29925	0.0735845	0.0858476	1.13981		0.441458	-0.132582	1.016	-1.32487		NA	NA	NA	NA		0		0	0	0	0	0	0	0	0	0	0	0	0	0	0	0
Atp6v0e		0		0.0312669	NA	0.0152762		-0.89084	0.946893	-0.836799	0.780746		NA	NA	NA	NA		-1.42471	0.0372815	0.749951	0.637479		1.08075	-0.650454	0.596118	-1.02642		NA	NA	NA	NA		1		0	0	0	0	0	0	0	0	0	0	0	0	0	0	0
Atxn2		1		0.00941048	NA	NA		-0.238826	-1.06237	-0.0450163	1.34622		-0.759071	-0.219813	1.46319	-0.484311		NA	NA	NA	NA		-0.604166	0.0780552	1.37896	-0.852851		NA	NA	NA	NA		1		0	0	0	0	0	0	0	0	0	1	0	0	0	0	0
Atxn7		0		0.00326337	NA	0.0487168		0.602166	-1.35745	-0.127091	0.882372		NA	NA	NA	NA		1.31113	-0.574188	-0.951443	0.214505		-0.602904	0.204333	1.32074	-0.92217		0.715312	1.00462	-0.859964	-0.859964		1		0	0	0	0	0	0	0	0	0	0	0	0	0	0	0
Aurkb		0		0	NA	0.0096249		-0.997523	-0.199946	1.38867	-0.191203		-0.274599	-0.9795	-0.140673	1.39477		-1.18226	-0.290923	0.271573	1.20161		0.843925	-0.50767	0.825233	-1.16149		NA	NA	NA	NA		1		0	0	0	0	1	0	0	0	0	0	0	0	0	0	0
Aven		0		0.0001812	NA	0.0141834		1.02889	0.653033	-0.616801	-1.06512		NA	NA	NA	NA		-1.11421	-0.372177	0.235571	1.25081		0.369278	0.246121	0.835476	-1.45088		NA	NA	NA	NA		0		0	0	0	0	0	0	0	0	0	0	0	0	0	0	0
B4galnt1		0		0	NA	NA		1.00877	0.304806	0.0597051	-1.37328		NA	NA	NA	NA		NA	NA	NA	NA		0.217861	-0.53378	1.30201	-0.986094		-0.864885	0.927705	0.802065	-0.864885		0		0	0	0	0	0	0	0	0	0	0	0	0	0	0	0
Bace2		0		8.48e-05	NA	NA		-0.623668	0.27013	-0.935789	1.28933		NA	NA	NA	NA		NA	NA	NA	NA		0.24111	0.363805	0.843525	-1.44844		-0.836429	0.518981	1.15388	-0.836429		1		0	0	0	0	0	0	0	0	0	0	0	0	0	0	0
Bahd1		0		0.000432054	NA	NA		-1.3549	-0.105921	0.523009	0.937811		NA	NA	NA	NA		NA	NA	NA	NA		-0.597869	1.1333	0.511649	-1.04709		-0.548441	1.49377	-0.370113	-0.575218		1		0	0	0	0	0	0	0	0	0	0	0	0	0	0	0
Bai2		0		0.0072838	NA	NA		-0.88891	-0.829868	1.00782	0.710962		NA	NA	NA	NA		NA	NA	NA	NA		1.12951	-0.154614	0.295201	-1.2701		-1.2879	0.981619	-0.253564	0.559849		1		0	0	0	0	0	0	0	0	0	1	0	0	0	0	0
Baiap2		0		8.97e-05	NA	NA		0.782012	0.271639	-1.4648	0.411145		NA	NA	NA	NA		NA	NA	NA	NA		1.0042	0.0521313	0.317685	-1.37402		-0.864392	0.939569	0.789216	-0.864392		0		0	0	0	0	1	0	0	0	0	0	0	0	0	0	0
Banf1		0		1.26e-05	0.286591	0.0111393		0.0559145	0.972335	0.358455	-1.3867		0.0873141	-0.930681	-0.519214	1.36258		-1.24128	-0.271706	0.409495	1.1035		0.295149	-0.314113	1.19566	-1.1767		NA	NA	NA	NA		0		0	0	0	0	0	0	0	0	0	0	0	0	0	0	0
Barhl2		0		0.0202548	NA	NA		1.49002	-0.334126	-0.586603	-0.569292		NA	NA	NA	NA		NA	NA	NA	NA		1.29048	0.0475827	-0.201501	-1.13657		-0.460658	1.28477	0.219444	-1.04356		0		0	0	0	0	0	0	0	0	0	1	0	0	0	0	0
Bat1a		0		0.000558982	NA	0		-0.760469	1.43639	-0.0829636	-0.592955		NA	NA	NA	NA		-0.782529	-0.169615	-0.50004	1.45218		-0.953849	0.860705	0.866639	-0.773496		NA	NA	NA	NA		1		0	0	0	0	0	0	0	0	0	0	0	0	0	0	0
Baz1b		1		0.0192608	0.544976	NA		0.554858	-0.0985979	-1.36354	0.907283		1.42754	-0.46084	-0.107505	-0.859191		NA	NA	NA	NA		0.0255091	0.115285	1.14947	-1.29026		NA	NA	NA	NA		1		0	0	0	0	0	0	0	0	0	1	0	0	0	0	0
Baz2a		1		0.00023307	NA	NA		0.216914	-0.853731	1.32373	-0.686908		1.34241	-0.0788871	-0.18821	-1.07531		NA	NA	NA	NA		0.742878	-0.92681	0.9786	-0.794668		NA	NA	NA	NA		1		0	0	0	0	0	0	0	0	0	0	0	0	0	0	0
Bcas2		0		0.0173817	NA	NA		0.491333	0.313509	0.678417	-1.48326		1.43914	-0.85786	-0.4002	-0.181081		NA	NA	NA	NA		0.8493	0.252306	0.345931	-1.44754		NA	NA	NA	NA		0		0	0	0	0	0	0	0	0	0	0	0	0	0	0	0
Bcl11a		0		6.3e-07	NA	NA		-0.875744	0.992383	0.72954	-0.84618		NA	NA	NA	NA		NA	NA	NA	NA		-0.264291	1.30447	-1.10641	0.0662317		-0.290292	1.14527	-1.21444	0.359464		1		0	0	0	0	0	0	0	1	0	1	0	1	1	1	0
Bclaf1		0		0.0070856	0.185101	NA		0.993344	0.538986	-0.242361	-1.28997		-0.341319	0.503418	-1.22493	1.06283		NA	NA	NA	NA		0.803925	-0.269418	0.766737	-1.30124		NA	NA	NA	NA		0		0	0	0	0	0	0	0	0	0	0	0	0	0	0	0
Bcorl1		0		7.43e-05	NA	NA		-1.28684	-0.239724	0.516952	1.00962		-1.24791	0.77888	0.837039	-0.368008		NA	NA	NA	NA		-0.195404	-0.215009	1.39503	-0.984619		NA	NA	NA	NA		1		0	0	0	0	0	0	0	0	0	0	0	0	0	0	0
Bcr		0		0	NA	0.0303199		-1.22846	0.67268	-0.386924	0.942701		NA	NA	NA	NA		0.0563413	-0.705351	-0.745238	1.39425		-0.363969	-0.578025	1.49319	-0.551191		-0.848659	1.0927	0.60462	-0.848659		1		0	0	0	0	0	1	0	0	0	1	0	0	0	0	0
Bdnf		0		0	NA	NA		-0.138533	1.31883	-0.0681487	-1.11214		NA	NA	NA	NA		NA	NA	NA	NA		-0.00639541	-0.209495	1.31889	-1.103		-1.39174	0.970351	0.338566	0.0828211		0		0	0	0	0	0	0	0	0	0	1	0	0	0	1	0
Bex2		0		0	NA	NA		0.140158	-1.0757	-0.364579	1.30012		0.625084	0.575783	0.281809	-1.48268		NA	NA	NA	NA		1.21976	0.397693	-0.65713	-0.96032		NA	NA	NA	NA		1		0	0	0	0	0	0	0	0	0	0	0	0	0	0	0
Bfar		0		0.00010875	NA	0.0474362		1.12572	0.159674	-1.30645	0.0210554		NA	NA	NA	NA		-0.942566	-0.783714	0.802565	0.923715		0.84175	-0.5538	0.84175	-1.1297		NA	NA	NA	NA		0		0	0	0	0	0	0	0	0	0	0	0	0	0	0	0
Bhlhe41		0		0.000476088	NA	NA		-0.90147	-0.0512493	1.40665	-0.453933		NA	NA	NA	NA		NA	NA	NA	NA		0.0757405	0.742331	0.617752	-1.43582		-1.01583	1.16543	-0.621917	0.472323		1		0	0	0	0	0	0	0	0	0	0	0	0	0	0	0
Bicd2		0		0.000266434	NA	0.0137373		-0.333733	0.628104	-1.25416	0.959788		NA	NA	NA	NA		1.13554	-0.593399	-1.04936	0.507217		0.675499	-0.402237	0.94609	-1.21935		NA	NA	NA	NA		1		0	0	0	0	1	1	0	0	0	0	0	0	0	0	0
Bin1		0		2.54e-06	NA	NA		-0.516606	-0.61711	-0.357706	1.49142		NA	NA	NA	NA		NA	NA	NA	NA		-0.37463	-0.338712	1.47258	-0.759236		0.765487	0.961036	-0.863261	-0.863261		1		0	0	0	0	0	0	0	0	0	1	0	0	0	0	0
Bmi1		0		0.000750416	NA	NA		0.31277	0.389446	-1.47003	0.767809		NA	NA	NA	NA		NA	NA	NA	NA		-0.788932	0.0368393	1.39913	-0.647039		-1.44393	0.150984	0.814423	0.478524		1		0	0	0	0	0	0	0	0	0	1	1	0	0	0	0
Bmp2		0		7.29e-07	NA	NA		-0.633669	-0.41252	-0.446709	1.4929		NA	NA	NA	NA		NA	NA	NA	NA		-0.545534	-0.12885	1.44588	-0.7715		-0.411229	1.49091	-0.427546	-0.652136		1		0	0	1	0	0	0	0	0	0	1	1	0	0	1	1
Bmp4		0		1.31e-07	NA	0.00246816		0.856407	0.031532	-1.41127	0.523335		NA	NA	NA	NA		-1.4238	0.0384265	0.769077	0.6163		1.33635	-0.181939	-0.0698984	-1.08452		NA	NA	NA	NA		0		0	0	0	0	0	0	0	0	0	1	0	0	0	1	1
Bmp6		0		8.62e-06	NA	NA		0.985333	0.71568	-1.03785	-0.663158		NA	NA	NA	NA		NA	NA	NA	NA		-0.0860511	0.080536	-1.21915	1.22466		-0.206551	1.41824	-0.280378	-0.931307		1		0	0	0	0	0	0	0	0	0	1	0	0	0	1	1
Bmp8b		0		8.52e-06	NA	NA		-0.71957	-0.474515	-0.281631	1.47572		NA	NA	NA	NA		NA	NA	NA	NA		-0.621147	0.611475	1.06319	-1.05352		-0.866016	0.871855	-0.866016	0.860176		1		0	0	0	0	0	0	0	0	0	1	0	0	0	0	0
Bmper		0		6.92e-05	NA	NA		0.446088	-0.311808	-1.22791	1.09363		NA	NA	NA	NA		NA	NA	NA	NA		0.375955	-0.0716757	1.0326	-1.33688		-1.0546	1.35468	-0.0882553	-0.211821		1		0	0	0	0	0	0	0	0	0	0	0	0	0	0	0
Bnip1		1		0.00632328	NA	0.0238915		-0.747968	1.39882	0.0433749	-0.69423		NA	NA	NA	NA		-1.07931	-0.381505	0.172476	1.28833		1.05821	-0.0511682	0.324284	-1.33132		NA	NA	NA	NA		0		0	0	0	0	0	0	0	0	0	0	0	0	0	0	0
Brca2		0		0.000321125	NA	NA		0.514052	-0.55988	1.12319	-1.07737		0.691832	0.377334	0.416056	-1.48522		NA	NA	NA	NA		-0.185131	0.357639	1.1018	-1.27431		NA	NA	NA	NA		1		0	0	0	0	0	1	0	0	0	1	1	0	0	0	0
Brd9		0		0.00919482	NA	NA		0.0785207	-0.755403	-0.708964	1.38585		0.233609	0.29552	-1.43035	0.90122		NA	NA	NA	NA		-0.00428672	-0.794742	1.41173	-0.612697		NA	NA	NA	NA		1		0	0	0	0	0	0	0	0	0	0	0	0	0	0	0
Brms1		0		0.0414688	NA	0.0124683		0.1962	0.844923	-1.44404	0.402921		NA	NA	NA	NA		-0.642868	-0.761008	-0.012959	1.41683		1.06539	-0.580807	0.597406	-1.08199		NA	NA	NA	NA		0		0	0	0	0	0	0	0	0	0	0	0	0	0	0	0
Brp16		0		0.000427908	NA	0.0229562		-0.980719	1.21021	0.408338	-0.637834		NA	NA	NA	NA		-1.35326	-0.0989584	0.497626	0.954596		-0.136556	0.267053	1.13923	-1.26972		NA	NA	NA	NA		0		0	0	0	0	0	0	0	0	0	0	0	0	0	0	0
Brsk2		0		0.0098171	NA	NA		-0.573177	0.25187	1.29123	-0.969924		NA	NA	NA	NA		NA	NA	NA	NA		-0.107512	0.454084	0.993374	-1.33995		-0.00181418	1.40212	-0.536392	-0.863912		1		0	0	0	0	0	0	0	0	0	1	0	0	0	0	0
Bsg		0		0.000300731	NA	NA		-1.26399	-0.217855	0.382486	1.09936		-1.17241	-0.472221	0.664119	0.980513		NA	NA	NA	NA		0.726723	-0.853565	0.994886	-0.868044		NA	NA	NA	NA		1		0	0	0	0	0	0	0	0	0	0	0	0	0	0	0
Btbd11		0		5.05145e-06	NA	0.0291036		1.02187	0.69025	-0.773466	-0.938658		NA	NA	NA	NA		0.77348	0.472659	0.214155	-1.46029		0.724864	-0.860684	0.996504	-0.860684		NA	NA	NA	NA		0		0	0	0	0	0	0	0	0	0	0	0	0	0	0	0
Btbd6		0		0.0363988	NA	0.0115701		-0.82837	-0.885337	1.03233	0.681374		NA	NA	NA	NA		-1.40696	-0.0162783	0.650835	0.772404		-0.730183	0.191427	1.33827	-0.799514		NA	NA	NA	NA		1		0	0	0	0	0	0	0	0	0	0	0	0	0	0	0
Bub1b		0		2.92e-05	NA	0.0165271		1.10257	-0.0912801	0.289549	-1.30084		NA	NA	NA	NA		-1.27031	-0.0264165	0.126403	1.17032		0.854318	-0.653612	0.854318	-1.05502		NA	NA	NA	NA		0		0	0	0	0	0	0	0	0	0	0	0	0	0	0	0
Bub3		0		0.000105023	0.998271	NA		1.13887	0.531391	-0.721734	-0.948526		0.926822	-0.990334	-0.729237	0.792749		NA	NA	NA	NA		0.795986	-0.313481	0.795986	-1.27849		-0.830627	0.484044	1.17721	-0.830627		0		0	0	0	0	0	1	0	0	0	0	0	0	0	0	0
Bud13		0		0.033928	NA	NA		0.631335	0.714599	-1.44271	0.0967717		-1.32832	1.09289	0.0357241	0.199704		NA	NA	NA	NA		0.976612	0.188288	0.233725	-1.39862		NA	NA	NA	NA		1		0	0	0	0	0	0	0	0	0	0	0	0	0	0	0
Cab39		0		0.028683	NA	0.0298519		0.799776	-0.717728	-1.00068	0.918626		NA	NA	NA	NA		-1.34662	-0.114884	0.501152	0.960349		-0.943351	-0.215005	1.41373	-0.255379		NA	NA	NA	NA		1		0	0	0	0	0	0	0	0	0	0	0	0	0	0	0
Cables1		0		0	NA	NA		-1.03186	-0.656919	1.04153	0.647248		NA	NA	NA	NA		NA	NA	NA	NA		-0.455555	-0.257901	1.46836	-0.754903		-0.864871	0.801652	-0.864871	0.92809		1		0	0	0	0	0	0	0	0	0	1	0	0	0	0	0
Cachd1		0		6.48e-05	NA	NA		-0.625241	-0.57817	-0.278833	1.48224		NA	NA	NA	NA		NA	NA	NA	NA		-0.498943	-0.794525	1.44775	-0.154283		1.0591	-0.853767	0.648432	-0.853767		1		0	0	0	0	0	0	0	0	0	0	0	0	0	0	0
Cacna2d1		0		1.38458e-05	NA	NA		-1.09148	-0.565907	1.06842	0.588969		NA	NA	NA	NA		NA	NA	NA	NA		1.11113	0.394935	-0.265534	-1.24053		-1.30354	0.430601	-0.169481	1.04242		1		0	0	0	0	0	0	0	0	0	0	0	0	0	0	0
Cacnb2		0		0.00181377	NA	NA		-1.15179	-0.416248	1.15195	0.416082		NA	NA	NA	NA		NA	NA	NA	NA		0.804359	-0.379753	0.816931	-1.24154		0.39197	1.23442	-0.813194	-0.813194		1		0	0	0	0	0	0	0	0	0	0	0	0	0	0	0
Cacnb3		1		0.000138955	NA	0.0193537		-0.179904	1.46387	-0.62755	-0.65642		NA	NA	NA	NA		0.0965162	-0.81415	-0.658617	1.37625		-0.0616819	-1.12779	1.30778	-0.1183		-0.523632	1.08661	0.551167	-1.11414		0		0	0	0	0	0	0	0	0	0	0	0	0	0	0	0
Cald1		0		5.78e-08	NA	NA		-0.323967	-0.741609	-0.409903	1.47548		-1.13351	-0.165948	0.000375934	1.29908		NA	NA	NA	NA		0.876643	-0.390011	0.746881	-1.23351		NA	NA	NA	NA		1		0	0	0	0	1	1	0	0	1	0	0	0	0	0	0
Camk2n1		0		2.76766e-05	NA	NA		1.17868	0.479363	-0.772632	-0.885414		NA	NA	NA	NA		NA	NA	NA	NA		-0.851067	-0.330872	1.44763	-0.265687		-0.773396	1.3245	0.22229	-0.773396		1		0	0	0	0	0	0	0	0	0	0	0	0	0	0	0
Camk4		0		0.00130559	NA	NA		-0.308277	-0.803487	1.4618	-0.350032		NA	NA	NA	NA		NA	NA	NA	NA		-0.247011	0.0785089	1.29227	-1.12377		-0.151035	1.04712	0.411974	-1.30806		1		0	0	0	0	0	0	0	0	0	0	0	0	0	0	0
Camkk1		0		0.00257216	NA	0.0113177		0.0195151	1.34129	-0.309807	-1.05099		NA	NA	NA	NA		0.215389	0.672726	0.582265	-1.47038		1.32598	-0.412738	0.115399	-1.02864		-1.17899	1.23763	-0.224954	0.166319		0		0	0	0	0	0	0	0	0	0	0	0	0	0	0	0
Canx		0		0.00937899	NA	NA		-0.326949	-0.685039	-0.471699	1.48369		-0.914485	-0.751056	0.506719	1.15882		NA	NA	NA	NA		1.4377	-0.680903	-0.0758945	-0.680903		NA	NA	NA	NA		1		0	0	0	0	0	0	0	0	0	0	0	0	0	0	0
Cap2		0		7.3e-07	NA	NA		-0.884336	-0.838593	0.738038	0.984892		NA	NA	NA	NA		NA	NA	NA	NA		-0.303434	-0.286319	1.44641	-0.856654		0.838982	-0.865817	0.892653	-0.865817		1		0	0	0	0	0	1	0	0	1	1	0	0	0	0	0
Capzb		0		1.66e-05	NA	NA		-0.262051	-0.748836	-0.458825	1.46971		0.0296348	-0.133386	-1.16795	1.2717		NA	NA	NA	NA		1.06552	0.284505	-0.0145367	-1.33549		NA	NA	NA	NA		1		0	0	0	0	1	1	0	0	1	0	0	0	0	0	0
Car11		0		0	NA	NA		-0.37539	-0.151309	1.4247	-0.898004		NA	NA	NA	NA		NA	NA	NA	NA		-0.583978	0.398101	1.20721	-1.02133		0.214072	1.32838	-0.771226	-0.771226		1		0	0	0	0	0	0	0	0	0	0	0	0	0	0	0
Car4		0		0.011165	NA	0.00455526		-0.333003	-1.07699	0.0987072	1.31128		NA	NA	NA	NA		-1.33283	0.516442	0.966584	-0.150194		1.39857	-0.613871	0.0314981	-0.816196		-0.835645	-0.835645	0.514092	1.1572		1		0	0	0	0	0	0	0	0	0	0	0	0	0	0	0
Casc4		0		2.06e-05	NA	0.028514		-0.980176	-0.73085	0.711794	0.999231		NA	NA	NA	NA		1.381	-0.931084	-0.474667	0.024752		1.20563	0.439322	-0.806553	-0.838402		NA	NA	NA	NA		1		0	0	0	0	0	0	0	0	0	0	0	0	0	0	0
Casp7		0		0.0068592	NA	NA		0.132652	-0.330362	-1.09566	1.29337		NA	NA	NA	NA		NA	NA	NA	NA		-0.385282	-0.392582	1.48321	-0.705349		-0.351033	1.29092	0.149986	-1.08987		1		0	0	0	0	0	0	0	0	0	1	0	0	0	0	0
Casp8		0		1.65e-06	NA	0.0340467		-0.677563	-0.513346	-0.290055	1.48096		NA	NA	NA	NA		0.665828	-1.04418	-0.645929	1.02428		0.409052	-0.490706	1.17849	-1.09684		NA	NA	NA	NA		1		0	0	0	0	0	0	0	0	0	1	0	1	0	0	0
Casz1		0		0	NA	NA		1.29469	0.273401	-0.685066	-0.883021		NA	NA	NA	NA		NA	NA	NA	NA		0.531088	-0.90351	1.14336	-0.770937		-0.271465	1.40744	-0.180557	-0.955417		0		0	0	0	0	0	0	0	0	0	0	0	0	0	0	0
Cav1		0		3.13723e-05	NA	NA		0.868879	0.300707	-1.44231	0.272721		NA	NA	NA	NA		NA	NA	NA	NA		0.773688	0.498263	0.183844	-1.4558		0.22161	1.32482	-0.773217	-0.773217		1		0	0	1	1	0	1	0	0	0	1	0	0	0	0	0
Cbln1		0		0.0360768	NA	NA		1.47399	-0.692176	-0.244912	-0.536901		NA	NA	NA	NA		NA	NA	NA	NA		0.786008	0.63905	-0.0202819	-1.40478		-0.764314	1.11047	0.576177	-0.922333		0		0	0	0	0	0	0	0	0	0	0	0	0	0	0	0
Cbr3		0		3.96e-07	NA	NA		-0.670635	0.898718	0.812388	-1.04047		NA	NA	NA	NA		NA	NA	NA	NA		1.06108	-0.812529	0.644815	-0.89337		-1.37494	1.00806	0.0693308	0.297547		0		0	0	0	0	0	0	0	0	0	0	0	0	0	0	0
Cbx1		0		3.34e-08	0.0147435	NA		0.0542229	0.785286	0.587221	-1.42673		0.225801	0.235839	0.949612	-1.41125		NA	NA	NA	NA		0.349795	-0.5353	1.22719	-1.04168		NA	NA	NA	NA		0		0	0	0	0	0	0	0	0	0	0	0	0	0	0	0
Cbx2		0		0.0341137	NA	0.0239762		-0.622827	0.359275	1.23818	-0.974633		NA	NA	NA	NA		0.543123	0.0512367	0.826599	-1.42096		-0.438933	-0.438063	1.49464	-0.617645		-0.673451	1.47538	-0.556185	-0.24574		1		0	0	0	0	0	0	0	0	0	1	0	0	0	0	0
Cbx3		0		0.0307282	0.483849	NA		1.24639	-0.739718	0.367538	-0.87421		-1.01758	-0.696815	0.925792	0.788601		NA	NA	NA	NA		0.979778	-0.587316	0.703236	-1.0957		NA	NA	NA	NA		0		0	0	0	0	0	0	0	0	0	0	0	0	0	0	0
Cby1		0		0.000385684	NA	0.029463		0.876758	0.846178	-0.736922	-0.986014		NA	NA	NA	NA		-0.803282	-0.845599	0.450079	1.1988		0.665075	-0.568443	1.00759	-1.10422		NA	NA	NA	NA		0		0	0	1	1	0	0	0	0	0	1	0	0	0	0	0
Ccdc12		0		0.0231405	NA	NA		0.266202	0.662867	0.549901	-1.47897		-0.122599	1.1437	-1.27068	0.249574		NA	NA	NA	NA		0.531714	-0.0567144	0.90295	-1.37795		NA	NA	NA	NA		0		0	0	0	0	0	0	0	0	0	0	0	0	0	0	0
Ccdc124		1		0.00157111	NA	NA		-0.446607	1.48564	-0.355795	-0.683241		-0.677307	-0.864328	1.32121	0.22042		NA	NA	NA	NA		1.49046	-0.429357	-0.405598	-0.655502		NA	NA	NA	NA		1		0	0	0	0	0	0	0	0	0	0	0	0	0	0	0
Ccdc130		0		0	NA	NA		0.982789	0.729094	-0.719417	-0.992466		0.239358	0.327349	0.873144	-1.43985		NA	NA	NA	NA		0.36164	-0.115976	1.06578	-1.31144		NA	NA	NA	NA		0		0	0	0	0	0	0	0	0	0	0	0	0	0	0	0
Ccdc137		0		0.00125801	NA	NA		-0.178417	1.27304	-1.15904	0.0644198		0.00356717	0.797137	0.610588	-1.41129		NA	NA	NA	NA		0.450584	-0.185449	1.03522	-1.30035		NA	NA	NA	NA		0		0	0	0	0	0	0	0	0	0	0	0	0	0	0	0
Ccdc3		0		2.34e-06	NA	NA		1.31444	0.242477	-0.751355	-0.805559		NA	NA	NA	NA		NA	NA	NA	NA		1.16991	-0.15817	0.233895	-1.24563		-1.36911	0.820718	-0.114123	0.662517		0		0	0	0	0	0	0	0	0	0	0	0	0	0	0	0
Ccdc46		0		0.000153059	NA	0.0235498		-0.497075	-0.712288	-0.265458	1.47482		NA	NA	NA	NA		-0.948789	0.71995	0.996261	-0.767422		-0.408092	-0.220174	1.45159	-0.823326		NA	NA	NA	NA		1		0	0	0	0	1	0	0	0	0	0	0	0	0	0	0
Ccdc59		0		0.000341138	NA	NA		0.852099	0.477321	-1.42708	0.0976593		0.488499	1.06376	-0.315144	-1.23712		NA	NA	NA	NA		1.31807	0.123311	-0.397658	-1.04372		NA	NA	NA	NA		0		0	0	0	0	0	0	0	0	0	0	0	0	0	0	0
Ccdc68		1		0.00010481	NA	0.00694777		0.935951	-1.26907	-0.311973	0.645089		NA	NA	NA	NA		-1.41543	0.0547798	0.496088	0.864559		0.87609	-0.257558	0.684424	-1.30296		NA	NA	NA	NA		1		0	0	0	0	0	0	0	0	0	0	0	0	0	0	0
Ccdc87		0		0.000233469	NA	0.0163154		0.12836	1.36587	-0.774874	-0.719361		NA	NA	NA	NA		-1.46482	0.485374	0.753407	0.226039		0.193815	-0.189528	1.20751	-1.21179		NA	NA	NA	NA		0		0	0	0	0	0	0	0	0	0	0	0	0	0	0	0
Ccdc9		0		0.00797193	NA	NA		-0.217107	1.4109	-0.2436	-0.950197		-0.0450018	-0.49519	-0.871582	1.41177		NA	NA	NA	NA		0.81146	0.138842	0.491989	-1.44229		NA	NA	NA	NA		0		0	0	0	0	0	0	0	0	0	0	0	0	0	0	0
Ccdc94		0		7.57e-05	NA	0.048896		-0.818176	1.45749	-0.288555	-0.350763		NA	NA	NA	NA		-1.11998	0.858508	0.82874	-0.567263		1.29742	0.00903285	-0.171963	-1.13449		NA	NA	NA	NA		0		0	0	0	0	0	0	0	0	0	0	0	0	0	0	0
Cckbr		0		0.0228316	NA	NA		-0.814034	-0.37474	1.45762	-0.268841		NA	NA	NA	NA		NA	NA	NA	NA		1.01962	-0.858499	0.697376	-0.858499		0.404291	1.22711	-0.815702	-0.815702		1		0	0	0	0	0	0	0	0	0	0	0	0	0	0	0
Ccnj		0		0	NA	0.0066958		-1.07068	-0.587851	1.08685	0.571688		NA	NA	NA	NA		-1.02359	-0.501448	0.243899	1.28114		0.802258	-0.521849	0.870919	-1.15133		NA	NA	NA	NA		1		0	0	0	0	0	0	0	0	0	0	0	0	0	0	0
Ccno		0		4.76e-07	NA	0.0459596		-0.685642	1.32599	0.212105	-0.852449		NA	NA	NA	NA		-0.153516	-0.770046	-0.527405	1.45097		0.29544	0.558563	0.630368	-1.48437		-0.849423	1.14787	-0.826106	0.527662		0		0	0	0	0	0	0	0	0	0	0	0	0	0	0	0
Cct3		0		0.00115132	0.0535709	NA		0.147241	1.14315	0.0024852	-1.29287		-0.217154	-0.332605	-0.885099	1.43486		NA	NA	NA	NA		0.885756	0.557025	-0.0639897	-1.37879		NA	NA	NA	NA		0		0	0	0	0	0	0	0	0	0	0	0	0	0	0	0
Cct4		0		0.0266762	0.0574911	NA		0.168655	0.171057	1.0311	-1.37081		-0.155414	-0.948131	-0.304962	1.40851		NA	NA	NA	NA		0.484737	0.530181	0.484737	-1.49966		NA	NA	NA	NA		0		0	0	0	0	1	0	0	0	0	0	0	0	0	0	0
Cct6a		0		6.89e-07	0.935028	NA		0.948765	0.639468	-0.330607	-1.25763		-0.0934925	-1.276	0.223592	1.1459		NA	NA	NA	NA		0.63097	0.207931	0.63097	-1.46987		NA	NA	NA	NA		0		0	0	0	0	0	0	0	0	0	0	0	0	0	0	0
Cct7		0		0.000392778	0.0468241	NA		-0.86541	0.687422	1.02779	-0.849802		-0.421658	-0.206298	-0.82235	1.45031		NA	NA	NA	NA		1.13872	-1.15187	0.440402	-0.427256		NA	NA	NA	NA		1		0	0	0	0	0	0	0	0	0	0	0	0	0	0	0
Cd320		0		0.000513595	NA	0.0235412		0.347834	1.15755	-0.302148	-1.20324		NA	NA	NA	NA		-1.40321	-0.013621	0.592034	0.824802		0.590158	-0.382198	1.01047	-1.21843		NA	NA	NA	NA		0		0	0	0	0	0	0	0	0	0	0	0	0	0	0	0
Cd59a		0		5.81e-05	NA	0.0226814		0.072699	-0.141606	-1.18462	1.25353		NA	NA	NA	NA		-0.693073	-0.584118	-0.186889	1.46408		0.587946	-0.460386	1.03945	-1.16701		NA	NA	NA	NA		1		0	0	0	0	0	0	0	0	0	0	0	0	0	0	0
Cd63		0		0.000333552	NA	0.0105061		-1.18401	-0.119014	0.0452799	1.25774		NA	NA	NA	NA		-1.37211	-0.0122536	0.410266	0.974093		-0.260408	-0.868219	1.44223	-0.313606		0.680898	1.03315	-0.857024	-0.857024		1		0	0	0	0	0	0	0	0	0	1	0	0	0	0	0
Cd68		0		0.0186416	NA	0.0301897		-0.733225	1.2442	-0.881508	0.370535		NA	NA	NA	NA		-1.29739	-0.203902	1.02292	0.478375		-1.02827	1.37148	-0.209219	-0.13399		NA	NA	NA	NA		1		0	0	0	0	0	0	0	0	0	0	0	0	0	0	0
Cdc37l1		0		0.000119807	NA	0.00789658		1.37034	0.0494175	-0.473357	-0.946397		NA	NA	NA	NA		-0.856516	-0.573089	0.0380217	1.39158		0.758062	-0.064339	0.697307	-1.39103		NA	NA	NA	NA		0		0	0	0	0	0	0	0	0	0	0	0	0	0	0	0
Cdc42ep1		0		0.00626181	NA	0.0253455		-0.589841	-0.346058	-0.555373	1.49127		NA	NA	NA	NA		0.229085	0.517569	0.722322	-1.46898		0.012034	-0.208817	1.31019	-1.1134		NA	NA	NA	NA		1		0	0	0	0	1	0	0	0	0	0	0	0	0	0	0
Cdc6		0		0.0085324	NA	0.0241907		-0.449067	0.238601	-1.0608	1.27126		NA	NA	NA	NA		-0.375405	-1.21855	0.569111	1.02485		0.987125	-0.544576	0.681802	-1.12435		NA	NA	NA	NA		1		0	0	0	0	0	0	0	0	0	0	0	0	0	0	0
Cdca5		0		0.000110806	NA	NA		-0.180868	1.01522	0.474044	-1.3084		0.227129	1.31956	-0.847611	-0.699083		NA	NA	NA	NA		0.38015	-0.456971	1.18813	-1.11131		NA	NA	NA	NA		0		0	0	0	0	0	0	0	0	0	0	0	0	0	0	0
Cdca7		0		4.91e-05	0.0156043	NA		-0.963928	0.797393	0.92622	-0.759686		0.853519	0.771477	-0.390583	-1.23441		NA	NA	NA	NA		0.561165	-0.499331	1.07223	-1.13406		NA	NA	NA	NA		0		0	0	0	0	0	0	0	0	0	0	0	0	0	0	0
Cdca7l		0		7.29e-05	NA	NA		-0.44241	0.0736605	1.35289	-0.984141		0.371116	0.441134	0.675032	-1.48728		NA	NA	NA	NA		0.123246	-0.895835	1.35682	-0.584232		NA	NA	NA	NA		1		0	0	0	0	0	0	0	0	0	0	0	0	0	0	0
Cdk2		0		0.000127056	NA	0.0330889		0.906345	0.788088	-0.600333	-1.0941		NA	NA	NA	NA		-0.858022	-0.477995	-0.0879178	1.42393		0.809762	0.0435442	0.567913	-1.42122		NA	NA	NA	NA		0		0	0	0	0	0	0	0	0	0	0	0	0	0	0	0
Cdk2ap2		0		0.00109549	NA	0.0438344		0.230779	1.2643	-1.08714	-0.407934		NA	NA	NA	NA		0.400776	-1.46722	0.776119	0.290324		0.533733	-0.513815	1.09705	-1.11697		NA	NA	NA	NA		1		0	0	0	0	0	0	0	0	0	0	0	0	0	0	0
Cdkn1c		0		5.89e-08	NA	NA		-0.952163	1.3761	0.0224257	-0.44636		NA	NA	NA	NA		NA	NA	NA	NA		-0.451897	0.0648854	1.35899	-0.971975		-0.271709	1.46613	-0.419296	-0.775127		1		0	0	0	0	0	0	0	0	0	1	0	0	0	0	0
Cdkn2a		0		0.00214381	NA	NA		-0.148587	-0.341105	-0.925981	1.41567		NA	NA	NA	NA		NA	NA	NA	NA		1.41991	-0.0173749	-0.701268	-0.701268		-0.598422	1.11968	0.530681	-1.05194		1		0	0	0	0	0	0	0	0	0	1	0	0	0	0	0
Cdkn2aipnl		0		0.000350927	NA	0.0288786		-1.39607	0.34812	0.0876864	0.960265		NA	NA	NA	NA		-0.649862	-0.836559	0.121469	1.36495		1.37229	-0.162117	-0.181845	-1.02833		NA	NA	NA	NA		1		0	0	0	0	0	0	0	0	0	0	0	0	0	0	0
Cdr2l		0		0.000752146	NA	0.00520265		-0.00641235	-1.07773	1.33289	-0.248749		NA	NA	NA	NA		-1.44204	0.730501	0.614353	0.097191		0.801075	-0.273542	0.771682	-1.29922		NA	NA	NA	NA		1		0	0	0	0	0	0	0	0	0	0	0	0	0	0	0
Cds1		0		0.000135527	NA	NA		0.164036	0.478091	0.805515	-1.44764		NA	NA	NA	NA		NA	NA	NA	NA		0.563784	-0.367562	1.02612	-1.22234		0.102083	0.457725	0.865385	-1.42519		0		0	0	0	0	0	0	0	0	0	0	0	0	0	0	0
Cds2		0		0	NA	0.0276029		-1.41153	0.259016	0.947973	0.204542		NA	NA	NA	NA		-0.896209	-0.543009	0.061476	1.37774		1.20538	-0.22887	0.225145	-1.20166		NA	NA	NA	NA		1		0	0	0	0	0	0	0	0	0	0	0	0	0	0	0
Cecr2		0		0.00926943	NA	NA		0.717928	0.191225	0.55407	-1.46322		-0.0610425	1.11296	0.250041	-1.30195		NA	NA	NA	NA		0.914751	0.180627	0.327147	-1.42253		NA	NA	NA	NA		0		0	0	0	0	0	0	0	0	0	0	0	0	0	0	0
Celf4		0		0	NA	NA		0.910785	0.554223	-0.103941	-1.36107		NA	NA	NA	NA		NA	NA	NA	NA		0.964619	0.0527648	0.37142	-1.3888		-1.31902	0.155217	1.11051	0.0532935		0		0	0	0	0	0	0	0	0	0	0	0	0	0	0	0
Cep55		0		0.000103452	NA	0.0205491		1.28424	0.22545	-0.47171	-1.03798		NA	NA	NA	NA		-0.414883	-0.697871	-0.371453	1.48421		0.586643	0.206662	0.675372	-1.46868		NA	NA	NA	NA		0		0	0	0	0	1	0	0	0	0	0	0	0	0	0	0
Cfl1		0		0	0.629539	NA		0.0150129	0.912729	-1.39563	0.467888		-0.401625	-1.05181	1.30816	0.145272		NA	NA	NA	NA		0.498245	0.338698	0.650827	-1.48777		NA	NA	NA	NA		1		0	0	0	0	1	1	0	0	1	1	0	0	0	0	0
Cftr		0		3.43e-06	NA	NA		-1.14696	-0.0733953	1.29372	-0.0733684		NA	NA	NA	NA		NA	NA	NA	NA		0.00399064	-0.241023	1.32554	-1.08851		-0.781638	1.30897	0.254301	-0.781638		1		0	0	0	0	0	0	0	0	0	1	0	0	0	0	0
Cggbp1		0		6.85e-06	NA	NA		1.11239	0.434996	-1.20737	-0.340017		-0.506456	1.49677	-0.415135	-0.575183		NA	NA	NA	NA		0.0715012	-0.103847	1.23756	-1.20522		NA	NA	NA	NA		0		0	0	0	0	0	0	0	0	0	0	0	0	0	0	0
Cgrrf1		0		0.000572105	NA	0.0277254		-1.28249	-0.205154	0.422434	1.06521		NA	NA	NA	NA		-1.29422	-0.213119	0.485756	1.02158		1.27584	-0.708576	0.311872	-0.879138		NA	NA	NA	NA		1		0	0	0	0	0	0	0	0	0	0	0	0	0	0	0
Chaf1a		0		0.00156082	NA	NA		-1.48747	0.535494	0.630162	0.321816		1.31649	-0.240072	0.0229814	-1.0994		NA	NA	NA	NA		0.869619	-0.270471	0.698203	-1.29735		NA	NA	NA	NA		1		0	0	0	0	0	0	0	0	0	0	0	0	0	0	0
Chaf1b		0		0.00235709	NA	NA		-1.3523	0.743655	0.769644	-0.161003		0.965238	0.565847	-0.228877	-1.30221		NA	NA	NA	NA		0.846253	0.159622	0.43314	-1.43902		NA	NA	NA	NA		1		0	0	0	0	0	0	0	0	0	0	0	0	0	0	0
Chchd10		1		7.85e-06	NA	0.0373786		0.864869	0.51453	0.029984	-1.40938		NA	NA	NA	NA		-0.193939	-0.803026	-0.455605	1.45257		0.817097	-0.122315	0.671439	-1.36622		NA	NA	NA	NA		0		0	0	0	0	0	0	0	0	0	0	0	0	0	0	0
Chd1		0		1.34e-05	0.167361	NA		-1.33749	-0.194163	0.780654	0.750999		-0.38773	1.20207	0.325327	-1.13967		NA	NA	NA	NA		0.246357	-0.059111	1.11433	-1.30157		NA	NA	NA	NA		1		0	0	0	0	0	0	0	0	0	0	0	0	0	0	0
Chd4		0		0	0.430181	NA		-1.42284	0.0297393	0.650264	0.742835		1.30561	-0.248725	0.052519	-1.1094		NA	NA	NA	NA		0.267065	-0.0788323	1.11103	-1.29926		NA	NA	NA	NA		1		0	0	0	0	1	0	0	0	0	0	0	0	0	0	0
Chd7		0		8.48e-07	NA	NA		-1.31232	-0.130375	0.389577	1.05312		NA	NA	NA	NA		NA	NA	NA	NA		0.0934018	-0.328493	1.31248	-1.07739		0.321843	0.18212	0.917689	-1.42165		1		0	0	0	0	0	0	0	1	0	1	1	1	1	0	0
Chd9		1		2.43e-06	NA	NA		-0.555125	0.528773	1.11133	-1.08498		-0.76587	0.722081	0.994284	-0.950495		NA	NA	NA	NA		0.453246	0.398587	0.640125	-1.49196		NA	NA	NA	NA		0		0	0	0	0	0	0	0	0	0	0	0	0	0	0	0
Chka		0		0.00180955	NA	0.00568211		1.03537	0.00869177	0.309504	-1.35357		NA	NA	NA	NA		-1.19103	-0.278964	0.274997	1.19499		0.678467	-0.584049	1.0002	-1.09461		NA	NA	NA	NA		0		0	0	0	0	0	0	0	0	0	0	0	0	0	0	0
Chkb		0		0.000567747	NA	0.00689168		-0.914528	-0.803678	1.00337	0.71484		NA	NA	NA	NA		-1.42058	0.0271659	0.768847	0.624568		1.49561	-0.552571	-0.390473	-0.552571		NA	NA	NA	NA		1		0	0	0	0	0	0	0	0	0	1	0	0	0	0	0
Chst1		0		5.06e-05	NA	NA		-0.77974	-0.3681	-0.319875	1.46772		NA	NA	NA	NA		NA	NA	NA	NA		0.0407756	0.426586	0.929751	-1.39711		0.200023	0.764521	0.495052	-1.4596		1		0	0	0	0	0	0	0	0	0	0	0	0	0	0	0
Chst11		0		0	NA	NA		-1.49406	0.567651	0.372563	0.553848		NA	NA	NA	NA		NA	NA	NA	NA		1.00266	0.275739	0.102914	-1.38132		-0.290019	1.07264	-1.24544	0.462817		1		0	0	0	0	0	0	0	0	0	1	0	0	0	0	0
Cirbp		0		0.006997	NA	0.0104843		-0.808609	-0.361217	1.45996	-0.290137		NA	NA	NA	NA		-0.952084	-0.567815	0.204939	1.31496		1.13947	-0.344786	0.398577	-1.19326		NA	NA	NA	NA		1		0	0	0	0	0	0	0	0	0	0	0	0	0	0	0
Cirh1a		0		1.95e-05	0.977732	NA		0.689542	0.950677	-0.448905	-1.19131		1.15533	-0.219069	0.299634	-1.2359		NA	NA	NA	NA		-0.763785	-0.763785	1.34108	0.186492		NA	NA	NA	NA		1		0	0	0	0	0	0	0	0	0	0	0	0	0	0	0
Cit		0		0.00170468	NA	NA		-0.577211	-1.08626	0.604457	1.05901		0.170977	0.255961	0.972725	-1.39966		NA	NA	NA	NA		-0.162265	-0.33423	1.41844	-0.921946		NA	NA	NA	NA		1		0	0	0	0	1	0	0	0	0	1	0	0	0	0	0
Ciz1		0		0.00148696	NA	0.047992		-0.763655	-0.852339	0.369459	1.24653		NA	NA	NA	NA		-0.367086	-1.1981	0.462517	1.10267		0.605199	-0.722842	1.08457	-0.966926		NA	NA	NA	NA		1		0	0	0	0	0	0	0	0	0	0	0	0	0	0	0
Ckb		1		2.81e-08	NA	0.00648638		1.19843	0.445977	-0.742075	-0.90233		0.464183	-0.573013	-1.05244	1.16127		0.518562	-1.1567	-0.452139	1.09028		1.29781	-0.699643	0.269806	-0.867977		NA	NA	NA	NA		0		0	0	0	0	0	0	0	0	0	0	0	0	0	0	0
Clasp1		0		0.000169326	NA	NA		-0.576041	-1.0647	0.513319	1.12743		-0.500505	0.896389	0.768396	-1.16428		NA	NA	NA	NA		0.622038	-0.206871	0.906888	-1.32205		NA	NA	NA	NA		1		0	0	0	0	1	1	0	0	0	0	0	0	0	0	0
Clcn7		0		0.0193685	NA	0.0115336		-0.60498	1.49485	-0.4867	-0.40317		NA	NA	NA	NA		-1.15383	-0.132785	0.00168998	1.28493		0.846941	-0.619968	0.854132	-1.0811		NA	NA	NA	NA		0		0	0	0	0	0	0	0	0	0	0	0	0	0	0	0
Cldn6		0		6.88e-08	NA	0.0439127		-1.43488	0.0953623	0.801829	0.537685		NA	NA	NA	NA		-1.49602	0.570393	0.398894	0.526737		0.745104	-0.321961	0.849474	-1.27262		NA	NA	NA	NA		1		0	0	0	0	0	0	0	0	0	0	0	0	0	0	0
Cldn7		0		5.44e-08	NA	0.0405063		-1.14	-0.525171	0.694401	0.970772		NA	NA	NA	NA		0.441006	-0.765223	-0.878898	1.20312		-0.659149	0.447315	1.18827	-0.97644		NA	NA	NA	NA		1		0	0	0	0	0	0	0	0	0	0	0	0	0	0	0
Clic6		0		2.82e-07	NA	NA		0.97019	0.496016	-0.125724	-1.34048		NA	NA	NA	NA		NA	NA	NA	NA		-0.20907	-0.491516	1.46144	-0.760854		0.453359	0.220101	0.785599	-1.45906		1		0	0	0	0	0	0	0	0	0	0	0	0	0	0	0
Clstn1		0		0.000785715	NA	NA		0.414293	-0.983944	-0.636577	1.20623		NA	NA	NA	NA		NA	NA	NA	NA		1.36516	-0.7067	0.129102	-0.78756		-1.28511	0.32134	1.10671	-0.142944		1		0	0	0	0	0	0	0	0	0	0	0	0	0	0	0
Clta		0		1.77e-06	NA	NA		0.269877	1.21668	-1.15677	-0.329788		-1.01509	-0.60569	0.430072	1.1907		NA	NA	NA	NA		0.350734	0.0464103	0.983792	-1.38094		NA	NA	NA	NA		0		0	0	0	0	0	0	0	0	0	0	0	0	0	0	0
Clu		0		7.21e-10	NA	NA		-0.907923	-0.46853	-0.022	1.39845		-0.619569	-0.352054	-0.519217	1.49084		NA	NA	NA	NA		0.834205	-0.397756	0.794358	-1.23081		NA	NA	NA	NA		1		0	0	0	0	0	0	0	0	0	1	0	0	0	1	0
Clybl		1		0.00247417	NA	0.0282677		-0.275109	-0.520068	1.47872	-0.683543		NA	NA	NA	NA		-1.2816	-0.307559	0.784539	0.804618		1.31805	-0.487582	0.16794	-0.998405		NA	NA	NA	NA		1		0	0	0	0	0	0	0	0	0	0	0	0	0	0	0
Cmas		0		0.000274134	0.000297977	NA		0.901392	-0.136786	0.586323	-1.35093		-0.371844	-0.7211	-0.387467	1.48041		NA	NA	NA	NA		0.674437	-0.736627	1.03124	-0.969051		NA	NA	NA	NA		0		0	0	0	0	0	0	0	0	0	0	0	0	0	0	0
Cnn1		0		7.92e-07	NA	NA		-0.893442	-0.803984	0.609192	1.08823		NA	NA	NA	NA		NA	NA	NA	NA		1.03144	0.682997	-0.857218	-0.857218		0.98532	0.737871	-0.861595	-0.861595		1		0	0	0	0	1	1	0	0	1	0	0	0	0	0	0
Cnn3		0		0.00233639	NA	NA		-0.369302	-0.934609	-0.103038	1.40695		-0.425205	1.30553	0.162878	-1.0432		NA	NA	NA	NA		1.24382	-0.136436	0.0870773	-1.19446		NA	NA	NA	NA		1		0	0	0	0	0	1	0	0	1	0	0	0	0	0	0
Cnnm1		0		0.00311372	NA	NA		-0.0796354	0.137431	1.19034	-1.24814		NA	NA	NA	NA		NA	NA	NA	NA		-0.162753	-0.248505	1.39458	-0.983318		-1.26443	1.16993	-0.071096	0.165591		1		0	0	0	0	0	0	0	0	0	0	0	0	0	0	0
Cnnm2		0		0.000108608	NA	0.0120432		1.04337	0.364106	-0.0759248	-1.33155		NA	NA	NA	NA		-0.0087631	-0.700671	-0.70767	1.4171		1.07817	-1.06376	0.586874	-0.601283		NA	NA	NA	NA		0		0	0	0	0	0	0	0	0	0	0	0	0	0	0	0
Cnot3		0		0.0035474	NA	NA		0.646898	1.04987	-0.989442	-0.707323		-0.848519	-0.208836	1.44448	-0.387129		NA	NA	NA	NA		0.857437	-0.630989	0.846207	-1.07266		NA	NA	NA	NA		0		0	0	0	0	0	0	0	0	0	0	0	0	0	0	0
Cnp		0		0.000818403	NA	0.0253588		0.546834	1.10577	-0.588914	-1.06369		NA	NA	NA	NA		-0.897145	-0.680921	0.295915	1.28215		-0.00821435	-0.701699	1.41693	-0.707014		NA	NA	NA	NA		0		0	0	0	0	0	1	0	0	0	1	0	0	0	0	0
Cnpy2		0		0.00259415	NA	0.041891		-1.43432	0.11374	0.83033	0.490249		NA	NA	NA	NA		-0.893148	-0.661254	0.249494	1.30491		0.838857	-0.127457	0.651034	-1.36243		NA	NA	NA	NA		1		0	0	0	0	0	0	0	0	0	0	0	0	0	0	0
Cntln		0		0.00595408	NA	NA		-0.155882	-1.28035	0.3276	1.10864		NA	NA	NA	NA		NA	NA	NA	NA		-0.148515	0.281564	1.13552	-1.26857		-0.593615	1.49145	-0.348576	-0.549261		1		0	0	0	0	1	0	0	0	0	0	0	0	0	0	0
Coch		0		1.27e-05	NA	NA		0.271277	0.977995	0.146596	-1.39587		NA	NA	NA	NA		NA	NA	NA	NA		0.568437	-0.2724	0.9831	-1.27914		-1.2329	1.20256	-0.113959	0.144292		0		0	0	0	0	0	0	0	0	0	0	0	0	0	0	0
Cog1		0		4.41e-05	NA	0.0119763		0.452603	0.539568	-1.49903	0.506864		NA	NA	NA	NA		-0.982797	-0.482766	0.129826	1.33574		-0.369468	-0.12375	1.4142	-0.920984		NA	NA	NA	NA		0		0	0	0	0	0	0	0	0	0	0	0	0	0	0	0
Coil		0		1.78435e-06	NA	NA		0.712058	0.965269	-0.560713	-1.11662		0.571846	-0.857466	-0.831087	1.11671		NA	NA	NA	NA		-0.0570893	0.603378	0.841185	-1.38747		NA	NA	NA	NA		0		0	0	0	0	0	0	0	0	0	0	0	0	0	0	0
Col1a2		0		3.81e-06	NA	NA		0.684862	0.37571	-1.48616	0.425591		NA	NA	NA	NA		NA	NA	NA	NA		0.397126	-0.0337692	0.996272	-1.35963		-0.248046	0.724822	0.833864	-1.31064		1		0	0	0	0	0	0	0	0	0	1	0	0	0	0	0
Col4a2		0		1.31e-06	NA	NA		-0.759677	-0.488854	-0.213738	1.46227		-0.658591	-0.702748	-0.0762259	1.43756		NA	NA	NA	NA		-0.579851	-0.146014	1.45358	-0.727712		-0.79375	1.28357	0.30393	-0.79375		1		0	0	0	0	0	0	0	0	0	1	0	0	0	0	0
Col4a3bp		0		0.000573649	NA	0.0341052		-0.320412	-0.807974	-0.332437	1.46082		NA	NA	NA	NA		-0.234113	-0.828082	-0.389592	1.45179		1.49918	-0.470199	-0.545936	-0.483044		NA	NA	NA	NA		1		0	0	0	0	0	0	0	0	0	1	1	0	0	0	0
Colec12		0		3.77e-06	NA	NA		-0.65076	-0.629607	-0.184569	1.46494		NA	NA	NA	NA		NA	NA	NA	NA		-0.299993	-0.0190761	1.3551	-1.03603		-0.0556211	1.18355	0.128856	-1.25679		1		0	0	0	0	0	0	0	0	0	0	0	0	0	0	0
Commd10		0		0.0108453	NA	0.014753		1.19324	0.0661583	-0.00569355	-1.2537		NA	NA	NA	NA		-1.35772	-0.147856	0.778725	0.726854		0.880465	-0.525531	0.793514	-1.14845		NA	NA	NA	NA		0		0	0	0	0	0	0	0	0	0	0	0	0	0	0	0
Commd3		0		0.00476802	NA	NA		-0.72001	-0.0613701	-0.651553	1.43293		NA	NA	NA	NA		NA	NA	NA	NA		-0.0208712	-0.332059	1.36538	-1.01245		-0.490366	1.0029	0.644398	-1.15693		1		0	0	0	0	0	0	0	0	0	0	0	0	0	0	0
Commd5		0		3.33e-06	NA	0.0359086		0.434454	1.20056	-0.688513	-0.946498		NA	NA	NA	NA		-0.0854787	-1.10791	-0.128955	1.32235		0.758882	0.965503	-0.811456	-0.912929		NA	NA	NA	NA		0		0	0	0	0	0	0	0	0	0	0	0	0	0	0	0
Copa		0		0.00217313	NA	NA		-0.552485	-0.354271	-0.585407	1.49216		0.0147294	-0.655426	-0.767069	1.40777		NA	NA	NA	NA		0.967098	-0.352245	0.628422	-1.24327		NA	NA	NA	NA		1		0	0	0	0	0	0	0	0	0	0	0	0	0	0	0
Coro1b		0		0.00286369	NA	NA		-1.3221	-0.117236	0.401487	1.03785		0.798852	-0.0829597	0.666432	-1.38232		NA	NA	NA	NA		-0.58171	-0.00727929	1.40987	-0.820877		NA	NA	NA	NA		1		0	0	0	0	1	0	0	0	1	0	0	0	0	0	0
Cox5a		0		0.00236694	NA	NA		1.39696	-0.0705316	-0.377027	-0.949405		-0.771663	-0.723442	0.129694	1.36541		NA	NA	NA	NA		0.957182	-0.0260587	0.442631	-1.37375		NA	NA	NA	NA		0		0	0	0	0	0	0	0	0	0	0	0	0	0	0	0
Cox8a		0		0.000764893	NA	0.00413257		0.453644	0.957184	-0.0410381	-1.36979		NA	NA	NA	NA		-1.34025	-0.0950378	0.430703	1.00459		1.33951	-0.745625	0.189584	-0.783467		NA	NA	NA	NA		0		0	0	0	0	0	0	0	0	0	0	0	0	0	0	0
Cpne2		0		0.0253971	NA	NA		0.497289	-0.459304	-1.14616	1.10818		NA	NA	NA	NA		NA	NA	NA	NA		-0.482044	-0.114776	1.43339	-0.83657		-0.251296	1.34586	-0.034205	-1.06035		1		0	0	0	0	0	0	0	0	0	0	0	0	0	0	0
Cpne7		0		0	NA	NA		-0.178989	-0.775159	1.4548	-0.500652		NA	NA	NA	NA		NA	NA	NA	NA		0.749148	-0.079581	0.715999	-1.38557		-1.14371	0.82804	0.849373	-0.533699		1		0	0	0	0	0	0	0	0	0	0	0	0	0	0	0
Cpt1a		1		3.38e-07	NA	0.0398201		1.21664	0.331958	-0.44988	-1.09872		NA	NA	NA	NA		0.5128	-0.922552	-0.744331	1.15408		-0.785754	0.818178	0.909166	-0.94159		NA	NA	NA	NA		0		0	0	0	0	0	0	0	0	0	0	0	0	0	0	0
Crabp1		0		1.3e-07	NA	NA		1.16	0.178836	-0.0668505	-1.27199		NA	NA	NA	NA		NA	NA	NA	NA		-0.310974	0.188865	1.25692	-1.13481		-1.08514	1.30606	-0.325258	0.104334		0		0	0	0	0	0	0	0	0	0	0	0	0	0	0	0
Creb1		0		1.97e-05	NA	NA		-0.957824	-0.638432	1.24588	0.350378		0.216054	0.743885	0.504717	-1.46466		NA	NA	NA	NA		0.640977	-0.234258	0.90379	-1.31051		NA	NA	NA	NA		1		0	0	0	0	0	0	0	0	0	1	0	0	0	0	0
Creg1		0		0	NA	0.0396601		1.48904	-0.408063	-0.666922	-0.414059		NA	NA	NA	NA		-1.36316	0.14488	0.174004	1.04428		0.367609	-0.133186	1.07015	-1.30457		NA	NA	NA	NA		0		0	0	0	0	0	0	0	0	0	0	0	0	0	0	0
Crip1		0		3.78822e-05	NA	0.0488875		-0.316096	-1.166	0.270819	1.21128		NA	NA	NA	NA		-0.91136	-0.337937	-0.173741	1.42304		1.33102	-0.834494	0.2038	-0.70033		NA	NA	NA	NA		1		0	0	0	0	0	0	0	0	0	0	0	0	0	0	0
Crlf1		0		0.000343276	NA	NA		0.492466	0.88978	0.0196754	-1.40192		NA	NA	NA	NA		NA	NA	NA	NA		-0.128865	-0.264247	1.38742	-0.994305		-0.958233	0.116275	1.34667	-0.504716		0		0	0	0	0	0	0	0	0	0	0	0	0	0	0	0
Crmp1		0		0.00023747	NA	NA		-0.180828	0.909026	0.604363	-1.33256		NA	NA	NA	NA		NA	NA	NA	NA		0.433699	0.582816	0.480575	-1.49709		-0.427061	1.49774	-0.559817	-0.510867		1		0	0	0	0	1	0	0	0	0	0	0	0	0	0	0
Cse1l		0		0	NA	0.0428017		1.27993	0.297588	-0.909081	-0.668433		NA	NA	NA	NA		-0.764823	-0.614311	-0.047543	1.42668		0.243863	0.986914	0.162147	-1.39292		NA	NA	NA	NA		0		0	0	0	0	0	0	0	0	0	0	0	0	0	0	0
Csnk2a1		0		1.4134e-05	0.99972	NA		0.597843	0.516415	0.379651	-1.49391		0.388785	0.827555	0.235707	-1.45205		NA	NA	NA	NA		1.1318	-0.491865	0.477635	-1.11757		NA	NA	NA	NA		0		1	0	0	0	0	0	0	0	0	0	0	0	0	0	0
Cspg5		0		0.00044131	NA	NA		1.05392	0.429576	-0.192049	-1.29145		NA	NA	NA	NA		NA	NA	NA	NA		-0.196481	0.471343	1.02478	-1.29964		-0.842706	1.12501	0.560404	-0.842706		0		0	0	0	0	0	0	0	0	0	1	0	0	0	0	0
Csrp1		0		1.29e-07	NA	NA		-0.742704	-0.664648	-0.00917451	1.41653		-0.635755	-0.546876	-0.302393	1.48503		NA	NA	NA	NA		0.903349	-0.879692	0.827761	-0.851418		NA	NA	NA	NA		1		0	0	0	0	1	1	0	0	0	0	0	0	0	0	0
Cstf2		0		0.00106879	NA	NA		-1.40635	0.822871	-0.00391996	0.587401		-0.463716	-0.372157	1.48965	-0.653773		NA	NA	NA	NA		0.559853	0.168764	0.729456	-1.45807		NA	NA	NA	NA		0		0	0	0	0	0	0	0	0	0	0	0	0	0	0	0
Cstf2t		0		0.000305667	NA	0.0449545		0.830989	0.858991	-1.11292	-0.577057		0.445518	0.30081	0.729679	-1.47601		0.485652	-0.87011	-0.790915	1.17537		0.855664	0.248866	0.341019	-1.44555		NA	NA	NA	NA		0		0	0	0	0	0	0	0	0	0	0	0	0	0	0	0
Cstf3		1		0	NA	NA		1.01751	0.572035	-0.362261	-1.22728		-0.503955	-0.823097	1.43424	-0.10719		NA	NA	NA	NA		0.837597	-0.526372	0.837597	-1.14882		NA	NA	NA	NA		0		0	0	0	0	0	0	0	0	0	0	0	0	0	0	0
Ctcf		0		0.00262904	0.991651	NA		0.827787	0.773444	-0.334469	-1.26676		1.36791	-0.0656892	-0.27922	-1.023		NA	NA	NA	NA		0.487598	0.509638	0.502701	-1.49994		NA	NA	NA	NA		0		0	0	0	0	0	0	0	0	0	0	0	0	0	0	0
Ctdspl2		0		0.00262327	NA	NA		0.337758	0.0570656	0.986801	-1.38162		-0.163702	-0.912973	-0.344858	1.42153		NA	NA	NA	NA		0.567734	0.248732	0.66006	-1.47653		NA	NA	NA	NA		0		0	0	0	0	0	0	0	0	0	0	0	0	0	0	0
Cthrc1		0		1.86e-05	NA	NA		-0.858321	0.0943141	1.37259	-0.608587		NA	NA	NA	NA		NA	NA	NA	NA		1.00435	-0.244524	0.526406	-1.28623		0.831918	-0.865696	0.899474	-0.865696		1		1	1	1	1	0	0	0	0	0	1	0	0	0	0	0
Ctnna1		1		1.29e-06	0.00174393	NA		0.483536	-0.9609	-0.691083	1.16845		-0.0317129	-0.51924	-0.859779	1.41073		NA	NA	NA	NA		0.900151	-0.702524	0.81679	-1.01442		NA	NA	NA	NA		1		0	0	0	0	1	0	0	0	1	0	0	0	0	0	0
Ctnnb1		0		0	0.49106	NA		-1.17634	-0.484491	0.864482	0.796347		-0.856247	-0.873137	0.797278	0.932106		NA	NA	NA	NA		0.499248	-0.655889	1.15263	-0.995992		NA	NA	NA	NA		1		1	0	0	0	1	0	1	1	0	1	1	1	1	1	1
Ctnnbl1		0		0.00284512	NA	NA		1.08851	0.531887	-0.478981	-1.14141		0.343948	-1.23948	-0.2394	1.13493		NA	NA	NA	NA		1.43165	-0.399394	-0.156901	-0.875355		NA	NA	NA	NA		0		0	0	0	0	0	0	0	0	0	0	0	0	0	0	0
Ctnnd2		0		4.6e-05	NA	NA		-1.03528	-0.605142	0.491189	1.14923		NA	NA	NA	NA		NA	NA	NA	NA		0.281332	0.562459	0.638411	-1.4822		-0.0917999	1.15329	0.210231	-1.27173		1		0	0	0	0	0	0	0	0	0	1	0	0	0	0	0
Ctsb		0		0.0146548	NA	0.0388656		-1.12276	-0.414628	0.329534	1.20785		NA	NA	NA	NA		0.22557	-0.598939	-0.935966	1.30934		0.322345	-0.154558	1.11154	-1.27933		NA	NA	NA	NA		1		0	0	0	0	0	0	0	0	0	0	0	0	0	0	0
Ctsf		0		0.0101909	NA	0.0262771		-1.07504	-0.367191	0.14257	1.29966		NA	NA	NA	NA		-1.46156	0.364931	0.802649	0.29398		-0.108046	-0.000729871	1.27554	-1.16676		NA	NA	NA	NA		1		0	0	0	0	0	0	0	0	0	0	0	0	0	0	0
Cul2		0		0.0240651	NA	0.0169915		1.01855	0.697256	-0.904799	-0.811006		NA	NA	NA	NA		-0.772114	-0.619001	-0.0300727	1.42119		0.303199	-0.202547	1.14591	-1.24657		NA	NA	NA	NA		0		0	0	0	0	0	0	0	0	0	0	0	0	0	0	0
Cul7		0		8.37e-05	NA	0.0165103		-0.731937	-0.594374	-0.121522	1.44783		NA	NA	NA	NA		-1.35828	-0.0243776	0.376216	1.00645		0.203326	-0.626228	1.32435	-0.901445		NA	NA	NA	NA		1		0	0	0	0	0	0	0	0	0	1	0	0	0	0	0
Cxcl12		0		2.73e-05	NA	NA		-0.803771	-0.804588	1.2587	0.349656		NA	NA	NA	NA		NA	NA	NA	NA		-0.0640461	-0.253398	1.35899	-1.04155		-0.414272	0.550434	-1.18972	1.05355		1		0	0	0	0	0	0	0	0	0	1	0	0	0	1	0
Cxcr7		1		0	NA	0.0193856		1.26637	0.226444	-0.406701	-1.08611		NA	NA	NA	NA		1.12136	-0.910365	-0.773153	0.562157		0.448717	0.337091	0.697114	-1.48292		NA	NA	NA	NA		0		0	0	0	0	0	0	0	0	0	0	0	0	0	0	0
Cyb5r1		1		9.42e-06	NA	0.00667197		0.284332	0.413562	0.770114	-1.46801		NA	NA	NA	NA		-1.27912	-0.261859	0.538128	1.00285		1.43257	-0.420887	-0.146071	-0.865606		NA	NA	NA	NA		0		0	0	0	0	0	0	0	0	0	0	0	0	0	0	0
Cyc1		0		6.96e-06	NA	NA		0.916766	0.467718	0.00860876	-1.39309		1.08376	0.608234	-0.736241	-0.955753		NA	NA	NA	NA		0.536591	0.42473	0.536591	-1.49791		NA	NA	NA	NA		0		0	0	0	0	0	0	0	0	0	0	0	0	0	0	0
Cyp26a1		0		3.05e-07	NA	NA		0.0355052	-1.17753	-0.121819	1.26385		NA	NA	NA	NA		NA	NA	NA	NA		-0.396112	-1.15327	0.379247	1.17014		-0.823613	1.3386	0.188166	-0.703148		1		0	0	0	0	0	0	0	0	0	1	0	0	0	0	0
Cyp27a1		0		0.0223035	NA	0.0330499		-1.36958	-0.0556841	0.942275	0.482986		NA	NA	NA	NA		0.277329	-0.947639	-0.613637	1.28395		-0.108249	-0.359229	1.40634	-0.938859		NA	NA	NA	NA		1		0	0	0	0	0	0	0	0	0	0	0	0	0	0	0
Cyp46a1		0		0.000889739	NA	NA		0.549109	-0.377773	1.04152	-1.21285		NA	NA	NA	NA		NA	NA	NA	NA		0.300805	-0.31497	1.19245	-1.17829		-0.761098	1.4715	-0.315939	-0.394463		1		0	0	0	0	0	0	0	0	0	0	0	0	0	0	0
Cyr61		0		1.15e-07	NA	NA		-0.747398	-0.419028	-0.307162	1.47359		-1.27362	1.16204	0.159059	-0.0474752		NA	NA	NA	NA		0.769861	0.516956	0.166568	-1.45338		NA	NA	NA	NA		1		0	0	0	0	0	0	0	0	0	1	0	0	0	1	1
Dab2		0		2.07e-06	NA	NA		-0.266471	1.20057	0.257981	-1.19208		-0.791104	0.850138	0.87869	-0.937723		NA	NA	NA	NA		1.21821	-0.397897	0.304401	-1.12471		NA	NA	NA	NA		0		0	0	1	1	0	0	0	0	0	1	1	0	0	0	0
Dab2ip		0		0.0338023	NA	NA		-0.0710724	-0.559312	-0.79913	1.42951		0.257135	0.599039	0.62275	-1.47892		NA	NA	NA	NA		1.02119	-0.858336	0.695486	-0.858336		NA	NA	NA	NA		1		0	0	1	1	0	0	0	0	0	0	0	0	0	0	0
Dap		0		1.41e-05	NA	0.0279801		0.17399	-0.999481	-0.490041	1.31553		NA	NA	NA	NA		0.87524	0.546618	-0.0311046	-1.39075		0.804619	-0.360233	0.808361	-1.25275		NA	NA	NA	NA		1		0	0	0	0	0	0	0	0	0	0	0	0	0	0	0
Dapk2		0		0.000289218	NA	NA		0.647627	1.01293	-1.12677	-0.53379		NA	NA	NA	NA		NA	NA	NA	NA		-0.173139	0.00650334	1.29907	-1.13243		0.184223	1.05709	-1.35489	0.113579		1		0	0	0	0	0	0	0	0	0	0	0	0	0	0	0
Dapk3		0		4.47e-05	NA	NA		-1.01967	-0.492489	0.220165	1.292		0.367345	0.443396	0.676251	-1.48699		NA	NA	NA	NA		1.19259	-0.832983	0.460201	-0.819808		NA	NA	NA	NA		1		0	0	0	0	0	0	0	0	0	1	0	0	0	0	0
Daxx		0		8.81e-08	NA	0.0164725		0.754978	0.94942	-0.657102	-1.0473		NA	NA	NA	NA		0.308658	-0.583691	-0.986364	1.2614		1.30588	-0.429679	0.164469	-1.04067		NA	NA	NA	NA		0		0	0	0	0	0	0	0	0	0	0	0	0	0	0	0
Dazap1		0		0	NA	0.0321503		-0.147091	0.75001	0.755445	-1.35836		1.35629	0.0618749	-0.983894	-0.434274		-1.22894	-0.347052	0.535619	1.04037		0.821391	-0.433276	0.821391	-1.20951		NA	NA	NA	NA		0		0	0	0	0	0	0	0	0	0	1	0	0	0	0	0
Dbn1		0		0.000198803	NA	NA		-0.488453	-0.969845	0.113722	1.34458		-0.762783	0.646816	1.05625	-0.940282		NA	NA	NA	NA		0.0545648	-0.502883	1.37386	-0.925544		NA	NA	NA	NA		1		0	0	0	0	1	1	0	0	1	1	0	0	0	0	0
Dbt		0		5.82e-06	NA	NA		1.07424	0.611481	-1.00298	-0.682745		1.49703	-0.584911	-0.435928	-0.476188		NA	NA	NA	NA		1.18696	0.193414	-0.142001	-1.23837		NA	NA	NA	NA		0		0	0	0	0	1	0	0	0	0	0	0	0	0	0	0
Dcaf8		0		9.06e-07	NA	0.0248326		-0.381363	-0.229567	1.44898	-0.838048		NA	NA	NA	NA		-1.17924	-0.441171	0.584464	1.03594		0.301856	-0.690764	1.27983	-0.890927		NA	NA	NA	NA		1		0	0	0	0	0	0	0	0	0	0	0	0	0	0	0
Dcbld2		0		6.07e-07	NA	0.00578544		-0.527292	-0.798383	-0.113641	1.43932		NA	NA	NA	NA		-1.22582	-0.28847	0.391339	1.12295		0.560456	-0.521114	1.07886	-1.11821		NA	NA	NA	NA		1		0	0	0	0	0	0	0	0	0	0	0	0	0	0	0
Dctn2		0		0.0448089	NA	NA		-0.707642	-0.434246	-0.339747	1.48164		-0.434827	1.16959	-1.13323	0.39847		NA	NA	NA	NA		1.03729	-0.696324	0.660488	-1.00146		NA	NA	NA	NA		1		0	0	0	0	1	1	0	0	0	0	0	0	0	0	0
Ddah1		0		1.51e-06	NA	NA		0.947412	-0.313524	-1.26647	0.632584		NA	NA	NA	NA		NA	NA	NA	NA		-0.0443665	0.716501	0.726659	-1.39879		0.588191	1.10489	-0.846539	-0.846539		1		0	0	0	0	0	0	0	0	0	0	0	0	0	0	0
Ddb1		0		0.000256848	NA	NA		-0.844991	-0.63001	0.104545	1.37046		-0.502862	-0.283746	-0.692339	1.47895		NA	NA	NA	NA		0.879044	-0.0553836	0.558996	-1.38266		NA	NA	NA	NA		1		1	0	0	0	0	0	0	0	0	0	0	0	0	0	0
Ddit3		1		0.00792602	NA	0.035441		-0.783438	-0.707186	1.36786	0.122763		NA	NA	NA	NA		-1.46661	0.785583	0.343339	0.337689		1.35607	-0.855776	0.13945	-0.639745		NA	NA	NA	NA		1		0	0	1	1	0	0	0	0	0	0	0	0	0	0	0
Ddost		0		0.00105138	0.182529	NA		-1.04269	0.14096	-0.41121	1.31294		-0.734962	-0.206662	-0.522614	1.46424		NA	NA	NA	NA		1.12529	0.101585	0.0832749	-1.31014		NA	NA	NA	NA		1		0	0	0	0	0	0	0	0	0	0	0	0	0	0	0
Ddt		0		0.00057403	NA	0.00290197		0.953971	0.213088	0.242158	-1.40922		NA	NA	NA	NA		-1.35403	-0.156841	0.737304	0.773563		1.16356	0.0987312	0.0168024	-1.2791		NA	NA	NA	NA		0		0	0	0	0	0	0	0	0	0	0	0	0	0	0	0
Ddx11		0		6.58e-05	NA	0.0103273		0.668877	0.456555	0.36218	-1.48761		NA	NA	NA	NA		-0.750795	-0.626961	-0.0507579	1.42851		1.29326	0.151641	-0.361468	-1.08343		NA	NA	NA	NA		0		0	0	0	0	0	0	0	0	0	0	0	0	0	0	0
Ddx27		0		7.93e-06	0.318415	NA		0.106783	1.31675	-0.364259	-1.05928		0.854397	0.791562	-0.442949	-1.20301		NA	NA	NA	NA		0.925756	-0.149567	0.565679	-1.34187		NA	NA	NA	NA		0		0	0	0	0	0	0	0	0	0	0	0	0	0	0	0
Ddx39		0		5.74e-07	0.985039	NA		0.700383	0.935058	-0.431846	-1.20359		1.32068	-0.633189	0.212372	-0.899868		NA	NA	NA	NA		0.791409	-0.294072	0.791409	-1.28875		NA	NA	NA	NA		0		0	0	0	0	0	0	0	0	0	0	0	0	0	0	0
Ddx47		0		0.00158186	0.999944	NA		0.860668	0.835561	-0.600636	-1.09559		0.58475	-0.361	1.00677	-1.23052		NA	NA	NA	NA		1.24605	-0.301276	0.202262	-1.14703		NA	NA	NA	NA		0		0	0	0	0	0	0	0	0	0	0	0	0	0	0	0
Ddx5		0		0.00156125	0.847724	NA		1.10251	-0.223106	0.381278	-1.26068		1.22312	0.113181	-1.2151	-0.121199		NA	NA	NA	NA		1.34554	-0.569851	0.143168	-0.918857		NA	NA	NA	NA		0		0	0	0	0	0	0	0	0	0	0	0	0	0	0	0
Ddx51		0		0.0110487	0.310412	NA		-0.01162	1.36244	-1.01545	-0.335376		1.43715	-0.0742809	-0.66806	-0.694813		NA	NA	NA	NA		-0.004864	0.053054	1.19983	-1.24802		NA	NA	NA	NA		1		0	0	0	0	0	0	0	0	0	0	0	0	0	0	0
Ddx52		0		0.000116991	NA	NA		0.726602	0.98229	-1.00774	-0.701147		1.03247	0.468239	-0.207815	-1.29289		NA	NA	NA	NA		1.09369	0.00652909	0.224029	-1.32424		NA	NA	NA	NA		0		0	0	0	0	0	0	0	0	0	0	0	0	0	0	0
Ddx54		0		0.00105736	0.806681	NA		-0.583395	1.47337	-0.660407	-0.229566		0.371526	0.607665	0.513724	-1.49292		NA	NA	NA	NA		1.38366	-0.74599	0.0847024	-0.72237		NA	NA	NA	NA		1		0	0	0	0	0	0	0	0	0	0	0	0	0	0	0
Dhrs13		0		0.0122278	NA	NA		-1.25507	0.162192	-0.0865389	1.17941		-1.01002	-0.562627	0.324434	1.24822		NA	NA	NA	NA		-0.358922	0.435796	1.11878	-1.19565		NA	NA	NA	NA		1		0	0	0	0	0	0	0	0	0	0	0	0	0	0	0
Dhrs7b		0		0.0052011	NA	0.00838606		0.384399	1.04289	-0.102896	-1.3244		NA	NA	NA	NA		-1.21425	-0.370796	0.535698	1.04935		1.40093	-0.346018	-0.10245	-0.952459		NA	NA	NA	NA		0		0	0	0	0	0	0	0	0	0	0	0	0	0	0	0
Dhx16		0		5.81e-05	NA	0.0189226		0.289916	1.26663	-0.554445	-1.0021		1.17002	-1.21819	-0.246004	0.294179		-1.26309	-0.33044	0.910196	0.683337		1.0167	0.143022	0.218068	-1.37779		NA	NA	NA	NA		0		0	0	0	0	0	0	0	0	0	0	0	0	0	0	0
Dhx29		0		0.00227129	NA	NA		0.575984	1.05191	-0.469906	-1.15798		-1.19934	-0.0494047	1.24866	9.04e-05		NA	NA	NA	NA		0.868345	-0.695337	0.848247	-1.02125		NA	NA	NA	NA		0		0	0	0	0	0	0	0	0	0	0	0	0	0	0	0
Dhx35		1		1.19e-05	NA	NA		0.032431	0.581352	0.805002	-1.41878		0.397532	-0.142856	1.05358	-1.30826		NA	NA	NA	NA		1.30095	-0.363151	0.137697	-1.0755		NA	NA	NA	NA		0		0	0	0	0	0	0	0	0	0	0	0	0	0	0	0
Dhx8		1		7.42e-05	NA	NA		0.120635	1.35893	-0.591153	-0.888416		0.433592	1.19669	-0.974872	-0.655408		NA	NA	NA	NA		0.994682	-0.502862	0.658743	-1.15056		NA	NA	NA	NA		0		0	0	0	0	0	0	0	0	0	0	0	0	0	0	0
Dkc1		0		2.19e-06	0.848964	NA		1.03266	0.500945	-0.263457	-1.27014		0.754212	-0.317764	0.838883	-1.27533		NA	NA	NA	NA		0.951694	0.50263	-0.101018	-1.35331		NA	NA	NA	NA		0		0	0	0	0	0	0	0	0	0	0	0	0	0	0	0
Dlg1		0		0.000144666	NA	NA		-0.808155	-0.670009	0.10446	1.3737		-0.91457	-0.683172	0.340369	1.25737		NA	NA	NA	NA		0.530537	-0.644455	1.12857	-1.01466		NA	NA	NA	NA		1		0	0	0	0	0	1	0	0	0	1	0	0	0	0	0
Dlg4		0		0.00349119	NA	0.014195		-1.25994	-0.00241794	1.18606	0.0762978		NA	NA	NA	NA		1.16433	0.18725	-0.0859133	-1.26566		-0.0335879	1.12335	0.211148	-1.30091		NA	NA	NA	NA		1		0	0	0	0	1	0	0	0	0	1	0	0	0	0	0
Dlst		0		0.000875785	NA	0.0355697		0.153897	-1.27052	-0.0494267	1.16605		-1.19484	1.12592	0.423241	-0.354317		-0.256195	-0.698278	-0.520577	1.47505		1.01995	-0.603218	0.660258	-1.07699		NA	NA	NA	NA		1		0	0	0	0	0	0	0	0	0	0	0	0	0	0	0
Dmrt1		0		8.87e-06	NA	NA		0.63228	0.832183	-0.0859471	-1.37852		-1.01648	1.33715	0.0920302	-0.412708		NA	NA	NA	NA		0.373615	-0.31428	1.14504	-1.20438		-0.771489	-0.29924	1.46865	-0.397917		0		0	0	0	0	0	0	0	0	0	0	0	0	0	0	0
Dmrta1		0		0.0476252	NA	NA		-1.20488	1.10536	0.450693	-0.351172		NA	NA	NA	NA		NA	NA	NA	NA		0.735603	0.245398	0.488653	-1.46965		-0.844824	0.767179	-0.881692	0.959337		0		0	0	0	0	0	0	0	0	0	1	0	0	0	0	0
Dmxl1		0		0.00274601	NA	0.0386355		1.20592	-0.976969	0.417073	-0.646021		NA	NA	NA	NA		0.530289	-0.814519	-0.861618	1.14585		0.124751	-0.17768	1.24126	-1.18833		NA	NA	NA	NA		1		0	0	0	0	0	0	0	0	0	0	0	0	0	0	0
Dnaic2		0		0	NA	0.0178013		1.40206	-0.544901	0.0015044	-0.858665		NA	NA	NA	NA		1.3545	0.0711054	-0.444388	-0.981218		1.0609	-0.85352	0.646136	-0.85352		NA	NA	NA	NA		1		0	0	0	0	1	0	0	0	0	1	0	0	0	0	0
Dnaja1		0		0.000125447	NA	NA		1.08804	0.610405	-0.873942	-0.824501		-0.575485	-0.430556	1.49735	-0.491308		NA	NA	NA	NA		1.31111	-0.291416	0.0716147	-1.09131		NA	NA	NA	NA		0		0	0	0	0	0	0	0	0	0	0	0	0	0	0	0
Dnaja3		1		4.48e-06	NA	NA		0.83552	0.814186	-0.451865	-1.19784		0.0565953	-1.37785	0.324865	0.996389		NA	NA	NA	NA		0.871464	-0.389824	0.752307	-1.23395		NA	NA	NA	NA		0		0	0	0	0	0	0	0	1	0	1	1	1	1	0	0
Dnajb1		0		0.00121295	NA	NA		-0.104862	-0.0303331	-1.15284	1.28804		-0.697416	-0.586253	-0.178537	1.46221		NA	NA	NA	NA		1.03695	-0.689707	0.659667	-1.00691		NA	NA	NA	NA		1		0	0	0	0	0	0	0	0	0	0	0	0	0	0	0
Dnajc12		0		2.08e-06	NA	0.0488078		1.24531	0.24574	-1.11782	-0.373234		NA	NA	NA	NA		1.36958	-0.659952	-0.822213	0.112583		0.51283	-0.102291	0.944137	-1.35468		NA	NA	NA	NA		0		0	0	0	0	0	0	0	0	0	0	0	0	0	0	0
Dnajc22		0		0.001041	NA	0.00963697		-0.274591	0.999664	0.549167	-1.27424		NA	NA	NA	NA		-1.35002	-0.0863324	0.455065	0.981284		NA	NA	NA	NA		-0.257672	1.39976	-0.169738	-0.972351		0		0	0	0	0	0	0	0	0	0	0	0	0	0	0	0
Dnajc4		0		0	NA	0.00857229		0.0767953	1.0294	0.260108	-1.3663		NA	NA	NA	NA		-1.1738	-0.430978	0.529614	1.07516		-0.359231	-0.0991186	1.40308	-0.944726		NA	NA	NA	NA		0		0	0	0	0	0	0	0	0	0	0	0	0	0	0	0
Dnajc8		0		5.98e-05	NA	NA		1.04913	0.41684	-0.16244	-1.30353		0.55706	-1.11748	-0.521008	1.08143		NA	NA	NA	NA		0.813663	0.317958	0.327658	-1.45928		NA	NA	NA	NA		0		0	0	0	0	0	0	0	0	0	0	0	0	0	0	0
Dnmt3a		0		1.09e-08	0.0115567	NA		0.69097	0.727833	-0.00714885	-1.41165		0.714901	0.433255	0.332033	-1.48019		NA	NA	NA	NA		0.251641	-0.548503	1.2868	-0.989936		NA	NA	NA	NA		0		0	0	0	0	0	0	0	0	0	0	0	0	0	0	0
Dnmt3b		0		3.57e-06	NA	NA		-0.71531	0.330951	1.26571	-0.881352		-0.340262	0.280455	1.21392	-1.15411		NA	NA	NA	NA		0.193099	-0.188076	1.20731	-1.21233		NA	NA	NA	NA		1		0	0	0	0	0	0	0	0	0	0	0	0	0	1	0
Dnttip2		0		2.96e-05	NA	NA		1.06348	0.591413	-0.553655	-1.10123		0.821424	0.721755	-0.21768	-1.3255		NA	NA	NA	NA		0.730471	-0.0725783	0.730471	-1.38836		NA	NA	NA	NA		0		0	0	0	0	0	0	0	0	0	0	0	0	0	0	0
Doc2a		0		6.97e-05	NA	NA		-0.75424	0.544485	1.13266	-0.922902		NA	NA	NA	NA		NA	NA	NA	NA		-0.664687	-0.0400843	1.42668	-0.721913		-1.47729	0.720267	0.300167	0.456859		1		0	0	0	0	0	0	0	0	0	0	0	0	0	0	0
Dock8		0		0	NA	NA		-0.997617	0.253535	-0.540004	1.28409		NA	NA	NA	NA		NA	NA	NA	NA		-0.510813	-0.237055	1.47011	-0.722246		-0.930209	1.26358	0.324496	-0.657865		1		0	0	0	0	0	0	0	0	0	0	0	0	0	0	0
Dok2		0		3.87e-08	NA	0.00357803		0.990754	0.6562	-0.483199	-1.16376		NA	NA	NA	NA		-1.05586	-0.628612	0.653435	1.03103		1.27224	0.0783612	-0.194061	-1.15654		NA	NA	NA	NA		0		0	0	0	0	0	0	0	0	0	0	0	0	0	0	0
Dopey2		0		0.000465417	NA	0.00498979		0.686243	0.561915	0.22279	-1.47095		NA	NA	NA	NA		-1.13524	0.77456	0.903613	-0.542937		0.643633	0.00793781	0.763573	-1.41514		NA	NA	NA	NA		0		0	0	0	0	0	0	0	0	0	0	0	0	0	0	0
Dph1		0		0.0317584	NA	0.042254		0.122326	1.35173	-0.548032	-0.926025		NA	NA	NA	NA		-0.0730328	-1.14045	-0.0852759	1.29876		0.841303	-0.283385	0.73501	-1.29293		NA	NA	NA	NA		0		0	0	0	0	0	0	0	0	0	0	0	0	0	0	0
Dpm2		0		0.00645719	NA	0.0345318		-0.233103	1.37457	-1.02059	-0.120873		NA	NA	NA	NA		-1.4476	0.513564	0.78678	0.147255		1.01462	-0.273158	0.529558	-1.27102		NA	NA	NA	NA		0		0	0	0	0	0	0	0	0	0	0	0	0	0	0	0
Dpp3		0		0.0053659	NA	0.00433936		-1.39334	0.0987507	0.972002	0.322588		NA	NA	NA	NA		-1.31048	-0.137241	0.39535	1.05238		1.33631	-0.125734	-0.12272	-1.08785		NA	NA	NA	NA		1		0	0	0	0	0	0	0	0	0	0	0	0	0	0	0
Dppa2		1		4.62e-08	NA	NA		0.832891	0.743501	-0.282729	-1.29366		0.629163	0.365432	0.496684	-1.49128		NA	NA	NA	NA		1.199	0.357873	-0.444982	-1.11189		NA	NA	NA	NA		0		0	0	0	0	0	0	0	0	0	0	0	0	0	0	0
Dppa4		0		3.72e-07	1.4838e-06	0.0141995		0.6721	0.679433	0.0901747	-1.44171		0.737487	0.75759	-0.129258	-1.36582		0.398867	-0.848516	-0.780122	1.22977		0.750108	0.891661	-0.437103	-1.20467		NA	NA	NA	NA		0		0	0	0	0	0	0	0	0	0	0	0	0	0	0	0
Dpysl4		0		0.00367279	NA	NA		1.18173	-1.09223	-0.495608	0.406109		NA	NA	NA	NA		NA	NA	NA	NA		-0.120649	0.114872	1.22195	-1.21617		-0.260919	1.32068	0.0296678	-1.08943		1		0	0	0	0	0	0	0	0	0	0	0	0	0	0	0
Drap1		0		0.0038414	NA	NA		-1.01726	-0.146596	-0.213811	1.37767		-0.491804	-0.0363919	-0.879867	1.40806		NA	NA	NA	NA		0.666577	0.418609	0.403882	-1.48907		NA	NA	NA	NA		1		0	0	0	0	0	0	0	0	0	0	0	0	0	0	0
Drd4		0		0.00113875	NA	NA		0.0308639	0.723795	0.669191	-1.42385		NA	NA	NA	NA		NA	NA	NA	NA		-0.500806	-0.39903	1.49517	-0.595337		-0.446564	1.4264	-0.111825	-0.868014		1		0	0	0	0	0	0	0	0	0	0	0	0	0	0	0
Dspp		0		0	NA	NA		-0.619869	-0.638622	-0.21219	1.47068		-0.833725	-0.51872	-0.0725357	1.42498		NA	NA	NA	NA		-0.53664	-0.496819	1.49937	-0.465912		NA	NA	NA	NA		1		0	0	0	0	0	0	0	0	0	0	0	0	0	0	0
Dst		0		0.0123325	NA	NA		0.874268	-1.39871	0.528437	-0.00399414		-1.31132	0.501388	-0.187092	0.997022		NA	NA	NA	NA		0.273926	-0.64457	1.29004	-0.919396		NA	NA	NA	NA		1		0	0	0	0	1	1	0	0	1	1	0	0	0	0	0
Dtx3		0		6.78e-05	NA	0.00342418		-1.13502	-0.339437	1.24196	0.23249		NA	NA	NA	NA		-1.4493	0.254164	0.351851	0.843285		1.16669	-0.98336	0.480628	-0.663957		NA	NA	NA	NA		1		0	0	0	0	0	0	0	0	0	0	0	0	0	0	0
Dus3l		0		7.48e-05	NA	0.0124277		-0.405969	1.36833	0.018722	-0.98108		0.146193	-1.39754	0.973947	0.277396		-1.40589	0.130444	0.327004	0.948439		1.28004	-0.954274	0.283103	-0.608866		NA	NA	NA	NA		0		0	0	0	0	0	0	0	0	0	0	0	0	0	0	0
Dut		0		0.000925957	NA	0.00968534		-1.06356	0.762058	0.938995	-0.637496		-1.38739	0.153407	0.997953	0.236028		-0.447025	-0.954981	0.028185	1.37382		0.805692	0.805692	-0.356557	-1.25483		NA	NA	NA	NA		0		0	0	0	0	0	0	0	0	0	0	0	0	0	0	0
Dvl3		0		0.00138201	NA	0.0274095		-0.110425	-0.697757	-0.638589	1.44677		NA	NA	NA	NA		-0.0346195	0.826875	0.604183	-1.39644		0.0818935	-0.406457	1.34029	-1.01573		NA	NA	NA	NA		1		1	1	0	0	0	0	1	0	0	1	0	0	0	0	0
Dync1h1		0		0.00699747	NA	0.00585038		-0.721307	-0.99099	0.730301	0.981995		NA	NA	NA	NA		-1.05278	-0.513365	0.334908	1.23124		-0.270406	0.385717	1.11951	-1.23482		NA	NA	NA	NA		1		0	0	0	0	1	0	0	0	0	0	0	0	0	0	0
Dync1i2		0		0.00616873	NA	NA		0.563608	-0.757685	-0.925074	1.11915		0.03992	1.39916	-0.770921	-0.66816		NA	NA	NA	NA		1.07579	-0.843459	0.626884	-0.85922		NA	NA	NA	NA		1		0	0	0	0	1	0	0	0	0	0	0	0	0	0	0
Dynlrb1		0		0.0010245	NA	NA		0.788474	-0.679379	-1.03199	0.922898		-1.32071	0.269423	1.08713	-0.0358352		NA	NA	NA	NA		0.85895	-0.198136	0.670745	-1.33156		NA	NA	NA	NA		1		0	0	0	0	1	0	0	0	0	0	0	0	0	0	0
E2f6		0		4.48e-08	NA	NA		-0.253797	-0.635725	-0.588636	1.47816		NA	NA	NA	NA		NA	NA	NA	NA		0.00870619	-0.320164	1.34924	-1.03778		-0.0363432	1.37347	-0.338188	-0.998941		1		0	0	0	0	0	0	0	0	0	0	0	0	0	0	0
Ebf1		0		1.49e-06	NA	NA		-0.000285457	0.278341	1.06178	-1.33983		NA	NA	NA	NA		NA	NA	NA	NA		1.25043	-0.352242	0.225068	-1.12325		-0.408521	1.44451	-0.194061	-0.841928		0		0	0	0	0	0	0	0	0	0	1	0	0	0	0	0
Ebf2		0		0	NA	0.017474		0.6509	0.97619	-0.426459	-1.20063		NA	NA	NA	NA		1.39649	0.0280591	-0.581225	-0.843327		0.647202	-0.158244	0.859275	-1.34823		-1.48169	0.292925	0.672569	0.516192		0		0	0	0	0	0	0	0	0	0	1	0	0	0	0	0
Ebf4		0		0	NA	NA		-0.589106	-1.10116	0.922241	0.768028		NA	NA	NA	NA		NA	NA	NA	NA		-0.634726	0.326368	1.25941	-0.951051		-0.467793	1.49688	-0.44029	-0.588792		1		0	0	0	0	0	0	0	0	0	1	0	0	0	0	0
Ebna1bp2		0		4.63e-07	0.572156	NA		0.0122286	1.26147	-0.0903197	-1.18338		-0.780914	1.43876	-0.101157	-0.556691		NA	NA	NA	NA		1.12868	-0.131527	0.279757	-1.27691		NA	NA	NA	NA		0		0	0	0	0	0	0	0	0	0	0	0	0	0	0	0
Echdc2		0		2.34e-06	NA	NA		0.943856	0.680753	-0.408552	-1.21606		-0.81382	-0.624771	1.39479	0.0437998		NA	NA	NA	NA		1.1367	-0.223452	0.331079	-1.24433		NA	NA	NA	NA		0		0	0	0	0	0	0	0	0	0	0	0	0	0	0	0
Ecsit		0		1.94e-08	NA	NA		0.162479	1.18907	-0.107283	-1.24427		1.24876	-0.517862	0.307353	-1.03825		NA	NA	NA	NA		-0.217392	-0.530066	1.46744	-0.719985		NA	NA	NA	NA		0		0	0	0	0	0	0	0	0	0	1	0	0	0	0	0
Edc4		0		0.00552168	NA	NA		-0.6278	1.2417	-0.968622	0.354725		-0.246924	1.04211	0.479013	-1.2742		NA	NA	NA	NA		0.930795	-0.402239	0.692838	-1.22139		NA	NA	NA	NA		0		0	0	0	0	0	0	0	0	0	0	0	0	0	0	0
Edil3		0		2.13e-06	NA	NA		1.47712	-0.264951	-0.687418	-0.524754		NA	NA	NA	NA		NA	NA	NA	NA		0.808046	-0.641667	0.896985	-1.06336		-0.865151	0.920188	0.810113	-0.865151		0		0	0	0	0	0	0	0	0	0	1	0	0	0	0	0
Edn1		0		2.52e-05	NA	0.00585588		0.0648755	-0.742709	-0.713329	1.39116		NA	NA	NA	NA		-1.28286	0.832905	0.753803	-0.303851		0.518358	-0.0601312	0.916029	-1.37426		NA	NA	NA	NA		1		0	0	0	0	0	0	0	0	0	1	1	0	0	0	0
Edn3		0		0.000958693	NA	NA		0.171876	1.27445	-0.33568	-1.11065		NA	NA	NA	NA		NA	NA	NA	NA		0.686132	-0.857505	1.02888	-0.857505		-0.759034	1.34872	0.169344	-0.759034		0		0	0	0	0	0	0	0	0	0	1	0	0	0	0	0
Eef2		0		0.00158032	0.018141	NA		-1.29688	-0.23422	0.978976	0.552126		-0.494345	-0.760337	-0.206445	1.46113		NA	NA	NA	NA		0.663857	0.122647	0.663857	-1.45036		NA	NA	NA	NA		1		0	0	0	0	0	0	0	0	0	0	0	0	0	0	0
Efemp2		0		1.4e-05	NA	0.00577379		-0.742147	-0.46846	-0.25985	1.47046		NA	NA	NA	NA		-1.39549	0.0384109	0.423311	0.933771		-0.458381	-0.386777	1.49102	-0.645864		NA	NA	NA	NA		1		0	0	0	0	0	0	0	0	0	0	0	0	0	0	0
Egfr		0		2.99e-08	NA	NA		-0.349715	-0.716287	-0.414748	1.48075		NA	NA	NA	NA		NA	NA	NA	NA		1.0706	-0.407288	0.525065	-1.18838		0.0578128	0.908921	0.439464	-1.4062		1		0	0	0	0	0	0	0	0	1	1	0	0	0	0	0
Ehbp1		0		0.0116742	NA	NA		0.149888	-1.41034	0.31871	0.941746		NA	NA	NA	NA		NA	NA	NA	NA		-0.0785795	-0.137923	1.32303	-1.10653		-0.794799	1.40018	0.0323883	-0.637768		1		0	0	0	0	0	0	0	0	0	0	0	0	0	0	0
Ehd1		0		1.86e-05	0.190158	NA		-0.508377	0.270705	-1.03008	1.26775		-0.560578	1.37614	-0.887063	0.0715016		NA	NA	NA	NA		0.799265	0.104278	0.533649	-1.43719		NA	NA	NA	NA		1		0	0	0	0	0	0	0	0	0	0	0	0	0	0	0
Ehmt2		0		8.23e-07	0.0514846	NA		0.853638	0.861626	-0.687577	-1.02769		-0.808561	-0.254325	1.45791	-0.395024		NA	NA	NA	NA		0.748005	-0.894282	0.975926	-0.829649		NA	NA	NA	NA		0		0	0	0	0	0	0	0	0	0	1	0	0	0	0	0
Eif1a		0		6.03e-06	NA	0.0174275		1.17371	0.487305	-0.882733	-0.778282		NA	NA	NA	NA		-0.726091	-0.566082	-0.165544	1.45772		0.55196	0.0280637	0.833896	-1.41392		NA	NA	NA	NA		0		0	0	0	0	0	0	0	0	0	0	0	0	0	0	0
Eif2b5		0		2.83e-07	NA	0.0231426		0.723443	0.811274	-0.201326	-1.33339		NA	NA	NA	NA		-1.37998	0.0754434	0.306541	0.997996		0.927682	-0.0862181	0.52212	-1.36358		NA	NA	NA	NA		0		0	0	0	0	0	0	0	0	0	1	0	0	0	0	0
Eif2s1		0		0	0.103349	NA		0.777542	0.677188	-0.0645201	-1.39021		-0.0230376	-1.29925	0.193609	1.12868		NA	NA	NA	NA		0.611404	0.341889	0.536989	-1.49028		NA	NA	NA	NA		0		0	0	0	0	0	0	0	0	0	0	0	0	0	0	0
Eif3j		0		0.0304079	NA	0.00583025		1.10701	0.482087	-1.16838	-0.420724		NA	NA	NA	NA		-0.990394	-0.664395	0.504489	1.1503		0.461919	0.437793	0.596621	-1.49633		NA	NA	NA	NA		0		0	0	0	0	0	0	0	0	0	0	0	0	0	0	0
Eif4b		0		0.00215494	0.410459	NA		-0.526689	0.628136	1.02698	-1.12843		-0.966548	-0.755617	0.938224	0.783941		NA	NA	NA	NA		0.858444	0.523885	0.027585	-1.40991		NA	NA	NA	NA		0		0	0	0	0	0	0	0	0	0	0	0	0	0	0	0
Eif4g1		0		0.0200971	0.586864	NA		-0.913743	0.0247241	-0.496045	1.38506		0.162476	-0.922169	-0.577921	1.33761		NA	NA	NA	NA		-0.378588	0.403987	1.14772	-1.17312		NA	NA	NA	NA		1		0	0	0	0	0	0	0	0	0	0	0	0	0	0	0
Eif5		0		0	NA	NA		0.0959396	1.36099	-0.532029	-0.924902		-0.916633	-0.64388	0.26664	1.29387		NA	NA	NA	NA		0.858432	-0.0770425	0.5972	-1.37859		NA	NA	NA	NA		0		0	0	0	0	0	0	0	0	0	0	0	0	0	0	0
Eif5a2		0		0.0448902	NA	NA		0.113281	-0.210243	1.26056	-1.1636		NA	NA	NA	NA		NA	NA	NA	NA		-0.704441	0.108685	1.37363	-0.777874		-0.291422	1.45739	-0.347028	-0.81894		1		0	0	0	0	0	0	0	0	0	0	0	0	0	0	0
Elfn1		0		0.00737331	NA	NA		0.241526	-1.47589	0.58901	0.645353		NA	NA	NA	NA		NA	NA	NA	NA		-0.483463	0.62055	1.02044	-1.15753		0.257715	0.776119	0.430927	-1.46476		1		0	0	0	0	0	0	0	0	0	0	0	0	0	0	0
Elovl7		0		2.21e-06	NA	NA		1.07815	0.198456	-1.33949	0.0628852		NA	NA	NA	NA		NA	NA	NA	NA		0.803323	0.773077	-0.280999	-1.2954		-0.862486	0.973101	0.751871	-0.862486		0		0	0	0	0	0	0	0	0	0	0	0	0	0	0	0
Emd		0		0.00643738	NA	NA		-0.843044	-0.360146	-0.245677	1.44887		-0.671346	-0.622507	-0.166938	1.46079		NA	NA	NA	NA		0.871471	0.00276715	0.526827	-1.40107		NA	NA	NA	NA		1		0	0	1	1	0	0	0	0	1	0	0	0	0	0	0
Eml4		0		0.000169151	NA	0.0478766		-1.20875	-0.364649	1.07667	0.496732		NA	NA	NA	NA		-1.28264	-0.277997	0.607491	0.95315		0.159622	-0.661572	1.3489	-0.846947		NA	NA	NA	NA		1		0	0	0	0	1	0	0	0	0	0	0	0	0	0	0
En2		0		1.71e-05	NA	NA		0.712117	0.958765	-0.537334	-1.13355		NA	NA	NA	NA		NA	NA	NA	NA		-0.0864978	-0.322197	1.38866	-0.979965		-1.19027	1.1994	0.264381	-0.273502		0		0	0	0	0	0	0	0	0	0	1	0	0	0	0	0
Eng		0		1.22e-06	NA	0.00265428		0.762402	0.703276	-0.0809042	-1.38477		NA	NA	NA	NA		-1.39665	0.664692	0.778093	-0.0461362		-0.521037	0.298453	1.25468	-1.0321		NA	NA	NA	NA		1		0	0	0	0	0	0	0	0	0	1	0	0	0	0	0
Enox1		0		1.21e-06	NA	NA		0.849741	0.840172	-0.576491	-1.11342		NA	NA	NA	NA		NA	NA	NA	NA		0.68493	0.45517	0.344767	-1.48487		-1.40362	0.396721	0.0759231	0.930972		0		0	0	0	0	0	0	0	0	0	0	0	0	0	0	0
Eny2		0		3.61e-07	NA	NA		0.793173	0.664155	-1.3874	-0.0699257		-0.540979	0.41276	-1.06033	1.18855		NA	NA	NA	NA		1.43443	-0.242063	-0.302121	-0.890246		NA	NA	NA	NA		0		0	0	0	0	0	0	0	0	0	0	0	0	0	0	0
Eomes		0		0.0176514	NA	NA		0.15228	-0.155173	-1.21361	1.2165		NA	NA	NA	NA		NA	NA	NA	NA		-0.436515	-0.309252	1.47645	-0.730687		-1.11196	1.31423	-0.190266	-0.0120035		1		0	0	0	0	0	0	0	1	0	1	0	1	1	1	0
Epas1		0		3.84e-07	NA	NA		-0.942512	-0.307839	-0.160706	1.41106		NA	NA	NA	NA		NA	NA	NA	NA		1.35485	-0.125491	-0.171412	-1.05795		-0.328948	0.706487	-1.26613	0.888589		1		0	0	0	0	0	0	0	0	0	1	0	0	0	0	0
Erap1		0		6.05e-07	NA	0.00334498		-1.27534	-0.112912	0.248517	1.13974		NA	NA	NA	NA		-0.0539884	-0.874349	-0.48496	1.4133		0.920849	-0.581845	0.767523	-1.10653		NA	NA	NA	NA		1		0	0	0	0	0	0	0	0	0	0	0	0	0	0	0
Eras		0		0.000612224	NA	NA		0.758341	0.949447	-0.673343	-1.03445		0.230551	-0.0560709	1.12282	-1.2973		NA	NA	NA	NA		-0.81917	0.421779	1.21656	-0.81917		NA	NA	NA	NA		1		0	0	0	0	0	0	0	0	0	0	0	0	0	0	0
Erbb2		0		0.00311655	NA	NA		-0.977145	-0.688591	0.529809	1.13593		NA	NA	NA	NA		NA	NA	NA	NA		0.175309	-0.211686	1.22728	-1.1909		-0.294082	1.41071	-0.171028	-0.945601		1		0	0	0	0	0	0	0	0	0	1	0	0	0	0	0
Ercc3		0		0.000583058	NA	0.0262989		1.03315	0.68035	-0.885697	-0.827805		NA	NA	NA	NA		-0.137273	-0.734263	-0.579669	1.45121		1.36321	-0.653169	0.126101	-0.836141		NA	NA	NA	NA		0		0	0	0	0	0	0	0	0	0	1	0	0	0	0	0
Ergic1		0		2.94e-06	NA	0.00297229		-0.837666	-0.830964	0.505947	1.16268		NA	NA	NA	NA		-1.36117	-0.114913	0.588677	0.887402		0.115157	-0.0616166	1.19419	-1.24773		NA	NA	NA	NA		1		0	0	0	0	0	0	0	0	0	0	0	0	0	0	0
Esam		0		2.51e-05	NA	NA		1.21555	0.405519	-0.958954	-0.662116		NA	NA	NA	NA		NA	NA	NA	NA		0.761272	-0.294472	0.821304	-1.2881		-1.48202	0.704003	0.337413	0.440608		0		0	0	0	0	0	0	0	0	0	0	0	0	0	0	0
Espn		0		0.00304196	NA	NA		-0.645116	-0.827699	1.37443	0.0983845		NA	NA	NA	NA		NA	NA	NA	NA		0.169812	0.228463	0.992428	-1.3907		-0.862408	0.974231	0.750585	-0.862408		1		0	0	0	0	1	1	0	0	1	0	0	0	0	0	0
Esrra		0		0	NA	0.0450281		0.0294376	1.05774	-1.3465	0.259319		NA	NA	NA	NA		-0.78669	-0.797043	0.296016	1.28772		0.748161	-0.862259	0.976358	-0.862259		NA	NA	NA	NA		0		0	0	0	0	0	0	0	0	0	1	0	0	0	0	0
Etnk2		0		0	NA	0.0294139		1.24445	0.300243	-0.482363	-1.06233		NA	NA	NA	NA		-1.35263	-0.157775	0.804349	0.706058		0.30994	-0.692174	1.2755	-0.893268		NA	NA	NA	NA		0		0	0	0	0	0	0	0	0	0	1	1	0	0	0	0
Ets1		0		7.38e-08	NA	NA		-0.32352	-0.359576	-0.783781	1.46688		NA	NA	NA	NA		NA	NA	NA	NA		-0.438095	0.286319	1.24092	-1.08914		0.307492	1.28168	-0.794587	-0.794587		1		0	0	0	0	0	0	0	0	0	0	0	0	0	1	0
Ets2		0		7.45e-05	NA	0.0386707		-0.6799	-0.632261	-0.143012	1.45517		NA	NA	NA	NA		-1.22942	-0.0883506	0.105509	1.21226		-0.772687	-0.720571	1.36664	0.12662		NA	NA	NA	NA		1		0	0	0	0	0	0	0	0	0	0	0	0	0	0	0
Etv1		1		3.77e-05	NA	0.0282763		0.781092	0.809505	-0.310738	-1.27986		NA	NA	NA	NA		1.38826	-0.699118	-0.760811	0.0716696		1.05401	-0.31178	0.499633	-1.24186		NA	NA	NA	NA		0		0	0	0	0	0	0	0	0	0	1	0	0	0	0	0
Etv6		0		0	NA	NA		0.245764	0.445775	-1.4642	0.772661		0.979304	0.19678	0.221481	-1.39756		NA	NA	NA	NA		-0.190977	-0.201553	1.38913	-0.996602		NA	NA	NA	NA		0		0	0	0	0	0	0	0	0	0	1	0	0	0	0	0
Exosc10		0		2.8e-05	0.0016998	NA		0.0312235	1.40221	-0.76905	-0.664381		1.27376	0.126093	-0.262975	-1.13688		NA	NA	NA	NA		1.15968	-0.0253399	0.143861	-1.2782		NA	NA	NA	NA		0		0	0	0	0	0	0	0	0	0	0	0	0	0	0	0
Exosc2		0		2.21e-06	NA	0.0251787		0.0163733	1.08491	0.229202	-1.33048		NA	NA	NA	NA		-0.350743	-0.839397	-0.260552	1.45069		1.11865	0.226446	-0.042993	-1.30211		NA	NA	NA	NA		0		0	0	0	0	0	0	0	0	0	0	0	0	0	0	0
Exosc4		0		0.00141975	0.173804	NA		-0.471817	1.36496	0.0610871	-0.954227		1.12759	-0.489075	0.482455	-1.12097		NA	NA	NA	NA		-0.568798	-0.568798	-0.354748	1.49234		NA	NA	NA	NA		1		0	0	0	0	0	0	0	0	0	0	0	0	0	0	0
Exosc5		0		3.79e-06	NA	NA		0.194786	1.1303	-0.0274987	-1.29759		-0.186611	1.27168	-1.1587	0.0736382		NA	NA	NA	NA		1.28966	0.085993	-0.250128	-1.12553		NA	NA	NA	NA		1		0	0	0	0	0	0	0	0	0	0	0	0	0	0	0
Fabp5		0		0.00369365	NA	NA		0.884653	-1.43574	0.229808	0.321281		-0.989253	0.500704	1.15294	-0.664388		NA	NA	NA	NA		0.858425	-0.017018	0.556239	-1.39765		NA	NA	NA	NA		1		0	0	0	0	0	0	0	0	0	0	0	0	0	0	0
Fads3		0		0	NA	NA		1.31977	0.196531	-0.945211	-0.571094		NA	NA	NA	NA		NA	NA	NA	NA		0.532397	-0.0353988	0.889876	-1.38687		0.318056	1.09921	-0.122868	-1.2944		0		0	0	0	0	0	0	0	0	0	0	0	0	0	0	0
Farp1		0		3.68e-05	NA	NA		-0.570358	-0.717525	-0.171696	1.45958		NA	NA	NA	NA		NA	NA	NA	NA		-0.566029	-0.036733	1.41865	-0.815892		0.189283	1.33981	-0.764549	-0.764549		1		0	0	0	0	0	0	0	0	0	0	0	0	0	0	0
Farsa		0		2.55e-06	NA	NA		-0.186306	1.33631	-0.0659306	-1.08407		1.44781	-0.445252	-0.819894	-0.182666		NA	NA	NA	NA		1.15274	-0.113234	0.227938	-1.26744		NA	NA	NA	NA		0		0	0	0	0	0	0	0	0	0	0	0	0	0	0	0
Fat4		0		0	NA	NA		1.25248	0.000433473	-0.0579432	-1.19497		NA	NA	NA	NA		NA	NA	NA	NA		1.40851	-0.157129	-0.302883	-0.948503		0.992161	0.653652	-1.16496	-0.48085		1		0	0	0	0	0	0	0	0	0	0	0	0	0	0	0
Fau		0		0.0112619	NA	0.00312269		-0.551705	0.914675	0.765383	-1.12835		-0.873815	-0.763783	1.21391	0.423691		-0.600561	-0.929779	0.215686	1.31465		1.21404	0.151196	-0.148144	-1.21709		NA	NA	NA	NA		0		0	0	0	0	0	0	0	0	0	0	0	0	0	0	0
Fbl		0		0.000120816	0.965365	NA		0.120394	1.14121	0.0352721	-1.29688		1.31966	0.135391	-0.426228	-1.02883		NA	NA	NA	NA		0.786898	0.0480946	0.589943	-1.42494		NA	NA	NA	NA		0		0	0	0	0	0	0	0	0	0	0	0	0	0	0	0
Fbxl6		0		0.0023363	NA	0.0219652		-0.616216	0.931142	0.765484	-1.08041		NA	NA	NA	NA		-0.362587	-0.916628	-0.138251	1.41747		1.48537	-0.469577	-0.338707	-0.677087		NA	NA	NA	NA		0		0	0	0	0	0	0	0	0	0	0	0	0	0	0	0
Fbxo15		1		1.08e-06	NA	0.0284736		1.34372	0.1806	-0.7578	-0.766517		NA	NA	NA	NA		-0.290176	0.657322	0.915592	-1.28274		1.17253	-0.0638155	0.155044	-1.26375		NA	NA	NA	NA		0		0	0	0	0	0	0	0	0	0	0	0	0	0	0	0
Fbxo2		1		0.000838088	NA	NA		0.507875	-0.780069	-0.887746	1.15994		NA	NA	NA	NA		NA	NA	NA	NA		0.130663	0.155433	1.06481	-1.35091		1.18999	0.209361	-0.170056	-1.2293		1		0	0	0	0	0	0	0	0	0	0	0	0	0	0	0
Fbxo36		1		0.00126449	NA	0.0454654		-0.53134	-0.150144	-0.768971	1.45045		NA	NA	NA	NA		0.138239	-0.555569	-0.92825	1.34558		-0.863074	0.964096	-0.863074	0.762053		NA	NA	NA	NA		0		0	0	0	0	0	0	0	0	0	0	0	0	0	0	0
Fbxw11		0		0.0298457	NA	0.0197739		-0.73168	0.0900829	-0.740028	1.38163		NA	NA	NA	NA		-1.00723	-0.377681	0.0276844	1.35723		0.231755	-0.40435	1.26271	-1.09012		NA	NA	NA	NA		1		1	0	0	0	0	0	0	0	0	0	0	0	0	0	0
Fbxw5		0		4.58e-05	NA	0.0159478		-1.13515	-0.49265	1.08212	0.54568		NA	NA	NA	NA		-0.736792	-0.506806	-0.222895	1.46649		0.744528	-0.0863524	0.724863	-1.38304		NA	NA	NA	NA		1		0	0	0	0	0	0	0	0	0	0	0	0	0	0	0
Fdps		0		0.00137703	NA	NA		-0.921271	0.786142	0.940523	-0.805393		NA	NA	NA	NA		NA	NA	NA	NA		1.23443	-0.81319	0.39195	-0.81319		0.279433	1.19139	-0.276684	-1.19414		1		0	0	0	0	0	0	0	0	0	0	0	0	0	1	0
Fdxr		0		0.00132159	NA	0.0269952		0.843233	0.5907	-0.0417073	-1.39223		NA	NA	NA	NA		-1.2998	-0.0014252	1.13224	0.168981		NA	NA	NA	NA		-0.455601	1.41002	-0.894835	-0.0595804		1		0	0	0	0	0	0	0	0	0	0	0	0	0	0	0
Fgf11		0		0.000672733	NA	0.0402726		-0.726223	-0.104455	1.44409	-0.613417		NA	NA	NA	NA		-0.769784	0.723004	0.993855	-0.947075		0.928595	-0.695478	0.785343	-1.01846		NA	NA	NA	NA		1		0	0	0	0	0	0	0	0	0	0	0	0	0	0	0
Fgf15		0		4.83e-07	NA	NA		-0.318178	0.923075	0.662887	-1.26778		NA	NA	NA	NA		NA	NA	NA	NA		0.722489	0.603809	0.12231	-1.44861		-1.02992	1.15698	-0.607864	0.480805		0		0	0	0	0	0	0	0	0	0	1	0	0	0	0	0
Fgf2		0		4.16e-07	NA	NA		0.977647	0.728722	-1.02248	-0.683884		NA	NA	NA	NA		NA	NA	NA	NA		0.405401	-0.499615	1.18324	-1.08903		-1.40736	-0.0192938	0.688036	0.738621		0		0	0	0	0	0	0	0	0	0	1	1	0	0	1	1
Fgf3		0		8.57e-05	NA	NA		-0.965163	0.749948	-0.753461	0.968677		NA	NA	NA	NA		NA	NA	NA	NA		0.170932	-0.127478	1.19351	-1.23696		0.0808213	0.871805	0.466999	-1.41963		1		0	0	0	0	0	0	0	0	0	1	0	0	0	0	0
Fgfr4		0		0.0130862	NA	0.0325261		-0.812265	0.416831	-0.824118	1.21955		NA	NA	NA	NA		-0.555957	-0.557866	-0.381011	1.49483		0.450171	-0.245391	1.06298	-1.26776		NA	NA	NA	NA		1		0	0	0	0	0	0	0	0	0	1	0	0	0	0	0
Fgfrl1		0		0.00279446	NA	NA		-1.31524	-0.0647797	0.293952	1.08607		NA	NA	NA	NA		NA	NA	NA	NA		-0.691158	-0.0686972	1.4356	-0.675745		0.401417	0.779557	0.285242	-1.46622		1		0	0	0	0	0	0	0	0	0	1	0	0	0	0	0
Fhod3		0		6.19e-05	NA	0.0336893		1.22673	-0.675595	-0.941461	0.390326		NA	NA	NA	NA		-1.34537	0.799026	0.721668	-0.175326		0.405526	0.0685945	0.928798	-1.40292		NA	NA	NA	NA		1		0	0	0	0	1	1	0	0	1	0	0	0	0	0	0
Fkbp6		0		7.64e-07	NA	NA		0.900173	0.771432	-0.521598	-1.15001		-0.927054	-0.773925	0.632607	1.06837		NA	NA	NA	NA		-0.815599	1.22742	-0.815599	0.403779		NA	NA	NA	NA		1		0	0	0	0	0	0	0	0	0	0	0	0	0	0	0
Fkbpl		0		0.000570839	NA	0.0420953		0.906076	0.8001	-1.05723	-0.648948		NA	NA	NA	NA		-0.290754	-0.155029	-0.958647	1.40443		1.3818	-0.324818	-0.0666883	-0.990292		NA	NA	NA	NA		0		0	0	0	0	0	0	0	0	0	0	0	0	0	0	0
Flnb		0		3.96e-06	NA	NA		-0.759146	-0.627511	-0.0376023	1.42426		-1.20621	-0.240759	0.254317	1.19265		NA	NA	NA	NA		1.27711	0.0912501	-0.223504	-1.14486		NA	NA	NA	NA		1		0	0	0	0	1	0	0	0	1	1	0	0	0	0	0
Flnc		0		5.87e-07	NA	NA		-0.406397	-0.584163	-0.505467	1.49603		-1.47076	0.245151	0.726177	0.499432		NA	NA	NA	NA		-0.56211	0.654619	1.0147	-1.1072		-0.756559	1.35258	0.160541	-0.756559		1		0	0	0	0	1	0	0	0	1	1	0	0	0	0	0
Flot1		0		2.23e-05	NA	0.0147565		-0.73866	-0.978407	0.965632	0.751435		-0.940493	-0.700914	0.448492	1.19291		1.34983	0.116646	-0.5222	-0.944277		-0.896959	-0.144247	1.4241	-0.38289		NA	NA	NA	NA		1		0	0	0	0	0	0	0	0	0	0	0	0	0	0	0
Flrt2		0		2.3e-05	NA	0.0200573		-0.0135023	-0.148522	-1.13649	1.29852		NA	NA	NA	NA		0.869215	-0.667217	-1.0441	0.842104		1.06968	0.333429	-0.0850181	-1.31809		-0.877073	-0.851638	0.789408	0.939303		1		0	0	0	0	0	0	0	0	0	0	0	0	0	0	0
Fmn1		0		0	NA	NA		-0.846859	-0.865826	0.673953	1.03873		NA	NA	NA	NA		NA	NA	NA	NA		1.25507	-0.762117	0.354555	-0.847508		-0.855023	1.04963	0.66042	-0.855023		1		0	0	0	0	1	1	0	0	1	1	0	0	0	0	0
Fnbp4		0		0.000135442	NA	NA		-0.551005	0.0889052	1.36721	-0.905111		-1.31254	1.12065	0.13449	0.057407		NA	NA	NA	NA		0.454198	0.821763	0.169601	-1.44556		NA	NA	NA	NA		1		0	0	0	0	0	0	0	0	0	0	0	0	0	0	0
Fos		0		0.000352299	NA	0.0326795		0.984632	-0.0416674	-1.36147	0.418511		NA	NA	NA	NA		-0.936957	-0.495302	0.0637862	1.36847		0.677878	0.946771	-1.21504	-0.409607		NA	NA	NA	NA		1		0	0	0	0	0	0	0	0	0	1	0	0	0	0	0
Fosl1		0		5.31e-06	NA	0.0162086		1.16521	0.462361	-1.04183	-0.585746		NA	NA	NA	NA		0.470774	0.765688	0.226658	-1.46312		0.231814	0.520198	0.717816	-1.46983		-0.528932	-0.535178	1.4984	-0.434291		0		0	0	0	0	0	0	0	0	0	0	0	0	0	0	0
Fosl2		0		5.85e-06	NA	NA		-0.850024	-0.57287	0.0269881	1.39591		NA	NA	NA	NA		NA	NA	NA	NA		-0.72394	1.30578	-0.839366	0.257528		0.129757	1.19588	-0.0821402	-1.2435		1		0	0	0	0	0	0	0	0	0	0	0	0	0	0	0
Foxa2		0		1.01e-05	NA	NA		-0.937404	0.0254555	-0.467281	1.37923		NA	NA	NA	NA		NA	NA	NA	NA		-0.827097	-0.0978514	1.43164	-0.506694		-0.054503	1.43042	-0.641259	-0.734656		1		0	0	0	0	0	0	0	0	0	1	1	0	0	1	0
Foxc1		0		0.00378447	NA	NA		0.561833	-0.613177	-1.04835	1.09969		NA	NA	NA	NA		NA	NA	NA	NA		0.676771	-0.0387261	0.761933	-1.39998		-0.466863	1.48952	-0.653584	-0.369068		1		0	0	0	0	0	0	0	0	0	1	1	0	0	0	0
Foxc2		0		2.08e-07	NA	NA		0.792885	0.928168	-0.740476	-0.980577		NA	NA	NA	NA		NA	NA	NA	NA		0.261755	0.0457347	1.0467	-1.35419		1.18749	0.112992	-1.255	-0.0454809		0		0	0	0	0	0	0	0	0	0	1	0	0	0	0	0
Foxd3		0		4.23e-05	NA	NA		0.154897	1.1528	-0.0245495	-1.28314		NA	NA	NA	NA		NA	NA	NA	NA		-0.463312	0.675335	0.96795	-1.17997		-0.600727	-0.605295	-0.276052	1.48207		1		0	0	0	0	0	0	0	0	0	1	1	0	0	0	0
Foxf1a		0		0.00418939	NA	NA		0.891899	-0.0880103	-1.36984	0.565954		NA	NA	NA	NA		NA	NA	NA	NA		-0.362192	-0.267123	1.45471	-0.825396		0.164313	1.2304	-0.204159	-1.19056		1		0	0	0	0	0	0	0	0	0	1	1	0	0	0	0
Foxf2		0		1.92e-05	NA	NA		1.16735	0.420734	-1.10969	-0.478397		NA	NA	NA	NA		NA	NA	NA	NA		0.105098	-0.395505	1.32638	-1.03597		-0.850467	0.892942	0.838547	-0.881022		0		0	0	0	0	0	0	0	0	0	1	0	0	0	0	0
Foxh1		0		0.00142769	NA	0.0413626		-1.38824	0.20311	0.998318	0.186811		NA	NA	NA	NA		-1.00986	-0.314751	-0.0461452	1.37076		0.729912	0.105865	0.608454	-1.44423		NA	NA	NA	NA		1		0	0	0	0	0	0	0	0	0	1	0	0	0	0	0
Foxk2		1		0	NA	NA		-1.09806	-0.431553	0.296732	1.23288		1.12648	-1.15514	0.459452	-0.430792		NA	NA	NA	NA		0.653004	0.0419113	0.731981	-1.4269		NA	NA	NA	NA		1		0	0	0	0	0	0	0	0	0	0	0	0	0	0	0
Foxq1		0		2.55e-06	NA	NA		0.907622	0.822168	-0.819209	-0.910582		NA	NA	NA	NA		NA	NA	NA	NA		-0.633588	0.346503	1.24747	-0.960381		-0.445639	1.49299	-0.633018	-0.414333		1		0	0	0	0	0	0	0	0	0	1	0	0	0	0	0
Fras1		0		5.05e-06	NA	NA		-0.789248	-0.917031	0.652583	1.0537		NA	NA	NA	NA		NA	NA	NA	NA		-0.686306	0.171166	1.34546	-0.830318		0.643548	1.06293	-0.853238	-0.853238		1		0	0	0	0	0	0	0	0	0	1	0	0	0	0	0
Fscn1		1		0.0244639	NA	NA		0.35959	0.300224	-1.46191	0.802101		-0.759322	-0.954204	0.707033	1.00649		NA	NA	NA	NA		0.888608	0.282675	0.264216	-1.4355		NA	NA	NA	NA		0		0	0	0	0	1	1	0	0	1	0	0	0	0	0	0
Ftsjd2		0		0	NA	0.0354803		-1.02449	-0.535932	0.308124	1.2523		NA	NA	NA	NA		-0.817792	-0.557981	-0.0447461	1.42052		1.31941	-0.741696	0.231801	-0.809514		NA	NA	NA	NA		1		0	0	0	0	0	0	0	0	0	0	0	0	0	0	0
Fubp1		0		7.53e-05	0.899985	NA		0.781278	-0.537005	0.895556	-1.13983		0.983316	0.216907	0.19543	-1.39565		NA	NA	NA	NA		1.17587	0.0190545	0.0745003	-1.26942		NA	NA	NA	NA		1		0	0	0	0	0	0	0	0	0	0	0	0	0	0	0
Fubp3		1		3.01e-05	0.219681	0.048603		-0.780194	1.4594	-0.215507	-0.463696		0.476382	0.76806	-1.46151	0.217073		-0.317886	-1.00686	-0.0474511	1.3722		0.447052	0.601895	0.447052	-1.496		NA	NA	NA	NA		0		0	0	0	0	0	0	0	0	0	0	0	0	0	0	0
Fxc1		0		0.0452669	NA	NA		-1.3803	1.00544	0.104983	0.26988		-0.637527	-0.643197	1.4649	-0.184178		NA	NA	NA	NA		0.802681	0.181556	0.466626	-1.45086		NA	NA	NA	NA		0		0	0	0	0	0	0	0	0	0	0	0	0	0	0	0
Fxr1		0		0.000117266	0.0942171	NA		1.47139	-0.354025	-0.351986	-0.765374		-0.0532355	-0.783013	-0.590439	1.42669		NA	NA	NA	NA		-0.0983678	-0.509169	1.43216	-0.824619		NA	NA	NA	NA		0		0	0	0	0	0	0	0	0	0	1	0	0	0	0	0
Fxr2		0		0	NA	NA		-1.29497	1.11572	-0.0866438	0.265896		-1.09197	-0.416109	0.255399	1.25268		NA	NA	NA	NA		-0.120539	0.356771	1.07148	-1.30771		NA	NA	NA	NA		1		0	0	0	0	0	0	0	0	0	0	0	0	0	0	0
Fyn		0		0.000181374	NA	0.0142096		-1.27607	-0.317625	0.817064	0.776633		NA	NA	NA	NA		0.264668	0.79494	0.402032	-1.46164		-0.0908705	-0.474269	1.42431	-0.859165		-0.284143	-0.504579	-0.690447	1.47917		1		0	0	0	0	0	0	0	0	0	1	0	0	0	0	0
Fzd2		0		0.00130036	NA	NA		-0.870517	-0.680818	0.239305	1.31203		NA	NA	NA	NA		NA	NA	NA	NA		0.43516	-0.426559	1.14214	-1.15074		-0.862154	0.977828	0.74648	-0.862154		1		1	1	0	0	0	0	1	0	0	1	0	0	0	0	0
Fzd4		0		0.000592311	NA	NA		-1.02769	0.957335	0.75103	-0.680673		NA	NA	NA	NA		NA	NA	NA	NA		0.438371	-0.145406	1.02479	-1.31776		-1.04951	1.33734	-0.329133	0.0413057		1		1	1	0	0	0	0	1	0	0	1	0	0	0	0	0
Fzd6		0		3.49e-05	NA	NA		-1.25625	-0.285705	0.495847	1.04611		NA	NA	NA	NA		NA	NA	NA	NA		-0.565453	-0.0682142	1.42923	-0.795561		-0.142799	0.4758	0.994916	-1.32792		1		1	1	1	1	0	0	0	0	0	1	0	0	0	0	0
Fzd8		0		0.00114186	NA	NA		-1.23039	-0.386737	0.929003	0.688127		NA	NA	NA	NA		NA	NA	NA	NA		-0.188381	-1.0026	1.38609	-0.195105		0.519236	1.05515	-1.22176	-0.352632		1		1	0	0	0	0	0	1	1	0	1	0	1	1	0	0
Fzd9		1		0.0127913	NA	NA		0.462613	0.240637	0.762108	-1.46536		NA	NA	NA	NA		NA	NA	NA	NA		0.0376938	0.626939	0.759622	-1.42425		-0.0444441	1.30048	-0.119114	-1.13692		1		1	0	0	0	0	0	0	0	0	1	0	1	1	0	0
Fzr1		1		0	NA	0.0467144		-0.937016	-0.786372	0.765292	0.958096		-1.34311	0.0671209	1.07244	0.20355		-1.41026	0.243134	0.215489	0.951638		0.696258	-0.690536	1.00669	-1.01241		NA	NA	NA	NA		1		0	0	0	0	0	0	0	0	0	1	0	0	0	0	0
G6pc3		0		0.00370982	NA	0.00805234		-1.22922	-0.329006	0.490388	1.06784		NA	NA	NA	NA		-1.08176	-0.434062	0.261651	1.25417		0.558073	-0.151479	0.933133	-1.33973		NA	NA	NA	NA		1		0	0	0	0	0	0	0	0	0	0	0	0	0	0	0
Gaa		0		0.0106862	NA	0.0265359		-1.10845	-0.00509303	-0.201945	1.31549		NA	NA	NA	NA		-1.20806	-0.156983	0.142033	1.22301		0.149255	-0.240431	1.25302	-1.16184		NA	NA	NA	NA		1		0	0	0	0	0	0	0	0	0	1	0	0	0	0	0
Gabarap		0		0.00224356	NA	0.0128013		-0.653813	0.00423612	-0.761843	1.41142		NA	NA	NA	NA		-0.930558	-0.559018	0.148071	1.34151		1.02887	0.685181	-0.818521	-0.89553		NA	NA	NA	NA		1		0	0	0	0	1	1	0	0	0	0	0	0	0	0	0
Gabbr1		0		1.22e-05	NA	0.0124174		1.13542	0.234783	-0.0863692	-1.28384		NA	NA	NA	NA		1.2843	0.0503607	-0.189117	-1.14554		0.447304	-0.507314	1.15711	-1.0971		NA	NA	NA	NA		0		0	0	0	0	0	0	0	0	0	1	0	0	0	0	0
Gabrb3		0		0.000157838	NA	NA		-1.24874	-0.199684	0.304816	1.14361		NA	NA	NA	NA		NA	NA	NA	NA		-0.361524	0.438797	1.1176	-1.19487		0.913425	-0.865358	0.817292	-0.865358		1		0	0	0	0	0	0	0	0	0	0	0	0	0	0	0
Gad1		0		0.00144766	NA	NA		-0.415335	-0.799425	-0.244265	1.45902		NA	NA	NA	NA		NA	NA	NA	NA		-0.128605	-0.488094	1.43863	-0.821931		-0.30568	1.45062	-0.301524	-0.843414		1		0	0	0	0	0	0	0	0	0	1	1	0	0	0	0
Gadd45g		1		2.05e-06	NA	NA		-0.0158473	0.964534	-1.37418	0.425495		NA	NA	NA	NA		NA	NA	NA	NA		1.17097	-0.23619	0.286317	-1.22109		-0.84685	0.590551	1.10315	-0.84685		0		0	0	0	0	0	0	0	1	0	1	0	1	1	0	0
Galnt12		0		0.0126146	NA	NA		-1.03312	-0.411525	0.122394	1.32225		NA	NA	NA	NA		NA	NA	NA	NA		-0.251041	-0.184401	1.40266	-0.96722		0.291444	0.901346	0.23765	-1.43044		1		0	0	0	0	0	0	0	0	0	0	0	0	0	0	0
Gapdh		1		0.00355876	0.512953	NA		-0.861358	-0.422358	1.43423	-0.150516		-1.04291	-0.310409	0.00575015	1.34757		NA	NA	NA	NA		0.475138	0.548818	0.475138	-1.49909		NA	NA	NA	NA		1		0	0	0	0	0	0	0	0	0	1	0	0	0	0	0
Gata6		0		0.00138083	NA	NA		0.0352794	-0.337634	-1.04026	1.34262		-0.514099	-1.15686	0.861267	0.809691		NA	NA	NA	NA		-1.18089	1.24382	-0.199472	0.136542		-0.803891	1.29771	0.276439	-0.770257		1		0	0	0	0	0	0	0	0	0	1	1	0	0	0	0
Gatsl3		0		2.36e-06	NA	0.0438134		-1.10271	1.31262	0.0347127	-0.244621		NA	NA	NA	NA		0.48526	-0.678133	-0.972689	1.16556		0.738387	-0.383099	0.881815	-1.2371		NA	NA	NA	NA		0		0	0	0	0	0	0	0	0	0	0	0	0	0	0	0
Gbx2		0		4.26e-08	NA	NA		0.625981	1.0468	-0.598428	-1.07435		NA	NA	NA	NA		NA	NA	NA	NA		-0.746438	0.809894	0.912964	-0.976421		-0.861498	0.346072	1.25902	-0.743592		1		0	0	0	0	0	0	0	0	0	1	0	0	0	0	0
Gcat		0		0.00050517	NA	0.0484779		-0.138883	0.950361	0.529215	-1.34069		NA	NA	NA	NA		0.885984	-0.715044	-1.00447	0.833533		0.978134	-0.680026	0.727412	-1.02552		NA	NA	NA	NA		0		0	0	0	0	0	0	0	0	0	0	0	0	0	0	0
Gcnt4		0		8.19e-06	NA	NA		-0.405766	-0.790185	-0.26684	1.46279		NA	NA	NA	NA		NA	NA	NA	NA		-0.5734	0.0280784	1.39554	-0.850223		-0.751295	1.36048	0.142105	-0.751295		1		0	0	0	0	0	0	0	0	0	1	0	0	0	0	0
Gdf6		0		0.0014341	NA	NA		-1.2471	-0.316888	1.02824	0.53575		NA	NA	NA	NA		NA	NA	NA	NA		1.135	0.270578	-0.132378	-1.2732		-0.748623	1.42843	-0.049998	-0.629807		1		0	0	0	0	0	0	0	0	0	0	0	0	0	1	0
Gdi2		0		0	NA	NA		-0.47292	-1.05439	0.264518	1.26279		-0.935525	-0.772855	0.669518	1.03886		NA	NA	NA	NA		1.0569	-0.100877	0.363351	-1.31938		NA	NA	NA	NA		1		0	0	0	0	0	0	0	0	0	0	0	0	0	0	0
Gdpd5		0		0.000275841	NA	NA		-0.865474	0.248329	-0.691141	1.30829		NA	NA	NA	NA		NA	NA	NA	NA		1.07183	-0.0223478	0.281476	-1.33096		-0.0572077	1.37384	-0.3101	-1.00654		1		0	0	0	0	0	0	0	0	0	1	0	0	0	0	0
Gfer		0		0.0311096	NA	0.0366208		-0.716944	1.4023	0.0346039	-0.719962		NA	NA	NA	NA		-0.79839	0.742045	0.97958	-0.923236		0.521664	0.857743	0.0316715	-1.41108		NA	NA	NA	NA		1		0	0	0	0	0	0	0	0	0	0	0	0	0	0	0
Gfm2		0		3.72e-06	NA	0.0292291		0.742598	0.558087	0.153148	-1.45383		NA	NA	NA	NA		0.241796	-0.838435	-0.716711	1.31335		1.05153	0.15429	0.153225	-1.35904		NA	NA	NA	NA		0		0	0	0	0	0	0	0	0	0	0	0	0	0	0	0
Gfpt2		0		1.66e-07	NA	0.00371738		1.02012	0.513119	-0.256404	-1.27684		NA	NA	NA	NA		1.07761	-0.884559	-0.81683	0.623779		1.23891	-0.53693	0.331075	-1.03305		NA	NA	NA	NA		0		0	0	0	0	0	0	0	0	0	0	0	0	0	0	0
Ggnbp1		0		0	NA	0.0468638		0.203883	0.755365	0.502155	-1.4614		NA	NA	NA	NA		-0.0762551	-0.692444	-0.66904	1.43774		1.32227	0.0118052	-0.241848	-1.09223		NA	NA	NA	NA		0		0	0	0	0	0	0	0	0	0	1	0	0	0	0	0
Gigyf2		0		0.00313963	NA	0.0236711		0.347603	1.09139	-0.14823	-1.29076		-0.69988	-0.481648	-0.298105	1.47963		-0.818822	-0.671684	0.12575	1.36476		0.617924	0.0358617	0.769274	-1.42306		NA	NA	NA	NA		0		0	0	0	0	0	0	0	0	0	1	0	0	0	0	0
Gin1		0		0	NA	0.0339626		1.43693	-0.133623	-0.83616	-0.467144		NA	NA	NA	NA		-0.876562	-0.67813	0.246665	1.30803		0.982479	-0.469557	0.660792	-1.17371		NA	NA	NA	NA		0		0	0	0	0	0	0	0	0	0	0	0	0	0	0	0
Git1		0		0.0217677	NA	0.00532898		1.17649	-0.481659	-1.10322	0.408391		NA	NA	NA	NA		-1.04096	-0.465467	0.221658	1.28476		1.20921	0.387841	-1.03528	-0.561768		NA	NA	NA	NA		1		0	0	0	0	0	0	0	0	0	0	0	0	0	0	0
Gja1		0		0.00626855	NA	NA		-1.22416	-0.230673	1.16897	0.28586		0.107188	1.0218	0.243941	-1.37293		NA	NA	NA	NA		0.991899	0.446071	-0.0931742	-1.3448		NA	NA	NA	NA		1		0	0	0	0	0	0	0	0	0	1	1	0	0	0	0
Gjc2		0		0.000262483	NA	NA		1.12212	0.177285	0.0080196	-1.30742		NA	NA	NA	NA		NA	NA	NA	NA		0.410428	0.132421	0.883277	-1.42613		-1.42035	0.92816	0.245132	0.247057		1		0	0	0	0	0	0	0	0	0	0	0	0	0	0	0
Gli3		0		2.44e-05	NA	0.0304843		-0.906473	-0.552975	0.0942984	1.36515		NA	NA	NA	NA		-0.570885	-0.756705	-0.117307	1.4449		-0.887464	0.794932	0.934018	-0.841487		NA	NA	NA	NA		1		0	0	1	1	0	0	0	1	0	1	1	1	1	1	1
Glipr2		0		1.03e-05	NA	NA		0.120987	-0.177453	-1.18673	1.2432		0.674888	-1.10462	-0.569994	0.999725		NA	NA	NA	NA		-0.0287583	-0.648091	1.42242	-0.74557		NA	NA	NA	NA		1		0	0	0	0	0	0	0	0	0	0	0	0	0	0	0
Glrx2		0		0.000305089	NA	0.0182001		0.884741	0.223071	0.327527	-1.43534		NA	NA	NA	NA		-1.18602	-0.40195	0.501618	1.08635		0.648828	0.383969	0.457834	-1.49063		NA	NA	NA	NA		0		0	0	0	0	0	0	0	0	0	0	0	0	0	0	0
Gls2		0		0	NA	0.0159319		-0.757141	-0.530311	1.45513	-0.167675		NA	NA	NA	NA		-0.294834	-0.840102	-0.316631	1.45157		0.635593	-0.307916	0.9424	-1.27008		NA	NA	NA	NA		1		0	0	0	0	0	0	0	0	0	0	0	0	0	0	0
Glt25d1		0		0.000243505	NA	NA		-0.233967	-0.0909287	-1.03843	1.36333		-0.473944	-0.797843	-0.179613	1.4514		NA	NA	NA	NA		1.09265	-0.703708	0.591427	-0.98037		NA	NA	NA	NA		1		0	0	0	0	0	0	0	0	0	0	0	0	0	0	0
Gm2a		0		0	NA	0.0179075		-0.434052	-0.449829	1.49518	-0.6113		NA	NA	NA	NA		1.433	-0.0635837	-0.733795	-0.635621		1.39073	-0.562125	0.0365807	-0.865186		NA	NA	NA	NA		1		0	0	0	0	0	0	0	0	0	0	0	0	0	0	0
Gna13		0		0.00338289	NA	0.00524217		1.48857	-0.492736	-0.648804	-0.347027		NA	NA	NA	NA		-1.30052	-0.117701	0.328906	1.08932		0.4189	-0.354655	1.12906	-1.1933		NA	NA	NA	NA		0		0	0	0	0	0	0	0	0	0	1	1	0	0	0	0
Gnal		0		0	NA	NA		-0.570195	0.7095	0.970007	-1.10931		NA	NA	NA	NA		NA	NA	NA	NA		1.07937	-0.122664	0.346955	-1.30366		-0.579854	1.32817	0.182511	-0.930823		0		0	0	0	0	0	0	0	0	0	0	0	0	0	0	0
Gnao1		0		1.15e-06	NA	NA		-0.972911	-0.670818	1.1772	0.466529		NA	NA	NA	NA		NA	NA	NA	NA		-0.410285	0.575086	1.0328	-1.1976		0.318436	0.209918	0.900931	-1.42929		1		0	0	0	0	0	0	0	0	0	1	0	0	0	0	0
Gnas		0		2.39e-05	NA	0.0344678		-0.963687	-0.71336	0.559077	1.11797		NA	NA	NA	NA		-0.268276	-0.788062	-0.406995	1.46333		1.1565	-0.0245204	0.148579	-1.28056		7.6e-05	1.24933	-0.0508177	-1.19858		1		0	0	0	0	0	0	0	0	0	1	0	0	0	1	1
Gnaz		0		0.0118626	NA	NA		-0.713633	0.0632017	1.3918	-0.741368		NA	NA	NA	NA		NA	NA	NA	NA		0.217361	0.149686	1.01293	-1.37997		0.853593	-0.865981	0.878369	-0.865981		1		0	0	0	0	0	0	0	0	0	0	0	0	0	0	0
Gnb2l1		0		0.00831539	0.965904	NA		-0.367712	0.779559	0.836253	-1.2481		0.902852	0.720542	-1.22881	-0.39458		NA	NA	NA	NA		1.36459	-0.159479	-0.163064	-1.04205		NA	NA	NA	NA		1		0	0	0	0	1	0	0	0	0	1	0	0	0	0	0
Gng3		0		6.86931e-05	NA	0.0376539		-0.676504	-0.690786	1.43545	-0.0681588		NA	NA	NA	NA		-0.496443	-0.844983	-0.0842166	1.42564		-0.831146	0.487066	1.17523	-0.831146		NA	NA	NA	NA		1		0	0	0	0	0	0	0	0	0	0	0	0	0	0	0
Gnl2		0		0.00530422	0.989485	NA		-0.359073	0.724357	0.884985	-1.25027		0.88342	0.844451	-0.781163	-0.946708		NA	NA	NA	NA		0.700238	0.0204093	0.700238	-1.42089		NA	NA	NA	NA		0		0	0	0	0	0	0	0	0	0	0	0	0	0	0	0
Gnpat		0		0.0143921	NA	NA		-1.12713	0.0837242	1.28924	-0.245826		-0.730679	1.31748	0.234901	-0.821698		NA	NA	NA	NA		0.705512	0.00477444	0.705512	-1.4158		NA	NA	NA	NA		1		0	0	0	0	0	0	0	0	0	1	0	0	0	0	0
Gns		0		4.9e-05	NA	NA		-1.1056	-0.378468	0.225718	1.25835		NA	NA	NA	NA		NA	NA	NA	NA		-0.159964	0.910915	0.589585	-1.34054		0.868484	-0.866024	0.863564	-0.866024		1		0	0	0	0	0	0	0	0	0	0	0	0	0	0	0
Gpatch4		0		1.74e-05	NA	NA		0.908413	0.775537	-0.56315	-1.1208		0.716229	0.902325	-0.383269	-1.23529		NA	NA	NA	NA		1.1253	0.18604	-0.00786633	-1.30347		NA	NA	NA	NA		0		0	0	0	0	0	0	0	0	0	0	0	0	0	0	0
Gpc1		0		1.55e-06	NA	NA		-1.06434	-0.638608	0.783183	0.919769		NA	NA	NA	NA		NA	NA	NA	NA		1.10834	0.553642	-0.626107	-1.03588		-0.84908	0.607986	-0.84908	1.09017		1		0	0	0	0	0	0	0	0	0	0	0	0	0	0	0
Gpkow		0		0.00020634	NA	NA		0.768284	0.790271	-1.31344	-0.245113		1.16512	-1.0642	-0.552894	0.451978		NA	NA	NA	NA		1.09418	-0.192289	0.3734	-1.27529		NA	NA	NA	NA		0		0	0	0	0	0	0	0	0	0	0	0	0	0	0	0
Gpr107		0		4.41e-06	NA	0.00643109		0.105593	-0.128597	-1.20752	1.23053		NA	NA	NA	NA		-1.33854	-0.0258141	0.310066	1.05428		0.51825	-0.374484	1.06408	-1.20785		NA	NA	NA	NA		1		0	0	0	0	0	0	0	0	0	0	0	0	0	0	0
Gpr124		1		0.000166511	NA	NA		-0.512184	-0.847853	-0.0595638	1.4196		NA	NA	NA	NA		NA	NA	NA	NA		-1.0225	0.76777	0.943631	-0.6889		-0.33734	1.41604	-0.152537	-0.92616		1		0	0	0	0	0	0	0	0	0	1	0	0	0	0	0
Gpr172b		0		0.00245342	NA	0.0184421		-1.38393	0.226943	0.151909	1.00507		NA	NA	NA	NA		-1.07695	-0.379559	0.164608	1.2919		-1.30802	0.652405	0.897249	-0.241631		NA	NA	NA	NA		1		0	0	0	0	0	0	0	0	0	0	0	0	0	0	0
Gprc5c		0		8.75e-08	NA	0.0172497		-0.856188	-0.562057	0.0216181	1.39663		NA	NA	NA	NA		0.641049	-1.07855	-0.596746	1.03425		-0.225646	-0.593537	1.4729	-0.653721		NA	NA	NA	NA		1		0	0	0	0	0	0	0	0	0	0	0	0	0	0	0
Gps2		0		0.000480032	NA	0.00875175		-0.68412	0.122956	-0.80556	1.36672		NA	NA	NA	NA		-1.37054	0.0695243	0.282767	1.01825		-0.454109	0.164312	1.31212	-1.02232		NA	NA	NA	NA		1		0	0	0	0	0	0	0	0	0	0	0	0	0	0	0
Gramd1c		0		0.0108008	NA	NA		-1.29039	-0.244092	0.545901	0.988584		NA	NA	NA	NA		NA	NA	NA	NA		0.115766	-0.152695	1.23555	-1.19862		-0.407128	0.476397	1.10661	-1.17588		1		0	0	0	0	0	0	0	0	0	0	0	0	0	0	0
Grasp		0		8.71e-06	NA	0.0331039		-0.500616	1.22163	0.345563	-1.06658		NA	NA	NA	NA		0.16561	-0.918422	-0.584248	1.33706		0.436116	-0.58091	1.18187	-1.03708		-0.823913	1.20119	0.446638	-0.823913		0		0	0	0	0	0	0	0	0	0	0	0	0	0	0	0
Grb7		0		7.81e-05	NA	0.0430024		-0.910606	-0.555447	1.36057	0.105484		NA	NA	NA	NA		0.0976962	-0.875063	-0.591768	1.36913		1.13701	-0.220129	0.328461	-1.24534		NA	NA	NA	NA		1		0	0	0	0	0	0	0	0	0	0	0	0	0	0	0
Greb1l		0		0	NA	NA		-0.757762	-0.558095	-0.132194	1.44805		NA	NA	NA	NA		NA	NA	NA	NA		-0.0829491	-0.721035	1.43882	-0.634838		0.316991	0.950085	0.139156	-1.40623		1		0	0	0	0	0	0	0	0	0	0	0	0	0	0	0
Grhl2		0		1.06e-05	NA	NA		-0.676334	1.48081	-0.287789	-0.516684		NA	NA	NA	NA		NA	NA	NA	NA		0.487398	-0.539566	1.13738	-1.08521		0.940239	-0.864362	0.788484	-0.864362		0		0	0	0	0	0	0	0	0	0	0	0	0	0	0	0
Grid1		0		0.000129222	NA	NA		1.40209	-0.0762913	-0.936252	-0.389549		NA	NA	NA	NA		NA	NA	NA	NA		0.109429	-0.584578	1.36305	-0.887905		-0.33725	1.48811	-0.506298	-0.64456		0		0	0	0	0	0	0	0	0	0	0	0	0	0	0	0
Grik3		0		0.00156215	NA	NA		1.22739	-1.19329	-0.202797	0.168693		NA	NA	NA	NA		NA	NA	NA	NA		0.0815187	-0.61269	1.37844	-0.84727		-0.865417	0.911301	0.819534	-0.865417		1		0	0	0	0	0	0	0	0	0	0	0	0	0	0	0
Grik5		1		8.41e-06	NA	NA		-1.00476	-0.68228	0.617821	1.06922		NA	NA	NA	NA		NA	NA	NA	NA		-0.36741	1.28948	0.162327	-1.08439		-0.864746	0.7982	0.931292	-0.864746		1		0	0	0	0	0	0	0	0	0	0	0	0	0	0	0
Grn		0		9.23e-07	NA	0.0256204		-0.443209	-0.957143	0.0267706	1.37358		NA	NA	NA	NA		0.877172	-0.7715	-0.955547	0.849875		0.45652	-0.654841	1.18154	-0.983223		NA	NA	NA	NA		1		0	0	0	0	0	0	0	0	0	1	0	0	0	0	0
Gsc		0		0	NA	0.0468114		-0.104143	-0.213534	-1.04389	1.36156		NA	NA	NA	NA		1.07664	-0.744709	-0.950556	0.618622		-0.125363	0.347031	1.08065	-1.30232		-0.868349	1.43262	-0.413215	-0.151058		1		0	0	1	0	0	0	0	0	0	1	0	0	0	0	0
Gsn		0		3.33e-06	NA	NA		-0.676223	-0.460537	-0.349366	1.48613		-0.807337	-0.597617	-0.00608259	1.41104		NA	NA	NA	NA		0.387016	0.742205	0.346922	-1.47614		NA	NA	NA	NA		1		0	0	0	0	1	1	0	0	1	1	0	0	0	0	0
Gtf2e2		0		0	0.461983	NA		-0.629165	-0.511094	1.49014	-0.349881		-1.48004	0.396364	0.361306	0.722374		NA	NA	NA	NA		0.598763	0.28609	0.598763	-1.48362		NA	NA	NA	NA		1		0	0	0	0	0	0	0	0	0	0	0	0	0	0	0
Gtf2h4		0		0.00400183	NA	0.00708348		-0.12815	1.24691	0.0742573	-1.19302		NA	NA	NA	NA		-1.48141	0.392861	0.715448	0.373105		1.05253	-0.909649	0.654688	-0.797566		NA	NA	NA	NA		0		0	0	0	0	0	0	0	0	0	0	0	0	0	0	0
Gtpbp1		0		4.35e-05	NA	0.0235509		-0.197656	0.591569	0.92852	-1.32243		NA	NA	NA	NA		1.19086	-0.365394	-1.15693	0.331462		-0.214141	1.28377	0.0710037	-1.14063		NA	NA	NA	NA		1		0	0	0	0	0	0	0	0	0	0	0	0	0	0	0
Gtpbp5		0		5.54e-05	NA	0.032181		0.634463	0.942565	-0.306063	-1.27097		NA	NA	NA	NA		-0.820374	-0.500825	-0.115086	1.43629		1.14903	-0.206876	0.301292	-1.24345		NA	NA	NA	NA		0		0	0	0	0	0	0	0	0	0	0	0	0	0	0	0
Gtse1		0		4.84e-07	NA	0.0430974		1.04916	0.657252	-0.928541	-0.777875		-0.0924768	1.26572	0.00546626	-1.17871		-0.527349	-1.10047	0.508981	1.11884		0.863516	-0.956687	0.863516	-0.770344		NA	NA	NA	NA		0		0	0	0	0	1	0	0	0	0	0	0	0	0	0	0
Gtsf1l		0		2.82e-07	NA	0.0179383		0.62628	1.01779	-0.490075	-1.15399		NA	NA	NA	NA		-1.3395	-0.0488375	0.348028	1.04031		1.31077	0.0348368	-0.239602	-1.10601		NA	NA	NA	NA		0		0	0	0	0	0	0	0	0	0	0	0	0	0	0	0
H13		0		1.67529e-05	NA	NA		-1.23182	0.103535	-0.0821404	1.21043		-1.31389	0.50245	-0.182508	0.993947		NA	NA	NA	NA		0.822059	0.167236	0.455852	-1.44515		NA	NA	NA	NA		1		0	0	0	0	0	0	0	0	0	0	0	0	0	0	0
H1f0		0		6.05e-05	0.000118332	0.0479492		-0.847785	-0.608437	0.0758946	1.38033		-0.530304	-0.670509	-0.279428	1.48024		-0.194838	-0.81674	-0.438491	1.45007		-0.820182	-0.174862	1.44664	-0.4516		NA	NA	NA	NA		1		0	0	0	0	1	0	0	0	0	0	0	0	0	0	0
H1fx		0		0.00383308	NA	NA		-0.349647	-0.379555	1.47542	-0.746213		-0.948977	-0.0932162	1.40078	-0.358582		NA	NA	NA	NA		0.144723	-0.598548	1.34892	-0.895098		NA	NA	NA	NA		1		0	0	0	0	0	0	0	0	0	0	0	0	0	0	0
H2-Ab1		0		0	NA	0.0470573		-0.390571	-0.41567	1.48702	-0.680776		NA	NA	NA	NA		-0.0548818	-0.0048439	-1.1939	1.25362		0.492662	-0.265048	1.03969	-1.26731		NA	NA	NA	NA		1		0	0	0	0	0	0	0	0	0	0	0	0	0	0	0
H2afx		1		2.23e-05	0.354949	NA		1.07562	0.606005	-0.664905	-1.01672		0.236732	-1.06197	-0.446359	1.27159		NA	NA	NA	NA		0.464457	0.569255	0.464457	-1.49817		NA	NA	NA	NA		0		0	0	0	0	0	0	0	0	0	0	0	0	0	0	0
H2-D1		0		0	NA	0.0392342		-1.4809	0.512859	0.678134	0.289907		NA	NA	NA	NA		-0.53054	-0.478646	-0.490444	1.49963		0.370657	-0.380114	1.17051	-1.16105		NA	NA	NA	NA		1		0	0	0	0	0	0	0	0	0	0	0	0	0	0	0
H2-DMa		1		0	NA	0.0222413		-0.91738	0.599107	1.09424	-0.775966		NA	NA	NA	NA		-0.987655	0.926949	0.793065	-0.732359		1.2532	-0.235297	0.145283	-1.16319		NA	NA	NA	NA		1		0	0	0	0	0	0	0	0	0	0	0	0	0	1	0
H2-M5		1		0	NA	0.0149674		1.1842	0.464283	-0.716142	-0.932339		NA	NA	NA	NA		-0.995484	-0.462751	0.124284	1.33395		0.829431	0.466883	0.14363	-1.43994		NA	NA	NA	NA		0		0	0	0	0	0	0	0	0	0	0	0	0	0	0	0
H2-Q10		0		0	NA	NA		-1.36787	-0.0733252	0.926799	0.514395		NA	NA	NA	NA		NA	NA	NA	NA		0.215149	-0.565252	1.30927	-0.95917		-0.358981	0.614004	0.981905	-1.23693		1		0	0	0	0	0	0	0	0	0	0	0	0	0	0	0
H2-Q2		0		0	NA	NA		-1.16887	-0.426758	1.09664	0.498995		NA	NA	NA	NA		NA	NA	NA	NA		0.850434	-0.717161	0.869729	-1.003		0.0408585	1.40007	-0.720464	-0.720464		1		0	0	0	0	0	0	0	0	0	0	0	0	0	0	0
H2-Q6		0		0	NA	0.0210533		-1.18536	-0.280068	1.20322	0.262209		NA	NA	NA	NA		-0.0560435	-0.699451	-0.67635	1.43184		1.11449	-0.844763	0.575038	-0.844763		-1.3364	0.0398375	0.217066	1.0795		1		0	0	0	0	0	0	0	0	0	0	0	0	0	0	0
H2-Q7		0		0	NA	NA		-1.24808	-0.276273	1.08166	0.442695		NA	NA	NA	NA		NA	NA	NA	NA		0.00696436	-0.394287	1.37041	-0.983088		0.239214	1.12189	-0.0649851	-1.29612		1		0	0	0	0	0	0	0	0	0	0	0	0	0	0	0
Hadhb		1		1.04e-07	NA	NA		1.24136	0.364149	-0.665648	-0.939859		0.993674	-0.617977	-1.07106	0.695368		NA	NA	NA	NA		1.15807	-0.220339	0.2962	-1.23393		NA	NA	NA	NA		0		0	0	0	0	0	0	0	0	0	0	0	0	0	0	0
Hapln4		0		7.13296e-05	NA	NA		-0.984335	0.0577338	1.3573	-0.430695		NA	NA	NA	NA		NA	NA	NA	NA		1.13083	-0.311605	0.393056	-1.21228		0.000937462	1.25759	-0.0695597	-1.18896		1		0	0	0	0	0	0	0	0	0	0	0	0	0	0	0
Hars2		0		0	NA	0.0128244		-0.334166	0.688692	0.906986	-1.26151		NA	NA	NA	NA		-1.34993	-0.0680432	0.419373	0.998597		1.1698	-0.625492	0.466823	-1.01114		NA	NA	NA	NA		0		0	0	0	0	0	0	0	0	0	0	0	0	0	0	0
Hcfc1r1		0		3.94e-05	NA	0.0348757		-0.978867	-0.350125	-0.0552672	1.38426		NA	NA	NA	NA		0.4985	-0.940228	-0.719855	1.16158		0.821998	-0.775404	0.904599	-0.951193		NA	NA	NA	NA		1		0	0	0	0	0	0	0	0	0	0	0	0	0	0	0
Hdac1		0		0.00553108	0.0988835	NA		1.1879	-0.153161	0.200303	-1.23504		0.556353	-1.14126	-0.487597	1.0725		NA	NA	NA	NA		0.747773	0.976697	-0.862235	-0.862235		NA	NA	NA	NA		1		0	0	1	1	0	0	0	0	0	1	0	0	0	1	0
Hdgf		0		0.0154271	0.560557	NA		-1.13933	-0.312386	0.201166	1.25055		-1.07594	-0.41486	0.216722	1.27408		NA	NA	NA	NA		0.607211	-0.820094	1.09033	-0.877449		NA	NA	NA	NA		1		0	0	0	0	0	0	0	0	0	0	0	0	0	0	0
Heatr1		0		5.14e-07	0.420457	NA		0.461554	0.852145	0.117073	-1.43077		-0.894594	0.791806	0.93668	-0.833891		NA	NA	NA	NA		0.814226	0.0222085	0.57846	-1.41489		NA	NA	NA	NA		0		0	0	0	0	0	0	0	0	0	0	0	0	0	0	0
Heatr7a		0		0.00417303	NA	0.0433423		-1.34394	0.00583348	0.282718	1.05539		NA	NA	NA	NA		-1.28838	0.652922	0.914331	-0.278875		0.71044	-0.0987079	0.766147	-1.37788		NA	NA	NA	NA		1		0	0	0	0	0	0	0	0	0	0	0	0	0	0	0
Hectd2		0		0.000267255	NA	NA		-0.918493	-0.715695	1.21007	0.424114		NA	NA	NA	NA		NA	NA	NA	NA		0.805891	-0.622801	0.894837	-1.07793		-0.383835	1.16826	0.375958	-1.16038		1		0	0	0	0	0	0	0	0	0	0	0	0	0	0	0
Hells		0		1.59e-06	NA	NA		0.475668	0.917521	-0.00326562	-1.38992		0.876593	0.73862	-0.370816	-1.2444		NA	NA	NA	NA		-0.126469	0.185631	1.18446	-1.24362		NA	NA	NA	NA		0		0	0	0	0	0	0	0	0	0	1	0	1	1	0	0
Hes5		0		0.00738954	NA	NA		0.146841	-0.305079	1.27763	-1.11939		NA	NA	NA	NA		NA	NA	NA	NA		0.312857	0.506399	0.665102	-1.48436		-0.99925	-0.0208191	-0.350429	1.3705		0		0	0	0	0	0	0	0	0	0	1	0	0	0	0	0
Hes6		0		1.1e-07	NA	0.0309445		-0.993931	1.05727	0.63626	-0.699604		NA	NA	NA	NA		-0.0702789	-0.926846	-0.406669	1.40379		1.03465	-0.665271	0.657541	-1.02692		NA	NA	NA	NA		0		0	0	0	0	0	0	0	0	0	1	0	0	0	0	0
Hesx1		0		1.59e-05	NA	NA		0.525588	0.97061	-0.172614	-1.32358		NA	NA	NA	NA		NA	NA	NA	NA		1.40273	-0.718066	0.0334027	-0.718066		1.14011	-0.839541	0.538974	-0.839541		0		0	0	0	0	0	0	0	0	0	1	0	0	0	0	0
Hexim1		0		4.07e-06	NA	0.0170118		1.20834	0.406001	-0.996953	-0.617387		NA	NA	NA	NA		0.917695	-0.723076	-0.996214	0.801595		-0.432587	0.191689	1.29244	-1.05154		NA	NA	NA	NA		1		0	0	0	0	0	0	0	0	0	1	0	0	0	0	0
Hexim2		0		0.000994423	NA	0.0246919		1.05207	0.608723	-0.562549	-1.09824		NA	NA	NA	NA		-1.2588	-0.317834	0.599204	0.977428		1.32574	-0.340424	0.0735062	-1.05883		NA	NA	NA	NA		0		0	0	0	0	0	0	0	0	0	0	0	0	0	0	0
Hhex		0		0.000195403	NA	NA		0.102518	1.34898	-0.484604	-0.966898		NA	NA	NA	NA		NA	NA	NA	NA		-0.38654	-0.0948296	1.4081	-0.926734		0.263398	0.579537	0.636712	-1.47965		0		1	0	1	0	0	0	0	0	0	1	1	1	1	0	0
Hibch		0		0.0223458	NA	0.0365266		0.973842	0.400905	0.000355954	-1.3751		NA	NA	NA	NA		-0.788979	-0.422236	-0.250462	1.46168		0.774867	0.130741	0.540278	-1.44589		NA	NA	NA	NA		0		0	0	0	0	0	0	0	0	0	0	0	0	0	0	0
Higd2a		0		8.49e-05	NA	0.04875		0.889896	0.639355	-0.203374	-1.32588		NA	NA	NA	NA		0.288834	-1.11106	-0.40867	1.2309		-0.0288757	0.791286	0.639187	-1.4016		NA	NA	NA	NA		0		0	0	0	0	0	0	0	0	0	0	0	0	0	0	0
Hirip3		0		2.43e-07	NA	NA		0.334445	0.843114	0.272609	-1.45017		-0.937508	-0.255784	1.4163	-0.223012		NA	NA	NA	NA		1.48751	-0.389414	-0.42105	-0.677046		NA	NA	NA	NA		1		0	0	0	0	0	0	0	0	0	0	0	0	0	0	0
Hist1h1c		1		0.0116114	0.0286	NA		-1.06662	-0.485296	0.316282	1.23563		-0.595819	-0.904813	0.158554	1.34208		NA	NA	NA	NA		1.01422	0.702095	-0.805386	-0.910925		NA	NA	NA	NA		1		0	0	0	0	0	0	0	0	0	0	0	0	0	0	0
Hist1h1e		0		1.42e-05	0.026574	NA		-1.19242	-0.412253	0.556696	1.04798		-0.836759	-0.706149	0.218777	1.32413		NA	NA	NA	NA		1.46127	-0.577457	-0.176709	-0.707106		NA	NA	NA	NA		1		0	0	0	0	0	0	0	0	0	0	0	0	0	0	0
Hist1h2bb		0		0	NA	NA		0.659298	1.04824	-0.787945	-0.919596		0.142429	-0.731934	-0.770665	1.36017		NA	NA	NA	NA		1.18849	-0.148994	0.196142	-1.23564		NA	NA	NA	NA		0		0	0	0	0	0	0	0	0	0	0	0	0	0	0	0
Hist1h3d		0		0.00899394	NA	0.00491404		-1.24934	-0.153072	1.16615	0.236265		NA	NA	NA	NA		-1.12851	-0.363791	0.255934	1.23637		1.21047	0.329835	-0.423972	-1.11634		NA	NA	NA	NA		1		0	0	0	0	0	0	0	0	0	0	0	0	0	0	0
Hist1h4f		0		0.00258798	NA	0.0361711		-0.512782	0.738102	0.928223	-1.15354		NA	NA	NA	NA		0.0349054	-0.712358	-0.724725	1.40218		1.13424	-0.460228	0.461286	-1.1353		NA	NA	NA	NA		0		0	0	0	0	0	0	0	0	0	0	0	0	0	0	0
Hist2h2ac		0		0.0206524	NA	NA		-1.32129	0.194089	1.10269	0.024513		-1.10286	-0.216195	0.00112268	1.31793		NA	NA	NA	NA		-0.169147	-0.646214	1.46158	-0.646214		NA	NA	NA	NA		1		0	0	0	0	0	0	0	0	0	0	0	0	0	0	0
Hist3h2a		0		0.000333051	NA	NA		-1.18419	-0.0351718	1.26277	-0.0434105		0.912542	0.310528	-1.42483	0.201758		NA	NA	NA	NA		-1.11085	0.999209	0.672816	-0.561176		NA	NA	NA	NA		1		0	0	0	0	0	0	0	0	0	0	0	0	0	0	0
Hist3h2ba		0		0.0251518	NA	NA		-1.27066	-0.112039	1.14793	0.234768		NA	NA	NA	NA		NA	NA	NA	NA		1.29739	-0.327455	0.122959	-1.0929		1.02457	-0.857976	0.691377	-0.857976		1		0	0	0	0	0	0	0	0	0	0	0	0	0	0	0
Hist4h4		0		0.00882676	NA	NA		-1.11128	0.829899	0.860671	-0.579294		1.04087	0.614965	-0.538519	-1.11732		NA	NA	NA	NA		-0.42527	-0.242298	1.4602	-0.792629		NA	NA	NA	NA		1		0	0	0	0	0	0	0	0	0	0	0	0	0	0	0
Hivep1		0		1.31e-05	NA	NA		-0.526314	-0.887912	0.0235241	1.3907		NA	NA	NA	NA		NA	NA	NA	NA		-0.580599	0.0913301	1.37044	-0.88117		0.342143	0.682508	0.460343	-1.48499		1		0	0	0	0	0	0	0	0	0	0	0	0	0	0	0
Hmg20a		0		0.00028768	0.550338	NA		-0.125899	-1.36721	0.736988	0.756125		1.44861	-0.192403	-0.433815	-0.822389		NA	NA	NA	NA		0.961762	-0.475027	0.68693	-1.17367		NA	NA	NA	NA		1		0	0	0	0	0	0	0	0	0	0	0	0	0	0	0
Hmgb2		0		0.0271135	0.794503	NA		1.15889	-0.952687	0.500266	-0.706468		1.01308	-1.11479	-0.551525	0.653234		NA	NA	NA	NA		-0.266042	0.0332485	1.32077	-1.08797		NA	NA	NA	NA		1		0	0	0	0	0	0	0	0	0	1	0	0	0	1	0
Hmgn2		0		0.000278302	0.0717823	NA		-1.06926	-0.259431	-0.00894953	1.33764		-0.294366	-0.956393	-0.154513	1.40527		NA	NA	NA	NA		1.44125	-0.197531	-0.386963	-0.856758		NA	NA	NA	NA		1		0	0	0	0	0	0	0	0	0	0	0	0	0	0	0
Hnf1b		0		2.84e-05	NA	NA		0.0791222	1.28002	-1.14414	-0.215007		NA	NA	NA	NA		NA	NA	NA	NA		0.621759	1.04254	-0.566066	-1.09823		-0.728888	1.29463	0.279554	-0.845291		1		0	0	1	0	0	0	0	0	0	1	1	0	0	0	0
Hnrnpa3		0		0.000681168	NA	NA		1.33454	-0.54137	0.156309	-0.949475		-1.46063	0.58026	0.173406	0.706962		NA	NA	NA	NA		0.572993	0.345351	0.572993	-1.49134		NA	NA	NA	NA		1		0	0	0	0	0	0	0	0	0	0	0	0	0	0	0
Hnrnpr		0		0.00616039	NA	NA		1.205	-0.806078	-0.839243	0.440319		-1.06922	0.304146	-0.475244	1.24032		NA	NA	NA	NA		0.241082	-0.739939	1.31478	-0.815921		NA	NA	NA	NA		0		0	0	0	0	0	0	0	0	0	0	0	0	0	0	0
Hnrnpul2		0		0.000203051	0.602723	NA		1.25126	-0.0716694	0.0158045	-1.19539		0.935756	-1.13569	-0.53823	0.738161		NA	NA	NA	NA		0.770504	-0.211356	0.770504	-1.32965		NA	NA	NA	NA		0		0	0	0	0	0	0	0	0	0	0	0	0	0	0	0
Hoxa5		0		2.07e-06	NA	NA		1.34989	-0.854694	-0.650514	0.155316		NA	NA	NA	NA		NA	NA	NA	NA		0.232612	-0.77609	1.31957	-0.77609		-0.0605982	1.43209	-0.635964	-0.735527		0		0	0	0	0	0	0	0	0	0	1	0	0	0	1	0
Hoxb4		0		0.00311878	NA	NA		0.612312	0.610943	-1.4787	0.25545		NA	NA	NA	NA		NA	NA	NA	NA		-0.149048	-0.478001	1.44328	-0.816233		-0.733584	1.47808	-0.372789	-0.371707		0		0	0	0	0	0	0	0	0	0	1	0	0	0	0	0
Hoxc12		0		0	NA	NA		0.770014	0.907982	-1.13464	-0.543353		NA	NA	NA	NA		NA	NA	NA	NA		1.13416	-0.065084	0.219778	-1.28885		-0.80397	1.41342	-0.0130554	-0.596399		0		0	0	0	0	0	0	0	0	0	1	0	0	0	0	0
Hoxc13		0		0.000655016	NA	NA		1.15068	0.387501	-0.355089	-1.18309		NA	NA	NA	NA		NA	NA	NA	NA		0.185374	-0.117729	1.18057	-1.24821		0.528948	0.912138	-0.0686782	-1.37241		0		0	0	0	0	0	0	0	0	0	1	0	0	0	0	0
Hoxd13		0		4.64e-06	NA	NA		0.590972	1.08799	-1.00917	-0.669793		NA	NA	NA	NA		NA	NA	NA	NA		0.0810097	-0.437909	1.34849	-0.99159		-1.38216	0.36581	0.0394831	0.976864		0		0	0	0	0	0	0	0	0	0	1	0	0	0	0	0
Hoxd9		0		0	NA	NA		0.661442	0.923514	-1.2687	-0.316255		NA	NA	NA	NA		NA	NA	NA	NA		-0.279908	-0.681631	1.47946	-0.517918		0.690261	0.97245	-0.518645	-1.14407		1		0	0	0	0	0	0	0	0	0	1	0	0	0	0	0
Hp1bp3		0		0.0348516	NA	NA		0.00299855	-1.17453	-0.0976855	1.26922		-0.890533	-0.399053	-0.135013	1.4246		NA	NA	NA	NA		0.858789	-0.284405	0.716959	-1.29134		NA	NA	NA	NA		1		0	0	0	0	0	0	0	0	0	0	0	0	0	0	0
Hs1bp3		0		0.000336699	NA	0.0196568		-0.730493	1.38956	0.0694229	-0.728487		NA	NA	NA	NA		-1.49459	0.509306	0.596088	0.389199		0.45143	-0.61645	1.17854	-1.01352		NA	NA	NA	NA		0		0	0	0	0	0	0	0	1	0	1	0	1	1	0	0
Hs3st3a1		0		8.61e-06	NA	NA		-0.695541	-0.589752	-0.176629	1.46192		NA	NA	NA	NA		NA	NA	NA	NA		0.0607852	1.29933	-0.242413	-1.11771		-1.18264	-0.473382	0.883038	0.772987		1		0	0	0	0	0	0	0	0	0	0	0	0	0	0	0
Hsd17b10		0		0.00879815	NA	NA		0.731645	0.0636587	0.637816	-1.43312		1.1802	0.0149182	-1.26567	0.0705516		NA	NA	NA	NA		1.34715	-0.598095	0.148414	-0.897468		NA	NA	NA	NA		0		0	0	0	0	0	0	0	0	0	0	0	0	0	0	0
Hsd17b4		0		0.0158095	NA	0.00365418		-0.440378	-0.957557	1.37426	0.0236742		0.36749	-0.0168947	-1.35919	1.0086		-0.906085	-0.675273	0.304537	1.27682		0.423654	-0.460531	1.16031	-1.12343		NA	NA	NA	NA		1		0	0	0	0	0	0	0	0	0	1	0	0	0	0	0
Hspa5		0		6.89e-05	5.6844e-05	NA		-0.865307	0.335398	-0.734633	1.26454		-0.477714	-0.599867	-0.418121	1.4957		NA	NA	NA	NA		1.28289	0.0887652	-0.235498	-1.13616		NA	NA	NA	NA		1		0	0	0	0	0	0	0	0	0	1	0	0	0	0	0
Hspa8		1		0.00390757	0.853272	NA		0.792284	0.336801	0.335856	-1.46494		-0.424442	1.46344	-0.256426	-0.782576		NA	NA	NA	NA		0.825882	-0.167913	0.689167	-1.34714		NA	NA	NA	NA		0		0	0	0	0	0	0	0	0	0	0	0	0	0	0	0
Hspb1		1		7.51e-05	NA	NA		0.899881	0.830314	-0.820341	-0.909853		-1.39739	-0.0440778	0.663958	0.777509		NA	NA	NA	NA		1.26918	-0.295144	0.156297	-1.13033		NA	NA	NA	NA		0		0	0	0	0	1	0	0	0	0	1	0	0	0	0	0
Hspg2		1		0.0194834	NA	NA		0.911268	0.0699468	-1.40802	0.426809		-0.233494	1.3951	-0.983605	-0.178005		NA	NA	NA	NA		0.846971	-0.381913	0.774606	-1.23966		NA	NA	NA	NA		1		0	0	0	0	0	0	0	0	0	1	0	0	0	0	0
Htatsf1		0		0.00380416	NA	NA		0.693531	-1.29361	-0.276826	0.876903		0.729556	-0.644907	0.969668	-1.05432		NA	NA	NA	NA		1.01143	-0.349694	0.573504	-1.23524		NA	NA	NA	NA		1		0	0	0	0	0	0	0	0	0	0	0	0	0	0	0
Htr1b		0		0.00290082	NA	NA		1.39204	0.00448638	-0.906893	-0.489635		NA	NA	NA	NA		NA	NA	NA	NA		-0.138717	-0.497905	1.44308	-0.806457		0.778284	0.949529	-0.863906	-0.863906		0		0	0	0	0	0	0	0	0	0	0	0	0	0	0	0
Htra1		0		4.42e-08	NA	NA		0.197865	0.95182	0.260023	-1.40971		-0.838576	-0.549836	-0.0236469	1.41206		NA	NA	NA	NA		0.106109	0.248094	1.01966	-1.37386		0.80126	-0.707807	0.915725	-1.00918		0		0	0	0	0	0	0	0	0	0	0	0	0	0	0	0
Icam5		0		0.0347093	NA	NA		-1.45245	0.23901	0.827013	0.386423		NA	NA	NA	NA		NA	NA	NA	NA		1.13519	-0.714136	0.53537	-0.956421		0.393559	-1.45446	0.241561	0.819338		1		0	0	0	0	0	0	0	0	0	0	0	0	0	0	0
Id1		0		0.000919591	NA	0.0386801		-1.41893	0.834918	0.535941	0.048073		NA	NA	NA	NA		0.700277	-0.61336	-1.07536	0.988439		0.557282	-0.0274375	0.863864	-1.39371		NA	NA	NA	NA		0		0	0	0	0	0	0	0	0	0	1	0	0	0	0	0
Id3		0		0.00363701	NA	NA		-0.610186	-0.0759201	-0.749316	1.43542		NA	NA	NA	NA		NA	NA	NA	NA		-0.296348	-1.03201	1.35875	-0.0303914		-0.168931	1.40968	-0.292869	-0.947883		1		0	0	0	0	0	0	0	0	0	1	0	0	0	0	0
Id4		0		1.25e-05	NA	NA		-0.182727	-0.491746	-0.780202	1.45468		NA	NA	NA	NA		NA	NA	NA	NA		0.342172	0.858521	0.243759	-1.44445		-0.230542	0.997699	0.526691	-1.29385		1		0	0	0	0	0	0	0	0	0	1	0	0	0	1	1
If1		0		0	NA	NA		0.372706	0.738351	0.366074	-1.47713		-0.69446	-0.0958615	-0.652749	1.44307		NA	NA	NA	NA		1.11804	0.0745179	0.122511	-1.31507		NA	NA	NA	NA		0		0	0	0	0	0	0	0	0	0	0	0	0	0	0	0
Ifnar2		0		0.00215563	NA	0.0111436		-0.328116	-0.461946	-0.692822	1.48288		NA	NA	NA	NA		-1.4244	0.0624135	0.821833	0.540157		-0.31978	0.201363	1.25298	-1.13456		NA	NA	NA	NA		1		0	0	0	0	0	0	0	0	0	0	0	0	0	0	0
Ifngr1		0		0.000179443	NA	0.00667208		-1.23133	-0.166229	0.20909	1.18847		NA	NA	NA	NA		-1.30915	-0.115793	0.35368	1.07127		0.253687	-0.410232	1.25196	-1.09542		NA	NA	NA	NA		1		0	0	0	0	0	0	0	0	0	0	0	0	0	0	0
Ifngr2		0		1.94e-05	NA	0.0317998		-0.600634	-0.396617	-0.497537	1.49479		NA	NA	NA	NA		-0.420378	-0.708067	-0.353717	1.48216		0.162113	-0.686418	1.3496	-0.825299		NA	NA	NA	NA		1		0	0	0	0	0	0	0	0	0	0	0	0	0	0	0
Ift52		0		0.0166677	NA	0.0136051		1.28937	0.147237	-1.09508	-0.341532		NA	NA	NA	NA		-0.326267	-0.96382	-0.107432	1.39752		-0.149028	-0.110164	1.34039	-1.0812		NA	NA	NA	NA		0		0	0	0	0	0	0	0	0	0	1	0	0	0	0	0
Igfbp4		0		8.36e-07	NA	0.04593		-0.568616	-0.4178	-0.510688	1.4971		NA	NA	NA	NA		-0.766169	-0.62223	-0.0344935	1.42289		-0.476076	-0.377088	1.49129	-0.638128		0.235695	1.31808	-0.776888	-0.776888		1		0	0	0	0	0	0	0	0	0	0	0	0	0	0	0
Ik		1		0.00040456	0.612847	NA		1.39819	-0.291781	-0.136159	-0.970251		0.395907	1.11665	-1.2319	-0.280658		NA	NA	NA	NA		-0.836505	1.15355	-0.836505	0.519457		NA	NA	NA	NA		1		0	0	0	0	0	0	0	0	0	0	0	0	0	0	0
Il10rb		0		3.26e-05	NA	0.00360652		-0.211022	-0.304303	-0.910689	1.42601		NA	NA	NA	NA		-0.834845	1.11949	0.568047	-0.852696		-0.190881	-0.427578	1.4471	-0.828641		NA	NA	NA	NA		1		0	0	0	0	0	0	0	0	0	0	0	0	0	0	0
Il1r1		0		4.02765e-05	NA	0.0388037		1.48041	-0.30685	-0.473628	-0.699932		NA	NA	NA	NA		-1.12144	0.726167	0.951605	-0.556332		1.00047	-0.860338	0.72021	-0.860338		NA	NA	NA	NA		0		0	0	0	0	0	0	0	0	0	0	0	0	0	0	0
Il20ra		0		0.00868413	NA	0.0102792		-0.237155	0.418075	1.0827	-1.26362		NA	NA	NA	NA		1.37924	-0.00544629	-0.409409	-0.964388		0.20553	0.457936	0.792535	-1.456		-0.851039	0.624181	-0.851039	1.0779		1		0	0	0	0	0	0	0	0	0	0	0	0	0	0	0
Il4ra		0		1.17e-05	NA	NA		1.2682	0.164219	-0.304621	-1.12779		NA	NA	NA	NA		NA	NA	NA	NA		0.708182	-0.875806	1.01047	-0.842847		0.146777	1.3585	-0.752639	-0.752639		0		0	0	0	0	0	0	0	0	0	0	0	0	0	1	0
Ilf3		0		0.00245798	0.544205	NA		-0.653309	0.533859	1.12768	-1.00823		0.490099	-1.25946	-0.277735	1.0471		NA	NA	NA	NA		0.303013	-0.202118	1.14585	-1.24674		NA	NA	NA	NA		0		0	0	0	0	0	0	0	0	0	0	0	0	0	0	0
Immt		0		6.81e-06	NA	NA		1.23571	0.33544	-0.534329	-1.03682		1.38199	-0.154938	-1.00929	-0.217763		NA	NA	NA	NA		0.761669	-0.497035	0.901559	-1.16619		NA	NA	NA	NA		0		0	0	0	0	0	0	0	0	0	0	0	0	0	0	0
Imp4		0		7.06e-09	NA	NA		0.343798	1.26117	-0.761832	-0.843133		1.45501	-0.61657	-0.144171	-0.694267		NA	NA	NA	NA		1.39345	0.0323924	-0.570232	-0.855613		NA	NA	NA	NA		0		0	0	0	0	0	0	0	0	0	0	0	0	0	0	0
Impa2		1		1.13e-07	NA	0.0305063		0.599895	0.851043	-0.0684908	-1.38245		NA	NA	NA	NA		-0.00395248	-0.501061	-0.892352	1.39737		1.11552	-0.348446	0.434999	-1.20207		NA	NA	NA	NA		0		0	0	0	0	0	0	0	0	0	0	0	0	0	0	0
Impdh2		0		0.00309898	NA	NA		0.143038	0.577815	0.731785	-1.45264		-0.879615	-0.136175	-0.411839	1.42763		NA	NA	NA	NA		1.18685	-0.0972196	0.158147	-1.24777		NA	NA	NA	NA		0		0	0	0	0	0	0	0	0	0	0	0	0	0	0	0
Ina		0		2.76e-06	NA	0.00842134		0.687798	0.782135	-0.0888831	-1.38105		1.27717	0.146073	-0.302546	-1.1207		1.49702	-0.511071	-0.569479	-0.416466		0.694763	-0.0740076	0.76646	-1.38722		-1.40237	-0.0106099	0.574239	0.838743		0		0	0	0	0	0	1	0	0	0	1	0	0	0	0	0
Ing5		0		1.29e-05	NA	NA		0.47235	0.997822	-1.32692	-0.143252		0.31032	-1.33258	1.06132	-0.0390655		NA	NA	NA	NA		0.327898	1.11486	-0.169659	-1.2731		NA	NA	NA	NA		1		0	0	0	0	0	0	0	0	0	0	0	0	0	0	0
Inppl1		0		0.000585227	NA	NA		-0.62247	-0.98276	0.379336	1.22589		NA	NA	NA	NA		NA	NA	NA	NA		0.865169	0.680225	-1.31797	-0.227421		-0.807742	1.24945	0.366035	-0.807742		1		0	0	0	0	1	1	0	0	1	1	0	0	0	0	0
Insm1		0		0.000177274	NA	NA		-0.0797099	1.37399	-0.280937	-1.01335		NA	NA	NA	NA		NA	NA	NA	NA		-0.645822	0.505499	1.14662	-1.0063		-0.366102	-0.0967348	-0.941079	1.40392		1		0	0	0	0	0	0	0	0	0	1	0	0	0	0	0
Insrr		0		0.00222217	NA	NA		-0.562641	0.131343	-0.91863	1.34993		NA	NA	NA	NA		NA	NA	NA	NA		0.586316	-0.28891	0.975695	-1.2731		0.219917	1.243	-1.14165	-0.321267		1		0	0	0	0	0	0	0	0	0	1	0	0	0	0	0
Ints4		0		6.81e-06	NA	NA		1.06539	0.62884	-0.716197	-0.978038		0.891392	-0.651843	-1.05568	0.816129		NA	NA	NA	NA		0.671574	-0.22933	0.874005	-1.31625		NA	NA	NA	NA		0		0	0	0	0	0	0	0	0	0	0	0	0	0	0	0
Ipo5		0		4.94e-06	NA	0.0319597		-0.015302	0.853664	0.560512	-1.39887		NA	NA	NA	NA		-0.742688	-0.912213	0.476073	1.17883		1.0886	0.368463	-0.172808	-1.28426		NA	NA	NA	NA		0		0	0	0	0	0	0	0	0	0	0	0	0	0	0	0
Ippk		0		0.0443936	NA	0.0408872		0.443928	1.19628	-0.935677	-0.704527		NA	NA	NA	NA		-1.43738	0.635258	0.724077	0.0780482		1.36538	-0.0892345	-0.242158	-1.03399		NA	NA	NA	NA		0		0	0	0	0	0	0	0	0	0	0	0	0	0	0	0
Irf4		0		1.68e-05	NA	0.00521595		-0.942438	-0.535429	0.133507	1.34436		NA	NA	NA	NA		-0.268617	-0.848174	-0.331783	1.44857		0.351867	0.571453	0.568722	-1.49204		-0.735011	1.38271	0.0873098	-0.735011		1		0	0	0	0	0	0	0	0	0	1	0	1	0	0	0
Irx3		0		0	NA	NA		-0.327723	-0.71439	-0.437913	1.48003		NA	NA	NA	NA		NA	NA	NA	NA		0.114286	-0.550886	1.35587	-0.919275		-0.52393	1.49417	-0.379638	-0.590607		1		0	0	0	0	0	0	0	0	0	1	0	0	0	1	0
Irx5		0		0.00819893	NA	NA		-0.491757	0.0954394	-0.957378	1.3537		NA	NA	NA	NA		NA	NA	NA	NA		-0.665911	0.112346	1.37011	-0.816544		-0.654157	1.41931	-0.746514	-0.0186416		1		0	0	0	0	0	0	0	0	0	1	0	0	0	0	0
Islr2		0		0.000212849	NA	NA		0.607909	-0.302376	-1.26909	0.963553		NA	NA	NA	NA		NA	NA	NA	NA		1.40747	-0.200763	-0.24934	-0.957367		0.323788	0.476176	-1.4836	0.683634		1		0	0	0	0	0	0	0	0	0	1	0	0	0	1	0
Itga7		0		0.0076767	NA	NA		-1.22762	-0.0883877	0.101591	1.21442		NA	NA	NA	NA		NA	NA	NA	NA		0.863261	0.429977	0.13877	-1.43201		-0.807566	1.30328	-0.760903	0.265189		1		0	0	0	0	0	0	0	0	0	1	0	0	0	0	0
Itgb3		0		3.08e-05	NA	NA		0.11481	-0.405399	-1.03374	1.32433		NA	NA	NA	NA		NA	NA	NA	NA		0.0098657	-0.240293	1.32261	-1.09218		-1.03271	1.3663	-0.241255	-0.0923364		1		0	0	0	0	0	0	0	0	0	1	0	0	0	1	0
Itm2c		0		1.53079e-05	NA	0.0136942		-1.15905	-0.417621	0.442482	1.13419		NA	NA	NA	NA		-1.33041	-0.161085	0.531512	0.959981		-0.246067	0.27758	1.18047	-1.21198		NA	NA	NA	NA		1		0	0	0	0	0	0	0	0	0	1	0	0	0	0	0
Itpa		0		2.37e-06	NA	0.01195		-0.0524403	1.41071	-0.884907	-0.473367		NA	NA	NA	NA		-0.89197	-0.456174	-0.0633387	1.41148		1.29444	-0.259449	0.0831307	-1.11812		NA	NA	NA	NA		0		0	0	0	0	0	0	0	0	0	0	0	0	0	0	0
Itpka		1		0.000147215	NA	0.0379897		1.27557	0.130426	-1.13166	-0.274335		NA	NA	NA	NA		0.528026	-0.908208	-0.764916	1.1451		0.725946	-0.101703	0.75273	-1.37697		-1.03153	1.27929	-0.490393	0.242635		0		0	0	0	0	0	0	0	0	0	0	0	0	0	0	0
Jam2		0		4.94e-09	NA	0.0292697		1.28587	0.275285	-0.619086	-0.942068		NA	NA	NA	NA		-0.914432	-0.807194	0.737817	0.983808		1.26679	0.334893	-0.786878	-0.814807		NA	NA	NA	NA		0		0	0	0	0	0	0	0	0	0	0	0	0	0	0	0
Jarid2		0		1.38e-06	NA	NA		0.691911	0.838869	-0.197096	-1.33368		0.959256	0.757877	-0.733713	-0.98342		NA	NA	NA	NA		0.252739	0.82694	0.37379	-1.45347		NA	NA	NA	NA		0		0	0	0	0	0	0	0	0	0	1	0	0	0	0	0
Jdp2		0		0.000511122	NA	NA		0.0563822	-1.14351	-0.197477	1.2846		NA	NA	NA	NA		NA	NA	NA	NA		-0.305374	-0.321851	1.4552	-0.827977		-0.843376	1.12165	0.565107	-0.843376		1		0	0	0	0	0	0	0	0	0	0	0	0	0	0	0
Jmjd1c		0		0.0058243	0.871467	NA		1.41974	-0.672059	-0.0180668	-0.729617		0.597161	0.744569	0.10014	-1.44187		NA	NA	NA	NA		-0.451075	-0.473021	1.49786	-0.573762		NA	NA	NA	NA		0		0	0	0	0	0	0	0	0	0	0	0	0	0	0	0
Jph3		0		0.0196798	NA	NA		-0.18601	-0.858013	1.43968	-0.395654		NA	NA	NA	NA		NA	NA	NA	NA		-0.168052	-0.0869085	1.3382	-1.08324		-1.45265	0.781013	0.171097	0.500543		1		0	0	0	0	0	0	0	0	0	0	0	0	0	0	0
Jund		1		0.000517974	NA	NA		-1.00426	-0.537704	0.26427	1.27769		-1.41272	0.70773	-0.00445151	0.709445		NA	NA	NA	NA		-0.304707	0.372369	1.14222	-1.20988		NA	NA	NA	NA		1		0	0	0	0	0	0	0	0	0	1	0	0	0	1	1
Kank3		0		0.000251347	NA	0.00703027		0.3529	0.774041	0.342434	-1.46937		NA	NA	NA	NA		-0.802999	-0.418691	-0.235803	1.45749		0.995185	-0.0736481	0.42793	-1.34947		NA	NA	NA	NA		0		0	0	0	0	0	0	0	0	0	0	0	0	0	0	0
Kbtbd11		0		0.00106609	NA	NA		1.46058	-0.669828	-0.165836	-0.624919		NA	NA	NA	NA		NA	NA	NA	NA		-0.121829	-0.469158	1.43357	-0.842579		-0.801623	1.26509	-0.801623	0.338157		0		0	0	0	0	0	0	0	0	0	0	0	0	0	0	0
Kcnab3		0		0.0178784	NA	NA		0.619337	-0.469887	1.01717	-1.16662		NA	NA	NA	NA		NA	NA	NA	NA		0.70106	-0.95151	1.01173	-0.76128		0.333531	1.26763	-0.800582	-0.800582		1		0	0	0	0	0	0	0	0	0	0	0	0	0	0	0
Kcnh3		1		0.00327878	NA	NA		1.22022	0.180484	-0.201599	-1.1991		NA	NA	NA	NA		NA	NA	NA	NA		1.19732	0.137506	-0.0944172	-1.24041		-1.17204	1.27017	-0.113	0.0148785		0		0	0	0	0	0	0	0	0	0	0	0	0	0	0	0
Kcnn2		0		3.94e-06	NA	NA		0.0418203	0.168208	1.10905	-1.31908		NA	NA	NA	NA		NA	NA	NA	NA		0.784424	-0.578299	0.904163	-1.11029		0.942307	-0.864265	-0.864265	0.786224		0		0	0	0	0	0	0	0	0	0	0	0	0	0	0	0
Kctd20		0		0	NA	0.0167651		-1.29463	1.14324	0.127984	0.0234005		NA	NA	NA	NA		-0.299701	-0.799778	-0.362978	1.46246		0.528494	0.156942	0.766595	-1.45203		NA	NA	NA	NA		0		0	0	0	0	0	0	0	0	0	0	0	0	0	0	0
Kctd9		0		0.0138992	NA	0.0292901		-0.308702	-0.826917	-0.319911	1.45553		NA	NA	NA	NA		0.257202	-0.699745	-0.861845	1.30439		0.798578	0.624358	-0.0186199	-1.40432		NA	NA	NA	NA		1		0	0	0	0	0	0	0	0	0	0	0	0	0	0	0
Kdelr3		0		1.2e-05	NA	0.0242361		-0.537291	-0.461533	-0.500458	1.49928		NA	NA	NA	NA		-0.0751998	-0.816683	-0.536313	1.4282		-0.238584	0.556769	0.977232	-1.29542		NA	NA	NA	NA		1		0	0	0	0	0	0	0	0	0	0	0	0	0	0	0
Kdm4b		0		0.0036881	NA	0.0273471		-1.23046	0.0293826	1.21852	-0.0174439		NA	NA	NA	NA		0.143954	-1.32659	0.0813452	1.10129		0.171805	-0.0328843	1.14704	-1.28596		NA	NA	NA	NA		1		0	0	0	0	0	0	0	0	0	0	0	0	0	0	0
Kdm6b		0		0.017215	NA	0.0464528		-0.742111	-0.539485	-0.176816	1.45841		NA	NA	NA	NA		1.27919	-0.0383065	-0.0762384	-1.16464		-0.16671	-0.238234	1.39274	-0.987793		NA	NA	NA	NA		1		0	0	0	0	0	0	0	0	0	0	0	0	0	0	0
Khdrbs3		1		0.006325	NA	0.0162019		0.127911	-0.0408389	1.17675	-1.26382		NA	NA	NA	NA		0.0193734	-0.741813	-0.684815	1.40725		1.29586	0.156601	-0.378818	-1.07365		NA	NA	NA	NA		0		0	0	0	0	0	0	0	0	0	0	0	0	0	0	0
Kif11		0		4e-05	NA	NA		1.35327	-0.307557	-0.00937999	-1.03633		1.43103	-0.270255	-0.259908	-0.900868		NA	NA	NA	NA		0.769317	-0.498313	0.894817	-1.16582		NA	NA	NA	NA		0		0	0	0	0	1	1	0	0	0	0	0	0	0	0	0
Kif14		0		0.00417446	NA	0.0138498		1.30205	-0.635691	0.249291	-0.91565		NA	NA	NA	NA		-1.38215	-0.0656607	0.587396	0.860415		0.955855	-0.312032	0.621943	-1.26577		NA	NA	NA	NA		0		0	0	0	0	0	0	0	0	0	0	0	0	0	0	0
Kif20a		0		1.93074e-05	NA	NA		1.28334	0.174294	-1.08958	-0.368052		0.543643	0.585143	0.364311	-1.4931		NA	NA	NA	NA		1.23468	-0.34592	0.248788	-1.13755		NA	NA	NA	NA		0		0	0	0	0	1	0	0	0	0	0	0	0	0	0	0
Kif20b		0		4.57e-05	NA	NA		1.25648	0.303223	-0.542193	-1.01751		1.25915	0.0143496	-1.18604	-0.0874646		NA	NA	NA	NA		0.911709	0.0186398	0.466401	-1.39675		NA	NA	NA	NA		0		0	0	0	0	1	0	0	0	0	0	0	0	0	0	0
Kif21b		0		1.11e-05	NA	0.0332665		0.119245	-1.42487	0.879951	0.425677		NA	NA	NA	NA		-1.39388	0.8156	0.624329	-0.0460541		0.900275	0.4493	0.0590227	-1.4086		NA	NA	NA	NA		1		0	0	0	0	1	0	0	0	0	0	0	0	0	0	0
Kif22		0		7.58e-05	NA	NA		0.417631	0.0797261	0.912258	-1.40961		1.13271	0.493826	-0.539139	-1.0874		NA	NA	NA	NA		1.14432	0.00575439	0.142312	-1.29238		NA	NA	NA	NA		0		0	0	0	0	1	0	0	0	0	0	0	0	0	0	0
Kif26a		0		0	NA	NA		0.582321	-0.268708	0.970031	-1.28364		NA	NA	NA	NA		NA	NA	NA	NA		-0.86553	0.824121	-0.86553	0.90694		-0.655897	1.45565	-0.143851	-0.655897		1		0	0	0	0	1	0	0	0	0	1	0	0	0	0	0
Kif26b		0		0.0346949	NA	NA		-0.182515	-0.541253	-0.736254	1.46002		NA	NA	NA	NA		NA	NA	NA	NA		1.17328	-0.982588	0.470228	-0.660922		-0.707351	1.48282	-0.377026	-0.398441		1		0	0	0	0	1	0	0	0	0	1	0	0	0	0	0
Kif3a		0		0.000595318	NA	0.019543		0.607401	-1.24344	-0.346301	0.982341		NA	NA	NA	NA		-1.47657	0.541835	0.678645	0.256093		-0.202654	-0.189144	1.38888	-0.997081		NA	NA	NA	NA		1		0	0	0	0	1	0	0	0	0	1	1	0	0	0	0
Kifc1		0		1.18e-05	NA	NA		0.816681	0.230918	0.406516	-1.45412		0.271479	0.623285	0.586425	-1.48119		NA	NA	NA	NA		0.941434	0.0360715	0.415305	-1.39281		NA	NA	NA	NA		0		0	0	0	0	0	0	0	0	0	0	0	0	0	0	0
Kin		1		0.0187107	NA	NA		1.10555	0.2219	-1.31467	-0.0127867		0.721074	0.861018	-0.29749	-1.2846		NA	NA	NA	NA		0.702636	-0.809594	1.01398	-0.907026		NA	NA	NA	NA		0		0	0	0	0	0	0	0	0	0	0	0	0	0	0	0
Kit		0		5.04e-07	NA	NA		-0.286455	-1.02141	-0.060004	1.36787		NA	NA	NA	NA		NA	NA	NA	NA		-0.207061	-1.19665	1.22145	0.182264		-0.860678	0.996571	0.724784	-0.860678		1		0	0	0	0	0	0	0	0	0	1	0	1	0	1	0
Klc2		0		0	NA	0.0158505		-0.597864	-0.9521	0.257842	1.29212		NA	NA	NA	NA		1.2232	0.179604	-0.207653	-1.19516		0.698381	-0.960955	1.01286	-0.75029		NA	NA	NA	NA		1		0	0	0	0	0	0	0	0	0	0	0	0	0	0	0
Klc4		0		0.000266916	NA	0.0190107		-0.142449	-0.00475077	1.29197	-1.14477		NA	NA	NA	NA		-1.24145	-0.0400021	0.076755	1.2047		1.33549	0.198754	-0.767123	-0.767123		NA	NA	NA	NA		0		0	0	0	0	1	0	0	0	0	0	0	0	0	0	0
Klf5		0		4.93e-06	NA	NA		1.03669	0.418724	-1.31543	-0.139989		0.735877	0.898955	-0.421167	-1.21366		NA	NA	NA	NA		0.868251	-0.995198	0.853303	-0.726357		NA	NA	NA	NA		0		0	0	0	0	0	0	0	0	0	1	0	0	0	0	0
Klhdc2		0		6.58e-05	NA	0.0275921		-0.661241	-1.0481	0.814006	0.89534		NA	NA	NA	NA		-1.39312	0.987774	0.176446	0.228898		-0.819377	0.915158	0.814235	-0.910016		NA	NA	NA	NA		1		0	0	0	0	0	0	0	0	0	0	0	0	0	0	0
Klhdc3		0		0.0475305	NA	0.0109966		-1.24557	-0.361909	0.690656	0.916825		NA	NA	NA	NA		-1.27594	0.0354537	0.0719224	1.16857		1.21702	-0.705882	0.411497	-0.922636		NA	NA	NA	NA		1		0	0	0	0	0	0	0	0	0	0	0	0	0	0	0
Klhl22		0		0.000124881	NA	0.0313117		-0.614166	-1.08507	0.878966	0.82027		NA	NA	NA	NA		-0.722885	-0.820313	0.217616	1.32558		-0.085865	-0.265694	1.37166	-1.0201		NA	NA	NA	NA		1		0	0	0	0	0	0	0	0	0	0	0	0	0	0	0
Klraq1		0		2.1e-07	NA	0.0421127		0.758312	0.96348	-0.945708	-0.776083		NA	NA	NA	NA		0.542739	-0.858574	-0.821472	1.13731		0.318587	-0.34071	1.1905	-1.16838		NA	NA	NA	NA		0		0	0	0	0	0	0	0	0	0	0	0	0	0	0	0
Kndc1		0		9.83e-06	NA	NA		0.803996	0.427854	0.224254	-1.4561		NA	NA	NA	NA		NA	NA	NA	NA		0.775108	0.440266	0.248702	-1.46408		-0.923029	1.38369	-0.482625	0.021961		0		0	0	0	0	0	0	0	0	0	1	0	0	0	0	0
Krr1		0		0.00126376	NA	0.0173046		0.889271	0.750345	-0.431214	-1.2084		NA	NA	NA	NA		-0.221974	-0.720554	-0.525568	1.4681		0.55778	0.379109	0.55778	-1.49467		NA	NA	NA	NA		0		0	0	0	0	0	0	0	0	0	0	0	0	0	0	0
Krt10		0		0	NA	0.0056984		-1.19298	-0.450288	0.712397	0.930873		NA	NA	NA	NA		1.18617	0.435726	-0.601315	-1.02058		0.0656829	0.765243	0.600625	-1.43155		NA	NA	NA	NA		1		0	0	0	0	0	0	0	0	0	1	0	0	0	0	0
Krt18		0		8.01e-09	0.000239119	NA		-0.732249	-0.622363	-0.0839387	1.43855		-0.924255	-0.34335	-0.148647	1.41625		NA	NA	NA	NA		-0.498409	-0.474563	1.49966	-0.526687		0.332221	1.26835	-0.800286	-0.800286		1		0	0	0	0	0	0	0	0	0	0	0	0	0	0	0
Krt7		0		1.06e-08	NA	NA		-0.532363	-0.55735	-0.40704	1.49675		-0.609473	-0.546274	-0.333787	1.48953		NA	NA	NA	NA		1.05373	-0.854489	0.655246	-0.854489		NA	NA	NA	NA		1		0	0	0	0	0	0	0	0	0	0	0	0	0	0	0
L1td1		1		2.12e-08	NA	NA		0.440292	0.806269	0.207117	-1.45368		0.00684542	1.02871	0.320536	-1.35609		NA	NA	NA	NA		0.771137	-0.319132	0.823127	-1.27513		NA	NA	NA	NA		0		0	0	0	0	0	0	0	0	0	0	0	0	0	0	0
Lad1		0		0.000760066	NA	NA		-1.33949	0.00861681	0.265377	1.06549		-1.41192	0.157747	0.314745	0.939429		NA	NA	NA	NA		0.265048	-0.699729	1.30031	-0.865631		0.156462	0.447996	0.836221	-1.44068		1		0	0	0	0	0	0	0	0	0	0	0	0	0	0	0
Lama1		0		6.16e-05	0.0112322	NA		-0.843776	-0.448979	-0.144461	1.43722		-0.540658	-0.470857	-0.487822	1.49934		NA	NA	NA	NA		0.792093	-0.515507	0.87871	-1.1553		NA	NA	NA	NA		1		0	0	0	0	0	0	0	0	0	1	0	0	0	0	0
Lamb1		0		0	NA	0		-0.936445	-0.482737	0.0451381	1.37404		-0.978537	-0.225395	-0.19394	1.39787		0.635689	-0.801085	-0.902311	1.06771		1.01999	0.435228	-0.13121	-1.324		NA	NA	NA	NA		1		0	0	0	0	0	0	0	0	0	1	0	0	0	0	0
Lamc1		0		1.15e-06	0.00506386	NA		-0.921444	-0.401002	-0.0856722	1.40812		-0.563842	-0.419445	-0.514021	1.49731		NA	NA	NA	NA		0.0963315	-0.398807	1.33148	-1.029		NA	NA	NA	NA		1		0	0	0	0	0	0	0	0	0	1	0	0	0	0	0
Laptm4b		0		0.000279863	NA	0.00798829		-1.14555	-0.344362	1.22412	0.265791		NA	NA	NA	NA		0.631596	0.53417	0.321618	-1.48738		0.107442	0.268886	1.00459	-1.38092		NA	NA	NA	NA		1		0	0	0	0	0	0	0	0	0	0	0	0	0	0	0
Larp1		0		0.00909539	NA	NA		-1.46969	0.245804	0.488171	0.735715		-1.12115	-0.417456	1.20811	0.330487		NA	NA	NA	NA		0.0774764	0.224636	1.05267	-1.35478		NA	NA	NA	NA		1		0	0	0	0	0	0	0	0	0	0	0	0	0	0	0
Larp4		1		0.00238232	NA	NA		1.13331	0.13183	0.0374793	-1.30262		1.32653	-0.28419	-1.07629	0.0339552		NA	NA	NA	NA		-0.655877	-0.143905	-0.655877	1.45566		NA	NA	NA	NA		1		0	0	0	0	0	0	0	0	0	0	0	0	0	0	0
Lasp1		0		2.86e-05	NA	0.0126479		0.641686	-0.377391	-1.23007	0.96578		-1.21629	1.0701	0.500193	-0.354003		-0.282333	-0.747766	-0.441659	1.47176		-0.0672604	-0.794076	1.42916	-0.567823		NA	NA	NA	NA		1		0	0	0	0	1	0	0	0	1	0	0	0	0	0	0
Lats1		0		0.00102695	NA	0.047469		-0.698339	-0.941308	0.444297	1.19535		NA	NA	NA	NA		0.864714	-0.959047	-0.767711	0.862044		-1.08591	0.27044	1.24892	-0.433447		NA	NA	NA	NA		1		0	0	1	1	1	0	0	0	0	1	0	0	0	0	0
Lef1		0		9.55e-06	NA	NA		-0.298213	1.40411	-0.147954	-0.957943		NA	NA	NA	NA		NA	NA	NA	NA		0.920523	-0.804095	0.807607	-0.924035		-0.208113	0.731957	0.806657	-1.3305		0		1	0	1	1	0	0	1	1	0	1	0	1	1	1	0
Lefty2		0		0.0418499	NA	NA		1.05523	0.560108	-1.17381	-0.441528		-0.872778	-0.214803	-0.350833	1.43841		NA	NA	NA	NA		1.26595	-0.0297909	-0.055735	-1.18042		NA	NA	NA	NA		0		0	0	0	0	0	0	0	0	0	1	0	0	0	0	0
Letmd1		1		3.07e-06	NA	0.0409341		-0.450453	-0.645043	-0.395904	1.4914		NA	NA	NA	NA		-0.523085	0.785409	0.887442	-1.14977		0.476222	-0.547257	1.14709	-1.07606		NA	NA	NA	NA		1		0	0	0	0	0	0	0	0	0	0	0	0	0	0	0
Lfng		0		0.00287206	NA	NA		-1.31025	-0.247455	0.712634	0.845075		NA	NA	NA	NA		NA	NA	NA	NA		-0.0667973	0.912986	0.526636	-1.37283		-0.355083	1.47218	-0.355276	-0.761823		1		0	0	0	0	0	0	0	0	0	1	0	0	0	0	0
Lgals1		0		7.62e-07	NA	NA		-0.317105	-0.37844	-0.773463	1.46901		-0.167305	-0.564883	-0.725892	1.45808		NA	NA	NA	NA		0.400012	-0.685161	1.2219	-0.936751		NA	NA	NA	NA		1		0	0	0	0	0	0	0	0	0	1	0	0	0	0	0
Lgals3		0		3.95e-05	NA	0.00523488		0.195633	0.3521	-1.43312	0.88539		-0.759678	-0.924913	0.569808	1.11478		-1.21439	-0.204033	0.220518	1.19791		NA	NA	NA	NA		NA	NA	NA	NA		0		0	0	0	0	0	0	0	0	0	1	0	0	0	0	0
Lgsn		0		0	NA	NA		1.00024	0.580901	-0.336666	-1.24448		-0.72978	1.42795	-0.0452275	-0.652942		NA	NA	NA	NA		0.778598	-0.242341	0.778598	-1.31485		NA	NA	NA	NA		0		0	0	0	0	0	0	0	0	0	0	0	0	0	0	0
Lhfpl1		0		1.81e-05	NA	NA		0.171357	-0.350872	-1.10008	1.27959		NA	NA	NA	NA		NA	NA	NA	NA		1.2621	-0.434216	0.247821	-1.07571		-0.126385	1.44829	-0.740873	-0.58103		1		0	0	0	0	0	0	0	0	0	0	0	0	0	0	0
Lhfpl2		0		0.00181898	NA	0.0181636		0.296653	-0.818413	-0.765297	1.28706		NA	NA	NA	NA		0.273751	-1.32614	-0.0272651	1.07966		0.111965	-0.692735	1.3718	-0.791035		-0.798258	1.2732	0.323316	-0.798258		1		0	0	0	0	0	0	0	0	0	0	0	0	0	0	0
Lhpp		0		0	NA	NA		-1.48831	0.436148	0.669566	0.382599		NA	NA	NA	NA		NA	NA	NA	NA		0.535483	-0.438279	1.0731	-1.17031		0.776276	-0.863811	0.951346	-0.863811		1		0	0	0	0	0	0	0	0	0	0	0	0	0	0	0
Lif		1		3.9e-07	NA	0.00536366		-0.875606	-0.324513	-0.238947	1.43907		NA	NA	NA	NA		-0.614193	-0.722781	-0.108238	1.44521		0.673154	-0.40652	0.949747	-1.21638		NA	NA	NA	NA		1		0	0	0	0	0	0	0	0	0	1	0	0	0	1	0
Limch1		0		0.000250994	NA	NA		-0.738666	-0.574148	-0.138259	1.45107		NA	NA	NA	NA		NA	NA	NA	NA		1.16023	-0.557763	0.460764	-1.06323		-0.130857	1.45244	-0.660792	-0.660792		1		0	0	0	0	0	1	0	0	1	0	0	0	0	0	0
Lims2		0		0.00753571	NA	0.0202824		1.42237	-0.684374	-0.0253649	-0.712633		NA	NA	NA	NA		-1.41692	0.0491153	0.848922	0.518887		0.363378	-0.807171	1.25096	-0.807171		NA	NA	NA	NA		0		0	0	0	0	0	0	0	0	0	0	0	0	0	0	0
Lin7c		0		0.0102264	NA	NA		-0.215869	0.0264845	-1.11666	1.30605		-1.08707	0.341109	-0.470736	1.21669		NA	NA	NA	NA		-0.866549	-0.00960287	1.40378	-0.527631		NA	NA	NA	NA		1		0	0	0	0	0	0	0	0	0	0	0	0	0	0	0
Lin9		1		0.011191	NA	0.0161848		1.14372	0.500323	-1.03433	-0.609708		NA	NA	NA	NA		-1.27927	0.0780489	0.0367423	1.16448		-0.443804	-0.339015	1.48267	-0.699853		NA	NA	NA	NA		0		0	0	0	0	0	0	0	0	0	0	0	0	0	0	0
Lipt1		0		0.0135387	NA	0.016834		0.64911	0.58798	0.238118	-1.47521		NA	NA	NA	NA		-1.06684	-0.489255	0.324305	1.23179		1.22884	-0.0223684	0.0138869	-1.22036		NA	NA	NA	NA		0		0	0	0	0	0	0	0	0	0	0	0	0	0	0	0
Llgl2		0		0.000466549	NA	0.0183112		0.205109	-0.411595	-1.07302	1.27951		NA	NA	NA	NA		-0.0570643	-0.792495	-0.577173	1.42673		0.874605	-0.837834	0.85695	-0.893721		NA	NA	NA	NA		1		0	0	0	0	0	0	0	0	0	0	0	0	0	0	0
Lmbrd2		0		0.0388239	NA	0.00377724		-0.567269	-0.881658	0.0720871	1.37684		NA	NA	NA	NA		-0.763754	-0.667715	0.0278818	1.40359		1.05158	0.176083	0.131017	-1.35868		NA	NA	NA	NA		1		0	0	0	0	0	0	0	0	0	0	0	0	0	0	0
Lmln		0		0.0180767	NA	0.0350068		-0.753883	-0.164283	1.45486	-0.536698		NA	NA	NA	NA		-0.636131	0.801834	0.901697	-1.0674		1.46035	-0.484744	-0.208085	-0.767523		NA	NA	NA	NA		1		0	0	0	0	0	0	0	0	0	0	0	0	0	0	0
Lmnb2		1		0.00152363	NA	0.0336179		0.479787	1.16592	-0.990574	-0.655132		-0.100024	-0.339278	-0.95899	1.39829		-1.3737	0.135755	1.0241	0.213853		NA	NA	NA	NA		NA	NA	NA	NA		0		0	0	0	0	0	0	0	0	0	0	0	0	0	0	0
Lmo2		0		0.00053099	NA	0.0312995		0.938465	-0.322275	0.647305	-1.26349		NA	NA	NA	NA		0.656452	0.583768	0.234061	-1.47428		-0.442174	0.429228	1.15106	-1.13811		0.809448	0.898545	-1.05248	-0.655512		1		0	0	0	0	0	0	0	0	0	0	0	0	0	0	0
Lmo7		0		0.0132892	NA	NA		1.24825	-0.283012	-1.15192	0.186676		1.27545	0.23694	-1.05068	-0.461708		NA	NA	NA	NA		0.0864984	-0.643586	1.37926	-0.82217		-0.850727	1.07992	0.621538	-0.850727		0		0	0	0	0	0	0	0	0	0	0	0	0	0	0	0
Lpar3		0		2.5e-05	NA	NA		-1.05873	-0.339655	0.0722991	1.32608		NA	NA	NA	NA		NA	NA	NA	NA		0.821945	-0.129463	0.670587	-1.36307		-0.45821	1.49753	-0.459004	-0.580316		1		0	0	0	0	0	0	0	0	0	0	0	0	0	0	0
Lpcat2		0		0	NA	NA		-1.03951	-0.557958	0.391224	1.20625		NA	NA	NA	NA		NA	NA	NA	NA		0.376437	-0.528171	1.20896	-1.05723		1.02242	-0.858205	0.693987	-0.858205		1		0	0	0	0	0	0	0	0	0	0	0	0	0	0	0
Lpcat4		0		0.000179788	NA	0.0147756		-0.793965	-0.299756	-0.370105	1.46383		NA	NA	NA	NA		-1.49423	0.45819	0.619597	0.416446		0.856462	0.433708	0.14425	-1.43442		NA	NA	NA	NA		1		0	0	0	0	0	0	0	0	0	0	0	0	0	0	0
Lphn3		0		0.00514261	NA	NA		0.12885	1.32779	-0.445961	-1.01068		NA	NA	NA	NA		NA	NA	NA	NA		0.0769885	-0.4204	1.34609	-1.00268		-0.631767	1.4921	-0.383135	-0.477198		0		0	0	0	0	0	0	0	0	0	0	0	0	0	0	0
Lrig3		0		0.000498588	NA	0.0399227		-1.37411	0.102356	0.253349	1.01841		NA	NA	NA	NA		-0.282733	-0.577795	-0.622343	1.48287		-0.260728	0.204869	1.2297	-1.17384		NA	NA	NA	NA		1		0	0	0	0	0	0	0	0	0	0	0	0	0	0	0
Lrrc14		0		0.0421307	NA	0.0119811		-1.33808	1.05266	-0.0315182	0.316936		NA	NA	NA	NA		-0.770794	-0.692032	0.0767989	1.38603		0.65116	0.030464	0.741491	-1.42311		NA	NA	NA	NA		0		0	0	0	0	0	0	0	0	0	0	0	0	0	0	0
Lrrc16b		0		0.00623318	NA	0.0307888		0.728285	-0.894406	0.992961	-0.826841		NA	NA	NA	NA		-0.671899	0.626589	1.06066	-1.01535		-0.417262	0.356355	1.19171	-1.13081		NA	NA	NA	NA		1		0	0	0	0	0	0	0	0	0	0	0	0	0	0	0
Lrrc38		0		2.76e-05	NA	NA		-0.959088	-0.483528	0.0865729	1.35604		NA	NA	NA	NA		NA	NA	NA	NA		-0.54108	0.277608	1.27092	-1.00744		-1.31376	1.072	-0.0978023	0.339558		1		0	0	0	0	0	0	0	0	0	0	0	0	0	0	0
Lrrc40		0		0.0173701	NA	NA		1.49129	-0.440762	-0.647677	-0.402853		0.0811947	-1.35935	0.23366	1.0445		NA	NA	NA	NA		1.25876	-0.258189	0.150979	-1.15155		NA	NA	NA	NA		0		0	0	0	0	0	0	0	0	0	0	0	0	0	0	0
Lrrc47		0		0.00406339	NA	NA		0.0353435	1.13772	0.126319	-1.29938		-0.942375	-0.600294	1.30127	0.241399		NA	NA	NA	NA		0.15388	-0.305056	1.27389	-1.12271		NA	NA	NA	NA		0		0	0	0	0	0	0	0	0	0	0	0	0	0	0	0
Lrrc59		0		1.99e-05	0.0174027	0.0052873		-0.380456	0.152647	-1.07058	1.29839		0.0699454	-0.666746	-0.790745	1.38754		-1.32639	-0.0602688	0.322081	1.06458		0.14535	0.374684	0.902581	-1.42261		NA	NA	NA	NA		1		0	0	0	0	0	0	0	0	0	0	0	0	0	0	0
Lrrc8a		0		0.000169879	NA	0.00899439		-0.54033	-0.62888	-0.317899	1.48711		NA	NA	NA	NA		-1.47498	0.237786	0.582732	0.654461		-0.614818	1.47737	-0.614818	-0.247735		NA	NA	NA	NA		1		0	0	0	0	0	0	0	0	0	1	0	1	1	0	0
Lrrfip1		0		5.5e-05	NA	NA		-0.724252	-0.86667	0.31649	1.27443		-0.65854	-0.460406	1.48908	-0.370132		NA	NA	NA	NA		0.765255	-0.0754699	0.696929	-1.38671		NA	NA	NA	NA		1		0	0	0	0	0	0	0	0	0	0	0	0	0	0	0
Lrrn1		0		4.22e-05	NA	NA		-0.388741	-0.452958	1.49077	-0.649076		NA	NA	NA	NA		NA	NA	NA	NA		-0.424677	1.00052	0.621147	-1.19699		-0.434105	0.933445	0.703105	-1.20245		1		0	0	0	0	0	0	0	0	0	0	0	0	0	0	0
Lsm14b		0		1.29e-05	NA	NA		-0.320235	0.113911	1.29965	-1.09333		NA	NA	NA	NA		NA	NA	NA	NA		1.0857	0.0679304	0.181876	-1.3355		-0.864187	0.784423	0.94395	-0.864187		0		0	0	0	0	0	0	0	0	0	1	0	0	0	0	0
Lsm3		0		0.0017588	NA	NA		0.429088	0.921786	0.0504287	-1.4013		-0.687704	-0.844638	0.200656	1.33169		NA	NA	NA	NA		1.20349	-0.828485	0.442933	-0.817941		NA	NA	NA	NA		0		0	0	0	0	0	0	0	0	0	0	0	0	0	0	0
Lsm4		0		0.0189637	NA	NA		-0.432695	1.07471	0.530959	-1.17297		-0.147342	-0.696276	1.45565	-0.61203		NA	NA	NA	NA		0.719469	-0.533602	0.951183	-1.13705		NA	NA	NA	NA		0		0	0	0	0	0	0	0	0	0	0	0	0	0	0	0
Lsm7		0		0.000962352	NA	0.0126475		0.353572	0.696756	0.43346	-1.48379		-0.0314922	-0.851863	-0.528678	1.41203		-1.15003	-0.259637	0.149664	1.26001		1.21492	0.424471	-0.819695	-0.819695		NA	NA	NA	NA		0		0	0	0	0	0	0	0	0	0	0	0	0	0	0	0
Ltbp3		0		0	NA	0.0248147		0.987637	0.647158	-0.450324	-1.18447		NA	NA	NA	NA		-1.38567	-0.0266101	0.908565	0.503712		-0.552662	-0.142127	1.45034	-0.755556		0.342569	1.26265	-0.802609	-0.802609		0		0	0	0	0	0	0	0	0	0	1	0	0	0	0	0
Luc7l		0		0.000383068	0.894455	NA		0.301384	0.416812	0.753901	-1.4721		0.612664	0.402808	0.478874	-1.49435		NA	NA	NA	NA		0.977928	-0.871	0.746317	-0.853245		NA	NA	NA	NA		0		0	0	0	0	0	0	0	0	0	0	0	0	0	0	0
Lyar		0		5.38e-05	NA	NA		-0.17674	0.75277	0.769387	-1.34542		-0.740237	-0.982758	0.830839	0.892156		NA	NA	NA	NA		-0.298267	0.429454	1.10017	-1.23136		NA	NA	NA	NA		0		0	0	0	0	0	0	0	0	0	0	0	0	0	0	0
Lypd6b		0		8.55e-06	NA	NA		-1.1266	-0.549	0.72478	0.950822		NA	NA	NA	NA		NA	NA	NA	NA		-0.318552	-0.328862	1.45967	-0.812251		0.446913	0.8439	0.146743	-1.43756		1		0	0	0	0	0	0	0	0	0	0	0	0	0	0	0
Lzts2		0		6.59e-06	NA	0.0332704		-1.18453	-0.438037	0.600745	1.02182		-1.2462	0.963145	0.631061	-0.348011		-0.961346	-0.474411	0.0775461	1.35821		-0.80319	1.2612	-0.80319	0.34518		NA	NA	NA	NA		0		1	0	0	0	1	0	0	0	0	0	0	0	0	0	0
Mab21l2		0		4.68e-05	NA	NA		-0.785909	-0.327362	-0.35317	1.46644		NA	NA	NA	NA		NA	NA	NA	NA		1.3499	-0.758285	0.166669	-0.758285		0.568407	-0.843841	-0.843841	1.11928		1		0	0	0	0	0	0	0	0	0	1	0	0	0	0	0
Madcam1		0		0	NA	0.0302555		-0.900648	-0.591964	0.144447	1.34816		NA	NA	NA	NA		0.391614	-0.0280777	0.997166	-1.3607		1.23315	-0.813637	0.394127	-0.813637		NA	NA	NA	NA		1		0	0	0	0	0	0	0	0	0	1	0	0	0	0	0
Maff		0		0.0461986	NA	0.0413543		-0.915433	-0.794991	1.03851	0.671911		-1.40796	0.0762281	0.915964	0.415763		-1.37482	0.739378	0.742751	-0.10731		1.17253	-0.622447	0.461999	-1.01208		NA	NA	NA	NA		1		0	0	0	0	0	0	0	0	0	1	1	0	0	0	0
Magoh		0		0.000366484	NA	NA		1.18882	-0.986796	-0.645312	0.443284		0.61655	0.452439	0.42566	-1.49465		NA	NA	NA	NA		0.663647	0.17403	0.624817	-1.46249		NA	NA	NA	NA		1		0	0	0	0	0	0	0	0	0	0	0	0	0	0	0
Man2a1		0		8.28e-07	NA	0.00389418		-0.1587	-0.737994	-0.558667	1.45536		NA	NA	NA	NA		-1.44209	0.195641	0.852672	0.393774		0.149098	-0.268645	1.26361	-1.14406		NA	NA	NA	NA		1		0	0	0	0	0	0	0	0	0	1	1	0	0	0	0
Maoa		0		5.9e-05	NA	NA		0.436996	0.0569797	0.911412	-1.40539		0.93767	0.692251	-1.21072	-0.419205		NA	NA	NA	NA		0.999995	0.109658	0.273521	-1.38317		NA	NA	NA	NA		0		0	0	0	0	0	0	0	0	0	0	0	0	0	0	0
Map2k2		0		0.0357561	NA	0.0345221		-1.03603	0.55963	-0.627813	1.10422		NA	NA	NA	NA		0.81437	-0.827284	-0.902476	0.91539		0.225894	-0.218815	1.20084	-1.20792		NA	NA	NA	NA		1		0	0	0	0	0	0	0	0	0	0	0	0	0	0	0
Map3k3		0		3.15e-05	NA	0.00844043		-0.613994	-0.59052	-0.277763	1.48228		NA	NA	NA	NA		-1.17418	-0.407564	0.471301	1.11044		0.0824888	-0.241619	1.28832	-1.12919		NA	NA	NA	NA		1		0	0	0	0	0	0	0	0	0	0	0	0	0	0	0
Map3k5		0		1.32e-05	NA	NA		-0.455728	-1.13541	0.451103	1.14003		NA	NA	NA	NA		NA	NA	NA	NA		-0.769635	0.291981	1.28962	-0.811966		-1.06309	1.3441	-0.249462	-0.0315525		1		0	0	0	0	0	0	0	0	0	0	0	0	0	0	0
Map4k2		0		0.0100569	NA	0.00536178		-1.49564	0.486208	0.59743	0.412001		NA	NA	NA	NA		-1.26523	-0.12112	0.232986	1.15336		-0.457954	-0.0974436	1.42368	-0.868283		NA	NA	NA	NA		1		0	0	0	0	0	0	0	0	0	0	0	0	0	0	0
Mapk13		0		6.74e-05	NA	0.0347932		-0.934857	-0.72101	1.17089	0.484978		NA	NA	NA	NA		0.103587	-1.07517	-0.339221	1.3108		-0.312885	0.303197	1.1902	-1.18051		NA	NA	NA	NA		1		0	0	0	0	0	0	0	0	0	0	0	0	0	0	0
Mapk8ip2		1		0.00120856	NA	NA		-0.386565	-0.739678	1.47669	-0.350452		NA	NA	NA	NA		NA	NA	NA	NA		1.07912	-0.322083	0.47155	-1.22858		-0.851886	1.0723	0.631477	-0.851886		1		0	0	0	0	0	0	0	0	0	1	0	0	0	0	0
Mapre1		0		0.00736426	0.739611	NA		0.0613148	-0.886349	-0.55451	1.37954		-1.02425	-0.639643	0.551329	1.11257		NA	NA	NA	NA		1.00193	-0.267207	0.542268	-1.27699		NA	NA	NA	NA		1		0	0	0	0	1	0	0	0	0	0	0	0	0	0	0
Mapt		0		0.0012054	NA	NA		0.837852	0.871026	-1.05342	-0.655458		NA	NA	NA	NA		NA	NA	NA	NA		0.567244	-0.0173245	0.849035	-1.39895		-1.28952	1.13819	0.1986	-0.0472714		0		0	0	0	0	1	1	0	0	0	1	0	0	0	1	0
Marcksl1		0		0.00119796	NA	0		0.680913	-1.18089	-0.463063	0.963036		1.4601	-0.786733	-0.442602	-0.230769		-0.162621	-0.899381	-0.363633	1.42564		0.287174	-0.175387	1.14422	-1.256		NA	NA	NA	NA		1		0	0	0	0	0	0	0	0	0	0	0	0	0	0	0
Matn2		0		0.00274803	NA	0.0484538		-0.307122	-1.23439	1.08207	0.45944		NA	NA	NA	NA		-0.506236	1.35293	0.10336	-0.950058		0.972079	-0.555019	0.702527	-1.11959		NA	NA	NA	NA		1		0	0	0	0	0	0	0	0	0	0	0	0	0	0	0
Matr3		0		0.00190401	0.281559	NA		0.796447	-0.944309	0.929215	-0.781353		-0.343161	0.874668	0.728215	-1.25972		NA	NA	NA	NA		1.23679	-0.317436	0.228437	-1.14779		NA	NA	NA	NA		1		0	0	0	0	0	0	0	0	0	0	0	0	0	0	0
Mbd1		0		0.0229079	NA	NA		0.200697	-0.536831	-0.975401	1.31154		-0.659886	0.661794	1.0302	-1.03211		NA	NA	NA	NA		1.37255	0.0977863	-0.622076	-0.848265		NA	NA	NA	NA		1		0	0	0	0	0	0	0	0	0	0	0	0	0	0	0
Mbd2		0		1.03e-06	NA	0.00496538		0.462152	-0.299048	-1.23993	1.07683		0.338412	-1.17251	-0.345459	1.17956		-1.07366	-0.54111	0.453341	1.16143		0.452807	-0.572123	1.16883	-1.04951		NA	NA	NA	NA		1		0	0	1	0	0	0	0	0	0	0	0	0	0	0	0
Mboat1		0		1.02e-05	NA	0.00949924		-1.33018	-0.151335	0.505921	0.975589		NA	NA	NA	NA		-0.23843	0.956402	0.581945	-1.29992		0.248816	0.516981	0.707422	-1.47322		-0.80602	1.25397	0.358066	-0.80602		1		0	0	0	0	0	0	0	0	0	0	0	0	0	0	0
Mcm3ap		0		0.00379309	NA	0.0122946		0.394568	1.22804	-0.910806	-0.711803		NA	NA	NA	NA		-0.907379	-0.50581	0.0275261	1.38566		0.891807	-0.698525	0.824788	-1.01807		NA	NA	NA	NA		0		0	0	0	0	0	0	0	0	0	0	0	0	0	0	0
Mcm5		0		6.31e-06	NA	NA		-0.109231	1.19046	0.161642	-1.24287		-1.02895	1.3628	-0.0479446	-0.285898		NA	NA	NA	NA		0.593902	0.29748	0.593902	-1.48528		NA	NA	NA	NA		0		0	0	0	0	0	0	0	0	0	0	0	0	0	0	0
Mctp1		0		0	NA	NA		-0.214013	-0.616156	-0.640842	1.47101		NA	NA	NA	NA		NA	NA	NA	NA		0.668352	-0.149461	0.835165	-1.35406		0.0638031	-1.43256	0.625378	0.743377		1		0	0	0	0	0	0	0	0	0	0	0	0	0	0	0
Mcts2		0		3e-07	NA	0.00773595		1.30625	0.25766	-0.734968	-0.828942		NA	NA	NA	NA		-0.773308	-0.402393	-0.292188	1.46789		1.27609	-0.810228	0.317797	-0.783661		NA	NA	NA	NA		0		0	0	0	0	0	0	0	0	0	0	0	0	0	0	0
Mdc1		0		0.00844694	0.14041	NA		-1.31123	-0.249728	0.778913	0.782048		-0.686743	0.384505	1.2316	-0.929359		NA	NA	NA	NA		1.01553	0.240564	0.120929	-1.37703		NA	NA	NA	NA		1		0	0	0	0	0	0	0	0	0	0	0	0	0	0	0
Mdh2		1		2.20545e-05	0.668072	NA		0.234468	1.21455	-0.266214	-1.1828		0.903491	0.826838	-0.826296	-0.904033		NA	NA	NA	NA		0.749575	0.749575	-0.136162	-1.36299		NA	NA	NA	NA		0		0	0	0	0	0	0	0	0	0	0	0	0	0	0	0
Mdn1		0		6.73e-06	NA	NA		0.402523	0.570179	0.523549	-1.49625		-0.458548	1.07448	-1.15812	0.542191		NA	NA	NA	NA		0.905426	0.105107	0.405384	-1.41592		NA	NA	NA	NA		0		0	0	0	0	0	0	0	0	0	0	0	0	0	0	0
Med12l		0		1e-05	NA	NA		1.32668	-1.0976	-0.181497	-0.0475788		NA	NA	NA	NA		NA	NA	NA	NA		0.141086	-0.498428	1.33362	-0.976279		-0.924153	1.02927	0.682635	-0.787752		1		0	0	0	0	0	0	0	0	0	0	0	0	0	0	0
Med19		1		1.96e-05	NA	NA		1.234	0.390585	-0.761971	-0.86261		-0.456014	1.44355	-0.161645	-0.825888		NA	NA	NA	NA		1.11846	-0.568905	0.523472	-1.07302		NA	NA	NA	NA		0		0	0	0	0	0	0	0	0	0	0	0	0	0	0	0
Med23		1		0.0235445	NA	0.0364094		0.0484682	-0.300771	-1.07288	1.32518		NA	NA	NA	NA		-0.310561	-0.585074	-0.591451	1.48709		0.864307	-0.460095	0.78774	-1.19195		NA	NA	NA	NA		1		0	0	0	0	0	0	0	0	0	0	0	0	0	0	0
Med7		0		0	NA	0.0160893		1.25255	0.191218	-1.1416	-0.302174		NA	NA	NA	NA		-1.36775	-0.0486733	0.459462	0.956963		0.525147	-0.181349	0.975323	-1.31912		NA	NA	NA	NA		0		0	0	0	0	0	0	0	0	0	0	0	0	0	0	0
Med9		0		0.00302373	NA	0.0350503		-1.49224	0.368363	0.616686	0.507188		NA	NA	NA	NA		1.36386	0.00388852	-0.364123	-1.00363		0.929946	0.130338	0.351933	-1.41222		NA	NA	NA	NA		1		0	0	0	0	0	0	0	0	0	0	0	0	0	0	0
Meg3		0		3.43e-06	NA	0.0250459		-0.677825	-0.356667	1.48633	-0.45184		NA	NA	NA	NA		1.35269	-0.170828	-1.06139	-0.120473		1.27633	-0.193238	0.0696371	-1.15273		NA	NA	NA	NA		1		0	0	0	0	0	0	0	0	0	1	1	0	0	0	0
Megf6		0		0	NA	NA		0.105274	-0.350548	1.31343	-1.06815		NA	NA	NA	NA		NA	NA	NA	NA		0.74353	-0.0357985	0.693855	-1.40159		0.427184	0.886132	0.108157	-1.42147		1		0	0	0	0	0	0	0	0	0	0	0	0	0	0	0
Meis2		0		0.000273157	NA	NA		0.369512	-0.253401	-1.23969	1.12358		NA	NA	NA	NA		NA	NA	NA	NA		0.215868	-0.0235325	1.1151	-1.30744		-0.477868	-0.86093	1.42248	-0.083679		1		0	0	0	0	0	0	0	0	0	1	0	0	0	0	0
Mepce		0		3.83e-05	NA	NA		0.572288	1.10272	-0.673722	-1.00129		-0.644129	0.193138	1.33141	-0.88042		NA	NA	NA	NA		0.769177	0.957734	-0.863456	-0.863456		NA	NA	NA	NA		0		0	0	0	0	0	0	0	0	0	0	0	0	0	0	0
Met		0		0.000612264	NA	NA		0.198429	-1.46314	0.532144	0.73257		NA	NA	NA	NA		NA	NA	NA	NA		-0.0957207	0.06501	1.23727	-1.20656		0.577893	-0.845154	1.11242	-0.845154		1		0	0	0	0	0	0	0	0	0	1	0	0	0	1	0
Mett10d		0		2.72e-08	NA	0.00580452		0.985069	0.690766	-0.56564	-1.11019		1.44217	-0.0948294	-0.715526	-0.631812		-0.951017	-0.453795	0.0305113	1.3743		0.823046	-0.158904	0.686948	-1.35109		NA	NA	NA	NA		0		0	0	0	0	0	0	0	0	0	0	0	0	0	0	0
Mettl11a		0		9.66e-05	NA	0.0319469		-1.39975	0.309738	0.96376	0.126248		NA	NA	NA	NA		-0.766832	-0.823357	0.310481	1.27971		1.23042	-0.510189	0.335021	-1.05525		NA	NA	NA	NA		1		0	0	0	0	0	1	0	0	0	0	0	0	0	0	0
Mfhas1		0		2.23e-05	NA	NA		-0.535749	-0.930999	0.112672	1.35408		NA	NA	NA	NA		NA	NA	NA	NA		-0.350133	-0.224557	1.441	-0.866311		0.61117	0.745219	0.0804956	-1.43689		1		0	0	0	0	0	0	0	0	0	0	0	0	0	0	0
Mfsd7c		0		3.86e-09	NA	0.0147404		1.45372	-0.400799	-0.819492	-0.23343		NA	NA	NA	NA		-1.39421	0.178237	0.985558	0.230414		1.05991	-0.446784	0.55628	-1.16941		NA	NA	NA	NA		0		0	0	0	0	0	0	0	0	0	0	0	0	0	0	0
Mga		0		0.000561552	NA	NA		-0.21027	0.594317	0.932438	-1.31649		0.348868	0.915403	0.155627	-1.4199		NA	NA	NA	NA		0.710912	0.422091	0.348538	-1.48154		NA	NA	NA	NA		0		0	0	0	0	0	0	0	0	0	0	0	0	0	0	0
Mgat4b		0		0.0141857	NA	0.0191888		-0.762058	-0.13856	-0.548317	1.44894		NA	NA	NA	NA		-1.32191	-0.128743	0.422203	1.02845		-0.249922	-0.00505293	1.33269	-1.07771		NA	NA	NA	NA		1		0	0	0	0	0	0	0	0	0	0	0	0	0	0	0
Mgat5		0		5.6e-07	NA	0.0443647		1.47778	-0.715807	-0.463068	-0.298907		NA	NA	NA	NA		-1.32423	-0.152777	0.481313	0.995695		0.164759	0.0930922	1.08164	-1.33949		NA	NA	NA	NA		0		0	0	0	0	0	0	0	0	0	0	0	0	0	0	0
Mgll		0		4.73e-06	NA	NA		1.13638	-0.511344	-1.10367	0.478628		NA	NA	NA	NA		NA	NA	NA	NA		0.629733	-0.601359	1.04444	-1.07282		1.12858	0.555385	-0.841981	-0.841981		1		0	0	0	0	0	0	0	0	0	0	0	0	0	0	0
Mical2		0		6.27e-07	NA	NA		-0.401593	-0.531938	-0.562804	1.49633		NA	NA	NA	NA		NA	NA	NA	NA		0.906581	-0.575157	0.780962	-1.11239		-1.37816	0.946491	-0.0204475	0.452117		1		0	0	0	0	1	0	0	0	0	0	0	0	0	0	0
Mif		0		0.000555838	0.973186	0.0284523		-0.768267	0.145352	1.35898	-0.736069		-1.2987	-0.0334693	1.12702	0.205149		-1.03766	-0.641137	0.612432	1.06636		0.901188	0.567399	-0.10678	-1.36181		NA	NA	NA	NA		0		0	0	0	0	0	0	0	0	0	1	0	0	0	1	0
Mina		0		7.32e-06	NA	0.0207078		-0.520132	1.42811	-0.0813351	-0.826645		NA	NA	NA	NA		-0.390183	-0.622002	-0.480976	1.49316		1.26069	-0.717698	0.340119	-0.883112		NA	NA	NA	NA		0		0	0	0	0	0	0	0	0	0	0	0	0	0	0	0
Mipep		0		0.00215459	NA	0.0192034		0.0586855	-0.673254	1.39228	-0.777712		NA	NA	NA	NA		-1.45543	0.644509	0.667707	0.143211		0.801068	-0.329166	0.798117	-1.27002		NA	NA	NA	NA		1		0	0	0	0	0	0	0	0	0	0	0	0	0	0	0
Mki67ip		0		1.75e-05	NA	0.0307793		0.945778	0.782358	-0.854234	-0.873902		1.38902	0.0601119	-0.632305	-0.816826		-0.51258	-0.922241	0.0626675	1.37215		1.1192	0.0439608	0.149503	-1.31267		NA	NA	NA	NA		0		0	0	0	0	0	0	0	0	0	0	0	0	0	0	0
Mks1		0		0.00491822	NA	0.0154465		0.883129	0.447991	0.0872507	-1.41837		NA	NA	NA	NA		-1.42521	0.424099	0.879904	0.121205		0.845076	-0.897512	0.886143	-0.833708		NA	NA	NA	NA		0		0	0	0	0	1	0	0	0	0	1	0	0	0	0	0
Mlf1		0		1.32e-06	NA	NA		-1.02188	-0.67942	1.00385	0.697448		NA	NA	NA	NA		NA	NA	NA	NA		-0.0861705	-0.00207473	1.26655	-1.17831		-0.34051	1.47912	-0.724281	-0.414331		1		0	0	0	0	0	0	0	0	0	1	0	0	0	0	0
Mllt10		0		0.0265471	NA	NA		0.445957	-0.128932	1.01073	-1.32775		NA	NA	NA	NA		NA	NA	NA	NA		1.25055	0.302677	-0.5137	-1.03953		1.12372	-0.842964	0.562206	-0.842964		0		0	0	0	0	0	0	0	0	0	0	0	0	0	0	0
Mllt4		0		4.7e-05	0.122727	NA		-1.02412	-0.470805	0.194238	1.30069		-0.946092	-0.643836	0.333201	1.25673		NA	NA	NA	NA		1.21804	-0.133507	0.132438	-1.21697		NA	NA	NA	NA		1		0	0	0	0	0	0	0	0	0	0	0	0	0	0	0
Mllt6		1		1.72e-06	NA	0.0292584		0.93576	0.762601	-0.624927	-1.07343		NA	NA	NA	NA		-0.30138	-0.136164	-0.963368	1.40091		-0.17613	0.030844	1.28868	-1.14339		NA	NA	NA	NA		0		0	0	0	0	0	0	0	0	0	0	0	0	0	0	0
Mlxipl		0		0.00314261	NA	NA		-0.75109	-0.0697427	1.43368	-0.612842		NA	NA	NA	NA		NA	NA	NA	NA		-0.0842313	-0.145902	1.32856	-1.09843		1.26965	-0.020413	-0.073593	-1.17565		1		0	0	0	0	0	0	0	0	0	0	0	0	0	0	0
Mmp15		0		0.00285381	NA	NA		-1.13273	-0.225112	0.0688432	1.289		NA	NA	NA	NA		NA	NA	NA	NA		-0.0756277	-0.506493	1.42427	-0.842146		0.0888898	0.206017	1.05799	-1.35289		1		0	0	0	0	0	0	0	0	0	0	0	0	0	0	0
Mmp17		0		0	NA	NA		0.629164	0.980613	-0.388439	-1.22134		NA	NA	NA	NA		NA	NA	NA	NA		0.443208	-0.834116	1.20328	-0.812369		-0.83513	1.15935	0.510913	-0.83513		0		0	0	0	0	0	0	0	0	0	0	0	0	0	0	0
Mn1		0		0.00104061	NA	NA		0.561187	1.02225	-0.352147	-1.23129		NA	NA	NA	NA		NA	NA	NA	NA		-0.0426368	-0.400401	1.39193	-0.948891		-0.738554	1.44599	-0.115583	-0.591854		0		0	0	0	0	0	0	0	0	0	0	0	0	0	0	0
Mnt		0		0.0185653	NA	NA		-0.0394958	0.620891	0.814726	-1.39612		-0.988193	-0.517723	1.31043	0.195487		NA	NA	NA	NA		0.900598	-0.713944	0.818207	-1.00486		NA	NA	NA	NA		0		0	0	0	0	0	0	0	0	0	1	0	0	0	0	0
Mobkl3		0		0.00643575	NA	0.00697743		1.05703	-1.14614	-0.486991	0.576101		NA	NA	NA	NA		-0.784119	-0.570502	-0.0783954	1.43302		-0.372906	-0.107805	1.4095	-0.928785		NA	NA	NA	NA		1		0	0	0	0	0	0	0	0	0	0	0	0	0	0	0
Morc3		0		1.93e-05	NA	NA		0.827687	0.560121	0.0265794	-1.41439		0.726156	0.923503	-0.464862	-1.1848		NA	NA	NA	NA		0.497554	0.291492	0.690875	-1.47992		NA	NA	NA	NA		0		0	0	0	0	1	0	0	0	0	1	0	0	0	0	0
Mprip		0		2.29e-06	NA	NA		-0.585487	-0.582163	-0.320771	1.48842		-1.41176	0.890584	0.458032	0.0631484		NA	NA	NA	NA		1.24077	-0.287893	0.20312	-1.156		NA	NA	NA	NA		1		0	0	0	0	1	0	0	0	1	0	0	0	0	0	0
Mrfap1		0		9.03e-08	NA	NA		0.826049	0.771505	-0.326373	-1.27118		0.894314	0.585532	-0.122516	-1.35733		NA	NA	NA	NA		0.393064	-0.618611	1.21672	-0.991171		NA	NA	NA	NA		0		0	0	0	0	0	0	0	0	0	0	0	0	0	0	0
Mrpl11		0		0.00546567	NA	NA		-0.513673	0.958835	0.704158	-1.14932		-0.62011	1.34983	0.148544	-0.878266		NA	NA	NA	NA		1.0431	0.586747	-0.468907	-1.16094		NA	NA	NA	NA		1		0	0	0	0	0	0	0	0	0	0	0	0	0	0	0
Mrpl18		0		0.00143807	NA	0.0474886		0.110188	1.36848	-0.634749	-0.843923		NA	NA	NA	NA		-1.24017	-0.34808	0.993544	0.59471		1.0767	-0.851223	0.62575	-0.851223		NA	NA	NA	NA		0		0	0	0	0	0	0	0	0	0	0	0	0	0	0	0
Mrpl22		0		0.0060202	NA	0.00370852		-0.213953	1.45644	-0.446456	-0.796035		NA	NA	NA	NA		-1.24867	-0.0788447	0.137701	1.18981		0.705863	-0.57614	0.974707	-1.10443		NA	NA	NA	NA		0		0	0	0	0	0	0	0	0	0	0	0	0	0	0	0
Mrpl30		0		0.000375259	NA	0.0263173		0.589602	1.03427	-0.448484	-1.17538		NA	NA	NA	NA		-0.320698	-0.791424	-0.352893	1.46501		1.07437	-0.0224256	0.277743	-1.32969		NA	NA	NA	NA		0		0	0	0	0	0	0	0	0	0	0	0	0	0	0	0
Mrpl34		0		0.00225291	NA	NA		-0.186219	1.09965	0.361495	-1.27492		-0.918952	0.651613	1.05432	-0.78698		NA	NA	NA	NA		0.699002	-0.337083	0.89892	-1.26084		NA	NA	NA	NA		0		0	0	0	0	0	0	0	0	0	0	0	0	0	0	0
Mrpl38		0		0.00885008	NA	0.045265		-1.30294	0.74164	0.825991	-0.264693		NA	NA	NA	NA		-1.43093	0.217629	0.897355	0.315949		0.784344	-0.864183	0.944022	-0.864183		NA	NA	NA	NA		1		0	0	0	0	1	0	0	0	0	0	0	0	0	0	0
Mrpl43		0		0.00798119	NA	0.018286		0.100506	1.22994	-1.20932	-0.121126		-0.750389	0.201304	1.33418	-0.78509		-1.33944	0.0367234	0.229461	1.07326		-0.0655488	0.557384	0.886354	-1.37819		NA	NA	NA	NA		1		0	0	0	0	0	0	0	0	0	0	0	0	0	0	0
Mrpl52		0		2.48e-05	NA	0.00857752		1.16353	0.397538	-1.14776	-0.413305		NA	NA	NA	NA		-0.977814	-0.378751	-0.0218225	1.37839		0.804396	-0.415758	0.831491	-1.22013		NA	NA	NA	NA		0		0	0	0	0	0	0	0	0	0	0	0	0	0	0	0
Mrpl54		0		0.00140107	NA	0.0202444		-0.787383	-0.112322	-0.540773	1.44048		NA	NA	NA	NA		-1.49449	0.404111	0.611195	0.479188		0.467424	0.728739	0.278003	-1.47417		NA	NA	NA	NA		1		0	0	0	0	0	0	0	0	0	0	0	0	0	0	0
Mrps10		0		0.0219972	NA	0.0147244		-1.29103	0.631388	0.928579	-0.268933		NA	NA	NA	NA		-0.984106	-0.299355	-0.106027	1.38949		1.23681	-0.00942324	-0.01495	-1.21243		NA	NA	NA	NA		1		0	0	0	0	1	0	0	0	0	0	0	0	0	0	0
Mrps18a		0		0.0143337	NA	0.0167548		-0.713833	1.36761	0.123884	-0.777656		NA	NA	NA	NA		-1.39426	-0.0427131	0.822775	0.614202		0.511615	-0.00237729	0.887437	-1.39667		NA	NA	NA	NA		0		0	0	0	0	0	0	0	0	0	0	0	0	0	0	0
Mrps18b		0		0.000336833	NA	0.00267235		0.276088	1.14306	-0.15721	-1.26194		NA	NA	NA	NA		-1.46573	0.191385	0.598381	0.675969		-0.278462	-0.806413	1.45996	-0.37508		NA	NA	NA	NA		0		0	0	0	0	0	0	0	0	0	0	0	0	0	0	0
Mrps2		0		4.51e-06	NA	0.0174145		0.875065	0.783069	-0.478097	-1.18004		-1.10069	0.517511	1.11336	-0.530186		-1.24958	-0.333956	0.983111	0.600427		0.905681	-0.104454	0.560596	-1.36182		NA	NA	NA	NA		0		0	0	0	0	0	0	0	0	0	0	0	0	0	0	0
Mrps5		0		2.58e-06	NA	NA		0.277416	0.888891	0.26913	-1.43544		-0.924992	1.00295	0.714494	-0.792452		NA	NA	NA	NA		1.03892	-0.401125	0.563244	-1.20104		NA	NA	NA	NA		0		0	0	0	0	0	0	0	0	0	0	0	0	0	0	0
Mrps7		0		0.0229596	NA	0.0220259		0.296378	1.28454	-0.869455	-0.711459		NA	NA	NA	NA		-0.885485	-0.63985	0.195575	1.32976		0.757605	0.949275	-0.668789	-1.03809		NA	NA	NA	NA		0		0	0	0	0	0	0	0	0	0	0	0	0	0	0	0
Mrps9		0		1.61e-06	NA	0.00659172		0.681377	0.133604	0.637923	-1.4529		NA	NA	NA	NA		-1.06115	-0.517279	0.364554	1.21387		0.48232	-0.511152	1.13372	-1.10489		NA	NA	NA	NA		0		0	0	0	0	0	0	0	0	0	0	0	0	0	0	0
Msc		0		0.000576444	NA	0.007037		1.36132	-0.0793259	-0.24176	-1.04023		NA	NA	NA	NA		-1.42431	0.0351287	0.745544	0.643638		0.475178	-0.153965	1.00105	-1.32227		NA	NA	NA	NA		0		0	0	0	0	0	0	0	0	0	1	0	0	0	0	0
Msh2		0		0.0010205	0.974982	NA		-0.230142	-0.437794	1.4592	-0.791266		-0.512791	1.18421	0.409042	-1.08046		NA	NA	NA	NA		0.634692	-0.00866512	0.782691	-1.40872		NA	NA	NA	NA		1		0	0	0	0	0	0	0	0	0	1	1	1	1	0	0
Msh6		1		9.88e-09	0.711528	NA		0.770245	0.693059	-0.0775267	-1.38578		0.770126	-0.605377	0.924317	-1.08907		NA	NA	NA	NA		0.671556	-1.1328	0.992004	-0.530761		NA	NA	NA	NA		1		0	0	0	0	0	0	0	0	0	0	0	0	0	0	0
Msi1		0		1.02e-06	NA	NA		-1.16664	-0.43755	1.08563	0.51856		NA	NA	NA	NA		NA	NA	NA	NA		-0.524374	0.146887	1.33596	-0.958472		-0.862575	0.971792	0.753358	-0.862575		1		0	0	0	0	0	0	0	0	0	0	0	0	0	0	0
Msrb2		1		1e-05	NA	0.0354402		0.439289	1.11422	-0.353164	-1.20034		NA	NA	NA	NA		-0.720528	-0.780964	0.140952	1.36054		0.429684	0.864311	0.137581	-1.43158		NA	NA	NA	NA		0		0	0	0	0	0	0	0	0	0	0	0	0	0	0	0
Msx2		0		8.49e-06	NA	NA		-0.638283	0.0832188	-0.825106	1.38017		NA	NA	NA	NA		NA	NA	NA	NA		1.15187	0.214246	-0.0939245	-1.27219		-0.754331	0.674177	1.03337	-0.953215		1		0	0	0	0	0	0	0	0	0	1	0	0	0	1	1
Mta1		0		1.89e-05	0.540501	0.0270126		-1.09128	-0.595769	0.718822	0.968226		0.873525	0.166425	0.3934	-1.43335		-0.897541	-0.457283	-0.0531838	1.40801		0.594892	0.156825	0.705569	-1.45729		NA	NA	NA	NA		1		0	0	0	0	0	0	0	0	0	0	0	0	0	0	0
Mta2		0		7.02e-05	NA	NA		-1.16155	0.6362	-0.481656	1.00701		1.43639	-0.147492	-0.439025	-0.849874		NA	NA	NA	NA		-0.0594393	0.877715	0.563307	-1.38158		NA	NA	NA	NA		1		0	0	0	0	0	0	0	0	0	0	0	0	0	0	0
Mta3		0		0.00189677	NA	0.00442584		0.893401	0.59857	-1.35037	-0.141602		-0.051428	-0.783895	1.42612	-0.590798		-0.656629	-0.691476	-0.0947142	1.44282		1.26864	-0.403009	0.22044	-1.08607		NA	NA	NA	NA		0		0	0	0	0	0	0	0	0	0	0	0	0	0	0	0
Mtap1a		1		2.94e-06	NA	0.012381		1.35867	0.136459	-0.653523	-0.841606		NA	NA	NA	NA		-1.32926	-0.0206634	0.274028	1.0759		1.11985	0.294662	-0.133361	-1.28115		NA	NA	NA	NA		0		0	0	0	0	1	0	0	0	1	0	0	0	0	0	0
Mtap1s		0		0.000721443	NA	NA		-0.252902	1.47825	-0.618867	-0.606481		-0.900787	-0.674849	1.28372	0.291911		NA	NA	NA	NA		1.04867	-1.17009	0.572479	-0.451051		NA	NA	NA	NA		1		0	0	0	0	1	1	0	0	1	1	0	0	0	0	0
Mtap6		0		0.00646909	NA	NA		1.26996	-1.174	-0.00142358	-0.0945322		NA	NA	NA	NA		NA	NA	NA	NA		0.530902	-0.584468	1.11653	-1.06297		-1.41991	0.0224945	0.757802	0.639609		1		0	0	0	0	1	0	0	0	0	0	0	0	0	0	0
Mtap7		0		4.34e-06	NA	NA		1.03489	0.615212	-0.51758	-1.13253		-1.16608	1.1722	0.361764	-0.367887		NA	NA	NA	NA		-0.00193419	-0.344904	1.36104	-1.0142		0.566288	1.1208	-0.843543	-0.843543		0		0	0	0	0	1	1	0	0	0	1	0	0	0	0	0
Mtdh		0		0.000103959	NA	NA		0.734969	0.554833	0.167561	-1.45736		-0.709399	0.535672	-0.960685	1.13441		NA	NA	NA	NA		1.01647	-0.537707	0.644654	-1.12342		NA	NA	NA	NA		0		0	0	0	0	0	0	0	0	0	0	0	0	0	0	0
Mtf2		0		5.6e-06	0.361829	NA		1.04371	0.494398	-0.277451	-1.26066		0.881302	0.482078	0.0468378	-1.41022		NA	NA	NA	NA		0.671341	-1.37294	-0.106477	0.808079		NA	NA	NA	NA		1		0	0	0	0	0	0	0	0	0	0	0	0	0	0	0
Mthfd1		0		0.000312893	NA	0.0255789		0.697629	0.392201	0.394666	-1.4845		0.169226	-0.916902	-0.588229	1.3359		0.222349	-0.483747	-1.0274	1.2888		1.08484	-0.857779	0.615013	-0.842076		NA	NA	NA	NA		0		0	0	0	0	0	0	0	0	0	0	0	0	0	0	0
Mtmr12		1		1.45e-06	NA	0.00476764		1.18485	0.468778	-0.894352	-0.759278		NA	NA	NA	NA		-1.38712	-0.0758001	0.72466	0.738258		0.926209	-0.271046	0.63524	-1.2904		NA	NA	NA	NA		0		0	0	0	0	0	0	0	0	0	0	0	0	0	0	0
Mtpap		0		0.00368479	NA	0.0340611		0.947692	0.753211	-1.06023	-0.64067		NA	NA	NA	NA		-0.403276	-0.668031	-0.417566	1.48887		0.831942	-0.470565	0.824584	-1.18596		NA	NA	NA	NA		0		0	0	0	0	0	0	0	0	0	0	0	0	0	0	0
Mtrf1		0		0.00074911	NA	0.0186238		0.827305	0.855312	-0.551127	-1.13149		NA	NA	NA	NA		-0.724046	-0.59352	-0.133524	1.45109		1.41531	-0.328783	-0.156918	-0.92961		NA	NA	NA	NA		0		0	0	0	0	0	0	0	0	0	0	0	0	0	0	0
Mum1		0		0.0159172	NA	0.0239059		0.461523	0.896656	0.049154	-1.40733		NA	NA	NA	NA		-0.629238	-0.25528	-0.59401	1.47853		0.881292	-0.373073	0.734576	-1.24279		NA	NA	NA	NA		0		0	0	0	0	0	0	0	0	0	0	0	0	0	0	0
Mybbp1a		0		0.000589596	0.120255	0.0138543		-0.0883327	1.41147	-0.911188	-0.411945		0.478285	0.924032	-0.0177243	-1.38459		-1.09197	-0.462754	0.338675	1.21605		0.767127	-0.198768	0.767127	-1.33549		NA	NA	NA	NA		0		0	0	0	0	0	0	0	0	0	0	0	0	0	0	0
Myc		0		5.03e-06	NA	NA		0.276736	1.26065	-1.04474	-0.492644		0.915553	0.811985	-0.792189	-0.935349		NA	NA	NA	NA		0.325476	0.961348	0.112205	-1.39903		NA	NA	NA	NA		1		1	0	0	0	0	0	0	0	0	1	0	0	0	0	0
Mycn		0		9.9e-06	NA	0.00432779		-1.00673	1.29514	0.221515	-0.509931		NA	NA	NA	NA		-0.410886	-1.03862	0.132333	1.31717		0.633723	0.180935	0.649512	-1.46417		NA	NA	NA	NA		0		0	0	0	0	0	0	0	0	0	1	0	0	0	0	0
Myg1		0		0.000576863	NA	0.0329991		-0.708123	1.45611	-0.152005	-0.595983		NA	NA	NA	NA		-0.577961	-0.608059	-0.299432	1.48545		1.04821	-0.936776	0.657544	-0.768983		NA	NA	NA	NA		0		0	0	0	0	0	0	0	0	0	0	0	0	0	0	0
Myh10		0		6.82e-09	NA	NA		-0.813776	-0.881569	0.599173	1.09617		-1.47061	0.360162	0.341853	0.768592		NA	NA	NA	NA		0.76687	-0.642657	0.935688	-1.0599		NA	NA	NA	NA		1		0	0	0	0	0	1	0	0	1	1	1	0	0	0	0
Myh7b		0		0.00108896	NA	0.0137262		-1.10083	-0.583813	0.723275	0.961364		NA	NA	NA	NA		-0.912004	0.955371	0.770331	-0.813699		-1.06058	-0.637852	0.963218	0.73521		NA	NA	NA	NA		0		0	0	0	0	0	0	0	0	1	0	0	0	0	0	0
Myl6		0		0.00121294	0.00252929	NA		-0.507684	-0.228964	-0.731337	1.46798		-0.539178	-0.467255	-0.492903	1.49934		NA	NA	NA	NA		1.20349	0.442446	-0.797366	-0.848568		NA	NA	NA	NA		1		0	0	0	0	0	0	0	0	0	1	0	0	0	0	0
Myl9		0		0.00266071	NA	0.00368298		-0.491383	-0.745122	-0.229941	1.46645		NA	NA	NA	NA		-1.40075	0.520322	0.875865	0.00456496		1.14481	0.532196	-0.838503	-0.838503		NA	NA	NA	NA		1		0	0	0	0	0	0	0	0	0	0	0	0	0	0	0
Myo1c		0		4.05335e-05	NA	NA		-0.0197616	-0.394112	-0.967508	1.38138		-0.548452	0.00447153	-0.857439	1.40142		NA	NA	NA	NA		-0.537575	0.0195878	1.394	-0.876011		NA	NA	NA	NA		1		0	0	0	0	0	0	0	0	1	0	0	0	0	0	0
Myo1e		0		2.2e-05	NA	NA		-0.0917822	-0.796319	-0.546679	1.43478		-1.24287	-0.37169	0.890155	0.724401		NA	NA	NA	NA		0.542849	-0.333484	1.02938	-1.23874		NA	NA	NA	NA		1		0	0	0	0	0	0	0	0	0	1	1	0	0	0	0
Myo5b		0		0.000846024	NA	0.0117432		0.952533	0.65343	-1.23666	-0.369306		NA	NA	NA	NA		1.38226	-0.10538	-0.27579	-1.00109		-0.151339	-0.425647	1.43511	-0.858125		-0.396329	1.40509	-0.080203	-0.928557		0		0	0	0	0	0	0	0	0	0	0	0	0	0	0	0
Myo6		0		0.00387571	0.731463	NA		-0.381367	0.953352	0.657961	-1.22995		-1.04486	-0.561446	0.413956	1.19235		NA	NA	NA	NA		-0.0741062	0.0841792	1.21713	-1.2272		NA	NA	NA	NA		0		0	0	0	0	0	0	0	0	1	1	0	0	0	0	0
Naa35		0		0	NA	0.0178822		1.32981	0.0448397	-0.309979	-1.06467		NA	NA	NA	NA		-1.20937	-0.433398	0.832207	0.810564		0.878948	-0.26359	0.68445	-1.29981		NA	NA	NA	NA		0		0	0	0	0	0	0	0	0	0	0	0	0	0	0	0
Nampt		0		7.82e-05	NA	0.0127963		-0.227881	-0.512859	1.46825	-0.727514		NA	NA	NA	NA		-0.392783	-0.672778	-0.422569	1.48813		0.428125	-0.280522	1.09392	-1.24152		NA	NA	NA	NA		1		0	0	0	0	0	0	0	0	0	0	0	0	0	0	0
Nat1		0		6.05e-08	NA	NA		1.49553	-0.399734	-0.588126	-0.507665		-0.187451	-1.30283	0.464919	1.02536		NA	NA	NA	NA		0.374342	0.658587	0.456331	-1.48926		NA	NA	NA	NA		1		0	0	0	0	0	0	0	0	0	0	0	0	0	0	0
Nbeal1		0		0.00889839	NA	0.0169998		-0.282271	-1.28769	0.906998	0.662966		NA	NA	NA	NA		-1.28663	-0.235054	1.01734	0.504335		0.76566	-0.270976	0.805744	-1.30043		NA	NA	NA	NA		1		0	0	0	0	0	0	0	0	0	0	0	0	0	0	0
Ncaph2		0		0.0138777	NA	0.0109394		-1.15273	-0.345983	0.28651	1.2122		NA	NA	NA	NA		-1.3533	0.703463	0.805841	-0.156003		1.00077	0.460209	-0.130727	-1.33025		NA	NA	NA	NA		1		0	0	0	0	0	0	0	1	0	1	0	1	1	0	0
Ncoa3		1		2.95e-06	NA	0.0164523		0.844893	0.799767	-1.20578	-0.438877		NA	NA	NA	NA		-0.573989	-0.735185	-0.143244	1.45242		0.634162	-0.896938	1.06915	-0.80638		NA	NA	NA	NA		0		0	0	0	0	0	0	0	0	0	1	0	0	0	0	0
Ncs1		1		0	NA	NA		-1.02991	-0.339652	0.0191752	1.35039		NA	NA	NA	NA		NA	NA	NA	NA		-0.231742	0.11092	1.2701	-1.14928		-0.00408472	1.10787	0.210817	-1.3146		1		0	0	0	0	0	0	0	0	0	0	0	0	0	0	0
Nde1		0		0	NA	NA		-1.13222	-0.534693	0.979899	0.687011		-0.998485	1.32684	0.142908	-0.471266		NA	NA	NA	NA		1.24149	0.129286	-0.184163	-1.18662		NA	NA	NA	NA		1		0	0	0	0	1	1	0	0	0	1	0	0	0	0	0
Ndfip1		0		2.19e-05	NA	0.0369151		-0.769059	-0.94638	0.713584	1.00185		NA	NA	NA	NA		0.696188	-0.77357	-0.939552	1.01693		0.187999	-0.355617	1.27212	-1.1045		NA	NA	NA	NA		1		0	0	0	0	0	0	0	0	0	0	0	0	0	0	0
Ndufa4l2		0		0.008828	NA	0.0359383		-0.85923	0.467667	1.18733	-0.795771		NA	NA	NA	NA		-0.586558	-0.458027	-0.452536	1.49712		0.949714	-0.863897	0.77808	-0.863897		NA	NA	NA	NA		0		0	0	0	0	0	0	0	0	0	0	0	0	0	0	0
Ndufb10		0		0.00876469	NA	NA		1.00528	0.678851	-1.07704	-0.607092		-0.673186	-0.607104	1.46436	-0.184075		NA	NA	NA	NA		1.27702	-0.210888	0.0819278	-1.14806		NA	NA	NA	NA		0		0	0	0	0	0	0	0	0	0	0	0	0	0	0	0
Ndufb9		0		0	NA	NA		0.439717	0.993339	-0.0868062	-1.34625		-0.797272	-0.810059	0.347372	1.25996		NA	NA	NA	NA		0.412283	0.12377	0.887618	-1.42367		NA	NA	NA	NA		0		0	0	0	0	0	0	0	0	0	0	0	0	0	0	0
Necab2		0		0.00703247	NA	NA		-0.492686	-0.183342	1.45496	-0.778933		NA	NA	NA	NA		NA	NA	NA	NA		0.595735	-0.601601	1.07138	-1.06551		-0.647943	1.46056	-0.16467	-0.647943		1		0	0	0	0	0	0	0	0	0	0	0	0	0	0	0
Nefl		0		0.000107285	NA	NA		0.866189	0.789299	-1.1858	-0.469691		NA	NA	NA	NA		NA	NA	NA	NA		1.44874	-0.187952	-0.441924	-0.818862		0.569246	0.530979	0.395608	-1.49583		0		0	0	0	0	0	1	0	0	0	1	0	0	0	1	0
Nek2		1		0.000446503	NA	0.024483		1.0404	0.644367	-0.638474	-1.04629		NA	NA	NA	NA		-0.334708	-0.589625	-0.565724	1.49006		0.105196	-0.0688074	1.20319	-1.23957		NA	NA	NA	NA		0		0	0	0	0	0	0	0	0	0	0	0	0	0	0	0
Nek4		0		0.0135268	NA	0.0144232		1.31574	0.234173	-0.69476	-0.855156		NA	NA	NA	NA		0.030874	-1.14651	-0.170965	1.2866		0.831286	0.365124	0.25618	-1.45259		NA	NA	NA	NA		0		0	0	0	0	0	0	0	0	0	0	0	0	0	0	0
Nelf		0		1.45e-06	NA	0.0376708		-1.20346	-0.441512	0.778948	0.866023		NA	NA	NA	NA		0.481093	0.616751	0.395942	-1.49379		0.209307	-0.758057	1.33054	-0.781792		NA	NA	NA	NA		1		0	0	0	0	0	0	0	0	0	0	0	0	0	0	0
Nell1		0		0.000554314	NA	NA		0.557982	0.897081	-0.0851538	-1.36991		NA	NA	NA	NA		NA	NA	NA	NA		0.104635	-0.15279	1.24156	-1.19341		-0.216791	1.44894	-0.398723	-0.833425		0		0	0	0	0	0	0	0	0	0	0	0	0	0	0	0
Nes		0		1.68e-06	NA	NA		-1.12347	-0.553645	0.726869	0.950242		-1.20017	0.914157	0.727389	-0.441375		NA	NA	NA	NA		0.0400299	-0.594857	1.39335	-0.838523		0.113608	1.37228	-0.742945	-0.742945		1		0	0	0	0	1	0	0	0	0	1	0	0	0	0	0
Neurog3		0		0.000409252	NA	NA		0.75708	0.651271	0.0067925	-1.41514		NA	NA	NA	NA		NA	NA	NA	NA		0.897692	-0.86573	0.833769	-0.86573		0.994049	0.227821	0.168001	-1.38987		0		0	0	0	0	0	0	0	0	0	1	0	0	0	1	0
Nfix		0		8.77e-06	NA	NA		0.883176	0.801073	-1.12491	-0.55934		NA	NA	NA	NA		NA	NA	NA	NA		0.807463	0.0495251	0.566075	-1.42306		-1.11127	-0.202805	1.31299	0.00108731		0		0	0	0	0	0	0	0	0	0	0	0	0	0	0	0
Nfrkb		0		3.16e-05	NA	NA		0.0955751	1.28787	-0.258546	-1.1249		-0.16869	1.31183	-0.0250997	-1.11804		NA	NA	NA	NA		1.14353	-0.0724888	0.210648	-1.28169		NA	NA	NA	NA		0		0	0	0	0	0	0	0	0	0	0	0	0	0	0	0
Ngf		0		0.000420189	NA	NA		0.634661	1.04816	-1.04467	-0.638149		NA	NA	NA	NA		NA	NA	NA	NA		0.692873	0.868321	-0.25749	-1.3037		-0.541317	1.49934	-0.474765	-0.483261		1		0	0	0	0	0	0	0	0	0	1	0	0	0	1	0
Nid1		0		2.02e-05	NA	0.012436		-0.273858	-0.696775	-0.506763	1.4774		-0.479933	-0.808986	-0.156961	1.44588		-1.18388	-0.272266	0.246345	1.2098		1.01777	-0.858689	0.699604	-0.858689		NA	NA	NA	NA		1		0	0	0	0	0	0	0	0	0	0	0	0	0	0	0
Nid2		1		0.000320814	0.0156911	NA		-0.0871465	-0.33431	-0.97076	1.39222		-0.590374	-0.395236	-0.509575	1.49519		NA	NA	NA	NA		-0.704813	0.799693	0.916725	-1.0116		NA	NA	NA	NA		1		0	0	0	0	0	0	0	0	0	0	0	0	0	0	0
Nip7		0		5.04e-07	NA	NA		0.410312	1.15191	-0.403965	-1.15826		-0.770003	0.74796	0.972117	-0.950073		NA	NA	NA	NA		0.805591	-0.356093	0.805591	-1.25509		NA	NA	NA	NA		0		0	0	0	0	0	0	0	0	0	0	0	0	0	0	0
Nkx2-9		0		0.000288194	NA	NA		0.214106	1.20473	-0.211316	-1.20753		NA	NA	NA	NA		NA	NA	NA	NA		0.320141	-0.273078	1.16429	-1.21135		0.0129341	0.741316	0.663508	-1.41776		0		0	0	0	0	0	0	0	0	0	1	0	0	0	0	0
Nkx3-1		0		3.89e-06	NA	0.024899		-1.11304	-0.554456	1.01187	0.655628		NA	NA	NA	NA		0.504899	0.474551	0.520279	-1.49973		0.715776	-0.42264	0.917875	-1.21101		NA	NA	NA	NA		1		0	0	0	0	0	0	0	0	0	1	0	0	0	0	0
Nmbr		0		0	NA	NA		0.39775	-0.0282253	0.992676	-1.3622		NA	NA	NA	NA		NA	NA	NA	NA		1.2795	-0.795546	0.311591	-0.795546		-0.866004	0.857318	0.874689	-0.866004		1		0	0	0	0	0	0	0	0	0	0	0	0	0	0	0
Nmt1		0		0.00233246	NA	NA		0.805823	0.406282	-1.45781	0.245706		0.75705	-1.23485	-0.388741	0.866543		NA	NA	NA	NA		1.47575	-0.42354	-0.314911	-0.737299		NA	NA	NA	NA		1		0	0	0	0	1	0	0	0	0	1	1	0	0	0	0
Nog		0		4.47e-08	NA	NA		-0.709116	-0.506809	-0.25837	1.47429		NA	NA	NA	NA		NA	NA	NA	NA		0.073412	0.9311	0.398616	-1.40313		-0.141067	1.41984	-0.368704	-0.910066		1		0	0	0	0	0	0	0	0	0	1	1	0	0	0	0
Nol10		0		0.00212379	0.7982	NA		0.382504	1.18041	-0.435789	-1.12712		0.779459	0.800031	-0.287251	-1.29224		NA	NA	NA	NA		0.770837	-0.277331	0.803752	-1.29726		NA	NA	NA	NA		0		0	0	0	0	0	0	0	0	0	0	0	0	0	0	0
Nol12		0		0.000258959	NA	0.0287686		0.215953	1.28132	-0.439884	-1.05739		NA	NA	NA	NA		-1.41302	0.135557	0.929472	0.347986		0.262537	0.136985	0.990302	-1.38982		NA	NA	NA	NA		0		0	0	0	0	0	0	0	0	0	0	0	0	0	0	0
Nol8		0		8.06e-06	NA	NA		1.12634	0.517958	-0.586334	-1.05796		0.489012	1.16984	-0.73872	-0.92013		NA	NA	NA	NA		0.678777	0.71908	0.0239769	-1.42183		NA	NA	NA	NA		0		0	0	0	0	0	0	0	0	0	0	0	0	0	0	0
Nol9		0		9.63e-05	NA	NA		0.178149	1.23917	-0.245881	-1.17144		0.310306	0.529471	0.645654	-1.48543		NA	NA	NA	NA		0.783115	-0.26018	0.783115	-1.30605		NA	NA	NA	NA		0		0	0	0	0	0	0	0	0	0	0	0	0	0	0	0
Nolc1		0		2.67e-05	NA	0.0382023		0.0294972	1.26526	-0.118217	-1.17655		0.335515	0.809821	0.314947	-1.46028		-0.511772	-1.06312	0.358662	1.21623		0.755529	-0.156905	0.755529	-1.35415		NA	NA	NA	NA		0		0	0	0	0	0	0	0	0	0	0	0	0	0	0	0
Nop56		0		1.53e-05	0.677872	0.0293107		0.605673	0.932917	-0.231151	-1.30744		NA	NA	NA	NA		0.226374	-0.322685	-1.14348	1.23979		0.909267	-0.798389	0.819107	-0.929985		NA	NA	NA	NA		0		0	0	0	0	0	0	0	0	0	0	0	0	0	0	0
Nop58		0		6.33e-05	NA	0.0412749		1.14347	0.434911	-0.430245	-1.14814		NA	NA	NA	NA		0.572042	-0.68009	-0.995835	1.10388		0.504547	0.490875	0.504547	-1.49997		NA	NA	NA	NA		0		0	0	0	0	0	0	0	0	0	0	0	0	0	0	0
Nosip		0		4.59e-05	NA	NA		-0.484882	1.48651	-0.664447	-0.33718		0.581942	1.07907	-1.07286	-0.588147		NA	NA	NA	NA		1.37205	-0.0153452	-0.364577	-0.992129		NA	NA	NA	NA		1		0	0	0	0	0	0	0	0	0	0	0	0	0	0	0
Nov		0		0.00812977	NA	0.0128977		0.951432	0.402877	0.0353724	-1.38968		NA	NA	NA	NA		-0.334292	1.31199	0.0980935	-1.07579		1.3682	0.123614	-0.745906	-0.745906		NA	NA	NA	NA		1		0	0	0	0	0	0	0	0	0	0	0	0	0	0	0
Npas2		0		0.000520365	NA	NA		1.29247	0.193344	-0.436063	-1.04975		NA	NA	NA	NA		NA	NA	NA	NA		0.440673	0.142381	0.852055	-1.43511		-0.412591	1.42748	-0.879652	-0.135235		0		0	0	0	0	0	0	0	0	0	0	0	0	0	0	0
Npas3		0		0.000599721	NA	NA		-0.920465	-0.542178	0.103181	1.35946		NA	NA	NA	NA		NA	NA	NA	NA		0.13489	-0.00718747	1.15549	-1.2832		-0.838895	-0.304707	1.452	-0.308397		1		0	0	0	0	0	0	0	0	0	0	0	0	0	0	0
Npdc1		0		0	NA	NA		-1.48313	0.285993	0.567146	0.629989		NA	NA	NA	NA		NA	NA	NA	NA		0.362994	-0.0457423	1.02793	-1.34518		0.287744	1.29203	-0.789889	-0.789889		1		0	0	0	0	0	0	0	0	0	0	0	0	0	0	0
Nptx2		0		3.99e-07	NA	NA		0.531251	0.948599	-0.138695	-1.34115		NA	NA	NA	NA		NA	NA	NA	NA		-0.4212	1.04236	0.567812	-1.18897		-0.187199	1.3713	-0.154194	-1.02991		0		0	0	0	0	0	0	0	0	0	0	0	0	0	0	0
Npw		0		0.0107732	NA	0.0189298		-0.974188	-0.199091	1.39998	-0.226697		NA	NA	NA	NA		-1.26611	0.36503	1.10542	-0.20434		-0.000265867	0.461669	0.926972	-1.38837		-1.16155	-0.40346	0.419594	1.14541		1		0	0	0	0	0	0	0	0	0	0	0	0	0	0	0
Nr2c1		0		0.00346467	NA	0.00534583		-0.976758	-0.314433	-0.100557	1.39175		NA	NA	NA	NA		0.261826	0.947122	0.202877	-1.41182		0.895658	-0.105563	0.573076	-1.36317		NA	NA	NA	NA		1		0	0	0	0	0	0	0	0	0	0	0	0	0	0	0
Nr2f2		0		2.28e-05	NA	NA		0.180956	-0.446642	-1.03602	1.3017		NA	NA	NA	NA		NA	NA	NA	NA		-0.253186	-0.380959	1.45499	-0.820841		0.0744499	1.35114	-0.436462	-0.989129		1		0	0	0	0	0	0	0	0	0	1	0	0	0	0	0
Nr4a3		0		7.96e-06	NA	NA		-0.692981	-0.41891	-0.373071	1.48496		NA	NA	NA	NA		NA	NA	NA	NA		0.0503076	0.663874	0.715689	-1.42987		1.2073	0.106782	-1.2348	-0.0792756		1		0	0	0	0	0	0	0	0	0	1	0	0	0	0	0
Nrg2		0		0.00162369	NA	NA		1.14233	-0.124297	-1.27106	0.253031		NA	NA	NA	NA		NA	NA	NA	NA		0.230237	-0.0884801	1.13931	-1.28107		0.220171	-0.630452	-0.90614	1.31642		1		0	0	0	0	0	0	0	0	0	1	1	0	0	0	0
Nrm		0		0.00160672	NA	0.00576244		-1.35161	-0.119271	0.538998	0.931883		NA	NA	NA	NA		-1.22236	-0.291507	0.386158	1.12771		0.707473	0.643602	0.0901505	-1.44123		NA	NA	NA	NA		1		0	0	0	0	0	0	0	0	0	0	0	0	0	0	0
Nrp1		0		2.27e-05	NA	NA		1.07992	0.40657	-1.27412	-0.212372		NA	NA	NA	NA		NA	NA	NA	NA		0.525476	1.10477	-1.11052	-0.519728		0.132235	1.36447	-0.730035	-0.76667		1		0	0	0	0	0	0	0	0	0	1	0	0	0	0	0
Nrp2		0		2.23e-05	NA	NA		-0.0837091	-0.451643	-0.882478	1.41783		NA	NA	NA	NA		NA	NA	NA	NA		1.02579	-0.0741522	0.387159	-1.33879		-0.677131	1.39987	0.0390442	-0.761788		1		0	0	0	0	0	0	0	0	0	1	0	0	0	0	0
Nsd1		0		1.64e-05	NA	NA		0.59669	0.902224	-0.155074	-1.34384		0.612129	1.02168	-0.465625	-1.16819		NA	NA	NA	NA		-0.330835	0.957955	0.628839	-1.25596		NA	NA	NA	NA		0		0	0	0	0	0	0	0	0	0	1	0	0	0	0	0
Nsmce2		0		0.0228691	NA	NA		0.204333	-1.39233	0.19778	0.990221		1.36328	0.0376676	-0.418752	-0.982193		NA	NA	NA	NA		-0.170377	-0.125309	1.3544	-1.05871		NA	NA	NA	NA		1		0	0	0	0	0	0	0	0	0	0	0	0	0	0	0
Nsun2		0		0.000532741	NA	NA		-0.680306	1.25121	0.350427	-0.921333		0.489703	-0.369502	1.08367	-1.20387		NA	NA	NA	NA		0.639476	0.0831293	0.716445	-1.43905		NA	NA	NA	NA		0		0	0	0	0	0	0	0	0	0	0	0	0	0	0	0
Nsun5		0		0.000391595	NA	NA		0.19262	1.2056	-0.183409	-1.21482		-0.308932	-1.19612	0.339444	1.16561		NA	NA	NA	NA		1.02154	-0.957312	0.688287	-0.752512		NA	NA	NA	NA		0		0	0	0	0	0	0	0	0	0	0	0	0	0	0	0
Nt5e		0		5.09e-05	NA	NA		-0.367903	-0.551081	-0.5746	1.49358		NA	NA	NA	NA		NA	NA	NA	NA		0.418514	-0.648424	1.20536	-0.97545		-0.246366	1.28134	0.099719	-1.13469		1		0	0	0	0	0	0	0	0	0	0	0	0	0	0	0
Ntan1		1		0.00454348	NA	0.0170152		0.581126	0.592441	0.31396	-1.48753		NA	NA	NA	NA		-1.25228	-0.078257	0.145414	1.18512		1.09028	-0.59909	0.570416	-1.06161		NA	NA	NA	NA		0		0	0	0	0	0	0	0	0	0	0	0	0	0	0	0
Ntn4		0		0.00261132	NA	NA		-0.655877	-0.618443	-0.19212	1.46644		NA	NA	NA	NA		NA	NA	NA	NA		-0.0913054	0.231114	1.14015	-1.27996		-0.782704	1.37213	0.112055	-0.701482		1		0	0	0	0	0	0	0	0	0	1	0	0	0	0	0
Nuak2		0		0.000202445	NA	0.0108898		-0.51792	-0.860259	-0.0327218	1.4109		NA	NA	NA	NA		-0.029052	0.849154	0.575294	-1.3954		0.847492	-0.944908	0.880622	-0.783206		0.63265	1.02517	-1.12438	-0.533434		1		0	0	0	0	0	1	0	0	0	0	0	0	0	0	0
Nub1		0		5.52e-05	NA	NA		-0.0440666	1.3971	-0.420783	-0.932255		0.197579	0.991404	0.202766	-1.39175		NA	NA	NA	NA		0.60215	-0.62563	1.07139	-1.04791		NA	NA	NA	NA		0		0	0	0	0	0	0	0	0	0	0	0	0	0	0	0
Nucks1		0		0.000255597	NA	NA		1.40936	-0.898194	-0.0602513	-0.450914		-0.656338	-0.517161	-0.311364	1.48486		NA	NA	NA	NA		0.0209722	-0.431612	1.37343	-0.96279		NA	NA	NA	NA		0		0	0	0	0	0	0	0	0	0	0	0	0	0	0	0
Nudt16l1		0		0.000596876	NA	NA		-0.439431	1.15965	0.415379	-1.1356		1.38611	-0.73474	-0.72986	0.0784902		NA	NA	NA	NA		1.07187	0.26722	-0.00505135	-1.33404		NA	NA	NA	NA		0		0	0	0	0	0	0	0	0	0	0	0	0	0	0	0
Nudt22		1		0.000541109	NA	0.037628		0.719055	0.999601	-0.800723	-0.917933		NA	NA	NA	NA		-1.03985	1.04873	0.635415	-0.644303		0.733671	0.0780552	0.6252	-1.43693		NA	NA	NA	NA		0		0	0	0	0	0	0	0	0	0	0	0	0	0	0	0
Nufip2		0		0.000793386	NA	0.0150048		0.0686521	0.898505	0.443858	-1.41102		0.174097	1.33115	-0.932692	-0.572554		1.20249	0.019359	0.0243575	-1.24621		-0.152841	-0.846661	1.43791	-0.438413		NA	NA	NA	NA		0		0	0	0	0	0	0	0	0	0	0	0	0	0	0	0
Numa1		0		4.15e-05	0.0317931	NA		-0.676887	-0.459112	-0.350095	1.48609		0.0947439	-0.576337	-0.886788	1.36838		NA	NA	NA	NA		-0.226228	0.64535	0.895996	-1.31512		NA	NA	NA	NA		1		0	0	0	0	0	1	0	0	0	1	0	0	0	0	0
Nup155		0		0.000471269	0.711171	NA		0.514479	0.313537	0.65702	-1.48504		-1.35374	1.01276	0.374896	-0.0339117		NA	NA	NA	NA		0.731667	-0.0336122	0.704512	-1.40257		NA	NA	NA	NA		0		0	0	0	0	0	0	0	0	0	0	0	0	0	0	0
Nup188		0		0.0123217	NA	NA		-0.531781	0.508066	1.12064	-1.09692		-0.698329	-0.556981	1.46855	-0.21324		NA	NA	NA	NA		0.579221	0.331276	0.579221	-1.48972		NA	NA	NA	NA		0		0	0	0	0	0	0	0	0	0	0	0	0	0	0	0
Nup205		0		0.00190411	0.921936	NA		-1.0072	-0.00708686	1.36479	-0.350502		0.0129501	-1.39462	0.466804	0.914862		NA	NA	NA	NA		-0.540561	0.866351	0.812851	-1.13864		NA	NA	NA	NA		1		0	0	0	0	0	0	0	0	0	0	0	0	0	0	0
Nup35		0		3.81e-07	0.703642	NA		0.555891	1.12822	-0.842654	-0.841454		-0.825045	-0.6992	1.34038	0.183867		NA	NA	NA	NA		1.47179	-0.498832	-0.250167	-0.722789		NA	NA	NA	NA		0		0	0	0	0	1	0	0	0	0	0	0	0	0	0	0
Nup37		0		0.00763815	NA	NA		0.600891	0.539593	0.351012	-1.4915		-1.11635	-0.566004	0.74564	0.936712		NA	NA	NA	NA		0.888416	0.445322	0.0824561	-1.41619		NA	NA	NA	NA		0		0	0	0	0	0	0	0	0	0	0	0	0	0	0	0
Nup43		0		0.000149895	NA	NA		0.921505	0.489308	-0.0285718	-1.38224		-0.689122	-0.953802	0.456926	1.186		NA	NA	NA	NA		0.92875	-0.11635	0.540872	-1.35327		NA	NA	NA	NA		0		0	0	0	0	0	0	0	0	0	0	0	0	0	0	0
Nup50		0		0.000254212	NA	0.049586		0.698265	1.00982	-0.984287	-0.723793		0.319042	0.267785	-1.44544	0.858611		0.237006	-0.677782	-0.872155	1.31293		0.907422	-0.288831	0.665854	-1.28445		NA	NA	NA	NA		0		0	0	0	0	0	0	0	0	0	1	0	0	0	0	0
Nup62		0		1.09e-05	0.875663	NA		-0.0958032	1.24318	0.0536412	-1.20102		-1.20927	0.0210704	1.23881	-0.0506057		NA	NA	NA	NA		-0.822587	0.439573	1.2056	-0.822587		NA	NA	NA	NA		1		0	0	0	0	1	0	0	0	0	1	0	0	0	0	0
Nup85		0		4.71e-07	NA	0.0263995		0.02248	0.928531	0.442404	-1.39341		-1.1839	0.248749	1.20894	-0.273792		-0.606808	-0.884805	0.138991	1.35262		0.723782	-0.0512644	0.723782	-1.3963		NA	NA	NA	NA		0		0	0	0	0	1	0	0	0	0	0	0	0	0	0	0
Nup93		0		0.000315387	NA	NA		0.854033	0.863265	-1.01809	-0.699205		-1.09913	0.628742	-0.566669	1.03706		NA	NA	NA	NA		1.46156	-0.332143	-0.324143	-0.805271		NA	NA	NA	NA		0		0	0	0	0	0	0	0	0	0	0	0	0	0	0	0
Nupl2		0		3.28e-06	NA	NA		1.17038	0.482128	-0.699056	-0.953455		0.420107	0.67859	0.388591	-1.48729		NA	NA	NA	NA		0.501856	0.121059	0.815368	-1.43828		NA	NA	NA	NA		0		0	0	0	0	0	0	0	0	0	0	0	0	0	0	0
Nus1		0		0.000494697	NA	0.0357832		-0.20407	-0.276568	-0.935768	1.41641		NA	NA	NA	NA		-1.41378	0.211407	0.259356	0.943015		0.84191	-0.5549	0.84191	-1.12892		NA	NA	NA	NA		1		0	0	0	0	0	0	0	0	0	1	0	0	0	0	0
Nusap1		0		0.0029643	NA	NA		1.02825	-0.970247	0.677979	-0.735981		-0.212579	-0.503213	1.46366	-0.747863		NA	NA	NA	NA		0.747672	-0.538452	0.927177	-1.1364		NA	NA	NA	NA		1		0	0	0	0	1	1	0	0	0	0	0	0	0	0	0
Nxph4		0		0.0187201	NA	NA		1.3176	0.0184795	-0.237325	-1.09876		NA	NA	NA	NA		NA	NA	NA	NA		0.630626	0.160616	0.668212	-1.45945		-1.09157	0.89541	-0.604585	0.800745		0		0	0	0	0	0	0	0	0	0	0	0	0	0	0	0
Nynrin		0		0	NA	0.0273939		-1.15306	-0.245294	0.136785	1.26157		NA	NA	NA	NA		0.734882	-0.0244303	-1.4057	0.695246		0.544642	-0.573077	1.10384	-1.0754		NA	NA	NA	NA		1		0	0	0	0	0	0	0	0	0	0	0	0	0	0	0
Odf2		0		0.000217076	NA	NA		-0.0856149	0.197922	1.15776	-1.27007		-0.197519	1.45873	-0.767999	-0.493216		NA	NA	NA	NA		-0.335999	-0.415109	1.47844	-0.72733		NA	NA	NA	NA		1		0	0	0	0	1	0	0	0	0	1	0	0	0	0	0
Odf3b		0		0.00211707	NA	0.0376826		-0.219508	-1.09478	1.32408	-0.00979441		NA	NA	NA	NA		-1.3194	-0.232948	0.779208	0.773142		0.590993	-0.424957	1.02521	-1.19125		NA	NA	NA	NA		1		0	0	0	0	0	0	0	0	0	0	0	0	0	0	0
Ogdh		1		0.000117946	NA	NA		0.646062	-0.580248	-1.09209	1.02628		0.018995	-1.34448	0.26678	1.0587		NA	NA	NA	NA		1.22613	-0.657947	0.387589	-0.955769		NA	NA	NA	NA		1		0	0	0	0	0	0	0	0	0	0	0	0	0	0	0
Ogdhl		1		0.000627553	NA	0.0137603		-0.0033188	-0.0775839	1.2633	-1.18239		NA	NA	NA	NA		-1.44897	0.19907	0.824595	0.42531		0.397791	-0.41806	1.16486	-1.14459		NA	NA	NA	NA		0		0	0	0	0	0	0	0	0	0	0	0	0	0	0	0
Ogt		0		0.0266967	NA	NA		0.579462	-1.26617	0.985711	-0.298998		0.50896	-0.600519	1.13577	-1.04421		NA	NA	NA	NA		1.13468	-0.530462	0.488006	-1.09223		NA	NA	NA	NA		1		0	0	0	0	0	0	0	0	0	0	0	0	0	1	0
Olfm1		0		3.34e-05	NA	0.0294697		-0.392225	-1.04643	1.31778	0.120869		NA	NA	NA	NA		-0.122254	-1.30529	0.351598	1.07594		0.538853	-0.141458	0.943815	-1.34121		NA	NA	NA	NA		1		0	0	0	0	0	0	0	0	0	1	0	0	0	0	0
Olfr54		0		0	NA	0.016971		-0.761261	-0.690278	0.0584933	1.39305		NA	NA	NA	NA		0.867536	0.653787	-0.185016	-1.33631		0.459451	0.81423	0.173962	-1.44764		NA	NA	NA	NA		1		0	0	0	0	0	0	0	0	0	0	0	0	0	0	0
Osbpl6		0		0.00191473	NA	NA		-0.916045	-0.483708	0.011677	1.38808		NA	NA	NA	NA		NA	NA	NA	NA		-0.465988	0.208668	1.29189	-1.03457		-0.0477763	1.09369	0.269064	-1.31498		1		0	0	0	0	0	0	0	0	0	0	0	0	0	0	0
Otop1		0		0.000397003	NA	NA		0.97768	0.586125	-0.293101	-1.2707		NA	NA	NA	NA		NA	NA	NA	NA		-0.821729	0.435045	1.20841	-0.821729		-1.32792	0.616492	-0.193595	0.905027		1		0	0	0	0	0	0	0	0	0	1	0	0	0	0	0
Oxnad1		1		5.96e-06	NA	0.039591		0.79786	0.897637	-0.602483	-1.09301		NA	NA	NA	NA		-0.541752	-0.834661	-0.0406937	1.41711		1.37297	-0.448757	0.0310998	-0.955309		NA	NA	NA	NA		0		0	0	0	0	0	0	0	0	0	0	0	0	0	0	0
P2ry1		0		0	NA	NA		-0.940339	0.027336	1.37798	-0.464972		NA	NA	NA	NA		NA	NA	NA	NA		0.35428	-0.0376653	1.02975	-1.34636		-0.809395	1.44577	-0.479661	-0.156712		1		0	0	0	0	0	0	0	0	0	0	0	0	0	0	0
P4ha1		0		3.88265e-05	0.298554	NA		-1.07752	-0.480271	0.334516	1.22327		-0.655144	-0.414071	-0.421353	1.49057		NA	NA	NA	NA		1.00654	-0.63529	0.684543	-1.05579		NA	NA	NA	NA		1		0	0	0	0	0	0	0	0	0	0	0	0	0	0	0
P4ha2		0		0.000371169	NA	NA		-0.85204	0.0434855	-0.581942	1.3905		-0.904675	-0.441244	-0.0622677	1.40819		NA	NA	NA	NA		-0.268344	-0.298248	1.44056	-0.87397		NA	NA	NA	NA		1		0	0	0	0	0	0	0	0	0	0	0	0	0	0	0
Pabpc4		0		0.000981231	NA	NA		-1.48748	0.410667	0.398814	0.678003		-0.460871	-0.831691	-0.147611	1.44017		NA	NA	NA	NA		1.11498	0.491998	-0.469156	-1.13782		NA	NA	NA	NA		1		0	0	0	0	0	0	0	0	0	0	0	0	0	0	0
Pabpn1		0		0.00198144	0.593237	0.0334305		0.357412	0.8444	0.246758	-1.44857		-0.671026	-0.238637	-0.564735	1.4744		0.412441	-1.0467	-0.558412	1.19268		0.340608	0.63212	0.51646	-1.48919		NA	NA	NA	NA		0		0	0	0	0	0	0	0	0	0	0	0	0	0	0	0
Pak1ip1		0		5.94e-06	NA	NA		0.769631	0.939204	-0.673441	-1.03539		-0.85973	0.139109	1.35577	-0.635145		NA	NA	NA	NA		1.32651	-0.804928	0.216929	-0.738513		NA	NA	NA	NA		0		0	0	0	0	0	0	0	0	0	0	0	0	0	0	0
Pank2		0		0.000509021	NA	0.0124299		-0.418392	-1.17509	0.50133	1.09215		NA	NA	NA	NA		-1.2667	-0.317825	0.652445	0.93208		0.746222	-0.124687	0.746222	-1.36776		NA	NA	NA	NA		1		0	0	0	0	0	0	0	0	0	0	0	0	0	0	0
Pank4		0		0.000469205	NA	NA		-0.96348	-0.645069	1.22964	0.378906		NA	NA	NA	NA		NA	NA	NA	NA		-0.203601	-0.00807605	1.31747	-1.10579		-0.799387	1.27051	0.32826	-0.799387		1		0	0	0	0	0	0	0	0	0	0	0	0	0	0	0
Pappa		0		0.012509	NA	NA		0.439613	-0.571817	-1.04543	1.17764		NA	NA	NA	NA		NA	NA	NA	NA		-0.291908	-0.400677	1.46754	-0.774959		0.0642093	1.03496	0.263017	-1.36219		1		0	0	0	0	0	0	0	0	0	1	0	0	0	0	0
Parg		0		1.02e-07	NA	0.0136414		1.41803	-0.0500668	-0.524233	-0.843727		NA	NA	NA	NA		-0.804116	-0.732457	0.204204	1.33237		0.601231	0.182472	0.680093	-1.4638		NA	NA	NA	NA		0		0	0	0	0	0	0	0	0	0	0	0	0	0	0	0
Parm1		0		0	NA	NA		-0.971893	-0.114585	-0.30884	1.39532		NA	NA	NA	NA		NA	NA	NA	NA		1.16539	-0.304888	0.33743	-1.19793		0.381418	1.24059	-0.811004	-0.811004		1		0	0	0	0	0	0	0	0	0	0	0	0	0	0	0
Parp1		1		1.84e-05	0.118725	NA		0.645593	-0.0427281	0.793936	-1.3968		-0.751202	-0.466519	1.46811	-0.250394		NA	NA	NA	NA		0.151918	-0.0495973	1.16729	-1.26961		NA	NA	NA	NA		1		0	0	0	0	0	0	0	0	0	0	0	0	0	0	0
Patz1		0		0	NA	NA		-1.28398	0.140958	-0.0108498	1.15387		-0.634204	-0.0909633	1.44114	-0.715975		NA	NA	NA	NA		0.985214	0.174293	0.234724	-1.39423		NA	NA	NA	NA		1		0	0	0	0	0	0	0	1	0	1	0	1	1	0	0
Pawr		0		1.31e-08	NA	NA		-0.850521	-0.648224	0.143856	1.35489		-0.84202	0.403445	-0.788696	1.22727		NA	NA	NA	NA		-0.79214	0.419173	1.21781	-0.84484		NA	NA	NA	NA		1		0	0	0	0	0	1	0	0	1	0	0	0	0	0	0
Pax1		0		0.0012057	NA	NA		0.565141	1.09577	-1.05472	-0.606193		NA	NA	NA	NA		NA	NA	NA	NA		-0.343959	0.970345	0.620601	-1.24699		-0.808089	1.12093	0.565239	-0.878077		1		0	0	0	0	0	0	0	1	0	1	0	1	1	0	0
Pax6		0		7.31e-06	NA	NA		0.75977	0.727963	-0.116913	-1.37082		NA	NA	NA	NA		NA	NA	NA	NA		-0.863363	0.767395	0.95933	-0.863363		-0.915	1.19886	0.443392	-0.727256		0		0	0	0	0	0	0	0	0	0	1	0	0	0	1	0
Pbk		0		0.000512237	NA	0.0149896		0.766811	-0.233521	-1.31909	0.785798		NA	NA	NA	NA		-1.31893	-0.203817	0.933845	0.588905		0.943099	-0.0137411	0.451433	-1.38079		NA	NA	NA	NA		0		0	0	0	0	0	0	0	0	0	0	0	0	0	0	0
Pbrm1		0		0	NA	NA		-0.349309	-1.25885	0.793899	0.814256		-1.20936	-0.394916	0.584614	1.01966		NA	NA	NA	NA		1.389	-0.803279	-0.64916	0.0634432		NA	NA	NA	NA		1		0	0	0	0	0	0	0	0	0	1	0	0	0	0	0
Pbx2		0		0.000275946	NA	0.0096329		-0.531538	-0.815102	-0.0837646	1.43041		NA	NA	NA	NA		-0.606066	-1.04397	0.523778	1.12626		-0.92147	0.0132038	1.3864	-0.478134		NA	NA	NA	NA		1		0	0	0	0	0	0	0	0	0	1	0	0	0	0	0
Pcbp2		0		0.00885271	0.551985	NA		-0.505275	-0.810311	-0.124099	1.43969		-0.796637	0.113665	1.37086	-0.687888		NA	NA	NA	NA		-0.567023	-0.0687575	1.42957	-0.793786		NA	NA	NA	NA		1		0	0	0	0	0	0	0	0	0	0	0	0	0	0	0
Pcdh7		0		0.00124197	NA	NA		0.587238	0.0590129	-1.42831	0.782055		NA	NA	NA	NA		NA	NA	NA	NA		-1.07741	1.31437	0.0859222	-0.322881		-0.0540881	1.37256	-0.309974	-1.0085		1		0	0	0	0	0	0	0	0	0	0	0	0	0	0	0
Pcdhga12		0		0.000373356	NA	0.0234828		0.643625	-0.5937	-1.08138	1.03145		NA	NA	NA	NA		-0.79246	-0.427981	-0.239514	1.45996		1.06229	0.0861533	0.201872	-1.35032		NA	NA	NA	NA		1		0	0	0	0	0	0	0	0	0	0	0	0	0	0	0
Pck2		0		0.0156935	NA	0.0129204		-0.0906511	-1.37942	0.799918	0.670155		NA	NA	NA	NA		0.912346	-1.02789	-0.685332	0.800872		1.25139	-0.867304	0.359334	-0.743423		NA	NA	NA	NA		1		0	0	0	0	0	0	0	0	0	0	0	0	0	0	0
Pcsk2		0		2.56e-05	NA	NA		-0.735309	-0.760751	0.130989	1.36507		NA	NA	NA	NA		NA	NA	NA	NA		1.17263	0.173412	-0.0861028	-1.25994		-0.821071	0.431603	-0.821071	1.21054		1		0	0	0	0	0	0	0	0	0	0	0	0	0	0	0
Pcsk4		0		0.0260463	NA	0.0367118		0.0176223	0.265795	1.06014	-1.34356		NA	NA	NA	NA		-0.919114	-0.605092	0.201973	1.32223		0.23911	-1.28987	1.1283	-0.0775394		NA	NA	NA	NA		1		0	0	0	0	0	0	0	0	0	1	0	0	0	0	0
Pcyt1a		0		0.00316568	NA	0.0227309		-0.622833	1.19152	-1.00221	0.433513		NA	NA	NA	NA		-0.838469	-0.267426	-0.345371	1.45127		1.30062	-0.0636077	-0.0992594	-1.13775		NA	NA	NA	NA		1		0	0	0	0	0	0	0	0	0	0	0	0	0	0	0
Pdcd11		0		2.33018e-05	NA	0.0270495		0.441125	1.03853	-0.177621	-1.30204		1.22612	-0.0824532	-1.2183	0.0746374		-0.99372	-0.571232	0.30202	1.26293		0.50294	-0.27017	1.03404	-1.26681		NA	NA	NA	NA		0		0	0	0	0	0	0	0	0	0	0	0	0	0	0	0
Pdcd4		0		0.00216212	NA	0.0185045		-0.700768	-0.828821	1.33583	0.193762		NA	NA	NA	NA		0.338605	0.877695	0.221097	-1.4374		-0.283933	0.079552	1.30472	-1.10034		NA	NA	NA	NA		1		0	0	0	0	0	0	0	0	0	1	0	0	0	0	0
Pdcl3		1		5.96e-05	NA	0.0116255		0.834629	-1.12045	-0.566718	0.852537		NA	NA	NA	NA		-1.23671	-0.388035	0.806375	0.818371		-0.117533	-0.345333	1.40613	-0.94326		NA	NA	NA	NA		1		0	0	0	0	0	0	0	0	0	0	0	0	0	0	0
Pde1b		0		5.01e-07	NA	NA		-0.86209	-0.697422	0.253276	1.30624		NA	NA	NA	NA		NA	NA	NA	NA		0.303747	0.975866	0.114089	-1.3937		-0.858525	0.697689	1.01936	-0.858525		1		0	0	0	0	0	0	0	0	0	0	0	0	0	0	0
Pde3a		0		0.000525207	NA	NA		-1.49302	0.557129	0.361752	0.574138		NA	NA	NA	NA		NA	NA	NA	NA		0.669224	-0.0818775	0.795581	-1.38293		0.0616738	1.00574	-1.37484	0.307423		1		0	0	0	0	0	0	0	0	0	1	0	0	0	1	0
Pde3b		0		9.35e-08	NA	NA		-1.29815	-0.228078	0.984566	0.541667		NA	NA	NA	NA		NA	NA	NA	NA		0.00313485	-0.125803	1.2813	-1.15863		-0.523795	1.49715	-0.414307	-0.559047		1		0	0	0	0	0	0	0	0	0	1	0	0	0	0	0
Pde8a		1		3.49e-08	NA	NA		1.44907	-0.168025	-0.800894	-0.480147		NA	NA	NA	NA		NA	NA	NA	NA		0.961186	-0.600184	0.727997	-1.089		-0.689096	-0.233077	1.47243	-0.550255		0		0	0	0	0	0	0	0	0	0	0	0	0	0	0	0
Pdgfc		0		1.1e-08	NA	NA		0.648361	1.00848	-1.13667	-0.520174		NA	NA	NA	NA		NA	NA	NA	NA		0.476877	-0.0833911	0.962614	-1.3561		-0.773184	1.32488	0.221483	-0.773184		0		0	0	0	0	0	0	0	0	0	1	0	0	0	0	0
Pdgfra		0		0.000487197	NA	NA		0.596431	-0.31357	-1.26079	0.977931		NA	NA	NA	NA		NA	NA	NA	NA		1.00078	-0.488815	0.646356	-1.15832		-0.188265	1.46579	-0.63876	-0.63876		1		0	0	0	0	0	1	0	0	0	1	1	0	0	0	0
Pdia3		0		0.00959275	0.0124062	NA		-0.379303	-0.474119	-0.63799	1.49141		-0.916556	-0.526061	0.0722258	1.37039		NA	NA	NA	NA		0.796168	-0.752233	0.926531	-0.970465		NA	NA	NA	NA		1		0	0	0	0	0	0	0	0	0	0	0	0	0	0	0
Pdia6		0		0.00273283	NA	0.0146229		-1.16991	-0.0121063	-0.0918532	1.27387		-0.744148	-0.570362	-0.135513	1.45002		-1.20433	-0.318091	0.380737	1.14168		0.68079	-0.0124208	0.741225	-1.40959		NA	NA	NA	NA		1		0	0	0	0	0	0	0	0	0	0	0	0	0	0	0
Pdx1		0		0	NA	NA		1.25512	0.251284	-1.09004	-0.416362		NA	NA	NA	NA		NA	NA	NA	NA		0.192646	0.274212	0.945282	-1.41214		0.545942	1.12894	-0.948834	-0.72605		0		0	0	0	0	0	0	0	0	0	1	0	0	0	0	0
Per1		0		0.00220196	NA	0.00676467		-0.610082	-0.537049	1.49047	-0.343338		NA	NA	NA	NA		-1.10708	-0.566743	0.675135	0.998686		0.875079	-0.458886	0.776041	-1.19223		NA	NA	NA	NA		1		0	0	0	0	0	0	0	0	0	0	0	0	0	0	0
Pes1		0		3.12e-07	NA	NA		-0.103689	1.04386	0.383619	-1.32379		1.31714	-0.368745	-1.05706	0.108665		NA	NA	NA	NA		0.679929	0.916997	-0.339265	-1.25766		NA	NA	NA	NA		0		0	0	0	0	0	0	0	0	0	0	0	0	0	0	0
Pex6		0		0.000643819	NA	0.0110723		-1.20657	-0.431795	0.730784	0.90758		NA	NA	NA	NA		-1.25581	-0.200962	0.327477	1.1293		0.109464	-0.514456	1.3517	-0.946709		NA	NA	NA	NA		1		0	0	0	0	0	0	0	0	0	0	0	0	0	0	0
Pfdn2		0		0.000666009	NA	NA		0.146563	0.910336	0.36354	-1.42044		-1.08022	0.018887	1.3274	-0.266065		NA	NA	NA	NA		0.786703	-0.27465	0.786703	-1.29876		NA	NA	NA	NA		0		0	0	0	0	0	0	0	0	0	0	0	0	0	0	0
Pfdn4		0		5.89e-05	NA	0.0296576		0.856823	0.566254	-0.0286631	-1.39441		NA	NA	NA	NA		-0.84034	-0.449704	-0.148542	1.43859		0.673562	0.929242	-0.355121	-1.24768		-0.59656	1.45523	-0.710207	-0.148459		0		0	0	0	0	0	0	0	0	0	0	0	0	0	0	0
Pgam1		0		5.94e-05	NA	NA		-0.463591	0.407778	1.17186	-1.11604		-1.37058	-0.0918445	0.583372	0.879057		NA	NA	NA	NA		1.06008	-0.447628	0.556418	-1.16887		NA	NA	NA	NA		0		0	0	0	0	0	0	0	0	0	0	0	0	0	0	0
Phb		1		3.3e-09	0.874049	0.0402619		0.722919	0.891673	-0.372063	-1.24253		1.49102	-0.526018	-0.351081	-0.613923		-1.05276	-0.62349	0.616702	1.05955		0.817748	0.479502	0.14508	-1.44233		NA	NA	NA	NA		0		0	0	0	0	0	0	0	0	0	0	0	0	0	0	0
Phb2		0		0.000211565	0.204447	NA		0.0229349	1.29293	-0.177287	-1.13858		1.1157	0.530472	-1.06689	-0.579283		NA	NA	NA	NA		0.838163	-0.389268	0.78679	-1.23568		NA	NA	NA	NA		0		0	0	0	0	0	0	0	0	0	1	0	0	0	0	0
Phf17		0		1.507e-05	0.778475	NA		0.527306	1.148	-0.818551	-0.856752		1.29957	0.272949	-0.796362	-0.776158		NA	NA	NA	NA		1.16827	0.00937413	0.0973468	-1.27499		NA	NA	NA	NA		0		0	0	0	0	0	0	0	0	0	0	0	0	0	0	0
Phf20		0		0.00266709	NA	0.0248364		1.3152	0.217735	-0.611734	-0.921204		NA	NA	NA	NA		-0.681159	-0.880399	0.260353	1.30121		0.622132	1.05814	-0.638084	-1.04218		NA	NA	NA	NA		0		0	0	0	0	0	0	0	0	0	0	0	0	0	0	0
Phf20l1		0		0.000198988	NA	0.0471831		-0.752284	-0.969823	0.934156	0.78795		NA	NA	NA	NA		-0.755488	-0.79766	0.234891	1.31826		-0.375654	0.109131	1.3189	-1.05237		NA	NA	NA	NA		1		0	0	0	0	0	0	0	0	0	0	0	0	0	0	0
Phlda2		0		1.02e-05	NA	NA		-0.741526	1.00015	0.712238	-0.970857		NA	NA	NA	NA		NA	NA	NA	NA		1.00742	0.140272	0.23449	-1.38219		0.270974	1.30062	-0.785798	-0.785798		1		0	0	0	0	0	0	0	0	0	1	0	0	0	0	0
Phlda3		0		0.000468671	NA	0.037093		-0.705463	0.0139289	-0.717957	1.40949		NA	NA	NA	NA		-1.02815	-0.376876	0.0646224	1.34041		0.627126	0.268508	0.585028	-1.48066		NA	NA	NA	NA		1		0	0	0	0	0	0	0	0	0	0	0	0	0	0	0
Phlpp1		0		0.000221384	NA	0.0399132		-1.04994	-0.606725	0.547943	1.10872		NA	NA	NA	NA		-1.08073	-0.225809	-0.0277285	1.33427		-0.664632	-0.199455	1.4677	-0.60361		NA	NA	NA	NA		1		0	0	0	0	0	0	0	0	0	0	0	0	0	0	0
Phox2a		0		2.11e-05	NA	NA		-1.1847	-0.47155	0.792503	0.863749		NA	NA	NA	NA		NA	NA	NA	NA		0.642577	-0.525499	1.01479	-1.13187		-0.0655947	1.37397	-0.29924	-1.00914		1		0	0	0	0	0	0	0	0	0	1	0	0	0	0	0
Pias2		0		9.03e-08	NA	0.012353		0.993105	0.617995	-0.396894	-1.21421		NA	NA	NA	NA		-1.00172	-0.55677	0.293394	1.2651		0.599413	-0.243863	0.944282	-1.29983		NA	NA	NA	NA		0		0	0	0	0	0	0	0	0	0	0	0	0	0	1	0
Pibf1		0		0.0031716	NA	0.0332452		0.76988	-0.831399	-0.895029	0.956548		NA	NA	NA	NA		0.650817	-1.1867	-0.447801	0.983689		-0.408678	-0.243143	1.4576	-0.805776		NA	NA	NA	NA		1		0	0	0	0	0	0	0	0	0	0	0	0	0	0	0
Picalm		0		0.000586513	0.0472457	NA		-0.112909	-0.697271	-0.637232	1.44741		0.538533	-0.988998	-0.677653	1.12812		NA	NA	NA	NA		0.801683	-0.816253	0.926777	-0.912207		NA	NA	NA	NA		1		0	0	0	0	0	0	0	0	0	1	0	0	0	0	0
Pigs		0		0.00148439	NA	0.0287228		-0.96271	0.244901	-0.578002	1.29581		NA	NA	NA	NA		-1.29262	-0.112128	1.10853	0.296217		1.07557	0.155242	0.11316	-1.34397		NA	NA	NA	NA		1		0	0	0	0	0	0	0	0	0	0	0	0	0	0	0
Pigt		0		0.00449093	NA	NA		-0.523288	-0.578545	-0.393657	1.49549		1.14679	0.470832	-1.08705	-0.530578		NA	NA	NA	NA		0.206793	0.45081	0.79765	-1.45525		NA	NA	NA	NA		1		0	0	0	0	0	0	0	0	0	1	0	0	0	0	0
Pin1		0		0.000216257	NA	0		0.0426747	1.3629	-0.426331	-0.979245		0.881948	0.318799	0.236179	-1.43693		-1.2725	-0.322109	0.850212	0.744397		1.143	-0.454977	0.446516	-1.13454		NA	NA	NA	NA		0		0	0	0	0	0	0	0	0	0	0	0	0	0	0	0
Pin4		0		1.1e-05	NA	NA		0.553586	1.11926	-0.692212	-0.980634		1.31025	-0.242316	0.0380006	-1.10593		NA	NA	NA	NA		1.14493	0.145038	0.00157268	-1.29154		NA	NA	NA	NA		0		0	0	0	0	0	0	0	0	0	0	0	0	0	0	0
Pip5kl1		0		0.000149595	NA	0.0368374		-0.156589	-0.817726	1.44428	-0.469963		NA	NA	NA	NA		-1.31089	-0.0970214	0.329106	1.07881		1.28983	-0.443477	0.201922	-1.04828		NA	NA	NA	NA		1		0	0	0	0	0	0	0	0	0	0	0	0	0	0	0
Pitrm1		0		0.00392161	NA	0.0193685		0.349245	0.288288	0.819586	-1.45712		-1.09813	0.823721	0.871351	-0.596939		-1.36877	0.312047	1.01352	0.0432024		0.339705	-0.478676	1.21966	-1.08069		NA	NA	NA	NA		0		0	0	0	0	0	0	0	0	0	0	0	0	0	0	0
Pitx2		0		9.85e-07	NA	NA		-1.0178	-0.410559	0.0915142	1.33684		NA	NA	NA	NA		NA	NA	NA	NA		-0.307772	0.294987	1.19344	-1.18066		-1.14456	0.939479	0.72957	-0.524488		1		1	0	0	0	0	0	0	0	0	1	1	0	0	0	0
Pkdcc		0		0.00272146	NA	NA		-0.852952	-0.599527	0.071184	1.38129		NA	NA	NA	NA		NA	NA	NA	NA		0.546292	0.950144	-0.165495	-1.33094		-0.861231	0.98993	-0.861231	0.732532		1		0	0	0	0	0	0	0	0	0	1	0	0	0	1	0
Pkm2		1		9.3431e-05	NA	NA		-0.541107	0.664022	1.00126	-1.12417		-0.833881	-0.896851	0.829426	0.901307		NA	NA	NA	NA		1.37758	-0.986067	-0.0325102	-0.359005		NA	NA	NA	NA		1		0	0	0	0	0	0	0	0	0	1	0	0	0	0	0
Pkn3		0		0	NA	0.0144162		-1.32817	-0.115392	1.02238	0.421183		NA	NA	NA	NA		-1.28477	-0.215498	0.452221	1.04805		1.35962	-0.653764	0.134374	-0.840226		NA	NA	NA	NA		1		0	0	0	0	0	0	0	0	0	0	0	0	0	0	0
Pkp2		0		3.65e-07	NA	NA		-0.61551	-0.916788	0.215387	1.31691		-0.978702	-0.437223	0.0565966	1.35933		NA	NA	NA	NA		0.534162	0.266374	0.677527	-1.47806		NA	NA	NA	NA		1		0	0	0	0	0	0	0	0	0	1	0	0	0	0	0
Pla2g7		0		4.84467e-05	NA	0.0394521		-0.346678	-0.0189962	-1.00304	1.36871		NA	NA	NA	NA		-1.37834	0.597964	0.858223	-0.0778428		0.316087	-0.68023	1.2709	-0.906753		NA	NA	NA	NA		1		0	0	0	0	0	0	0	0	0	0	0	0	0	0	0
Plcg2		0		1.95e-05	NA	NA		-1.15194	0.587627	1.04652	-0.482207		NA	NA	NA	NA		NA	NA	NA	NA		-0.357748	-0.217653	1.44076	-0.86536		-0.838936	1.14286	0.53501	-0.838936		1		0	0	0	0	0	0	0	0	0	1	0	1	1	0	0
Plcl2		0		1.2e-06	NA	NA		0.630469	-1.25282	-0.336631	0.958978		NA	NA	NA	NA		NA	NA	NA	NA		-0.464348	-0.658261	1.48892	-0.366313		1.01324	-0.859143	0.705045	-0.859143		1		0	0	0	0	0	0	0	0	0	0	0	0	0	0	0
Plcxd3		0		3.84e-08	NA	0.0125183		1.49946	-0.476549	-0.537578	-0.485328		NA	NA	NA	NA		-1.31744	0.437763	1.02542	-0.145739		1.16953	-0.013268	0.115973	-1.27223		NA	NA	NA	NA		0		0	0	0	0	0	0	0	0	0	0	0	0	0	0	0
Pld2		0		0	NA	NA		-1.06074	-0.490018	0.310466	1.24029		NA	NA	NA	NA		NA	NA	NA	NA		0.000680158	-0.307216	1.34881	-1.04227		1.0141	0.704015	-0.859058	-0.859058		1		0	0	0	0	0	0	0	0	0	0	0	0	0	0	0
Plekha2		0		0.000660876	NA	NA		-0.903942	-0.429829	-0.0776481	1.41142		NA	NA	NA	NA		NA	NA	NA	NA		0.91383	0.45096	0.0353184	-1.40011		-0.058972	0.861363	0.581826	-1.38422		1		0	0	0	0	0	0	0	0	0	0	0	0	0	0	0
Plekha5		0		7.57e-07	NA	NA		-0.937509	-0.735711	1.13659	0.536631		0.296189	0.102015	0.988876	-1.38708		NA	NA	NA	NA		0.203522	0.0761914	1.06713	-1.34685		NA	NA	NA	NA		1		0	0	0	0	0	0	0	0	0	0	0	0	0	0	0
Plekhg3		0		0.000113729	NA	0.0265912		0.0221232	-0.291305	-1.06508	1.33426		-0.715024	-0.845446	0.252775	1.3077		-0.587616	0.734247	0.95256	-1.09919		-0.48104	-0.209774	1.4603	-0.769488		NA	NA	NA	NA		1		0	0	0	0	0	0	0	0	0	0	0	0	0	0	0
Plekhh1		0		1.37e-05	NA	0.0306904		-1.40642	0.308137	0.146693	0.951588		NA	NA	NA	NA		-0.610292	0.328909	1.25419	-0.972811		-0.193395	-0.318609	1.42434	-0.912332		NA	NA	NA	NA		1		0	0	0	0	1	0	0	0	0	0	0	0	0	0	0
Plekhh3		0		0.00157293	NA	NA		-1.25512	-0.337376	0.649885	0.942608		NA	NA	NA	NA		NA	NA	NA	NA		-0.0992811	-0.350755	1.401	-0.95096		-0.821789	1.20821	0.435364	-0.821789		1		0	0	0	0	1	0	0	0	0	0	0	0	0	0	0
Plk5		0		0.00270742	NA	NA		-0.200792	0.288696	1.15448	-1.24238		NA	NA	NA	NA		NA	NA	NA	NA		0.260852	0.53809	0.678319	-1.47726		-0.691387	1.47678	-0.520561	-0.264828		0		0	0	0	0	0	0	0	0	0	0	0	0	0	0	0
Plod2		0		7.09e-07	0.00126874	NA		-1.06223	-0.423962	0.201085	1.2851		-0.728966	-0.467168	-0.278003	1.47414		NA	NA	NA	NA		1.17811	0.386726	-0.43734	-1.12749		1.11269	0.577516	-0.845103	-0.845103		1		0	0	0	0	0	0	0	0	0	0	0	0	0	0	0
Plod3		0		8.37e-07	0.857764	NA		-1.06593	-0.0141355	-0.260064	1.34013		-0.821817	-0.502157	-0.111318	1.43529		NA	NA	NA	NA		1.48202	-0.683587	-0.305486	-0.492948		NA	NA	NA	NA		1		0	0	0	0	0	0	0	0	0	1	1	0	0	0	0
Plrg1		0		4.47e-05	NA	NA		1.24156	0.264063	-0.395488	-1.11013		1.01915	-0.606891	0.662208	-1.07447		NA	NA	NA	NA		1.3697	-0.417744	0.0221791	-0.974131		NA	NA	NA	NA		0		0	0	0	0	0	0	0	0	0	0	0	0	0	0	0
Plxna2		0		0.000333423	NA	NA		1.23515	0.296191	-0.438433	-1.09291		NA	NA	NA	NA		NA	NA	NA	NA		0.512053	-0.287089	1.03427	-1.25923		0.480062	1.17981	-0.829936	-0.829936		0		0	0	0	0	0	0	0	0	0	1	0	0	0	0	0
Pmaip1		0		0.000326182	NA	0.0496062		-0.252115	-1.18208	0.211795	1.2224		NA	NA	NA	NA		0.109785	-1.11491	-0.284774	1.2899		0.937127	-0.0833002	0.508592	-1.36242		0.800104	-0.864816	0.929527	-0.864816		1		0	0	0	0	0	0	0	0	0	0	0	0	0	0	0
Pmp22		0		3.91e-05	NA	0.0109017		-0.4467	-0.584625	-0.465881	1.49721		NA	NA	NA	NA		-1.38345	0.90323	0.518443	-0.0382246		-0.622797	0.165544	1.34222	-0.884967		NA	NA	NA	NA		1		0	0	0	0	0	0	0	0	0	1	0	0	0	0	0
Pmpca		0		0.00058298	0.916295	0.0470811		-1.16478	0.115559	-0.210059	1.25928		-0.556594	-1.12181	0.946941	0.731466		-1.2117	-0.357756	1.07816	0.49129		0.941214	-0.721767	0.776021	-0.995469		NA	NA	NA	NA		1		0	0	0	0	0	0	0	0	0	0	0	0	0	0	0
Pnkp		0		0.00472457	NA	NA		0.323312	0.722209	0.433097	-1.47862		-0.178054	-0.273744	-0.955478	1.40728		NA	NA	NA	NA		0.948412	-0.915388	0.777854	-0.810878		NA	NA	NA	NA		0		0	0	0	0	0	0	0	0	0	0	0	0	0	0	0
Poc5		0		0	NA	0.0103415		1.10174	0.445494	-1.21563	-0.331601		NA	NA	NA	NA		-1.28163	0.0149259	0.106604	1.1601		1.09256	0.256768	-0.0304455	-1.31888		NA	NA	NA	NA		0		0	0	0	0	1	0	0	0	0	0	0	0	0	0	0
Pofut2		0		3.62e-07	NA	0.0446423		-0.77939	-0.441745	-0.241438	1.46257		NA	NA	NA	NA		-1.37736	-0.073168	0.574391	0.876134		1.03431	-0.252741	0.492647	-1.27422		NA	NA	NA	NA		1		0	0	0	0	0	0	0	0	0	0	0	0	0	0	0
Poldip2		0		1.00298e-05	NA	0.0259754		0.864045	0.770007	-0.413634	-1.22042		NA	NA	NA	NA		-0.132108	-0.990436	-0.266838	1.38938		1.08615	0.470866	-0.338964	-1.21806		NA	NA	NA	NA		0		0	0	0	0	0	0	0	0	0	1	0	0	0	0	0
Pole3		0		0.00144944	NA	NA		-0.185301	1.38714	-1.00049	-0.201351		-0.753069	-0.181558	1.45806	-0.523433		NA	NA	NA	NA		0.987137	-0.146258	0.488029	-1.32891		NA	NA	NA	NA		0		0	0	0	0	0	0	0	0	0	0	0	0	0	0	0
Polr2b		0		7.45e-06	0.74492	NA		1.14198	0.453047	-0.466918	-1.12811		1.06268	-0.360892	0.513466	-1.21525		NA	NA	NA	NA		0.946485	0.593237	-0.237478	-1.30224		NA	NA	NA	NA		0		0	0	0	0	0	0	0	0	0	0	0	0	0	0	0
Polr2d		0		0.00486922	0.365368	0.0058		-0.357656	1.43404	-0.194472	-0.881917		-0.0648877	0.386995	1.02093	-1.34303		-0.776027	-0.630805	-0.00731583	1.41415		1.29831	-0.532301	0.224311	-0.99032		NA	NA	NA	NA		0		0	0	0	0	0	0	0	0	0	0	0	0	0	0	0
Polr2i		0		0.000435665	NA	NA		0.216816	1.08697	0.0269109	-1.3307		0.640942	0.856661	-0.14303	-1.35457		NA	NA	NA	NA		1.33587	-0.705019	0.194186	-0.825039		NA	NA	NA	NA		0		0	0	0	0	0	0	0	0	0	0	0	0	0	0	0
Polr2k		0		0	NA	NA		1.24329	0.363366	-0.677823	-0.928838		0.305683	1.22393	-0.419334	-1.11028		NA	NA	NA	NA		0.76597	-0.637588	0.935441	-1.06382		NA	NA	NA	NA		0		0	0	0	0	0	0	0	0	0	0	0	0	0	0	0
Polr3f		0		5.69e-06	NA	0.0466017		0.626706	1.07596	-0.854647	-0.848017		NA	NA	NA	NA		-1.40355	0.19426	0.965973	0.243318		-0.380242	1.26704	0.211124	-1.09793		NA	NA	NA	NA		0		0	0	0	0	0	0	0	0	0	0	0	0	0	0	0
Pop1		0		0.000414805	NA	NA		0.4013	0.941878	0.0528978	-1.39608		0.943666	-0.0581111	0.482969	-1.36852		NA	NA	NA	NA		0.134795	-0.311538	1.28611	-1.10937		NA	NA	NA	NA		0		0	0	0	0	0	0	0	0	0	0	0	0	0	0	0
Popdc3		0		0.00113113	NA	NA		-0.439565	-0.621062	1.49432	-0.433689		NA	NA	NA	NA		NA	NA	NA	NA		0.661049	-0.433479	0.970009	-1.19758		0.010294	1.28162	-0.134677	-1.15724		1		0	0	0	0	0	0	0	0	0	0	0	0	0	0	0
Pou4f1		0		0	NA	NA		0.19122	0.627178	0.647966	-1.46636		NA	NA	NA	NA		NA	NA	NA	NA		1.28618	0.00438931	-0.138861	-1.15171		-0.781081	0.835641	0.891994	-0.946554		0		0	0	0	0	0	0	0	0	0	1	0	0	0	0	0
Pou5f1		1		0.000967271	NA	0.038005		0.807525	0.602056	-0.000527638	-1.40905		NA	NA	NA	NA		0.000714566	-0.661171	-0.752534	1.41299		0.962625	0.26992	0.171419	-1.40396		NA	NA	NA	NA		0		0	0	1	1	0	0	0	0	0	1	0	0	0	0	0
Ppan		0		0.000119892	NA	NA		0.203701	1.21763	-0.228073	-1.19326		1.16963	0.421486	-0.488564	-1.10255		NA	NA	NA	NA		0.544028	0.408897	0.544028	-1.49695		NA	NA	NA	NA		0		0	0	0	0	0	0	0	0	0	0	0	0	0	0	0
Ppat		0		5.66e-06	NA	NA		1.02368	0.558457	-0.35025	-1.23188		NA	NA	NA	NA		NA	NA	NA	NA		1.02307	-0.513216	0.628233	-1.13809		-0.754899	1.35511	0.154687	-0.754899		0		0	0	0	0	0	0	0	0	0	0	0	0	0	0	0
Pphln1		0		1.17e-07	NA	NA		-1.21931	-0.391664	0.98192	0.629055		-0.983084	1.1003	0.58015	-0.697364		NA	NA	NA	NA		0.667825	0.363857	0.456124	-1.48781		NA	NA	NA	NA		1		0	0	0	0	0	0	0	0	0	1	0	0	0	0	0
Ppib		0		0.00110825	0.00343636	NA		-0.755314	-0.437217	-0.277598	1.47013		-0.278419	-0.610692	-0.593298	1.48241		NA	NA	NA	NA		1.21094	-0.133972	0.14552	-1.22249		NA	NA	NA	NA		1		0	0	0	0	0	0	0	0	0	0	0	0	0	0	0
Ppif		1		0.012474	NA	NA		-0.256999	0.947648	0.602677	-1.29333		-0.800681	0.693662	1.02099	-0.913966		NA	NA	NA	NA		0.218941	0.0707952	1.06035	-1.35008		NA	NA	NA	NA		0		0	0	0	0	0	0	0	0	0	0	0	0	0	0	0
Ppig		0		0.00396669	0.871557	NA		1.36097	0.0892491	-0.935157	-0.515059		-0.958528	1.24938	0.343436	-0.63429		NA	NA	NA	NA		0.938458	-0.51623	0.727946	-1.15017		NA	NA	NA	NA		0		0	0	0	0	0	0	0	0	0	0	0	0	0	0	0
Ppil4		0		0.000106073	NA	NA		1.09823	0.586836	-0.720524	-0.964547		0.778933	-0.265266	-1.30349	0.789821		NA	NA	NA	NA		1.14048	-0.598136	0.501642	-1.04398		NA	NA	NA	NA		0		0	0	0	0	0	0	0	0	0	0	0	0	0	0	0
Ppm1d		1		0.00458803	NA	NA		0.122084	-0.754215	-0.73666	1.36879		-0.881742	-0.0159025	1.4026	-0.504958		NA	NA	NA	NA		1.14183	0.534449	-0.784978	-0.891296		NA	NA	NA	NA		1		0	0	0	0	0	0	0	0	0	0	0	0	0	0	0
Ppm1h		0		0.000668545	NA	NA		-0.51987	0.46762	1.14633	-1.09408		NA	NA	NA	NA		NA	NA	NA	NA		-0.568423	0.418509	1.19087	-1.04095		-0.0402552	1.34502	-0.241237	-1.06353		1		0	0	0	0	0	0	0	0	0	0	0	0	0	0	0
Ppp1r10		1		1.92e-05	NA	NA		0.267213	1.26272	-1.05114	-0.478787		0.366117	1.24723	-0.739869	-0.873479		NA	NA	NA	NA		0.539133	0.00206963	0.861406	-1.40261		NA	NA	NA	NA		0		0	0	0	0	0	0	0	0	0	0	0	0	0	0	0
Ppp1r11		0		0.000156695	NA	0.0209807		0.239496	0.491352	-1.46863	0.737787		NA	NA	NA	NA		-1.15845	-0.306974	0.237734	1.22769		0.953647	0.210441	0.245217	-1.40931		NA	NA	NA	NA		0		0	0	0	0	0	0	0	0	0	0	0	0	0	0	0
Ppp1r12a		0		4.98e-05	NA	NA		-0.499607	-0.521744	-0.478415	1.49977		-1.29659	0.972137	0.562955	-0.238502		NA	NA	NA	NA		0.725914	-1.017	0.981124	-0.690034		NA	NA	NA	NA		1		0	0	0	0	0	0	0	0	0	0	0	0	0	0	0
Ppp1r13l		0		0.00234391	NA	NA		-1.34832	-0.0397943	0.364632	1.02348		-1.08287	-0.617615	0.857451	0.843038		NA	NA	NA	NA		-0.804174	1.25872	-0.804174	0.349632		NA	NA	NA	NA		0		0	0	0	0	0	0	0	0	0	1	0	0	0	0	0
Ppp1r16b		1		6.98e-07	NA	0.041741		-0.857746	-0.557253	0.017344	1.39766		NA	NA	NA	NA		1.39732	-0.235063	-0.183118	-0.979138		0.608956	-0.231157	0.930112	-1.30791		-0.844525	0.573311	1.11574	-0.844525		1		0	0	0	0	0	0	0	0	0	0	0	0	0	0	0
Ppp1r1b		0		0.0337817	NA	0.00835577		1.10387	0.432769	-0.313606	-1.22304		NA	NA	NA	NA		-1.48831	0.624887	0.327597	0.535831		0.692679	-0.0276877	0.739493	-1.40449		0.0441717	1.39098	-0.846766	-0.588389		0		0	0	0	0	0	0	0	0	0	0	0	0	0	0	0
Ppp1r3g		1		0.00601481	NA	0.0396605		-1.12582	-0.530853	0.630279	1.02639		NA	NA	NA	NA		0.413857	-0.739539	-0.892803	1.21849		1.08476	0.57244	-0.581145	-1.07605		-0.31569	0.777451	0.815374	-1.27714		1		0	0	0	0	0	0	0	0	0	0	0	0	0	0	0
Ppp1r9a		0		0.0142009	NA	NA		-0.264169	-0.432388	1.46646	-0.769903		1.39214	-0.231011	-0.171619	-0.989509		NA	NA	NA	NA		-0.572175	0.240189	1.29732	-0.965338		NA	NA	NA	NA		1		0	0	0	0	1	1	0	0	0	0	0	0	0	0	0
Ppp2r2c		0		0.000172822	NA	NA		1.26759	0.0400529	-1.17182	-0.135825		NA	NA	NA	NA		NA	NA	NA	NA		-0.00484387	0.244019	1.08703	-1.3262		-0.484551	1.45388	-0.786039	-0.183287		1		0	0	0	0	0	0	0	0	0	0	0	0	0	0	0
Ppp4r1		0		0.00278291	NA	0.00476028		0.663962	1.04579	-0.898734	-0.811019		NA	NA	NA	NA		-0.976821	-0.38077	-0.0209581	1.37855		0.745564	-1.10155	0.941984	-0.586002		NA	NA	NA	NA		0		0	0	0	0	0	0	0	0	0	0	0	0	0	0	0
Pprc1		0		0.00188733	NA	0.0319411		0.0740507	1.28199	-1.14255	-0.213491		NA	NA	NA	NA		-1.33315	-0.202341	0.729786	0.80571		0.915142	0.305531	0.203341	-1.42401		NA	NA	NA	NA		0		0	0	0	0	0	0	0	0	0	0	0	0	0	0	0
Prdm6		0		4.03e-05	NA	NA		0.840975	0.887364	-0.787458	-0.940881		NA	NA	NA	NA		NA	NA	NA	NA		-0.706617	-0.151192	1.45602	-0.598206		-0.600761	1.10352	0.553274	-1.05604		1		0	0	0	0	0	0	0	0	0	1	0	0	0	0	0
Prdx1		0		0.00348542	0.126387	NA		0.464663	0.314482	0.701679	-1.48082		-1.00287	-0.679433	0.598701	1.0836		NA	NA	NA	NA		0.74639	-0.125258	0.74639	-1.36752		NA	NA	NA	NA		0		0	0	0	0	0	0	0	0	0	0	0	0	0	0	0
Prep		0		0.00578959	NA	NA		-0.308395	-0.376178	-0.782227	1.4668		-1.09813	0.823721	0.871351	-0.596939		NA	NA	NA	NA		0.329666	0.181218	0.912458	-1.42334		NA	NA	NA	NA		1		0	0	0	0	0	0	0	0	0	0	0	0	0	0	0
Prex2		0		1.08e-06	NA	0.0394937		0.951082	0.671958	-0.407301	-1.21574		NA	NA	NA	NA		-1.00409	-0.129969	1.38308	-0.249014		0.173079	-0.46952	1.31133	-1.01489		NA	NA	NA	NA		0		0	0	0	0	0	0	0	0	0	0	0	0	0	0	0
Prim1		0		4.56e-05	NA	0.0250485		1.00529	0.599959	-0.389701	-1.21555		NA	NA	NA	NA		-0.750042	0.888608	0.835762	-0.974328		0.738207	-0.493971	0.922204	-1.16644		NA	NA	NA	NA		0		0	0	0	0	0	0	0	0	0	0	0	0	0	0	0
Prkaca		0		0.0260844	NA	NA		-0.525783	-0.693051	-0.256739	1.47557		-0.542415	0.954384	0.718699	-1.13067		NA	NA	NA	NA		0.964423	-0.15186	0.520189	-1.33275		NA	NA	NA	NA		1		0	0	0	0	0	0	0	0	0	1	0	0	0	0	0
Prkar2a		0		0.00302898	NA	NA		0.845125	0.542645	-1.41094	0.0231746		NA	NA	NA	NA		NA	NA	NA	NA		0.137802	-0.140455	1.21814	-1.21549		-0.38511	0.527046	-1.20319	1.06125		0		0	0	0	0	0	0	0	0	0	0	0	0	0	0	0
Prkcb		0		0.000108725	NA	NA		0.0583423	0.210533	1.07307	-1.34194		NA	NA	NA	NA		NA	NA	NA	NA		0.241532	0.338274	0.863168	-1.44297		0.684734	0.742368	-0.0201108	-1.40699		0		0	0	0	0	0	0	0	0	0	0	0	0	0	0	0
Prkce		0		1.03e-05	NA	NA		-0.641543	-0.522532	-0.322907	1.48698		NA	NA	NA	NA		NA	NA	NA	NA		-0.121475	0.51712	0.950995	-1.34664		0.0230816	1.26266	-0.104998	-1.18074		1		0	0	0	0	0	0	0	0	0	0	0	0	0	0	0
Prkcsh		0		7.9803e-05	NA	NA		-1.16617	0.271342	-0.316157	1.21098		-1.25606	-0.00395578	0.0694398	1.19058		NA	NA	NA	NA		1.04009	-0.609547	0.637364	-1.06791		NA	NA	NA	NA		1		0	0	0	0	0	0	0	0	0	0	0	0	0	0	0
Procr		0		1.02e-05	NA	0.0141455		0.50358	-0.363465	-1.21122	1.0711		NA	NA	NA	NA		-0.396521	-0.59493	-0.50361	1.49506		1.3781	-0.293535	-0.0804667	-1.0041		NA	NA	NA	NA		1		0	0	0	0	0	0	0	0	0	0	0	0	0	0	0
Prpf19		0		2.46e-05	0.088529	0.00583332		0.0115548	1.26889	-0.106365	-1.17408		0.389223	-0.488595	-1.09155	1.19092		-0.780182	-0.567131	-0.0885936	1.43591		0.743432	-0.304563	0.843167	-1.28204		NA	NA	NA	NA		0		0	0	0	0	1	0	0	0	0	0	0	0	0	1	0
Prpf31		0		9.11e-06	NA	NA		0.456309	1.14476	-0.48463	-1.11644		-0.60834	0.0176481	-0.812614	1.40331		NA	NA	NA	NA		1.28496	0.0922962	-0.245934	-1.13132		NA	NA	NA	NA		0		0	0	0	0	0	0	0	0	0	0	0	0	0	0	0
Prpf4		0		3.91e-06	NA	NA		0.729942	0.920914	-0.46735	-1.18351		0.28457	-1.48335	0.590401	0.608378		NA	NA	NA	NA		0.489875	0.315821	0.677824	-1.48352		NA	NA	NA	NA		0		0	0	0	0	0	0	0	0	0	0	0	0	0	0	0
Prpf4b		0		0.000846179	0.246875	NA		0.149335	-0.254125	1.25814	-1.15335		0.177467	1.31598	-0.50025	-0.9932		NA	NA	NA	NA		0.735667	-0.174947	0.785235	-1.34595		NA	NA	NA	NA		1		0	0	0	0	0	0	0	0	0	0	0	0	0	0	0
Prpf6		0		7.33e-06	0.963416	NA		0.871368	0.760218	-0.408516	-1.22307		-0.422639	0.31707	-1.11239	1.21796		NA	NA	NA	NA		1.26585	-0.0690559	-0.0167123	-1.18008		NA	NA	NA	NA		0		0	0	0	0	0	0	0	0	0	0	0	0	0	0	0
Prpf8		0		1.13e-05	0.0820773	0.0325118		0.624014	0.952822	-0.309079	-1.26776		-0.259535	-1.24353	0.393297	1.10977		0.0512685	-1.20523	-0.0859677	1.23992		1.03123	-0.708142	0.669998	-0.993081		NA	NA	NA	NA		0		0	0	0	0	0	0	0	0	0	0	0	0	0	0	0
Prph		0		3.04e-07	NA	0.040629		0.283421	-1.46419	0.39201	0.788761		NA	NA	NA	NA		-0.194388	-0.785877	-0.475308	1.45557		0.445534	-0.0133826	0.947527	-1.37968		-0.634493	1.49135	-0.484029	-0.372831		1		0	0	0	0	0	1	0	0	0	0	0	0	0	0	0
Prrx2		0		0.0106881	NA	0.0220683		0.521831	-0.151877	-1.33306	0.963107		NA	NA	NA	NA		-1.46097	0.388731	0.271927	0.800314		-0.293641	-0.218232	1.42537	-0.913496		-0.181106	1.22749	0.152466	-1.19885		1		0	0	0	0	0	0	0	0	0	1	0	0	0	0	0
Prune2		0		0.0377671	NA	0.0110346		0.647505	0.870219	-0.179332	-1.33839		NA	NA	NA	NA		-0.358011	1.05419	0.523163	-1.21935		1.06903	0.463522	-0.282557	-1.24999		0.434438	-0.821613	-0.821613	1.20879		0		0	0	0	0	0	0	0	0	0	0	0	0	0	0	0
Psap		1		2.83e-05	NA	0.0335657		-0.338985	-1.00439	-0.0261542	1.36953		NA	NA	NA	NA		-0.992475	0.760613	0.955449	-0.723587		0.895934	-0.320568	0.69441	-1.26978		NA	NA	NA	NA		1		0	0	0	0	0	0	0	0	0	1	0	0	0	0	0
Psen1		0		0.00288316	NA	0.0207226		-0.753612	-0.0128236	-0.650754	1.41719		NA	NA	NA	NA		-0.532672	-0.620257	-0.336475	1.4894		-0.171666	-0.116454	1.35143	-1.06331		NA	NA	NA	NA		1		0	0	0	0	0	0	0	0	0	1	1	1	0	0	0
Psma8		0		1.93e-06	NA	0.0458253		0.632499	0.777258	0.00297221	-1.41273		NA	NA	NA	NA		-0.725509	-0.925523	0.46908	1.18195		0.576934	0.0670935	0.785971	-1.43		NA	NA	NA	NA		0		0	0	0	0	0	0	0	0	0	0	0	0	0	0	0
Psmb3		0		0.00225223	NA	0.0307918		0.477672	1.06816	-0.305985	-1.23985		NA	NA	NA	NA		-1.25893	-0.324236	0.62313	0.960037		0.93834	-0.0386283	0.475695	-1.37541		NA	NA	NA	NA		0		0	0	0	0	0	0	0	0	0	0	0	0	0	0	0
Psmb6		0		0.00224846	NA	0.0373853		-0.0433946	1.29851	-0.115541	-1.13958		NA	NA	NA	NA		-0.257961	-0.899645	-0.27386	1.43147		1.05084	0.3845	-0.118598	-1.31675		NA	NA	NA	NA		0		0	0	0	0	0	0	0	0	0	0	0	0	0	0	0
Psmc2		0		0.000574585	NA	NA		0.784155	0.944194	-0.862357	-0.865991		0.260032	0.622211	0.597161	-1.4794		NA	NA	NA	NA		0.768796	-0.0743684	0.692572	-1.387		NA	NA	NA	NA		0		0	0	0	0	0	0	0	0	0	0	0	0	0	0	0
Psmc5		0		1.05e-05	NA	0.0453403		0.395638	1.20797	-0.579862	-1.02374		NA	NA	NA	NA		-1.21374	-0.341994	0.461848	1.09388		1.12166	-0.171303	0.318847	-1.2692		NA	NA	NA	NA		0		0	0	0	0	0	0	0	0	0	0	0	0	0	0	0
Psme1		0		4.62e-05	NA	0.00692233		-1.17965	-0.466356	0.688316	0.957687		NA	NA	NA	NA		-1.11858	-0.358932	0.224749	1.25277		1.12052	-0.549522	0.514326	-1.08532		NA	NA	NA	NA		1		0	0	0	0	0	0	0	0	0	0	0	0	0	0	0
Pstpip2		0		0.011012	NA	0.0211455		-1.36078	-0.0713032	0.958692	0.473393		NA	NA	NA	NA		-1.4885	0.421675	0.67032	0.396509		0.246165	-0.35696	1.23985	-1.12905		NA	NA	NA	NA		1		0	0	0	0	1	1	0	0	1	0	0	0	0	0	0
Pter		0		0.00471764	NA	0.0287928		-0.734058	-0.693066	0.0198494	1.40728		NA	NA	NA	NA		0.496446	-0.929696	-0.730833	1.16408		0.711801	0.815982	-0.189239	-1.33854		NA	NA	NA	NA		1		0	0	0	0	0	0	0	0	0	0	0	0	0	0	0
Ptger3		0		2.96e-07	NA	NA		-0.838282	-0.53294	-0.046897	1.41812		NA	NA	NA	NA		NA	NA	NA	NA		0.903814	0.203408	0.320682	-1.4279		0.057765	0.877553	0.478162	-1.41348		1		0	0	0	0	0	0	0	0	0	0	0	0	0	0	0
Ptges2		0		5.12e-07	NA	0.0284672		1.10632	0.580472	-0.934187	-0.752602		NA	NA	NA	NA		-1.35782	-0.14795	0.733251	0.772517		1.46026	-0.176043	-0.719723	-0.564493		NA	NA	NA	NA		0		0	0	0	0	0	0	0	0	0	0	0	0	0	0	0
Ptges3		0		0	NA	NA		0.914231	0.813472	-0.793263	-0.934441		-1.31816	-0.12055	1.04568	0.393034		NA	NA	NA	NA		0.650598	1.05675	-0.818542	-0.88881		NA	NA	NA	NA		1		0	0	0	0	0	0	0	0	0	1	0	0	0	0	0
Ptgs2		0		4.42e-09	NA	NA		1.00093	0.697967	-1.03366	-0.665231		-0.476143	-0.644466	-0.369768	1.49038		NA	NA	NA	NA		0.381493	-0.329672	1.14551	-1.19733		NA	NA	NA	NA		0		0	0	0	0	0	0	0	0	0	1	0	0	0	1	0
Ptp4a3		0		0.0019865	NA	0.0224496		-0.134192	0.626132	0.865099	-1.35704		NA	NA	NA	NA		-0.142842	-0.804955	-0.496278	1.44407		0.577377	-0.21567	0.949347	-1.31105		NA	NA	NA	NA		0		0	0	0	0	0	0	0	0	0	0	0	0	0	0	0
Ptplb		0		1.21e-06	NA	NA		0.500171	1.16072	-0.938342	-0.722548		1.1077	0.519888	-1.11228	-0.515305		NA	NA	NA	NA		0.953683	0.290886	0.16238	-1.40695		NA	NA	NA	NA		0		0	0	0	0	0	0	0	0	0	0	0	0	0	0	0
Ptpn14		0		6.71e-06	NA	0.0279572		-0.639977	-0.683084	-0.128589	1.45165		NA	NA	NA	NA		-0.237101	-0.869068	-0.334806	1.44098		1.30177	-0.761329	0.268179	-0.808617		NA	NA	NA	NA		1		0	0	0	0	0	0	0	0	0	1	0	0	0	0	0
Ptpra		0		0.00070299	NA	0.0281063		-0.825012	-0.628446	0.067889	1.38557		NA	NA	NA	NA		-1.28608	-0.280344	0.640761	0.925658		-0.306814	-0.517339	1.48413	-0.659981		-0.865602	0.903905	0.827298	-0.865602		1		0	0	0	0	0	0	0	0	0	0	0	0	0	1	0
Ptprb		0		2.48e-05	NA	NA		-0.498742	-0.742395	-0.224977	1.46611		NA	NA	NA	NA		NA	NA	NA	NA		-0.856982	0.680449	1.03351	-0.856982		-0.821038	1.21065	0.43143	-0.821038		1		0	0	0	0	0	0	0	0	0	1	0	0	0	0	0
Ptprz1		0		3.11e-05	NA	NA		1.48953	-0.651414	-0.472708	-0.365404		NA	NA	NA	NA		NA	NA	NA	NA		1.05282	-0.22135	0.449392	-1.28087		0.772653	0.644761	-0.00772207	-1.40969		0		0	0	0	0	0	0	0	0	0	1	0	0	0	0	0
Pttg1ip		0		0.0435065	NA	0.00577861		0.669515	-1.25323	-0.344849	0.928567		NA	NA	NA	NA		-1.35333	-0.157761	0.724766	0.786329		1.28753	-0.204208	0.0557339	-1.13906		NA	NA	NA	NA		1		0	0	0	0	0	0	0	0	0	0	0	0	0	0	0
Ptx3		0		0.000286839	NA	NA		-0.0520739	-0.269422	-1.0378	1.35929		NA	NA	NA	NA		NA	NA	NA	NA		0.133564	0.254325	0.998165	-1.38605		-0.150126	1.35731	-0.152748	-1.05444		1		0	0	0	0	0	0	0	0	0	0	0	0	0	0	0
Pum1		0		0.000266351	NA	NA		1.33274	0.142097	-0.978277	-0.496564		0.300843	0.95145	0.154917	-1.40721		NA	NA	NA	NA		0.0731432	-0.287462	1.30904	-1.09472		NA	NA	NA	NA		0		0	0	0	0	0	0	0	0	0	0	0	0	0	0	0
Pura		1		5.99e-06	NA	NA		0.88388	0.847734	-0.845083	-0.886531		NA	NA	NA	NA		NA	NA	NA	NA		-0.387681	-0.011539	1.37645	-0.977225		-0.730383	-0.236777	1.46917	-0.502011		0		0	0	0	0	0	0	0	0	0	1	0	0	0	0	0
Pvt1		0		0.011899	NA	0.0376548		0.605163	0.733341	0.105408	-1.44391		NA	NA	NA	NA		-1.04543	-0.173216	-0.143848	1.36249		1.23331	0.208009	-0.275132	-1.16618		NA	NA	NA	NA		0		0	0	0	0	0	0	0	0	0	0	0	0	0	0	0
Pwp2		0		4.96e-07	0.571496	0.0284105		0.211138	1.32725	-0.696702	-0.841686		-0.781415	-0.553673	1.43943	-0.104339		-1.36647	0.544267	0.910369	-0.0881706		-1.22421	0.265036	1.17639	-0.217221		NA	NA	NA	NA		1		0	0	0	0	0	0	0	0	0	0	0	0	0	0	0
Pxdn		0		1.67e-08	NA	NA		-0.897812	-0.640127	0.220544	1.3174		0.510074	-0.832326	-0.837657	1.15991		NA	NA	NA	NA		-1.0064	0.142958	1.32446	-0.461019		NA	NA	NA	NA		1		0	0	0	0	0	0	0	0	0	0	0	0	0	0	0
Pycr2		0		4.5016e-05	0.203943	NA		-1.32875	0.864297	0.667859	-0.203404		-0.401622	-1.01857	0.0805181	1.33968		NA	NA	NA	NA		0.26487	0.623202	0.592094	-1.48017		NA	NA	NA	NA		1		0	0	0	0	0	0	0	0	0	0	0	0	0	0	0
Rab11fip4		0		2e-07	NA	NA		-0.891623	1.00222	0.717507	-0.828101		NA	NA	NA	NA		NA	NA	NA	NA		-0.221491	-0.435741	1.45669	-0.799456		-0.762861	-0.762861	0.183131	1.34259		1		0	0	0	0	0	0	0	0	0	0	0	0	0	0	0
Rab26		0		0.000376874	NA	0.0141512		0.0499392	-0.11188	1.25225	-1.19031		NA	NA	NA	NA		-0.94739	-0.534365	0.14125	1.34051		0.520212	0.45895	0.520212	-1.49937		NA	NA	NA	NA		0		0	0	0	0	0	0	0	0	0	1	0	0	0	0	0
Rab3b		0		1.14e-06	NA	NA		-0.889586	-0.727326	0.376929	1.23998		NA	NA	NA	NA		NA	NA	NA	NA		0.705937	0.242012	0.524469	-1.47242		0.779106	-0.863945	0.948784	-0.863945		1		0	0	0	0	0	0	0	0	0	0	0	0	0	0	0
Rabif		0		3.09e-05	NA	0.0279296		0.907098	0.822043	-0.807759	-0.921381		NA	NA	NA	NA		-1.48216	0.3162	0.691313	0.474651		0.558662	-0.878897	1.12556	-0.805326		NA	NA	NA	NA		0		0	0	0	0	0	0	0	0	0	0	0	0	0	0	0
Rae1		0		0.0432433	NA	NA		-0.293006	0.661028	0.913593	-1.28161		-0.0998932	-0.356243	-0.946471	1.40261		NA	NA	NA	NA		0.0764096	-0.0123281	1.19106	-1.25514		NA	NA	NA	NA		0		0	0	0	0	0	0	0	0	0	0	0	0	0	0	0
Ramp2		0		0.00488873	NA	0.0273091		-0.612029	0.383174	-0.992914	1.22177		NA	NA	NA	NA		-1.23625	-0.21193	0.289247	1.15893		-0.0827359	0.101425	1.21186	-1.23055		NA	NA	NA	NA		1		0	0	0	0	0	0	0	0	0	0	0	0	0	0	0
Ranbp2		0		0.000952906	0.27728	NA		1.29734	0.259211	-0.639882	-0.916666		-0.232044	-0.464037	-0.767433	1.46351		NA	NA	NA	NA		1.10529	-0.301858	0.424253	-1.22769		NA	NA	NA	NA		0		0	0	0	0	0	0	0	0	0	0	0	0	0	0	0
Rapgef1		0		0	NA	0.00671895		0.840438	0.115138	-1.43273	0.477158		NA	NA	NA	NA		-1.26823	-0.25349	0.469734	1.05199		1.19378	0.0827752	-0.0245841	-1.25197		NA	NA	NA	NA		0		0	0	0	0	0	0	0	0	0	1	0	0	0	0	0
Rapgef4		0		0.00100191	NA	NA		0.319608	1.26471	-0.644983	-0.939337		NA	NA	NA	NA		NA	NA	NA	NA		-0.862534	0.752662	0.972405	-0.862534		0.306288	1.28232	-0.794305	-0.794305		1		0	0	0	0	0	0	0	0	0	0	0	0	0	0	0
Rarg		0		2.61e-07	NA	0.0273759		-0.349252	1.35079	0.0245088	-1.02605		NA	NA	NA	NA		0.000760053	-0.72865	-0.685854	1.41374		0.694277	-0.858231	1.02218	-0.858231		NA	NA	NA	NA		0		0	0	0	0	0	0	0	0	0	1	0	0	0	0	0
Rasd1		0		0.000108314	NA	0.0354562		-1.26429	-0.326208	0.672138	0.918361		NA	NA	NA	NA		-0.656617	-0.695946	-0.0885049	1.44107		0.55086	0.281854	0.649102	-1.48182		NA	NA	NA	NA		1		0	0	0	0	0	0	0	0	0	0	0	0	0	0	0
Rasd2		0		1.4e-05	NA	NA		-1.08816	-0.39133	1.27282	0.206668		NA	NA	NA	NA		NA	NA	NA	NA		0.111069	0.271456	1.00055	-1.38307		-1.03533	1.07053	0.607476	-0.64267		1		0	0	0	0	0	0	0	0	0	0	0	0	0	0	0
Rasgrp2		0		2.18e-07	NA	NA		0.961309	0.656648	-0.399218	-1.21874		NA	NA	NA	NA		NA	NA	NA	NA		-1.45246	0.276125	0.835383	0.340953		-0.847119	-0.847119	0.5926	1.10164		1		0	0	0	0	0	0	0	0	0	0	0	0	0	0	0
Rasip1		0		5.04458e-05	NA	NA		0.553768	0.922522	-0.124721	-1.35157		NA	NA	NA	NA		NA	NA	NA	NA		0.303348	1.01356	0.0534354	-1.37034		-0.713465	1.40768	0.0192502	-0.713465		0		0	0	0	0	0	0	0	0	0	0	0	0	0	0	0
Rasl10a		0		0.0144612	NA	NA		-0.804023	0.12176	-0.685022	1.36728		NA	NA	NA	NA		NA	NA	NA	NA		0.0149907	-0.332555	1.35016	-1.03259		-1.02579	1.35999	-0.312617	-0.0215852		1		0	0	0	0	0	0	0	0	0	0	0	0	0	0	0
Raver2		0		4.78e-06	NA	NA		-0.00206483	-0.531333	1.40147	-0.868075		NA	NA	NA	NA		NA	NA	NA	NA		0.546832	-0.347533	1.0318	-1.23109		-0.863812	0.776309	0.951315	-0.863812		1		0	0	0	0	0	0	0	0	0	0	0	0	0	0	0
Rb1cc1		1		0.00037602	NA	0.0109496		1.33931	-1.01331	-0.414324	0.0883266		NA	NA	NA	NA		-1.16476	-0.276899	0.207289	1.23438		0.994045	-0.797951	0.725337	-0.921431		NA	NA	NA	NA		0		0	0	0	0	0	0	0	0	0	1	0	0	0	0	0
Rbbp5		0		0.00293356	NA	0.0177483		1.35168	0.0011098	-1.03551	-0.317288		NA	NA	NA	NA		-1.2208	-0.388668	0.626686	0.98278		0.829674	-0.437007	0.814501	-1.20717		NA	NA	NA	NA		0		0	0	0	0	0	0	0	0	0	0	0	0	0	0	0
Rbbp7		0		3.11e-06	NA	NA		-0.611522	-0.771916	-0.0408223	1.42426		-0.51084	0.358886	-1.06391	1.21587		NA	NA	NA	NA		1.2889	0.210335	-0.457515	-1.04172		NA	NA	NA	NA		1		0	0	0	0	0	0	0	0	0	0	0	0	0	0	0
Rbm15b		0		0	NA	NA		-0.12996	-1.21967	0.134097	1.21554		-0.929753	0.151156	1.34051	-0.561912		NA	NA	NA	NA		-0.248742	0.365871	1.1241	-1.24123		NA	NA	NA	NA		1		0	0	0	0	0	0	0	0	0	0	0	0	0	0	0
Rbm19		0		0.000114247	NA	NA		0.537211	1.13436	-0.718367	-0.9532		1.44651	-0.111764	-0.713985	-0.62076		NA	NA	NA	NA		1.19236	0.286476	-0.290675	-1.18816		NA	NA	NA	NA		0		0	0	0	0	0	0	0	0	0	1	0	0	0	0	0
Rbm22		0		0.00032309	NA	0.00704085		-0.432708	1.2379	-1.09405	0.288858		0.397639	1.11178	-1.23775	-0.271664		-0.504934	-1.03369	0.272904	1.26572		1.27699	-0.727072	0.312176	-0.862094		NA	NA	NA	NA		0		0	0	0	0	0	0	0	0	0	0	0	0	0	0	0
Rbm25		0		0.00199552	NA	0.0124507		1.3747	-0.0289443	-0.35363	-0.992125		NA	NA	NA	NA		-0.440399	-0.771567	-0.253175	1.46514		1.14453	0.325861	-0.233781	-1.23661		NA	NA	NA	NA		0		0	0	0	0	0	0	0	0	0	0	0	0	0	0	0
Rbm27		0		0.000444847	NA	NA		1.31868	0.201613	-0.940154	-0.580135		0.51573	1.10877	-0.507994	-1.11651		NA	NA	NA	NA		1.22446	0.00653186	-0.00598568	-1.225		NA	NA	NA	NA		0		0	0	0	0	0	0	0	0	0	0	0	0	0	0	0
Rbm8a		0		6.38e-05	0.127062	NA		0.802752	0.913998	-0.705764	-1.01099		-0.680287	0.887242	-1.03315	0.826199		NA	NA	NA	NA		1.3121	0.163134	-0.45161	-1.02363		NA	NA	NA	NA		0		0	0	0	0	0	0	0	0	0	0	0	0	0	0	0
Rbpms2		0		7.09e-06	NA	NA		-0.706773	0.782917	0.932653	-1.0088		-1.02907	0.853064	0.861892	-0.685883		NA	NA	NA	NA		0.110021	0.124571	1.09614	-1.33073		NA	NA	NA	NA		0		0	0	0	0	0	0	0	0	0	0	0	0	0	0	0
Rbx1		0		0.011424	NA	0.0260589		0.0736901	0.898997	0.439214	-1.4119		NA	NA	NA	NA		-0.513644	-0.731798	-0.221399	1.46684		0.868579	-0.044143	0.563429	-1.38787		NA	NA	NA	NA		0		0	0	0	0	0	0	0	0	0	0	0	0	0	0	0
Rcc2		0		0.000464617	0.429407	NA		-0.271801	0.835812	0.734973	-1.29898		0.0372161	0.998267	0.338403	-1.37389		NA	NA	NA	NA		1.3549	-1.04923	-0.24409	-0.0615777		NA	NA	NA	NA		1		0	0	0	0	1	0	0	0	0	0	0	0	0	0	0
Rcor1		0		1.34e-05	NA	0.0265001		-0.60583	-0.757975	-0.0692507	1.43306		NA	NA	NA	NA		-1.34625	-0.172373	0.710438	0.808189		0.198036	-0.831088	1.3338	-0.700749		NA	NA	NA	NA		1		0	0	0	0	0	0	0	0	0	1	0	0	0	1	0
Rcor2		0		1.59e-06	NA	0.046727		0.549086	1.11753	-0.658908	-1.00771		1.03141	-1.02176	-0.672719	0.663064		-1.27123	-0.25375	0.482494	1.04249		-0.711712	1.41042	-0.709959	0.0112463		NA	NA	NA	NA		1		0	0	0	0	0	0	0	0	0	0	0	0	0	0	0
Rdbp		0		0.00641368	NA	NA		-1.31787	1.02781	0.432047	-0.141992		0.127392	1.34903	-0.930524	-0.545901		NA	NA	NA	NA		0.793835	-0.0311562	0.637978	-1.40066		NA	NA	NA	NA		0		0	0	0	0	0	0	0	0	0	0	0	0	0	0	0
Rdx		0		0.00675992	NA	NA		0.797053	0.175047	0.478723	-1.45082		0.175379	-0.670261	-0.847442	1.34232		NA	NA	NA	NA		-0.0473671	-0.573221	1.42309	-0.802497		NA	NA	NA	NA		0		0	0	0	0	1	0	0	0	1	0	0	0	0	0	0
Reep2		0		0.0334177	NA	0.0289995		-1.2498	-0.364373	0.771995	0.842176		NA	NA	NA	NA		-0.892422	1.18859	0.463054	-0.759222		0.750105	0.00596355	0.659146	-1.41521		NA	NA	NA	NA		1		0	0	0	0	0	0	0	0	0	0	0	0	0	0	0
Reep4		0		0.00411368	NA	0.0475923		-0.105542	0.72837	-1.37546	0.75263		NA	NA	NA	NA		-1.31004	-0.242596	0.677357	0.875282		0.58232	-0.798972	1.1081	-0.891443		NA	NA	NA	NA		0		0	0	0	0	0	0	0	0	0	0	0	0	0	0	0
Reps1		0		0.00590086	NA	NA		-0.937016	-0.397133	-0.0658349	1.39998		0.798795	-1.14857	0.875436	-0.525658		NA	NA	NA	NA		-0.260818	-0.379664	1.45662	-0.816139		NA	NA	NA	NA		1		0	0	0	0	0	0	0	0	0	0	0	0	0	0	0
Rgma		0		1.54e-08	NA	NA		-1.25723	-0.313366	0.575794	0.994803		NA	NA	NA	NA		NA	NA	NA	NA		0.74832	-0.503289	0.91592	-1.16095		-0.477207	1.47804	-0.292067	-0.70877		1		0	0	0	0	0	0	0	0	0	1	0	0	0	0	0
Rgs16		0		0.000139866	NA	0.0484486		0.220957	1.28394	-1.04426	-0.460644		NA	NA	NA	NA		0.287911	0.449066	0.736925	-1.4739		1.29249	0.0844811	-0.255876	-1.1211		NA	NA	NA	NA		0		0	0	0	0	0	0	0	0	0	0	0	0	0	0	0
Rhcg		0		0.0252138	NA	NA		1.00578	-0.104837	0.435979	-1.33692		NA	NA	NA	NA		NA	NA	NA	NA		0.15752	0.823002	0.462929	-1.44345		0.00156685	1.01607	-1.36023	0.342595		1		0	0	0	0	0	0	0	0	0	0	0	0	0	0	0
Rhobtb1		0		0.000429094	NA	NA		-0.899728	-0.64952	0.24146	1.30779		NA	NA	NA	NA		NA	NA	NA	NA		0.939181	-0.654619	0.765719	-1.05028		0.0664778	1.34224	-0.386777	-1.02194		1		0	0	0	0	0	0	0	0	0	0	0	0	0	0	0
Rhpn1		0		0.000870996	NA	0.0316125		0.258599	1.17096	-0.195097	-1.23447		NA	NA	NA	NA		-0.803577	0.920521	0.807573	-0.924517		0.135537	-0.222151	1.25337	-1.16676		NA	NA	NA	NA		0		0	0	0	0	0	0	0	0	0	0	0	0	0	0	0
Rmnd1		0		0.000428747	NA	0.0136948		0.697723	0.538842	0.235616	-1.47218		NA	NA	NA	NA		-0.898381	-0.682806	0.302429	1.27876		0.439937	-0.512094	1.16338	-1.09122		NA	NA	NA	NA		0		0	0	0	0	0	0	0	0	0	0	0	0	0	0	0
Rnf113a2		0		1.17e-06	NA	0.0256295		1.36595	-0.132736	-0.194607	-1.0386		NA	NA	NA	NA		-0.859621	-0.624341	0.121425	1.36254		0.669907	-0.349128	0.929996	-1.25078		NA	NA	NA	NA		0		0	0	0	0	0	0	0	0	0	0	0	0	0	0	0
Rnf125		1		8.4e-06	NA	0.0464795		1.01099	0.645694	-0.52121	-1.13548		NA	NA	NA	NA		0.540623	-0.672501	-0.993961	1.12584		1.11891	0.430033	-0.34816	-1.20079		NA	NA	NA	NA		0		0	0	0	0	0	0	0	0	0	0	0	0	0	0	0
Rnf130		0		0.00182041	NA	0.00397322		-0.0460208	0.171851	1.15373	-1.27956		NA	NA	NA	NA		-1.44945	0.17547	0.8055	0.46848		0.473103	0.225148	0.76481	-1.46306		0.0910875	1.1371	-1.30129	0.0730976		0		0	0	0	0	0	0	0	0	0	0	0	0	0	0	0
Rnf138		0		4.39e-05	NA	NA		0.856228	0.778525	-0.414535	-1.22022		0.0774283	-0.524662	1.36789	-0.920657		NA	NA	NA	NA		-0.1616	-0.158104	1.36355	-1.04385		NA	NA	NA	NA		0		1	0	0	0	0	0	0	0	0	0	0	0	0	0	0
Rnf157		0		0.00230631	NA	0.0338		-1.08625	-0.611745	0.895059	0.802933		NA	NA	NA	NA		-1.29134	1.0187	0.495168	-0.222527		1.12055	0.566635	-0.843592	-0.843592		NA	NA	NA	NA		1		0	0	0	0	0	0	0	0	0	0	0	0	0	0	0
Rnf167		1		0.00280807	NA	0.00305757		0.487689	-0.103759	0.96512	-1.34905		NA	NA	NA	NA		-1.28574	-0.164122	0.358269	1.09159		0.641555	-0.500123	1.00824	-1.14967		NA	NA	NA	NA		0		0	0	0	0	0	0	0	0	0	0	0	0	0	0	0
Rnf168		0		2.95e-05	NA	NA		0.771125	0.937919	-1.03516	-0.673885		0.769821	0.196321	0.492152	-1.45829		NA	NA	NA	NA		0.550207	-0.341209	1.02665	-1.23565		NA	NA	NA	NA		0		0	0	0	0	0	0	0	0	0	0	0	0	0	0	0
Rnf17		0		2.21e-05	NA	0.0433043		0.693506	0.703868	0.0249481	-1.42232		NA	NA	NA	NA		-0.554236	-0.655821	-0.269786	1.47984		0.326935	0.961325	0.110576	-1.39884		NA	NA	NA	NA		0		0	0	0	0	0	0	0	0	0	1	0	0	0	0	0
Rnf215		0		0.00056101	NA	0.0121287		-0.922915	-0.225199	-0.274008	1.42212		NA	NA	NA	NA		1.00381	0.358965	0.00232537	-1.3651		0.755231	-0.779886	0.966555	-0.9419		NA	NA	NA	NA		1		0	0	0	0	0	0	0	0	0	0	0	0	0	0	0
Rnmt		0		8.43e-05	NA	NA		1.00706	-0.122506	0.446429	-1.33098		0.989081	-0.718356	-0.992403	0.721678		NA	NA	NA	NA		1.23753	-0.515201	0.325199	-1.04753		NA	NA	NA	NA		0		0	0	0	0	0	0	0	0	0	0	0	0	0	0	0
Rnps1		0		0.0323516	0.00265748	NA		-1.17894	0.28609	1.19798	-0.305126		0.650336	0.713561	0.0723021	-1.4362		NA	NA	NA	NA		0.721161	-0.043036	0.721161	-1.39929		NA	NA	NA	NA		1		0	0	0	0	0	0	0	0	0	0	0	0	0	0	0
Rpl10		0		0.00248061	0.698125	NA		0.0783937	0.400575	0.926425	-1.40539		1.43709	-0.161596	-0.855951	-0.41954		NA	NA	NA	NA		1.12847	-0.141873	0.287638	-1.27424		NA	NA	NA	NA		0		0	0	0	0	0	0	0	0	0	0	0	0	0	0	0
Rpl11		0		0.0043994	NA	NA		-0.564117	0.909157	0.775024	-1.12006		0.480477	-0.524683	-1.09434	1.13854		NA	NA	NA	NA		0.484325	0.293324	0.701364	-1.47901		NA	NA	NA	NA		0		0	0	0	0	0	0	0	0	0	0	0	0	0	0	0
Rpl12		0		0.000235898	0.00580452	NA		0.240623	0.815942	0.398587	-1.45515		0.474061	-0.601041	-1.03331	1.16029		NA	NA	NA	NA		0.863168	-0.763764	0.863168	-0.962572		NA	NA	NA	NA		0		0	0	0	0	0	0	0	0	0	0	0	0	0	0	0
Rpl13		0		0.0143876	0.0118139	NA		0.375564	0.758577	0.338571	-1.47271		0.559361	-0.573321	-1.07891	1.09287		NA	NA	NA	NA		0.78876	-0.283076	0.78876	-1.29444		NA	NA	NA	NA		0		0	0	0	0	0	0	0	0	0	0	0	0	0	0	0
Rpl13a		0		5.43e-06	0.00640672	NA		-0.431484	0.675825	0.95654	-1.20088		0.438239	-0.657333	-0.974856	1.19395		NA	NA	NA	NA		1.13229	0.548925	-0.799514	-0.881697		NA	NA	NA	NA		0		0	0	0	0	0	0	0	0	0	0	0	0	0	0	0
Rpl15		0		0.0164343	0.0194808	NA		0.282943	0.255952	0.894432	-1.43333		0.0580221	-0.962705	-0.458868	1.36355		NA	NA	NA	NA		1.24082	0.267409	-0.399504	-1.10872		NA	NA	NA	NA		0		0	0	0	0	0	0	0	0	0	0	0	0	0	0	0
Rpl17		0		0	0.241609	NA		0.23382	-1.07973	1.26608	-0.420169		-0.463534	-0.141928	-0.833424	1.43889		NA	NA	NA	NA		0.615046	0.470343	0.409004	-1.49439		NA	NA	NA	NA		1		0	0	0	0	0	0	0	0	0	0	0	0	0	0	0
Rpl18a		0		0.00378552	0.754509	NA		0.391697	0.476617	0.624716	-1.49303		0.105337	-0.531448	-0.930553	1.35666		NA	NA	NA	NA		0.603132	0.275767	0.603132	-1.48203		NA	NA	NA	NA		0		0	0	0	0	0	0	0	0	0	0	0	0	0	0	0
Rpl21		0		0.000800913	0.750337	NA		1.09885	-1.32726	0.0650238	0.163387		1.0924	-0.881552	-0.815106	0.604257		NA	NA	NA	NA		0.511356	0.477092	0.511356	-1.4998		NA	NA	NA	NA		1		0	0	0	0	0	0	0	0	0	0	0	0	0	0	0
Rpl22		0		0.00395687	0.800966	NA		-0.950577	0.15242	1.33573	-0.537576		-0.857595	-0.372576	-0.212278	1.44245		NA	NA	NA	NA		1.14595	-0.295898	0.361727	-1.21178		NA	NA	NA	NA		1		0	0	0	0	0	0	0	1	0	1	0	1	1	0	0
Rpl22l1		0		0	NA	NA		-0.349019	-0.549254	1.4915	-0.593231		0.407472	0.275687	0.781944	-1.4651		NA	NA	NA	NA		0.966402	0.10657	0.323478	-1.39645		NA	NA	NA	NA		1		0	0	0	0	0	0	0	0	0	0	0	0	0	0	0
Rpl23		1		0.0038957	0.536588	0.0211572		0.914224	0.524548	-0.0659291	-1.37284		0.298023	0.325202	-1.45425	0.831021		-0.952637	-0.421048	-0.0101855	1.38387		0.272249	1.29998	-0.786112	-0.786112		NA	NA	NA	NA		0		0	0	0	0	0	0	0	0	0	0	0	0	0	0	0
Rpl27		0		0.0191048	0.0715195	NA		-0.448401	0.815568	0.832876	-1.20004		0.191817	-0.965124	-0.544136	1.31744		NA	NA	NA	NA		0.860163	-0.7179	0.860163	-1.00243		NA	NA	NA	NA		0		0	0	0	0	0	0	0	0	0	0	0	0	0	0	0
Rpl27a		0		0	0.0204723	NA		0.495126	0.925867	-0.0441599	-1.37683		0.798053	-0.867502	-0.861975	0.931424		NA	NA	NA	NA		0.779622	-0.24635	0.779622	-1.31289		NA	NA	NA	NA		0		0	0	0	0	0	0	0	0	0	0	0	0	0	0	0
Rpl28		0		0	0.205122	NA		-0.42265	0.263778	1.24973	-1.09086		0.509445	-0.439558	-1.16295	1.09307		NA	NA	NA	NA		0.748286	-0.131735	0.748286	-1.36484		NA	NA	NA	NA		0		0	0	0	0	0	0	0	0	0	0	0	0	0	0	0
Rpl29		0		0.00222469	0.220438	NA		-0.630818	1.0322	0.652566	-1.05394		-0.402357	-0.400179	-0.684074	1.48661		NA	NA	NA	NA		0.246719	0.181218	0.972354	-1.40029		NA	NA	NA	NA		0		0	0	0	0	0	0	0	0	0	0	0	0	0	0	0
Rpl30		0		0.00539076	NA	NA		0.772124	0.728297	-0.138745	-1.36168		-0.538046	-0.654897	-0.289548	1.48249		NA	NA	NA	NA		0.438532	0.80026	0.217256	-1.45605		NA	NA	NA	NA		0		0	0	0	0	0	0	0	0	0	0	0	0	0	0	0
Rpl35a		0		0.0120247	NA	0.0158804		0.0415504	0.548669	0.828068	-1.41829		0.934074	-1.05097	-0.654337	0.771236		-0.853866	-0.485954	-0.0841473	1.42397		0.687227	0.0580501	0.687227	-1.4325		NA	NA	NA	NA		0		0	0	0	0	0	0	0	0	0	0	0	0	0	0	0
Rpl36al		0		0.00877249	NA	NA		0.578472	0.81994	0.0132853	-1.4117		-0.652085	-0.692888	-0.0989465	1.44392		NA	NA	NA	NA		1.26968	-0.875706	0.324282	-0.718256		NA	NA	NA	NA		0		0	0	0	0	0	0	0	0	0	0	0	0	0	0	0
Rpl37a		0		0.00360502	NA	0.0182778		0.463769	1.06635	-0.276611	-1.25351		-0.0924622	-1.11389	-0.112034	1.31839		-0.484151	-0.615348	-0.39431	1.49381		0.5	0.5	0.5	-1.5		NA	NA	NA	NA		0		0	0	0	0	0	0	0	0	0	0	0	0	0	0	0
Rpl4		0		0.00452013	0.264757	NA		0.779046	-0.514573	0.89083	-1.1553		1.13555	-0.597239	-1.04663	0.508324		NA	NA	NA	NA		-1.18101	0.44388	1.12239	-0.385255		NA	NA	NA	NA		1		0	0	0	0	0	0	0	0	0	0	0	0	0	0	0
Rpl5		0		0	0.801285	NA		0.0322554	-0.844033	1.3951	-0.583322		0.833742	0.895257	-0.798664	-0.930336		NA	NA	NA	NA		0.556187	0.382595	0.556187	-1.49497		NA	NA	NA	NA		1		0	0	0	0	0	0	0	0	0	0	0	0	0	0	0
Rpl6		0		3.88e-05	0.622982	NA		0.429804	0.704445	0.348235	-1.48248		-0.499491	-1.15724	0.688865	0.967867		NA	NA	NA	NA		0.811927	-0.385839	0.811927	-1.23801		NA	NA	NA	NA		0		0	0	0	0	0	0	0	0	0	0	0	0	0	0	0
Rpl7a		0		0.00443806	0.0320113	NA		-0.16027	0.723148	0.789298	-1.35218		0.226618	-0.0503852	-1.29861	1.12237		NA	NA	NA	NA		-0.782433	0.915748	0.81093	-0.944245		NA	NA	NA	NA		1		0	0	0	0	0	0	0	0	0	0	0	0	0	0	0
Rpl8		0		0.0022857	NA	0.0121207		-0.343134	0.508924	1.05936	-1.22515		-0.530497	-0.511289	-0.457498	1.49928		-1.20297	-0.410533	0.603472	1.01003		0.5	0.5	0.5	-1.5		NA	NA	NA	NA		0		0	0	0	0	0	0	0	0	0	0	0	0	0	0	0
Rplp0		0		0.000319459	NA	NA		-0.717283	0.869138	0.851049	-1.0029		-0.617204	-0.919546	1.31275	0.223999		NA	NA	NA	NA		0.732614	0.510651	0.223843	-1.46711		NA	NA	NA	NA		0		0	0	0	0	0	0	0	0	0	0	0	0	0	0	0
Rplp1		0		0.00811756	2.87859e-05	NA		-0.477228	1.35429	0.0875626	-0.964621		-0.499147	-0.37219	-0.620909	1.49225		NA	NA	NA	NA		1.33567	-0.331085	0.0462391	-1.05082		NA	NA	NA	NA		0		0	0	0	0	0	0	0	0	0	0	0	0	0	0	0
Rplp2		0		1.62118e-05	NA	NA		0.712042	0.923446	-0.428622	-1.20687		-0.412938	-0.838249	-0.19419	1.44538		NA	NA	NA	NA		0.838072	-0.0927452	0.630152	-1.37548		NA	NA	NA	NA		0		0	0	0	0	0	0	0	0	0	0	0	0	0	0	0
Rpn2		0		5.39e-06	NA	NA		-1.04292	-0.217914	-0.101011	1.36185		-1.15963	1.17238	0.368265	-0.381009		NA	NA	NA	NA		0.843643	-0.566996	0.843643	-1.12029		NA	NA	NA	NA		1		0	0	0	0	0	0	0	0	0	0	0	0	0	0	0
Rpp25		0		4.65e-07	NA	NA		1.11119	0.557979	-0.660171	-1.009		0.356022	-0.112907	1.06818	-1.31129		NA	NA	NA	NA		0.84943	-0.26031	0.714691	-1.30381		NA	NA	NA	NA		0		0	0	0	0	0	0	0	0	0	0	0	0	0	0	0
Rps12		0		0.00780508	0.38349	NA		0.475234	1.02872	-0.211177	-1.29278		-0.779327	-0.525151	-0.143385	1.44786		NA	NA	NA	NA		0.800685	-0.333988	0.800685	-1.26738		NA	NA	NA	NA		0		0	0	0	0	0	0	0	0	0	0	0	0	0	0	0
Rps13		0		0.00466183	0.0307169	NA		0.69789	0.881361	-0.295087	-1.28416		-0.268038	-0.637545	-0.574742	1.48033		NA	NA	NA	NA		1.08235	-0.828091	0.618002	-0.872265		NA	NA	NA	NA		0		0	0	0	0	0	0	0	0	0	0	0	0	0	0	0
Rps14		0		0.00117836	0.537439	0.012137		0.748839	0.887138	-0.421745	-1.21423		0.0255593	-0.532399	-0.884002	1.39084		-0.789538	-0.661089	0.0591941	1.39143		0.5	0.5	0.5	-1.5		NA	NA	NA	NA		0		0	0	0	0	0	0	0	0	0	1	0	0	0	0	0
Rps17		0		0.000946279	0.383048	NA		0.276847	1.00632	0.0957818	-1.37895		0.0829063	-0.9784	-0.456384	1.35188		NA	NA	NA	NA		0.859086	-0.704354	0.859086	-1.01382		NA	NA	NA	NA		0		0	0	0	0	0	0	0	0	0	0	0	0	0	0	0
Rps18		0		0.000535725	0.103166	NA		0.52428	-0.62909	1.13034	-1.02553		0.0245851	-0.712541	-0.717869	1.40583		NA	NA	NA	NA		0.646126	0.680867	0.123424	-1.45042		NA	NA	NA	NA		1		0	0	0	0	0	0	0	0	0	0	0	0	0	0	0
Rps2		0		0	0.838282	NA		-0.408167	0.443355	1.1305	-1.16568		-0.106662	-0.527619	-0.802923	1.4372		NA	NA	NA	NA		0.683485	-0.688205	1.01706	-1.01233		NA	NA	NA	NA		0		0	0	0	0	0	0	0	0	0	0	0	0	0	0	0
Rps23		0		0.0200262	0.587838	NA		-0.42123	0.786291	0.851316	-1.21638		0.942849	-0.515322	-1.15027	0.722744		NA	NA	NA	NA		0.792592	-0.299037	0.792592	-1.28615		NA	NA	NA	NA		0		0	0	0	0	0	0	0	0	0	0	0	0	0	0	0
Rps4x		0		0.00121905	0.0948957	NA		0.240104	0.685165	0.548513	-1.47378		0.0136309	-0.51757	-0.889293	1.39323		NA	NA	NA	NA		1.13788	0.486482	-0.538952	-1.08541		NA	NA	NA	NA		0		0	0	0	0	0	0	0	0	0	1	0	0	0	0	0
Rps5		0		0.00188388	0.867028	NA		0.219363	0.927254	0.273662	-1.42028		-0.575945	-0.642055	-0.261141	1.47914		NA	NA	NA	NA		0.758449	-0.167254	0.758449	-1.34964		NA	NA	NA	NA		0		0	0	0	0	0	0	0	0	0	0	0	0	0	0	0
Rps7		0		0.00248529	0.285329	0.00857588		0.337591	0.429067	0.713953	-1.48061		0.301423	-0.738792	-0.846136	1.2835		-0.978927	-0.480494	0.119025	1.3404		NA	NA	NA	NA		NA	NA	NA	NA		0		0	0	0	0	0	0	0	0	0	0	0	0	0	0	0
Rpsa		0		0.0125238	0.00341491	NA		-0.703691	0.925959	0.789621	-1.01189		-0.491627	-0.727317	-0.252619	1.47156		NA	NA	NA	NA		0.821616	-0.434455	0.821616	-1.20878		NA	NA	NA	NA		0		0	0	0	0	0	0	0	0	0	0	0	0	0	0	0
Rrm2		1		0.000366982	NA	0.0293314		0.964166	0.756822	-0.951878	-0.76911		NA	NA	NA	NA		-0.435273	-0.544336	-0.518763	1.49837		1.31593	-0.417657	0.138428	-1.0367		NA	NA	NA	NA		0		0	0	0	0	0	0	0	0	0	0	0	0	0	0	0
Rrn3		1		4.4e-07	NA	0.00491653		0.872554	0.79791	-0.5137	-1.15676		NA	NA	NA	NA		-1.06994	-0.460525	0.279453	1.25102		1.14135	-0.335665	0.390916	-1.1966		NA	NA	NA	NA		0		0	0	0	0	0	0	0	0	0	1	1	0	0	0	0
Rrp9		0		0.000141618	0.394009	NA		0.242496	1.28515	-0.516113	-1.01154		1.29557	0.269681	-0.89161	-0.673643		NA	NA	NA	NA		0.561563	-0.265302	0.985531	-1.28179		NA	NA	NA	NA		0		0	0	0	0	0	0	0	0	0	0	0	0	0	0	0
Rsf1		0		0	0.506475	NA		-0.00801926	-0.942627	1.38624	-0.43559		-0.0173817	-0.988162	1.37388	-0.368341		NA	NA	NA	NA		1.27455	-0.59787	0.289798	-0.966481		NA	NA	NA	NA		1		0	0	0	0	0	0	0	0	0	0	0	0	0	0	0
Rspo1		0		0.0144829	NA	NA		-1.43646	0.12807	0.474959	0.833429		NA	NA	NA	NA		NA	NA	NA	NA		-0.309928	0.373542	1.14344	-1.20705		0.190648	1.17198	-0.106092	-1.25653		1		1	0	1	1	0	0	1	0	0	0	0	0	0	0	0
Rsrc1		0		0.000737669	NA	NA		-0.427062	-1.18313	0.558661	1.05153		-1.1412	0.894373	0.781934	-0.535107		NA	NA	NA	NA		-0.759997	0.287622	1.29168	-0.8193		0.496845	0.0214118	0.885073	-1.40333		1		0	0	0	0	0	0	0	0	0	0	0	0	0	0	0
Rtn4rl1		0		0.000372453	NA	NA		-0.758746	-0.955092	0.709466	1.00437		NA	NA	NA	NA		NA	NA	NA	NA		0.486741	-0.0267987	0.922546	-1.38249		0.578128	0.772559	0.085163	-1.43585		1		0	0	0	0	0	0	0	0	0	1	0	0	0	0	0
Rundc3a		0		0.00231561	NA	0.0225275		1.22322	-1.2124	0.124525	-0.135347		NA	NA	NA	NA		-1.01584	0.893285	0.823708	-0.701154		1.29734	-0.152917	-0.00711216	-1.13731		NA	NA	NA	NA		1		0	0	0	0	0	0	0	0	0	0	0	0	0	0	0
Rusc2		1		0.0113505	NA	NA		0.948256	-0.343034	-1.25129	0.64607		NA	NA	NA	NA		NA	NA	NA	NA		-0.740806	-0.275561	1.47223	-0.455863		-0.788263	1.29549	0.281031	-0.788263		1		0	0	0	0	0	0	0	0	0	0	0	0	0	0	0
Ruvbl1		0		2.62e-05	NA	NA		-0.140576	1.18102	0.202334	-1.24278		0.112206	-1.19961	-0.148072	1.23548		NA	NA	NA	NA		0.965906	0.0385614	0.381243	-1.38571		NA	NA	NA	NA		0		0	0	0	0	0	0	0	0	0	0	0	0	0	0	0
Rxrb		0		0.0113798	NA	0.0491567		-0.572199	1.22609	0.364247	-1.01814		NA	NA	NA	NA		-0.550058	-0.896398	0.0721562	1.3743		0.910202	0.815492	-0.956374	-0.769321		NA	NA	NA	NA		1		0	0	0	0	0	0	0	0	0	1	0	0	0	0	0
S100a10		0		0.000108385	0.0731097	NA		0.0607286	-0.299636	-1.08013	1.31904		-0.945966	-0.7422	0.589786	1.09838		NA	NA	NA	NA		1.29556	-0.40212	0.170004	-1.06345		NA	NA	NA	NA		1		0	0	0	0	0	0	0	0	0	0	0	0	0	0	0
S100a14		0		0	NA	NA		0.0140195	-0.553664	-0.858816	1.39846		-0.0360027	0.642125	-1.39912	0.792997		NA	NA	NA	NA		0.985689	-0.219256	0.535106	-1.30154		NA	NA	NA	NA		1		0	0	0	0	1	0	0	0	0	0	0	0	0	0	0
S100a6		0		3.42289e-05	0.805802	NA		0.35741	0.362183	-1.47384	0.754244		-0.984157	0.0466831	-0.422842	1.36032		NA	NA	NA	NA		-0.109935	-0.0894671	1.31626	-1.11686		NA	NA	NA	NA		0		0	0	0	0	0	0	0	0	0	0	0	0	0	0	0
S1pr3		0		0.00295787	NA	0.0159253		0.243024	1.17551	-0.18343	-1.2351		NA	NA	NA	NA		-0.632723	-0.800492	0.034031	1.39918		1.00898	-0.391106	0.596075	-1.21395		NA	NA	NA	NA		0		0	0	0	0	0	0	0	0	0	0	0	0	0	0	0
Sac3d1		0		0.00532085	NA	0.00591314		-1.12672	1.25078	0.219351	-0.343409		NA	NA	NA	NA		-1.31739	-0.10053	0.35601	1.06191		0.113589	0.575687	0.754938	-1.44421		NA	NA	NA	NA		0		0	0	0	0	1	1	0	0	0	0	0	0	0	0	0
Sall1		0		3.06e-07	NA	NA		1.00551	0.655383	-0.530328	-1.13056		1.17661	0.267129	-0.22086	-1.22288		NA	NA	NA	NA		-0.208923	0.561846	0.958969	-1.31189		NA	NA	NA	NA		0		0	0	1	0	0	0	0	0	0	1	0	0	0	1	0
Sap18		0		0.00222685	0.967642	0.0433898		-0.391462	1.46921	-0.30712	-0.770625		1.39397	-0.275573	-0.137607	-0.980795		0.751329	-0.63045	-1.06809	0.947214		0.429554	-0.746467	1.20918	-0.89227		NA	NA	NA	NA		0		0	0	0	0	0	0	0	0	0	0	0	0	0	0	0
Sap30bp		0		0.00053635	NA	NA		0.992939	0.455237	-1.33981	-0.108366		-1.46538	0.520076	0.732827	0.212477		NA	NA	NA	NA		1.00508	-0.442025	0.62288	-1.18594		NA	NA	NA	NA		0		0	0	0	0	0	0	0	0	0	0	0	0	0	0	0
Sap30l		0		0.00446585	NA	0		1.12255	0.524711	-1.05581	-0.591449		NA	NA	NA	NA		-1.44797	0.633196	0.699386	0.115386		1.29298	-0.344486	0.142075	-1.09057		NA	NA	NA	NA		0		0	0	0	0	0	0	0	0	0	0	0	0	0	0	0
Sar1a		0		0.000310316	NA	0.0335547		-0.245626	-0.351002	-0.850269	1.4469		NA	NA	NA	NA		0.537836	-0.960033	-0.710841	1.13304		-0.185144	-0.147663	1.36818	-1.03537		NA	NA	NA	NA		1		0	0	0	0	0	0	0	0	0	0	0	0	0	0	0
Scarf2		0		0.00309832	NA	NA		-0.76595	-0.838981	0.343376	1.26156		NA	NA	NA	NA		NA	NA	NA	NA		-0.61319	-0.211684	1.4705	-0.645623		-0.0646754	1.12893	0.227812	-1.29207		1		0	0	0	0	0	0	0	0	0	0	0	0	0	0	0
Scn8a		0		0	NA	NA		-0.547046	-0.751108	1.45343	-0.155278		NA	NA	NA	NA		NA	NA	NA	NA		0.737524	0.833553	-0.272164	-1.29891		-1.07212	-0.61052	0.664988	1.01765		1		0	0	0	0	0	0	0	0	0	1	0	0	0	0	0
Sco1		0		2.53e-09	NA	0		0.975317	0.726442	-0.659767	-1.04199		NA	NA	NA	NA		-1.13713	-0.162394	0.00317087	1.29636		0.785901	-0.620444	0.913194	-1.07865		NA	NA	NA	NA		0		0	0	0	0	0	0	0	0	0	0	0	0	0	0	0
Sdc3		0		0.00263575	NA	NA		0.946767	0.55125	-1.33113	-0.166888		NA	NA	NA	NA		NA	NA	NA	NA		-0.387193	-0.309372	1.46895	-0.77238		-0.543284	1.48371	-0.645197	-0.295232		0		0	0	0	0	0	0	0	0	0	0	0	0	0	0	0
Sdf2		0		0.00568244	NA	NA		-1.48002	0.494879	0.69178	0.293366		-0.517523	-0.779617	-0.152392	1.44953		NA	NA	NA	NA		0.588718	0.394076	0.512389	-1.49518		NA	NA	NA	NA		1		0	0	0	0	0	0	0	0	0	0	0	0	0	0	0
Sec14l1		0		0.000143255	NA	0.0386368		0.19134	0.715518	-1.46344	0.556578		NA	NA	NA	NA		-0.950208	-0.590622	0.240701	1.30013		0.133722	-0.374254	1.30625	-1.06572		NA	NA	NA	NA		0		0	0	0	0	0	0	0	0	0	0	0	0	0	0	0
Sec23b		0		2.87e-06	NA	0.0386578		0.707795	1.00338	-0.974335	-0.736838		0.223369	-1.39028	0.173327	0.993579		-0.542293	-1.04381	0.36967	1.21644		1.39187	-0.644432	0.0552735	-0.802712		NA	NA	NA	NA		0		0	0	0	0	0	0	0	0	0	0	0	0	0	0	0
Sema5a		0		4.92e-05	NA	NA		-1.19191	-0.296541	1.18222	0.306226		NA	NA	NA	NA		NA	NA	NA	NA		0.613019	-0.692097	1.07445	-0.995372		-0.866024	0.868332	0.863715	-0.866024		1		0	0	0	0	0	0	0	0	0	1	0	0	0	0	0
Sema6d		0		5.31e-06	NA	0.0293124		-0.644296	-0.610911	-0.216167	1.47137		NA	NA	NA	NA		0.704014	0.687558	0.0333886	-1.42496		0.402338	-0.121504	1.0394	-1.32023		-0.851762	0.630399	1.07313	-0.851762		1		0	0	0	0	0	0	0	0	0	1	0	0	0	0	0
Senp3		0		9.04e-07	NA	NA		0.007837	1.34191	-0.295204	-1.05454		0.170719	1.33979	-0.622976	-0.887534		NA	NA	NA	NA		0.507707	1.16151	-0.834607	-0.834607		NA	NA	NA	NA		1		0	0	0	0	0	0	0	0	0	0	0	0	0	0	0
Serbp1		1		0.00316204	0.270409	NA		0.563617	0.0909503	0.781733	-1.4363		0.06823	-0.193417	-1.15192	1.27711		NA	NA	NA	NA		0.829104	0.742762	-0.273337	-1.29853		NA	NA	NA	NA		0		0	0	0	0	0	0	0	0	0	0	0	0	0	0	0
Serf1		0		0.0120325	NA	NA		-1.44754	0.195868	0.829453	0.422219		NA	NA	NA	NA		NA	NA	NA	NA		0.178077	1.26729	-0.324103	-1.12126		-0.952344	1.3877	-0.0272098	-0.408148		1		0	0	0	0	0	0	0	0	0	0	0	0	0	0	0
Set		0		1.96e-05	NA	NA		0.17357	0.973533	0.252338	-1.39944		-0.879453	1.30749	0.247197	-0.675231		NA	NA	NA	NA		1.06365	0.177055	0.110271	-1.35098		NA	NA	NA	NA		0		0	0	0	0	0	0	0	0	0	0	0	0	0	0	0
Setd6		0		0.00465415	NA	NA		-0.499322	-0.806873	1.44258	-0.136384		0.466598	1.18852	-0.828652	-0.826465		NA	NA	NA	NA		0.674837	-0.294802	0.902107	-1.28214		NA	NA	NA	NA		1		0	0	0	0	0	0	0	0	0	0	0	0	0	0	0
Sf3a3		0		0.000435076	0.447408	NA		1.36724	-0.118647	-0.213758	-1.03484		1.40984	-0.0774673	-0.90984	-0.422535		NA	NA	NA	NA		0.821686	-0.00199621	0.587372	-1.40706		NA	NA	NA	NA		0		0	0	0	0	0	0	0	0	0	0	0	0	0	0	0
Sf3b4		1		0.00206473	NA	NA		-0.0169851	1.2979	-1.13785	-0.143072		-0.250625	1.38767	-0.995795	-0.14125		NA	NA	NA	NA		1.01072	-0.445813	0.617582	-1.18249		NA	NA	NA	NA		0		0	0	0	0	0	0	0	0	0	0	0	0	0	0	0
Sf3b5		0		6.08e-05	0.314168	NA		-0.097066	1.4327	-0.516146	-0.819484		1.16652	0.361726	-0.35145	-1.1768		NA	NA	NA	NA		0.477466	-0.209735	1.02635	-1.29408		NA	NA	NA	NA		0		0	0	0	0	0	0	0	0	0	0	0	0	0	0	0
Sfmbt2		0		9.99e-07	NA	NA		0.431783	-0.407621	-1.16254	1.13838		NA	NA	NA	NA		NA	NA	NA	NA		-0.859489	0.709302	-0.859489	1.00968		-0.831179	1.4506	-0.390551	-0.228867		0		0	0	0	0	0	0	0	0	0	0	0	0	0	0	0
Sfpq		0		0.00201516	0.675154	NA		0.97694	0.365532	0.0396996	-1.38217		0.270133	0.74444	-1.47117	0.4566		NA	NA	NA	NA		0.835963	0.835963	-0.516067	-1.15586		NA	NA	NA	NA		0		0	0	0	0	0	0	0	0	0	0	0	0	0	0	0
Sfrp1		1		5.81e-05	NA	NA		1.42963	-0.562945	-0.0702356	-0.796447		NA	NA	NA	NA		NA	NA	NA	NA		0.380093	-0.0974271	1.04317	-1.32583		-0.312327	1.38106	-0.0739103	-0.99482		0		1	1	1	1	0	1	1	0	0	1	0	0	0	1	0
Sfrs18		0		0.000979532	NA	0		0.18863	-0.339638	1.26665	-1.11564		-1.28567	0.315598	-0.138234	1.10831		-0.71624	-0.473889	-0.286475	1.4766		0.714498	-0.166507	0.80109	-1.34908		NA	NA	NA	NA		0		0	0	0	0	0	0	0	0	0	0	0	0	0	0	0
Sfxn3		0		7.39e-07	NA	0.0110126		-0.0724818	-0.64905	-0.714682	1.43621		NA	NA	NA	NA		0.687177	-0.894809	-0.819642	1.02727		-1.06578	-0.177181	1.34958	-0.106616		NA	NA	NA	NA		1		0	0	0	0	0	0	0	0	0	0	0	0	0	0	0
Sgk1		1		2.6e-07	NA	0.0368547		0.326045	1.25523	-0.606408	-0.974867		NA	NA	NA	NA		-1.12007	-0.415516	0.324072	1.21151		0.249482	1.1561	-0.149014	-1.25657		NA	NA	NA	NA		0		0	0	0	0	0	1	0	0	0	1	0	0	0	1	0
Sgol2		0		0.000311491	NA	NA		1.47616	-0.707427	-0.272535	-0.496201		-0.919409	-0.65246	0.289146	1.28272		NA	NA	NA	NA		-0.151953	0.220833	1.17506	-1.24394		NA	NA	NA	NA		0		0	0	0	0	0	0	0	0	0	0	0	0	0	0	0
Sh3bp5l		0		0.0120375	NA	0.00531417		-1.00418	-0.0360224	-0.331167	1.37137		NA	NA	NA	NA		-1.17122	-0.337757	0.321088	1.18789		1.20423	-0.503038	0.374306	-1.07549		NA	NA	NA	NA		1		0	0	0	0	0	0	0	0	0	0	0	0	0	0	0
Sh3yl1		0		0.00469076	NA	0.0422089		-0.654496	-0.904544	0.260806	1.29824		NA	NA	NA	NA		-0.509307	0.679443	0.979002	-1.14914		0.649638	-0.718605	1.04918	-0.980208		NA	NA	NA	NA		1		0	0	0	0	0	0	0	0	0	0	0	0	0	0	0
Shisa2		0		0.000155957	NA	NA		0.521052	1.00938	-0.246295	-1.28413		NA	NA	NA	NA		NA	NA	NA	NA		0.568359	0.448863	0.480864	-1.49809		0.886068	0.845748	-0.865908	-0.865908		0		0	0	0	0	0	0	0	0	0	1	0	0	0	0	0
Shroom3		0		0.00238687	NA	NA		-0.694106	-0.668791	-0.0742607	1.43716		0.0712864	0.0542846	1.15871	-1.28428		NA	NA	NA	NA		1.07211	-0.793041	0.629469	-0.908536		NA	NA	NA	NA		1		0	0	0	0	1	1	0	0	1	1	0	0	0	0	0
Sin3a		0		5.39e-06	NA	NA		0.203817	0.32575	0.899717	-1.42928		-0.647814	1.00612	0.687985	-1.04629		NA	NA	NA	NA		0.197747	-0.350585	1.26518	-1.11234		NA	NA	NA	NA		0		0	0	0	0	0	0	0	0	0	1	1	0	0	0	0
Sirt7		0		0	NA	0.0457779		-0.124514	1.08918	-1.2987	0.33403		NA	NA	NA	NA		-1.37697	0.514721	0.914484	-0.0522327		1.21088	-0.335398	0.282692	-1.15817		NA	NA	NA	NA		0		0	0	0	0	0	0	0	0	0	0	0	0	0	0	0
Skor1		0		0	NA	NA		-0.174285	1.45912	-0.555308	-0.729531		NA	NA	NA	NA		NA	NA	NA	NA		1.1442	0.310064	-0.208853	-1.24541		-0.463395	-0.511485	1.49948	-0.524601		1		0	0	0	0	0	0	0	0	0	0	0	0	0	0	0
Slain2		0		0.00145681	NA	NA		-0.180059	-0.801092	-0.469763	1.45091		0.0168984	-0.593387	1.40212	-0.825631		NA	NA	NA	NA		0.266084	-0.48852	1.26573	-1.0433		NA	NA	NA	NA		1		0	0	0	0	0	0	0	0	0	0	0	0	0	0	0
Slc12a8		0		0.0128993	NA	0.0145886		0.892016	0.49862	0.00780068	-1.39844		NA	NA	NA	NA		-1.23927	0.860117	0.760772	-0.381618		0.342507	-0.802595	1.26268	-0.802595		NA	NA	NA	NA		0		0	0	0	0	0	0	0	0	0	0	0	0	0	0	0
Slc16a3		0		6.69e-09	NA	0.0326739		-1.46124	0.203457	0.756119	0.501664		NA	NA	NA	NA		1.07353	-1.11792	-0.524061	0.568457		0.521063	0.397932	0.576811	-1.49581		NA	NA	NA	NA		1		0	0	0	0	1	0	0	0	0	0	0	0	0	0	0
Slc19a1		0		0.00782292	NA	0.0420823		-1.25704	1.18858	-0.0146644	0.0831289		0.686871	-1.36247	-0.133193	0.808792		-1.0124	0.259882	-0.52495	1.27747		0.833202	-0.736372	0.88936	-0.98619		NA	NA	NA	NA		1		0	0	0	0	0	0	0	0	0	0	0	0	0	0	0
Slc20a1		0		1e-05	NA	0.0129387		0.970776	0.619481	-1.24755	-0.342702		NA	NA	NA	NA		-0.464541	-0.644476	-0.381947	1.49096		0.364807	-0.231637	1.11756	-1.25073		NA	NA	NA	NA		0		0	0	0	0	0	0	0	0	0	0	0	0	0	0	0
Slc25a1		0		4.54e-05	NA	0.0340389		-1.22459	0.94422	0.673815	-0.393445		NA	NA	NA	NA		-1.41055	-0.0105028	0.69409	0.726964		0.497846	-0.589204	1.14131	-1.04995		NA	NA	NA	NA		1		0	0	0	0	0	0	0	0	0	0	0	0	0	0	0
Slc25a5		1		7.87e-06	0.407912	NA		0.687591	0.843447	-0.198166	-1.33287		1.22739	-0.55813	-1.02674	0.357481		NA	NA	NA	NA		1.25986	-0.185043	0.095409	-1.17022		NA	NA	NA	NA		0		0	0	0	0	0	0	0	0	0	0	0	0	0	0	0
Slc27a2		0		2.66e-06	NA	0.00854879		-0.973514	0.661941	1.04054	-0.728964		NA	NA	NA	NA		1.39572	-0.980111	-0.257671	-0.157942		-0.0751218	0.150918	1.18044	-1.25624		NA	NA	NA	NA		1		0	0	0	0	0	0	0	0	0	0	0	0	0	0	0
Slc29a4		0		0.000214889	NA	NA		-0.213045	1.30261	0.0315211	-1.12108		NA	NA	NA	NA		NA	NA	NA	NA		0.658494	-0.0769686	0.802713	-1.38424		-1.05342	1.30583	-0.403023	0.150613		0		0	0	0	0	0	0	0	0	0	0	0	0	0	0	0
Slc2a1		0		1.77e-08	0.779579	NA		-1.26326	-0.323578	0.651183	0.935651		-1.17972	-0.374289	0.415957	1.13805		NA	NA	NA	NA		0.68573	-0.765922	1.02496	-0.94477		NA	NA	NA	NA		1		0	0	0	0	0	0	0	0	0	0	0	0	0	0	0
Slc30a2		0		0.00217551	NA	NA		1.11693	0.0576366	-1.31507	0.140504		NA	NA	NA	NA		NA	NA	NA	NA		0.182388	-0.392956	1.28642	-1.07585		-0.847949	1.09688	0.599023	-0.847949		0		0	0	0	0	0	0	0	0	0	0	0	0	0	0	0
Slc35b2		0		0.00533595	NA	0.0167986		-0.544471	1.07009	-1.10552	0.579897		NA	NA	NA	NA		-1.11382	-0.433335	0.340701	1.20646		0.673519	0.0963796	0.673519	-1.44342		NA	NA	NA	NA		1		0	0	0	0	0	0	0	0	0	0	0	0	0	0	0
Slc35d3		0		0.000633479	NA	NA		-0.758281	0.20126	1.3343	-0.777276		NA	NA	NA	NA		NA	NA	NA	NA		0.654898	-0.595507	1.02262	-1.08201		-1.05666	0.95034	-0.644939	0.751256		1		0	0	0	0	0	0	0	0	0	0	0	0	0	0	0
Slc35f1		0		0.000286224	NA	NA		-1.29839	-0.272592	0.731266	0.839717		NA	NA	NA	NA		NA	NA	NA	NA		0.0509606	-0.103001	1.24779	-1.19575		-0.790053	1.29168	0.288421	-0.790053		1		0	0	0	0	0	0	0	0	0	0	0	0	0	0	0
Slc39a7		0		7.74e-05	NA	0.0395719		-1.44566	0.688094	0.105238	0.652325		NA	NA	NA	NA		-0.759664	-0.381377	-0.331276	1.47232		-1.22415	0.241899	1.18414	-0.201882		NA	NA	NA	NA		1		0	0	0	0	0	0	0	0	0	0	0	0	0	0	0
Slc41a1		0		0.00312039	NA	0.0253399		1.41611	-0.340398	-0.925267	-0.150448		NA	NA	NA	NA		-1.16348	-0.416931	0.455819	1.12459		0.87563	-0.606965	0.821903	-1.09057		NA	NA	NA	NA		0		0	0	0	0	0	0	0	0	0	0	0	0	0	0	0
Slc43a1		1		2.3e-07	NA	NA		-1.36787	-0.0346741	0.969753	0.432791		NA	NA	NA	NA		NA	NA	NA	NA		-0.361049	0.979467	0.617902	-1.23632		0.233102	1.31933	-0.776217	-0.776217		1		0	0	0	0	0	0	0	0	0	0	0	0	0	0	0
Slc45a3		0		1.69e-05	NA	NA		-0.435114	-0.608247	-0.452077	1.49544		NA	NA	NA	NA		NA	NA	NA	NA		0.121756	-0.473111	1.33749	-0.986135		0.712032	0.65952	0.0617094	-1.43326		1		0	0	0	0	0	0	0	0	0	0	0	0	0	0	0
Slc4a1ap		0		3.81e-05	NA	NA		1.16458	0.460096	-1.04929	-0.575385		0.548183	1.10795	-0.603864	-1.05227		NA	NA	NA	NA		1.21458	-0.754935	0.421807	-0.88145		NA	NA	NA	NA		0		0	0	0	0	0	0	0	0	0	0	0	0	0	0	0
Slc4a4		0		0.018297	NA	NA		-0.405429	-0.74947	-0.318939	1.47384		NA	NA	NA	NA		NA	NA	NA	NA		-0.198081	-0.048877	1.33341	-1.08646		-0.98579	1.30459	-0.530514	0.211716		1		0	0	0	0	0	0	0	0	0	0	0	0	0	0	0
Slc4a7		0		0.00149254	NA	0.0141198		-1.23653	-0.387555	0.780604	0.843479		NA	NA	NA	NA		-0.789246	-0.260142	-0.413072	1.46246		-0.237888	-0.340366	1.44246	-0.86421		NA	NA	NA	NA		1		0	0	0	0	0	0	0	0	0	0	0	0	0	0	0
Slc6a1		0		1.34e-06	NA	NA		1.30557	0.191618	-0.485915	-1.01127		NA	NA	NA	NA		NA	NA	NA	NA		0.93294	0.42976	0.0315501	-1.39425		-1.2223	1.17606	0.269895	-0.223654		0		0	0	0	0	0	0	0	0	0	0	0	0	0	0	0
Slc6a4		0		0	NA	NA		-0.602962	-1.05955	1.08799	0.574517		NA	NA	NA	NA		NA	NA	NA	NA		-0.88181	0.618568	1.08166	-0.818415		-0.495474	1.1584	0.440834	-1.10376		1		0	0	0	0	0	0	0	0	1	1	0	0	0	0	0
Slc6a5		0		0	NA	NA		-0.489019	-0.806672	-0.149253	1.44494		NA	NA	NA	NA		NA	NA	NA	NA		-0.829768	0.479097	1.18044	-0.829768		-0.666298	1.41622	-0.00808724	-0.741831		1		0	0	0	0	0	0	0	0	0	0	0	0	0	0	0
Slc7a2		0		0.00130905	NA	NA		1.45606	-0.219956	-0.434298	-0.801806		NA	NA	NA	NA		NA	NA	NA	NA		0.248607	0.124874	1.00759	-1.38107		0.271601	1.15698	-0.18174	-1.24684		0		0	0	0	0	0	0	0	0	0	0	0	0	0	0	0
Slc9a3r2		0		0.00675405	NA	0.022859		1.06956	0.40745	-0.191136	-1.28588		NA	NA	NA	NA		-0.867598	-0.742226	0.35736	1.25246		1.26632	-0.367571	0.205402	-1.10415		NA	NA	NA	NA		0		0	0	0	0	0	0	0	0	0	0	0	0	0	0	0
Slit2		0		0.000846362	NA	NA		1.41455	-0.00924302	-0.626748	-0.778558		NA	NA	NA	NA		NA	NA	NA	NA		1.05155	-0.360695	0.527931	-1.21878		-0.639276	1.48556	-0.308367	-0.537915		0		0	0	0	0	0	0	0	0	0	1	1	0	0	0	0
Slmo1		0		0.000457113	NA	NA		-1.11446	-0.218117	1.30759	0.0249851		NA	NA	NA	NA		NA	NA	NA	NA		1.15506	-0.581838	0.475954	-1.04918		0.609272	-0.84924	1.08921	-0.84924		1		0	0	0	0	0	0	0	0	0	0	0	0	0	0	0
Slu7		0		0.0105326	NA	0.0429886		1.18137	0.47058	-0.922059	-0.729888		0.779835	0.392368	0.294488	-1.46669		-1.2145	-0.323711	0.424746	1.11346		1.39119	-0.535494	0.0258817	-0.881575		NA	NA	NA	NA		0		0	0	0	0	0	0	0	0	0	0	0	0	0	0	0
Smad7		1		8e-07	NA	NA		1.34242	0.183113	-0.743301	-0.782231		0.729605	-0.434056	0.909485	-1.20503		NA	NA	NA	NA		1.17403	-0.591369	0.451032	-1.03369		NA	NA	NA	NA		0		0	0	0	0	0	0	0	0	0	1	0	0	0	0	0
Smarca2		0		7.18e-07	NA	0.0312026		-0.508387	-0.310421	-0.665295	1.4841		NA	NA	NA	NA		1.30015	-0.0127259	-0.153449	-1.13398		1.01603	-0.508649	0.635202	-1.14258		NA	NA	NA	NA		1		0	0	0	0	1	0	0	0	0	1	0	0	0	0	0
Smarcc1		0		0.000105256	0.553979	NA		-0.499216	1.24925	0.2991	-1.04914		-0.0515447	-1.34814	1.01631	0.383372		NA	NA	NA	NA		0.758893	0.281912	0.429063	-1.46987		NA	NA	NA	NA		0		0	0	0	0	0	0	0	0	0	1	0	0	0	0	0
Smarcd1		0		0.000379297	NA	0.0478618		0.920758	0.373453	0.11946	-1.41367		1.10669	-0.540427	0.530146	-1.09641		-1.2729	-0.286041	0.57607	0.982874		-0.453499	0.180785	1.30351	-1.03079		NA	NA	NA	NA		0		0	0	0	0	0	0	0	0	0	1	0	0	0	0	0
Smc1a		0		0.00199659	0.860172	NA		-0.756327	-0.969068	0.848888	0.876507		1.40721	-0.345074	-0.941317	-0.120823		NA	NA	NA	NA		1.15627	0.281435	-0.19428	-1.24342		NA	NA	NA	NA		1		0	0	0	0	0	0	0	0	0	0	0	0	0	0	0
Smc2		0		0.00342893	NA	NA		1.43526	-0.194309	-0.363292	-0.87766		0.135637	-0.499038	-0.972971	1.33637		NA	NA	NA	NA		1.05654	-0.390726	0.535826	-1.20164		NA	NA	NA	NA		0		0	0	0	0	0	0	0	0	0	0	0	0	0	0	0
Smc3		0		2.26e-05	0.711306	NA		0.871413	0.159313	0.402259	-1.43299		1.42294	-0.76926	-0.618233	-0.0354522		NA	NA	NA	NA		1.31204	-0.350293	0.107919	-1.06967		NA	NA	NA	NA		0		0	0	0	0	0	0	0	0	0	0	0	0	0	0	0
Smc4		0		0.0161308	NA	NA		0.327554	-1.42928	0.20232	0.899407		0.542718	-1.44028	0.786602	0.110959		NA	NA	NA	NA		0.86142	-0.712303	0.858035	-1.00715		NA	NA	NA	NA		1		0	0	0	0	0	0	0	0	0	0	0	0	0	0	0
Smc6		0		0.000129653	NA	NA		1.04195	0.626097	-0.577946	-1.0901		0.869138	-0.366786	-1.24714	0.744787		NA	NA	NA	NA		1.29794	-0.153474	-0.00791203	-1.13655		NA	NA	NA	NA		0		0	0	0	0	0	0	0	0	0	0	0	0	0	0	0
Smcr7l		0		0.00228952	NA	0.0335588		-0.275527	1.09288	-1.24404	0.426681		NA	NA	NA	NA		-1.08497	0.27521	1.24727	-0.437513		1.24335	-0.396562	0.261555	-1.10834		NA	NA	NA	NA		0		0	0	0	0	0	0	0	0	0	0	0	0	0	0	0
Smcr8		0		1.90532e-05	NA	0.0298182		0.843014	0.835504	-1.14138	-0.537141		NA	NA	NA	NA		-1.14656	-0.315089	0.221942	1.2397		1.26937	-0.914084	0.317346	-0.672635		NA	NA	NA	NA		0		0	0	0	0	0	0	0	0	0	0	0	0	0	0	0
Smn1		0		0.000700262	NA	0.0160871		-0.33234	1.48552	-0.482114	-0.67107		NA	NA	NA	NA		-0.87447	-0.841964	0.694931	1.0215		0.655036	0.146123	0.655036	-1.4562		NA	NA	NA	NA		0		0	0	0	0	0	0	0	0	0	0	0	0	0	0	0
Smpd4		0		0.0243448	NA	0.00904787		-0.488163	1.48365	-0.317478	-0.678007		NA	NA	NA	NA		-0.875742	-0.604877	0.119389	1.36123		0.891539	-0.22011	0.646961	-1.31839		NA	NA	NA	NA		0		0	0	0	0	0	0	0	0	0	0	0	0	0	0	0
Smpdl3a		0		0	NA	0.0147689		0.281855	-0.344715	1.21459	-1.15173		NA	NA	NA	NA		1.33314	0.127692	-0.466379	-0.994451		0.81452	-0.865281	0.916042	-0.865281		NA	NA	NA	NA		1		0	0	0	0	0	0	0	0	0	0	0	0	0	0	0
Smyd4		0		0.00121838	NA	0.0319918		0.419684	0.852422	0.166478	-1.43858		NA	NA	NA	NA		-1.04145	-0.533873	0.346341	1.22899		0.822741	-0.0282036	0.604394	-1.39893		NA	NA	NA	NA		0		0	0	0	0	0	0	0	0	0	0	0	0	0	0	0
Snai2		0		7.58e-05	NA	NA		1.29097	0.183616	-1.06324	-0.411347		NA	NA	NA	NA		NA	NA	NA	NA		1.29748	-0.316573	0.115862	-1.09677		-1.24812	1.18676	-0.0956429	0.156999		0		1	0	1	1	0	0	1	0	0	1	1	0	0	1	0
Snd1		0		0.00554071	0.269584	NA		-1.31558	0.0073188	0.199477	1.10878		-0.447432	-0.764057	-0.255118	1.46661		NA	NA	NA	NA		0.688929	0.516891	0.272075	-1.4779		NA	NA	NA	NA		1		0	0	0	0	0	0	0	0	0	0	0	0	0	0	0
Snhg11		0		0	NA	0.0454174		-0.24552	-0.676522	1.47516	-0.553118		NA	NA	NA	NA		-1.10634	-0.547156	0.592658	1.06084		0.476946	-0.096018	0.969439	-1.35037		NA	NA	NA	NA		1		0	0	0	0	0	0	0	0	0	0	0	0	0	0	0
Snora65		0		7.45e-06	NA	0.0169934		0.175778	0.629944	0.657252	-1.46297		NA	NA	NA	NA		-1.08165	-0.619031	0.832054	0.868629		0.251103	1.21098	-0.282925	-1.17916		NA	NA	NA	NA		1		0	0	0	0	0	0	0	0	0	0	0	0	0	0	0
Snrpb2		0		1.93e-06	0.986101	NA		1.4715	-0.294365	-0.422427	-0.75471		0.18425	-1.04605	-0.43527	1.29707		NA	NA	NA	NA		0.851607	-0.384235	0.770781	-1.23815		NA	NA	NA	NA		0		0	0	0	0	0	0	0	0	0	0	0	0	0	0	0
Snrpc		0		0.00782142	NA	NA		-0.46434	1.39897	-0.909185	-0.025448		-0.80936	1.20845	0.434869	-0.833955		NA	NA	NA	NA		1.41403	-0.384178	-0.113293	-0.916562		NA	NA	NA	NA		1		0	0	0	0	0	0	0	0	0	0	0	0	0	0	0
Snrpd2		0		0.00028089	0.981778	NA		0.724025	0.995789	-0.808383	-0.911431		-1.47254	0.233416	0.550928	0.688198		NA	NA	NA	NA		0.767495	0.216786	0.47728	-1.46156		NA	NA	NA	NA		0		0	0	0	0	0	0	0	0	0	0	0	0	0	0	0
Snrpd3		0		0.000123576	0.327378	NA		0.566459	0.759811	0.11863	-1.4449		-0.67368	-0.870764	1.31778	0.226662		NA	NA	NA	NA		0.561988	0.561988	0.36986	-1.49384		NA	NA	NA	NA		1		0	0	0	0	0	0	0	0	0	0	0	0	0	0	0
Snrpg		0		0.00368384	NA	NA		0.33548	0.921123	0.162098	-1.4187		-0.702965	-0.84486	0.228857	1.31897		NA	NA	NA	NA		0.792776	-0.299813	0.792776	-1.28574		NA	NA	NA	NA		0		0	0	0	0	0	0	0	0	0	0	0	0	0	0	0
Snx15		0		1.3e-05	NA	0.0425357		0.133965	1.36325	-0.711251	-0.785961		NA	NA	NA	NA		0.257739	0.837173	0.35623	-1.45114		-1.32487	0.0770737	0.144167	1.10363		NA	NA	NA	NA		1		0	0	0	0	0	0	0	0	0	0	0	0	0	0	0
Snx3		0		0.000174081	NA	0.0366188		-0.643105	1.37176	-0.832955	0.104302		NA	NA	NA	NA		0.164892	-0.759785	-0.755784	1.35068		0.68228	-0.546796	0.987324	-1.12281		NA	NA	NA	NA		0		0	0	0	0	0	0	0	0	0	0	0	0	0	0	0
Snx4		0		0.000475749	NA	0.0218079		0.354063	-0.14582	-1.29402	1.08577		NA	NA	NA	NA		-1.41655	0.0134579	0.768152	0.63494		0.644342	-0.71692	1.0532	-0.980622		NA	NA	NA	NA		1		0	0	0	0	0	0	0	0	0	0	0	0	0	0	0
Sox18		0		0.0300719	NA	NA		-0.824336	1.13015	0.552946	-0.858763		NA	NA	NA	NA		NA	NA	NA	NA		0.148051	-0.423528	1.31263	-1.03716		-0.739401	1.37703	0.10177	-0.739401		0		0	0	0	0	0	0	0	0	0	1	1	0	0	0	0
Sox2		0		1.84e-06	NA	NA		1.11139	0.340841	-0.181071	-1.27116		0.735343	0.555049	0.166788	-1.45718		NA	NA	NA	NA		0.96977	0.617984	-0.337172	-1.25058		NA	NA	NA	NA		0		0	0	1	1	0	0	0	0	0	1	0	0	0	1	0
Sox21		0		0.0200274	NA	NA		1.0511	0.0496206	-1.35252	0.251803		0.871194	0.117259	0.438177	-1.42663		NA	NA	NA	NA		-0.304242	-0.882742	1.43722	-0.250231		-0.621006	1.02556	0.658174	-1.06273		0		0	0	0	0	0	0	0	0	0	1	0	0	0	0	0
Sox4		0		0.00770535	NA	0.0396047		-1.18028	-0.46666	0.951811	0.695134		NA	NA	NA	NA		0.739187	0.52648	0.196463	-1.46213		-0.488093	-0.245653	1.46965	-0.735902		NA	NA	NA	NA		1		1	0	1	1	0	0	1	1	0	1	0	1	1	0	0
Sox7		0		0.00105306	NA	NA		-0.970441	-0.0408604	-0.373329	1.38463		NA	NA	NA	NA		NA	NA	NA	NA		1.36003	-0.364335	0.0129642	-1.00866		-0.808609	1.24713	0.370083	-0.808609		1		0	0	1	1	0	0	0	0	0	1	0	0	0	0	0
Sp5		0		0.00597424	NA	NA		-0.340058	-0.499579	-0.648424	1.48806		NA	NA	NA	NA		NA	NA	NA	NA		-0.451934	0.772748	0.875729	-1.19654		-0.109659	1.33868	-0.145117	-1.0839		1		0	0	0	0	0	0	0	0	0	0	0	0	0	0	0
Sp8		0		0.00296467	NA	NA		-0.879834	-0.200244	-0.35509	1.43517		NA	NA	NA	NA		NA	NA	NA	NA		0.47525	-0.655766	1.1691	-0.988588		-0.279691	1.46236	-0.386481	-0.796187		1		0	0	0	0	0	0	0	0	0	1	0	0	0	0	0
Spag16		0		3.99e-05	NA	0.0148652		-0.417822	-1.21681	0.7511	0.883537		NA	NA	NA	NA		1.22297	0.264121	-0.338033	-1.14905		0.846049	-0.865912	0.885774	-0.865912		NA	NA	NA	NA		1		0	0	0	0	1	0	0	0	0	1	0	0	0	0	0
Spata18		0		0.0118664	NA	NA		-0.568535	1.4965	-0.406117	-0.521848		NA	NA	NA	NA		NA	NA	NA	NA		0.937596	-0.290611	0.632322	-1.27931		-0.843903	0.824519	-0.886915	0.906299		0		0	0	0	0	0	0	0	0	0	1	0	0	0	0	0
Spata5		0		2.84e-05	NA	NA		0.81527	0.659053	-0.0991282	-1.37519		-1.32496	0.896031	0.632564	-0.203633		NA	NA	NA	NA		1.43536	-0.61905	-0.0740024	-0.742313		NA	NA	NA	NA		0		0	0	0	0	0	0	0	0	0	1	0	0	0	0	0
Spats2		0		0.00216087	NA	0.0158757		-0.347526	-1.06772	0.100286	1.31496		NA	NA	NA	NA		-0.626221	-0.490665	-0.375199	1.49209		1.36932	0.0625392	-0.496903	-0.934956		NA	NA	NA	NA		1		0	0	0	0	0	0	0	0	0	0	0	0	0	0	0
Spats2l		0		1.52e-05	NA	NA		-0.463682	-0.892967	-0.05221	1.40886		NA	NA	NA	NA		NA	NA	NA	NA		0.373463	-0.181887	1.08935	-1.28092		-0.780288	1.31161	0.248967	-0.780288		1		0	0	0	0	0	0	0	0	0	0	0	0	0	0	0
Spink10		0		2.2e-07	NA	0.0105204		0.918239	0.796442	-1.01928	-0.695398		NA	NA	NA	NA		-1.15479	-0.376141	0.345297	1.18564		0.982311	-0.191238	0.522503	-1.31358		NA	NA	NA	NA		0		0	0	0	0	0	0	0	0	0	0	0	0	0	0	0
Spn		0		0.00508803	NA	NA		-0.149925	0.415913	-1.30968	1.04369		-0.930442	0.378681	-0.682935	1.2347		NA	NA	NA	NA		-0.149499	-0.946901	1.40843	-0.312027		-0.806212	1.25347	0.35895	-0.806212		1		0	0	0	0	0	0	0	0	0	0	0	0	0	0	0
Spna2		0		2.92e-06	4.93549e-07	NA		-0.236871	-0.782772	-0.441841	1.46148		-0.188557	-0.768817	-0.499854	1.45723		NA	NA	NA	NA		-0.593114	1.09619	0.560874	-1.06395		NA	NA	NA	NA		1		0	0	0	0	1	1	0	0	1	0	0	0	0	0	0
Spnb3		0		2.55e-05	NA	NA		-1.11469	-0.147966	1.31632	-0.0536579		-0.992065	-0.48841	0.156559	1.32392		NA	NA	NA	NA		-0.283182	0.995799	0.558645	-1.27126		-1.38515	-0.0137185	0.472766	0.926102		1		0	0	0	0	0	0	0	0	1	0	0	0	0	0	0
Spock2		0		4.07e-05	NA	NA		-0.348842	-0.603737	1.49121	-0.538626		NA	NA	NA	NA		NA	NA	NA	NA		0.236795	0.431116	0.79188	-1.45979		-0.830413	0.482811	-0.830413	1.17802		1		0	0	0	0	0	0	0	0	0	0	0	0	0	0	0
Spon1		0		1.2e-06	NA	NA		-0.955255	-0.358937	1.39706	-0.0828706		NA	NA	NA	NA		NA	NA	NA	NA		0.208851	0.32561	0.896285	-1.43075		-0.823045	1.42352	-0.0595044	-0.54097		1		0	0	0	0	0	0	0	0	0	0	0	0	0	0	0
Spryd4		0		7.27e-05	NA	0.0153706		0.448683	1.19983	-0.836167	-0.812349		NA	NA	NA	NA		-1.45403	0.137326	0.665348	0.651353		1.36289	-0.555085	0.100152	-0.907956		NA	NA	NA	NA		0		0	0	0	0	0	0	0	0	0	0	0	0	0	0	0
Spsb3		0		6.24e-06	NA	0.0214986		0.336765	1.25043	-0.615499	-0.971692		NA	NA	NA	NA		-1.15913	-0.439722	0.495367	1.10348		1.04309	-0.323196	0.519934	-1.23983		NA	NA	NA	NA		0		0	0	0	0	0	0	0	0	0	0	0	0	0	0	0
Src		0		0.000145089	NA	0.0395875		-0.642173	-0.505455	-0.340954	1.48858		NA	NA	NA	NA		-1.40553	0.313842	0.139578	0.952108		-0.679491	-0.186741	1.46468	-0.598447		NA	NA	NA	NA		1		0	0	1	1	0	0	0	0	0	1	0	0	0	0	0
Srf		0		3.27e-05	NA	0.0397432		-1.1962	-0.139238	0.0941299	1.24131		NA	NA	NA	NA		0.112314	-0.804364	-0.678894	1.37094		-0.306448	0.582863	0.986106	-1.26252		NA	NA	NA	NA		1		0	0	0	0	0	1	0	0	0	1	1	1	0	1	0
Srfbp1		0		8.84e-06	NA	NA		0.891505	0.800246	-0.587211	-1.10454		1.43364	-0.0765587	-0.583737	-0.773346		NA	NA	NA	NA		0.95641	0.523502	-0.14156	-1.33835		NA	NA	NA	NA		0		0	0	0	0	0	0	0	0	0	0	0	0	0	0	0
Srp72		0		0.00187395	NA	NA		1.14578	-0.0208246	-1.28842	0.163468		0.39743	-1.48225	0.374202	0.710613		NA	NA	NA	NA		1.15097	-0.133587	0.24626	-1.26364		NA	NA	NA	NA		1		0	0	0	0	0	0	0	0	0	0	0	0	0	0	0
Srrm2		0		0.0109948	0.57506	NA		-1.09493	-0.27053	1.31348	0.0519739		-0.85102	0.587953	1.10505	-0.841985		NA	NA	NA	NA		0.642665	0.178287	0.642665	-1.46362		NA	NA	NA	NA		1		0	0	0	0	0	0	0	0	0	0	0	0	0	0	0
Srsf1		0		0	NA	NA		0.704739	0.735738	-0.0403314	-1.40015		-0.722784	0.0620666	1.3923	-0.731587		NA	NA	NA	NA		0.904359	-0.667017	0.805736	-1.04308		NA	NA	NA	NA		0		0	0	0	0	0	0	0	0	0	1	1	0	0	0	0
Srsf12		0		0	NA	NA		-0.392468	0.316263	1.20922	-1.13302		0.0303035	-1.26917	1.17661	0.0622577		NA	NA	NA	NA		0.377238	-0.322783	1.14581	-1.20026		NA	NA	NA	NA		1		0	0	0	0	0	0	0	0	0	0	0	0	0	0	0
Srsf3		0		0	NA	NA		0.793812	0.549301	0.0920387	-1.43515		-1.42083	0.0342534	0.596429	0.790149		NA	NA	NA	NA		0.775106	0.836985	-0.359252	-1.25284		NA	NA	NA	NA		0		0	0	0	0	0	0	0	0	0	0	0	0	0	0	0
Srsf5		0		0	NA	NA		0.39958	-0.141101	1.05123	-1.30971		-0.446258	0.45425	1.13497	-1.14296		NA	NA	NA	NA		0.987139	-0.185749	0.513073	-1.31446		NA	NA	NA	NA		1		0	0	0	0	0	0	0	0	0	0	0	0	0	0	0
Srsf9		0		0	NA	NA		-1.31748	-0.227883	0.677165	0.868197		-1.32778	-0.215328	0.76772	0.775392		NA	NA	NA	NA		0.350697	-0.674431	1.25039	-0.926653		NA	NA	NA	NA		1		0	0	0	0	0	0	0	0	0	0	0	0	0	0	0
Ssb		0		0.00021135	0.989533	NA		1.49675	-0.58653	-0.482078	-0.428147		-0.369676	1.45235	-0.251586	-0.831092		NA	NA	NA	NA		-0.00516978	-0.616887	1.41238	-0.790323		NA	NA	NA	NA		0		0	0	0	0	0	0	0	0	0	0	0	0	0	0	0
Ssbp1		0		5.27e-05	NA	NA		0.753906	0.413035	0.305392	-1.47233		-0.180472	1.42425	-0.334251	-0.909522		NA	NA	NA	NA		0.980198	-0.0166862	0.405588	-1.3691		NA	NA	NA	NA		0		0	0	0	0	0	0	0	0	0	1	0	0	0	0	0
Ssbp2		1		3.22e-06	NA	NA		-1.18662	-0.372415	1.12445	0.434587		NA	NA	NA	NA		NA	NA	NA	NA		-0.506849	-0.20418	1.462	-0.750974		-0.864746	0.931292	0.7982	-0.864746		1		0	0	0	0	0	0	0	0	0	0	0	0	0	0	0
Ssrp1		0		0	0.872403	NA		-1.36435	-0.127214	0.675115	0.816449		1.00133	0.147424	0.236736	-1.38549		NA	NA	NA	NA		0.823644	-0.35865	0.7885	-1.25349		NA	NA	NA	NA		1		0	0	0	0	0	0	0	0	0	0	0	0	0	0	0
Sssca1		1		3.09e-05	NA	0.045153		0.130257	1.22911	-0.156047	-1.20332		NA	NA	NA	NA		-0.476031	-0.996467	0.146197	1.3263		1.19473	-0.260486	0.26376	-1.198		NA	NA	NA	NA		0		0	0	0	0	0	0	0	0	0	0	0	0	0	0	0
St6gal2		0		4.15e-06	NA	NA		-1.19776	-0.180254	1.2291	0.148913		NA	NA	NA	NA		NA	NA	NA	NA		0.29564	1.00552	0.07572	-1.37688		-0.860983	-0.860983	0.729017	0.99295		1		0	0	0	0	0	0	0	0	0	0	0	0	0	0	0
St8sia5		0		0.000176182	NA	0.0449374		1.36781	-0.0199959	-0.341942	-1.00587		NA	NA	NA	NA		-0.645528	0.887294	0.819005	-1.06077		0.967611	0.241884	0.193307	-1.4028		-0.883076	1.43734	-0.259559	-0.294707		0		0	0	0	0	0	0	0	0	0	0	0	0	0	0	0
Stac2		0		2.89e-05	NA	NA		0.714423	1.00455	-0.820367	-0.898602		NA	NA	NA	NA		NA	NA	NA	NA		0.479404	-0.829822	1.18024	-0.829822		0.734318	-0.861354	0.988391	-0.861354		0		0	0	0	0	0	0	0	0	0	0	0	0	0	0	0
Stag3		0		0.00964819	NA	NA		0.592954	0.667335	0.209172	-1.46946		NA	NA	NA	NA		NA	NA	NA	NA		1.27523	0.118806	-0.256546	-1.13748		0.577448	1.11274	-0.845093	-0.845093		0		0	0	0	0	0	0	0	0	0	0	0	0	0	0	0
Stambpl1		0		5.91e-07	NA	0.0340643		1.37374	0.0423894	-0.940807	-0.47532		NA	NA	NA	NA		-0.996217	-0.465512	0.129813	1.33192		0.0871405	0.550924	0.795716	-1.43378		NA	NA	NA	NA		0		0	0	0	0	0	0	0	0	0	0	0	0	0	0	0
Stat1		0		0.000127593	NA	0.0351484		0.996282	0.455388	-1.33672	-0.114947		NA	NA	NA	NA		0.388139	0.897025	0.138082	-1.42325		1.00246	-0.600085	0.680289	-1.08267		NA	NA	NA	NA		0		0	0	0	0	0	0	0	0	0	0	0	0	0	0	0
Stat2		0		0	NA	0.0234473		-0.344498	-1.04001	1.34082	0.0436852		NA	NA	NA	NA		-1.47325	0.721455	0.490899	0.260893		1.1892	-0.634841	0.440147	-0.994508		NA	NA	NA	NA		1		0	0	0	0	0	0	0	0	0	0	0	0	0	0	0
Stat5a		0		0.00620071	NA	0.0439776		-1.12178	0.0501479	-0.227371	1.299		NA	NA	NA	NA		-1.42081	0.489086	0.858319	0.0734027		0.14189	-0.723155	1.36021	-0.778942		NA	NA	NA	NA		1		0	0	0	0	0	0	0	1	0	1	0	1	1	1	0
Stbd1		0		0.00244093	NA	NA		-0.75391	-0.948854	1.05336	0.6494		NA	NA	NA	NA		NA	NA	NA	NA		0.317975	0.272199	0.85614	-1.44631		-0.826301	1.19298	0.459622	-0.826301		1		0	0	0	0	0	0	0	0	0	0	0	0	0	0	0
Stk16		0		0.00972525	NA	0.0148273		-0.699735	1.27724	-0.885523	0.308015		NA	NA	NA	NA		-1.18494	-0.177903	0.117682	1.24516		1.1351	-0.731967	0.538201	-0.941335		NA	NA	NA	NA		1		0	0	0	0	0	0	0	0	0	0	0	0	0	0	0
Stmn1		1		5.53e-06	NA	NA		0.861081	0.676595	-0.21272	-1.32496		-0.917706	-0.505698	1.37843	0.0449757		NA	NA	NA	NA		0.00882442	-0.0130435	1.2268	-1.22258		NA	NA	NA	NA		0		0	0	0	0	1	1	0	0	0	1	0	0	0	0	0
Ston1		0		0.00500009	NA	0.0433972		-0.659398	-0.359828	-0.46924	1.48847		NA	NA	NA	NA		-0.949596	-0.557737	0.183067	1.32427		-0.787279	-0.787279	1.29756	0.277		NA	NA	NA	NA		1		0	0	0	0	0	0	0	0	0	0	0	0	0	0	0
Stx16		0		0.00343307	NA	0.00826082		-0.712269	-0.150239	1.4555	-0.592988		-1.02814	-0.220744	1.37088	-0.121999		-0.199678	-0.742873	-0.5197	1.46225		0.792392	-0.131483	0.70309	-1.364		NA	NA	NA	NA		1		0	0	0	0	0	0	0	0	0	0	0	0	0	0	0
Stx17		0		0.000372444	NA	NA		-0.476075	-0.517118	-0.50658	1.49977		NA	NA	NA	NA		NA	NA	NA	NA		0.924484	-0.396046	0.697252	-1.22569		-0.853877	1.0583	0.649458	-0.853877		1		0	0	0	0	0	0	0	0	0	0	0	0	0	0	0
Sufu		0		0.000580975	NA	0.0419095		-1.19307	-0.297448	0.310929	1.17959		NA	NA	NA	NA		-1.28159	0.626022	0.940461	-0.284896		1.23071	-0.283749	0.218057	-1.16502		NA	NA	NA	NA		1		0	0	0	0	0	0	0	0	0	1	0	0	0	0	0
Sumo3		0		2.92e-05	NA	0.0069822		0.134684	1.19402	-0.0840684	-1.24463		NA	NA	NA	NA		-0.677713	-0.657391	-0.112606	1.44771		0.671277	0.0967298	0.675505	-1.44351		NA	NA	NA	NA		0		0	0	0	0	0	0	0	0	0	0	0	0	0	0	0
Supt4h1		0		0.000645756	NA	NA		0.0479814	1.31821	-0.278885	-1.08731		0.562873	0.841064	0.00168805	-1.40563		NA	NA	NA	NA		1.23885	-0.198131	0.144648	-1.18536		NA	NA	NA	NA		0		0	0	0	0	0	0	0	0	0	0	0	0	0	0	0
Surf2		0		0.000803092	NA	0.0437956		0.122433	1.0913	0.120292	-1.33402		NA	NA	NA	NA		0.297745	-0.618259	-0.952788	1.2733		0.917653	0.00839407	0.466778	-1.39282		NA	NA	NA	NA		0		0	0	0	0	0	0	0	0	0	0	0	0	0	0	0
Susd4		0		9.27e-06	NA	0.0322505		-0.703328	-0.845163	0.230132	1.31836		NA	NA	NA	NA		1.38228	0.0334876	-0.50055	-0.915219		0.371869	-0.945324	1.23637	-0.662918		NA	NA	NA	NA		1		0	0	0	0	0	0	0	0	0	0	0	0	0	0	0
Suz12		0		0.00651988	0.612678	NA		1.16662	0.365622	-0.359027	-1.17321		1.38303	-0.497045	0.0301356	-0.916118		NA	NA	NA	NA		0.795386	-0.310902	0.795386	-1.27987		NA	NA	NA	NA		0		0	0	0	0	0	0	0	0	0	0	0	0	0	0	0
Syf2		0		8.93e-07	NA	NA		0.990802	0.730493	-0.820254	-0.901041		1.10203	0.111536	-1.32676	0.113191		NA	NA	NA	NA		0.119913	-0.403119	1.32122	-1.03802		NA	NA	NA	NA		0		0	0	0	0	0	0	0	0	0	0	0	0	0	0	0
Sympk		0		0.0279426	NA	NA		-1.12361	-0.562332	0.848969	0.836975		-0.670271	-0.406294	1.48859	-0.412024		NA	NA	NA	NA		1.0911	0.120512	0.122538	-1.33415		NA	NA	NA	NA		1		0	0	0	0	0	0	0	0	0	0	0	0	0	0	0
Syne2		0		2.46e-07	NA	NA		-0.93653	-0.756045	1.09011	0.60246		NA	NA	NA	NA		NA	NA	NA	NA		-0.2297	0.243188	1.19492	-1.20841		-0.4119	1.48579	-0.385079	-0.688816		1		0	0	0	0	1	1	0	0	1	0	0	0	0	0	0
Sys1		0		0.000860333	NA	0.0202402		-0.428136	1.00634	-1.19376	0.61556		NA	NA	NA	NA		-0.211871	-0.69713	-0.559397	1.4684		0.888244	-0.276209	0.680755	-1.29279		NA	NA	NA	NA		0		0	0	0	0	0	0	0	0	0	0	0	0	0	0	0
T		0		0.00183387	NA	0.0380137		-0.525169	-0.441375	-0.53218	1.49872		NA	NA	NA	NA		-0.855653	1.02125	0.695407	-0.861001		-0.337813	0.702227	0.896302	-1.26072		0.0369292	1.38383	-0.517533	-0.903224		1		1	0	0	0	0	0	1	0	0	1	0	0	0	0	0
Taf10		0		0.0296347	NA	NA		-1.04858	-0.433831	0.187351	1.29506		0.111629	0.294169	0.984255	-1.39005		NA	NA	NA	NA		-0.38148	0.290513	1.22148	-1.13051		NA	NA	NA	NA		1		0	0	0	0	0	0	0	0	0	1	1	0	0	0	0
Taf15		0		0.00401311	NA	0.00489456		0.349964	0.281003	0.824583	-1.45555		0.892609	0.320655	0.21933	-1.43259		-1.15725	-0.369383	0.339631	1.187		1.16684	0.371716	-0.37132	-1.16723		NA	NA	NA	NA		0		0	0	0	0	0	0	0	0	0	0	0	0	0	0	0
Taf5		0		0.000144165	NA	0.0380989		1.16171	0.459278	-0.559797	-1.06119		-1.41119	0.914442	0.0919205	0.404828		-0.11622	-0.902881	-0.399299	1.4184		-0.670765	0.560001	1.1114	-1.00063		NA	NA	NA	NA		0		0	0	0	0	1	0	0	0	0	0	0	0	0	0	0
Taf9		0		0.000655834	NA	0.0319476		0.758568	0.967173	-0.868281	-0.85746		0.684015	-0.140114	0.81538	-1.35928		-0.418819	-0.713142	-0.349266	1.48123		0.596979	0.181741	0.684741	-1.46346		NA	NA	NA	NA		0		0	0	0	0	0	0	0	0	0	0	0	0	0	0	0
Tagln2		0		1.23e-07	NA	NA		-0.92077	-0.501092	0.0437559	1.37811		-1.12235	-0.175061	1.30751	-0.0100971		NA	NA	NA	NA		-0.702533	0.407774	1.219	-0.924238		NA	NA	NA	NA		1		0	0	0	0	0	0	0	0	0	1	0	0	0	0	0
Tanc1		0		0	NA	NA		0.228329	0.251308	-1.41661	0.936974		-0.760046	0.807387	0.916897	-0.964238		NA	NA	NA	NA		-0.277195	-0.732166	1.47362	-0.464259		NA	NA	NA	NA		0		0	0	0	0	0	0	0	0	0	0	0	0	0	0	0
Tanc2		0		0	NA	NA		-0.870426	-0.779201	0.454295	1.19533		NA	NA	NA	NA		NA	NA	NA	NA		0.793873	-1.21259	0.846432	-0.427712		0.113833	0.794972	0.531015	-1.43982		1		0	0	0	0	0	0	0	0	0	0	0	0	0	0	0
Tap2		0		4.86e-06	NA	0.0147402		-1.08627	-0.484966	0.367034	1.2042		NA	NA	NA	NA		1.15728	-0.0896573	0.201969	-1.26959		0.523163	-0.568613	1.11861	-1.07316		NA	NA	NA	NA		1		0	0	0	0	0	0	0	0	0	0	0	0	0	0	0
Tapbp		0		1.6e-06	NA	0.0464222		-0.910326	-0.319867	-0.194936	1.42513		NA	NA	NA	NA		-0.672301	-0.588441	-0.208383	1.46912		-0.429246	-0.051234	1.40164	-0.921159		NA	NA	NA	NA		1		0	0	0	0	0	0	0	0	0	0	0	0	0	0	0
Tarbp2		0		0.000471404	NA	0.023674		-0.672158	1.39914	0.0404772	-0.767454		NA	NA	NA	NA		-1.25977	0.482422	1.05129	-0.273934		1.24209	-0.015678	-0.0195152	-1.20689		NA	NA	NA	NA		0		0	0	0	0	0	0	0	0	0	0	0	0	0	0	0
Tbc1d10a		0		0.000127952	NA	0.0435586		-0.740914	1.42532	-0.646585	-0.0378234		NA	NA	NA	NA		-0.0506018	-0.921677	-0.42909	1.40137		0.9214	-0.690954	0.79226	-1.02271		NA	NA	NA	NA		0		0	0	0	0	0	0	0	0	0	0	0	0	0	0	0
Tbc1d10b		0		0.00864602	NA	NA		1.21263	-0.340733	-1.15474	0.282846		-0.609409	-0.795953	-0.00709324	1.41246		NA	NA	NA	NA		-0.927265	-0.0489772	1.39951	-0.423267		NA	NA	NA	NA		1		0	0	0	0	0	0	0	0	0	0	0	0	0	0	0
Tbc1d13		0		1.13e-06	NA	0.00585234		1.08277	0.603785	-0.700404	-0.98615		NA	NA	NA	NA		0.477376	-1.40091	0.024111	0.899427		1.39924	-0.156181	-0.271435	-0.971625		NA	NA	NA	NA		0		0	0	0	0	0	0	0	0	0	0	0	0	0	0	0
Tbc1d22b		0		0.010132	NA	0.0115418		-1.21161	-0.398259	0.60803	1.00184		NA	NA	NA	NA		-0.614259	-0.681428	-0.164234	1.45992		-0.0964928	-0.792052	1.43639	-0.547844		NA	NA	NA	NA		1		0	0	0	0	0	0	0	0	0	0	0	0	0	0	0
Tbp		0		0.00149134	NA	0.00325351		1.302	0.182201	-0.450412	-1.03379		NA	NA	NA	NA		-0.725042	-0.589378	-0.13749	1.45191		-1.29157	0.698975	0.87409	-0.28149		NA	NA	NA	NA		1		0	0	0	0	0	0	0	0	0	0	0	0	0	0	0
Tbx15		0		2.46e-06	NA	NA		1.15605	0.0898967	-1.28603	0.04008		NA	NA	NA	NA		NA	NA	NA	NA		1.00502	-0.428469	0.617307	-1.19385		0.142457	1.34604	-0.570961	-0.917539		0		0	0	0	0	0	0	0	0	0	1	0	0	0	0	0
Tbx3		0		4.85e-08	NA	NA		1.24113	0.379844	-0.838109	-0.782868		-0.297515	1.47935	-0.479913	-0.701921		NA	NA	NA	NA		-0.775033	0.493781	1.16921	-0.887954		-1.30729	1.10645	0.25306	-0.0522253		1		0	0	0	0	0	0	0	0	0	1	1	0	0	0	0
Tcea3		0		3.43e-08	NA	NA		1.01391	0.704117	-0.845145	-0.872886		1.32665	-0.362871	0.0855135	-1.04929		NA	NA	NA	NA		0.948315	0.358184	0.0947252	-1.40122		NA	NA	NA	NA		0		0	0	0	0	0	0	0	0	0	0	0	0	0	0	0
Tcf15		0		1.17e-08	NA	0.0247969		0.558039	0.980753	-0.248448	-1.29034		NA	NA	NA	NA		-0.638322	-0.34074	-0.509759	1.48882		0.53521	-0.38192	1.05383	-1.20712		NA	NA	NA	NA		0		0	0	0	0	0	0	0	0	0	1	0	0	0	0	0
Tcf3		0		0.00014456	NA	NA		-1.469	0.77369	0.377032	0.318274		0.503178	1.08886	-1.17937	-0.412664		NA	NA	NA	NA		1.33031	-0.52851	0.160121	-0.961926		NA	NA	NA	NA		1		0	0	0	0	0	0	0	1	0	1	0	1	1	1	0
Tcfap2c		0		5.38e-05	NA	0.0220215		0.425762	-0.570181	-1.04206	1.18648		NA	NA	NA	NA		0.151899	-0.873835	-0.627147	1.34908		-0.583467	-0.0111274	1.41145	-0.816855		-0.504012	1.36925	0.0657828	-0.93102		1		0	0	0	0	0	0	0	0	0	1	0	0	0	0	0
Tcfe3		0		0.000114069	NA	NA		-1.20261	1.00895	0.605255	-0.4116		-0.654658	1.47371	-0.588651	-0.230402		NA	NA	NA	NA		1.12338	-0.666544	0.54274	-0.99958		NA	NA	NA	NA		0		0	0	0	0	0	0	0	0	0	0	0	0	0	0	0
Tcp1		0		0.0495407	NA	0.00503373		0.266281	0.00966824	1.0643	-1.34025		-1.29504	-0.21346	1.01836	0.490145		-0.191219	-1.21988	0.215792	1.19531		0.693051	0.0413622	0.693051	-1.42746		NA	NA	NA	NA		0		0	0	0	0	1	0	0	0	0	0	0	0	0	0	0
Tcp11l2		0		0.00147715	NA	0.00429117		1.05352	0.533427	-1.20961	-0.377339		NA	NA	NA	NA		-1.45795	0.163969	0.718693	0.575292		0.982465	-0.349788	0.608937	-1.24161		NA	NA	NA	NA		0		0	0	0	0	0	0	0	0	0	0	0	0	0	0	0
Tdrkh		0		1.21e-05	NA	NA		-1.08183	-0.61353	0.937388	0.757974		NA	NA	NA	NA		NA	NA	NA	NA		1.11496	-0.316232	0.418527	-1.21725		-0.131154	1.4025	-0.313479	-0.95787		1		0	0	0	0	0	0	0	0	0	0	0	0	0	0	0
Terf1		0		4e-07	NA	0.0205083		1.09758	0.348655	-0.162779	-1.28346		1.38693	0.0167187	-0.915183	-0.488463		-0.372518	-0.816632	-0.267778	1.45693		0.0135899	0.76037	0.643104	-1.41706		NA	NA	NA	NA		0		0	0	0	0	1	0	0	0	0	0	0	0	0	0	0
Tex19.1		0		5.27e-05	NA	0.0480065		0.284458	1.29221	-0.731959	-0.844704		NA	NA	NA	NA		-0.808337	-0.646818	0.0682295	1.38693		0.448309	-0.214696	1.05059	-1.2842		NA	NA	NA	NA		0		0	0	0	0	0	0	0	0	0	0	0	0	0	0	0
Tex261		0		0.000572857	NA	NA		-1.26239	1.02967	-0.283064	0.515785		0.863666	-1.15048	-0.523427	0.810243		NA	NA	NA	NA		0.808706	0.259025	0.390492	-1.45822		NA	NA	NA	NA		1		0	0	0	0	0	0	0	0	0	0	0	0	0	0	0
Tfrc		1		0.00153848	NA	0.0373855		0.493946	0.884082	0.0268558	-1.40488		NA	NA	NA	NA		-0.770819	-0.607585	-0.0479132	1.42632		-0.0661306	0.640059	0.813321	-1.38725		NA	NA	NA	NA		0		0	0	0	0	0	0	0	0	0	0	0	0	0	0	0
Tgfbi		0		7.98e-05	NA	0.0237024		0.44218	-0.0327568	-1.37081	0.961391		NA	NA	NA	NA		-1.39152	0.429643	0.93727	0.024606		NA	NA	NA	NA		-0.85782	1.02601	0.689625	-0.85782		1		0	0	0	0	0	0	0	0	0	0	0	0	0	0	0
Tgif2		0		0	NA	NA		-1.28458	0.485071	1.03022	-0.230711		0.441236	-0.260587	1.0761	-1.25675		NA	NA	NA	NA		-0.598467	-0.320842	1.48833	-0.569018		NA	NA	NA	NA		1		0	0	0	0	0	0	0	0	0	1	0	0	0	1	0
Th1l		0		0.0104009	NA	0.0219709		-0.705691	0.0291474	1.40417	-0.727631		NA	NA	NA	NA		-1.2404	-0.373758	0.709747	0.904414		-0.145962	-0.205758	1.37471	-1.02299		NA	NA	NA	NA		1		0	0	0	0	0	0	0	0	0	0	0	0	0	0	0
Thrap3		0		2.59e-07	0.120347	NA		0.429498	0.574514	0.493344	-1.49736		0.634963	1.06958	-0.859501	-0.845038		NA	NA	NA	NA		0.280247	-0.528124	1.2667	-1.01883		NA	NA	NA	NA		0		0	0	0	0	0	0	0	0	0	0	0	0	0	0	0
Tiam2		0		3.19e-06	NA	NA		1.13328	0.431167	-1.17338	-0.391067		NA	NA	NA	NA		NA	NA	NA	NA		0.264213	-0.00279006	1.07262	-1.33404		-0.296554	-0.0229039	1.35566	-1.0362		0		0	0	0	0	0	0	0	0	0	0	0	0	0	0	0
Tifa		0		0.00701676	NA	NA		-0.467372	-0.913344	1.3954	-0.0146878		NA	NA	NA	NA		NA	NA	NA	NA		1.4453	-0.565051	-0.120434	-0.759816		1.36577	-0.399196	0.020789	-0.987362		1		0	0	0	0	0	0	0	0	0	0	0	0	0	0	0
Timm9		0		0.0493255	NA	NA		0.954067	0.64482	-0.354615	-1.24427		-0.0627231	1.19461	0.11537	-1.24726		NA	NA	NA	NA		0.742451	0.52788	0.190437	-1.46077		NA	NA	NA	NA		0		0	0	0	0	0	0	0	0	0	0	0	0	0	0	0
Tinf2		0		0.0153961	NA	NA		-0.680528	-0.451915	1.48585	-0.35341		-0.0632508	-1.17434	-0.0335587	1.27114		NA	NA	NA	NA		-0.516968	0.744293	0.923867	-1.15119		NA	NA	NA	NA		1		0	0	0	0	0	0	0	0	0	0	0	0	0	0	0
Tkt		0		0.000873997	NA	NA		-0.782249	0.634525	1.06748	-0.919756		-1.26221	0.546486	1.01057	-0.294839		NA	NA	NA	NA		0.707005	0.449356	0.324492	-1.48085		NA	NA	NA	NA		0		0	0	0	0	0	0	0	0	0	0	0	0	0	0	0
Tlcd2		0		6.85e-05	NA	0.00796691		-1.18954	-0.424805	1.03244	0.581902		NA	NA	NA	NA		-1.26609	-0.142344	0.265524	1.14291		0.463982	0.11627	0.850675	-1.43093		NA	NA	NA	NA		1		0	0	0	0	0	0	0	0	0	0	0	0	0	0	0
Tm6sf1		0		5.56e-08	NA	NA		-0.107022	-1.12642	1.30919	-0.0757524		NA	NA	NA	NA		NA	NA	NA	NA		-0.191633	-0.440991	1.4496	-0.816979		-0.783978	1.30432	0.263636	-0.783978		1		0	0	0	0	0	0	0	0	0	0	0	0	0	0	0
Tm9sf4		0		0.00015371	NA	0.0264241		-1.0065	-0.200936	-0.176552	1.38399		NA	NA	NA	NA		-0.853534	-0.47418	-0.0994322	1.42715		1.01001	-0.539392	0.653004	-1.12362		NA	NA	NA	NA		1		0	0	0	0	0	0	0	0	0	0	0	0	0	0	0
Tmco6		0		0.000303496	NA	0.0298261		-0.305497	-0.0364058	1.36403	-1.02213		NA	NA	NA	NA		-1.01422	-0.367325	0.0266518	1.35489		-0.113352	-0.850858	1.43035	-0.46614		NA	NA	NA	NA		1		0	0	0	0	0	0	0	0	0	0	0	0	0	0	0
Tmed9		0		0.00904882	NA	0.035432		-0.986208	0.492729	-0.665086	1.15856		NA	NA	NA	NA		-1.17308	-0.464232	0.634301	1.00301		0.776065	-0.232514	0.776065	-1.31962		NA	NA	NA	NA		1		0	0	0	0	0	0	0	0	0	0	0	0	0	0	0
Tmeff2		0		0.0246373	NA	0.0170184		-0.887717	0.251229	1.30472	-0.668236		NA	NA	NA	NA		1.39946	-0.835144	-0.586142	0.0218237		1.1627	-0.000695441	0.116492	-1.2785		-0.0148471	1.3028	-0.15762	-1.13033		1		0	0	0	0	0	0	0	0	0	0	0	0	0	0	0
Tmem102		0		1.67e-05	NA	NA		0.571694	0.738224	0.141987	-1.45191		NA	NA	NA	NA		NA	NA	NA	NA		-0.0956555	-0.4285	1.41747	-0.893316		-0.518155	-1.06439	1.20742	0.37513		0		0	0	0	0	0	0	0	0	0	0	0	0	0	0	0
Tmem104		0		0.000396144	NA	0.0449608		0.0823596	0.973575	-1.39048	0.33455		NA	NA	NA	NA		-1.49157	0.349723	0.593356	0.548491		1.47424	-0.376431	-0.345998	-0.751807		NA	NA	NA	NA		0		0	0	0	0	0	0	0	0	0	0	0	0	0	0	0
Tmem106a		0		0.00879853	NA	0.0284223		0.158407	0.970605	0.270809	-1.39982		NA	NA	NA	NA		-1.46569	0.242212	0.462314	0.76116		1.247	-0.128497	0.0743649	-1.19287		NA	NA	NA	NA		0		0	0	0	0	0	0	0	0	0	0	0	0	0	0	0
Tmem106c		0		0.000120951	NA	0.031196		-0.243055	-0.316204	1.4382	-0.878937		NA	NA	NA	NA		-1.07354	0.946567	0.750314	-0.623344		1.13073	-0.579112	0.50967	-1.06128		NA	NA	NA	NA		1		0	0	0	0	0	0	0	0	0	0	0	0	0	0	0
Tmem109		0		5.5e-06	NA	0.0473783		-0.892322	0.175956	-0.620646	1.33701		NA	NA	NA	NA		0.263719	-1.17831	-0.292301	1.20689		-0.651584	-0.651584	1.45835	-0.155185		NA	NA	NA	NA		1		0	0	0	0	0	0	0	0	0	0	0	0	0	0	0
Tmem117		0		5.96e-06	NA	NA		1.12689	0.470653	-0.45778	-1.13976		NA	NA	NA	NA		NA	NA	NA	NA		-0.387824	0.580638	1.02025	-1.21307		0.284917	0.267477	0.884559	-1.43695		0		0	0	0	0	0	0	0	0	0	0	0	0	0	0	0
Tmem14c		0		0	NA	0.0310065		-0.73729	-0.293225	-0.443764	1.47428		NA	NA	NA	NA		-1.44836	0.167686	0.475922	0.804754		0.773641	-0.64244	0.929423	-1.06062		NA	NA	NA	NA		1		0	0	0	0	0	0	0	0	0	0	0	0	0	0	0
Tmem18		0		0.00831806	NA	0.0488852		-1.29443	-0.271592	0.893664	0.672355		NA	NA	NA	NA		0.862241	-0.700279	-1.01721	0.855244		1.44304	-0.105269	-0.59225	-0.745519		NA	NA	NA	NA		1		0	0	0	0	0	0	0	0	0	0	0	0	0	0	0
Tmem2		0		2.23e-07	NA	0.00857499		1.2442	0.272586	-0.421235	-1.09555		NA	NA	NA	NA		-1.32921	-0.13413	0.462857	1.00048		0.874366	-0.484426	0.786047	-1.17599		NA	NA	NA	NA		0		0	0	0	0	0	0	0	0	0	0	0	0	0	0	0
Tmem20		0		7.42e-10	NA	0.0350281		0.918257	0.611669	-0.211641	-1.31828		NA	NA	NA	NA		-1.24297	-0.209803	0.304657	1.14812		0.475748	-0.537703	1.14512	-1.08316		NA	NA	NA	NA		0		0	0	0	0	0	0	0	0	0	0	0	0	0	0	0
Tmem220		0		0.000340034	NA	0.0474911		0.621673	0.243597	0.611357	-1.47663		NA	NA	NA	NA		-0.667183	0.211185	1.32488	-0.868883		1.07247	0.340498	-0.100007	-1.31296		NA	NA	NA	NA		0		0	0	0	0	0	0	0	0	0	0	0	0	0	0	0
Tmem48		0		0.00404662	0.0862539	NA		0.458535	0.940033	-1.38049	-0.0180757		0.510542	0.72795	0.230019	-1.46851		NA	NA	NA	NA		0.866249	0.216224	0.357926	-1.4404		NA	NA	NA	NA		0		0	0	0	0	0	0	0	0	0	0	0	0	0	0	0
Tmem98		0		0.0013503	NA	0.0109518		-1.01004	0.322337	1.24924	-0.561538		NA	NA	NA	NA		-1.39044	-0.0576556	0.810212	0.637886		0.174235	-0.499208	1.3174	-0.992422		NA	NA	NA	NA		1		0	0	0	0	0	0	0	0	0	0	0	0	0	0	0
Tmx1		0		0.000170086	NA	0.00968697		0.0102893	-0.988155	-0.390082	1.36795		NA	NA	NA	NA		-1.07715	-0.522387	0.420557	1.17898		0.132426	0.527143	0.785354	-1.44492		NA	NA	NA	NA		1		0	0	0	0	0	0	0	0	0	0	0	0	0	0	0
Tnfaip2		0		0.00546287	NA	NA		-0.27827	-0.533188	-0.668758	1.48022		NA	NA	NA	NA		NA	NA	NA	NA		1.04325	-0.461017	0.583414	-1.16564		1.08618	0.0283183	0.216814	-1.33131		1		0	0	0	0	0	0	0	0	0	1	0	0	0	0	0
Tnfaip8		0		0.000451474	NA	0.0490951		1.39421	-0.986021	-0.221913	-0.186276		NA	NA	NA	NA		-1.29886	0.520454	0.997121	-0.218715		-0.584857	0.0312945	1.39565	-0.842091		NA	NA	NA	NA		1		0	0	0	0	0	0	0	0	0	0	0	0	0	0	0
Tnnc1		0		7.75e-06	NA	0.041257		-0.449257	-0.654038	-0.386907	1.4902		NA	NA	NA	NA		-1.2102	1.22876	0.103383	-0.121942		0.730484	-0.861087	0.99169	-0.861087		NA	NA	NA	NA		1		0	0	0	0	0	0	0	0	1	1	0	0	0	0	0
Tomm22		0		0	NA	NA		0.373004	1.22827	-0.613337	-0.987942		-1.49683	0.43923	0.46837	0.589234		NA	NA	NA	NA		0.0955578	0.27643	1.00675	-1.37874		NA	NA	NA	NA		0		0	0	0	0	0	0	0	0	0	0	0	0	0	0	0
Top2b		0		0.000788259	NA	NA		-0.369208	-1.13455	0.279735	1.22402		-1.38576	0.565642	0.870184	-0.0500693		NA	NA	NA	NA		-0.722227	-0.0770266	1.43718	-0.637931		NA	NA	NA	NA		1		0	0	0	0	0	0	0	0	0	1	0	0	0	0	0
Top3b		0		2.57e-06	NA	0.0121474		1.27457	-0.00201593	-0.104401	-1.16815		NA	NA	NA	NA		-1.08254	-0.247091	0.000329967	1.3293		1.04789	0.0775225	0.231852	-1.35726		NA	NA	NA	NA		0		0	0	0	0	0	0	0	0	0	0	0	0	0	0	0
Tox4		0		0	NA	0.0340287		-0.430987	-0.519604	-0.547556	1.49815		0.944726	0.605143	-0.2552	-1.29467		0.500196	-0.669406	-0.98483	1.15404		0.235876	-0.360499	1.24693	-1.12231		NA	NA	NA	NA		1		0	0	0	0	0	0	0	0	0	0	0	0	0	0	0
Tpi1		0		0.000216156	0.00163714	NA		-1.0778	-0.153094	1.34255	-0.111665		-1.20917	-0.42476	0.923308	0.710623		NA	NA	NA	NA		0.916813	-0.865258	0.813702	-0.865258		NA	NA	NA	NA		1		0	0	0	0	0	0	0	0	0	1	1	0	0	0	0
Tpm4		0		3.22e-07	NA	NA		-0.5637	-0.916724	0.129462	1.35096		-0.766163	-0.422544	-0.2797	1.46841		NA	NA	NA	NA		-0.598247	-0.399113	1.49503	-0.497675		NA	NA	NA	NA		1		0	0	0	0	1	0	0	0	1	0	0	0	0	0	0
Tpx2		0		0	0.634629	NA		0.723503	0.91446	-0.432429	-1.20553		-0.474273	0.206338	-1.02719	1.29513		NA	NA	NA	NA		0.989135	-0.358887	0.605258	-1.23551		NA	NA	NA	NA		0		0	0	0	0	1	1	0	0	0	0	0	0	0	0	0
Traf3ip2		0		0.00264733	NA	0.0231915		0.935911	-0.0028781	-1.38543	0.452392		NA	NA	NA	NA		0.0602146	-1.10482	-0.261965	1.30657		0.582349	-0.845759	1.10917	-0.845759		NA	NA	NA	NA		1		0	0	0	0	0	0	0	0	0	0	0	0	0	0	0
Trim23		0		7.4e-06	NA	0.0385413		1.44866	-0.118751	-0.703341	-0.62657		NA	NA	NA	NA		1.18031	-1.01338	-0.615438	0.448515		-0.98337	0.0552369	1.35827	-0.430142		NA	NA	NA	NA		1		0	0	0	0	0	0	0	0	0	0	0	0	0	0	0
Trim24		0		9.11e-08	NA	NA		0.95233	0.327149	0.124298	-1.40378		-0.82493	1.13811	0.541683	-0.85486		NA	NA	NA	NA		-0.429364	0.374227	1.18387	-1.12874		NA	NA	NA	NA		0		0	0	0	0	0	0	0	0	0	0	0	0	0	0	0
Trim25		0		1.98e-07	NA	0.0130097		0.894213	0.832968	-0.950107	-0.777074		NA	NA	NA	NA		-0.398346	-0.937573	-0.0634557	1.39937		-0.100298	-0.665168	1.44446	-0.678993		NA	NA	NA	NA		0		0	0	0	0	0	0	0	0	0	0	0	0	0	0	0
Trim27		0		0.00424167	NA	0.0174659		-0.820025	1.26243	-0.785099	0.34269		NA	NA	NA	NA		-0.127801	-0.606925	-0.715549	1.45028		-0.542293	-0.209408	1.46662	-0.714916		NA	NA	NA	NA		1		0	0	0	0	0	0	0	0	0	0	0	0	0	0	0
Trim28		0		0.000200795	0.0202918	NA		0.876342	0.855561	-0.878157	-0.853746		1.32842	0.17603	-0.561634	-0.942811		NA	NA	NA	NA		0.711795	-0.0141599	0.711795	-1.40943		NA	NA	NA	NA		0		0	0	0	0	0	0	0	0	0	1	0	0	0	0	0
Trim67		0		0.000524221	NA	NA		-0.888046	-0.516336	0.00986596	1.39452		NA	NA	NA	NA		NA	NA	NA	NA		-0.246196	-0.181563	1.40025	-0.972488		0.472352	1.18481	-0.828583	-0.828583		1		0	0	0	0	1	0	0	0	0	0	0	0	0	0	0
Triobp		0		3.81e-05	NA	NA		-0.919683	-0.774628	0.603445	1.09087		0.422987	0.340503	0.716818	-1.48031		NA	NA	NA	NA		0.0631724	-0.739734	1.39183	-0.71527		NA	NA	NA	NA		1		0	0	0	0	1	0	0	0	1	0	0	0	0	0	0
Trmt2a		0		0.000121979	NA	0.01402		-0.812122	1.43813	-0.117709	-0.508303		NA	NA	NA	NA		-1.12272	-0.515653	0.562779	1.07559		0.863467	-0.957546	0.863467	-0.769388		NA	NA	NA	NA		0		0	0	0	0	0	0	0	0	0	0	0	0	0	0	0
Trmt61a		0		1.45e-05	NA	0.0273332		-0.592221	1.49576	-0.408211	-0.495326		NA	NA	NA	NA		-1.31358	-0.243525	0.740451	0.816657		0.924614	0.307758	0.187246	-1.41962		NA	NA	NA	NA		0		0	0	0	0	0	0	0	0	0	0	0	0	0	0	0
Trpc6		0		0.0045955	NA	NA		-0.319498	-0.398344	-0.75499	1.47283		NA	NA	NA	NA		NA	NA	NA	NA		0.556178	0.112216	0.773661	-1.44205		-0.846269	1.10638	-0.846269	0.58616		1		0	0	0	0	0	0	0	0	0	0	0	0	0	0	0
Trpv2		0		2.86e-05	NA	0.0167837		-0.938541	-0.60095	0.234496	1.30499		NA	NA	NA	NA		1.32793	-0.195231	-0.0386321	-1.09407		-0.100427	0.37593	1.04771	-1.32321		NA	NA	NA	NA		1		0	0	0	0	0	0	0	0	0	0	0	0	0	0	0
Tsc22d1		0		1.01e-05	NA	0.0256796		0.816547	-1.1279	-0.555885	0.867233		NA	NA	NA	NA		-0.511791	-0.838299	-0.0746051	1.4247		1.33992	-0.764483	-0.764483	0.189042		NA	NA	NA	NA		1		0	0	0	0	0	0	0	0	0	0	0	0	0	0	0
Tspan31		0		0.000762468	NA	0.0234208		-0.653721	0.214437	-0.882669	1.32195		NA	NA	NA	NA		-1.32231	-0.00398681	0.231901	1.0944		1.02089	-0.319048	0.546218	-1.24806		NA	NA	NA	NA		1		0	0	0	0	0	0	0	0	0	0	0	0	0	0	0
Tspan5		0		4.54e-07	NA	NA		-1.48231	0.33074	0.698866	0.452708		NA	NA	NA	NA		NA	NA	NA	NA		0.156597	-0.624036	1.34656	-0.879117		1.00914	0.340991	0.0155572	-1.36569		1		0	0	0	0	0	0	0	0	0	0	0	0	0	0	0
Tspo		0		0.00818204	NA	0.0482179		-0.880494	-0.444788	-0.0952207	1.4205		NA	NA	NA	NA		0.196071	-0.856323	-0.672446	1.3327		1.37161	-0.390564	0.00188446	-0.982929		NA	NA	NA	NA		1		0	0	0	0	0	0	0	0	0	0	0	0	0	1	0
Tsr1		0		0	NA	0.0385778		0.268083	1.30056	-0.840725	-0.727916		-0.357435	-1.11583	0.216094	1.25717		-0.907982	-0.695997	0.352111	1.25187		0.652168	0.929279	-1.27064	-0.310811		NA	NA	NA	NA		0		0	0	0	0	0	0	0	0	0	0	0	0	0	0	0
Ttc32		0		0.000432931	NA	0.0276536		0.920897	0.113995	0.377946	-1.41284		NA	NA	NA	NA		0.571264	-1.44811	0.128428	0.74842		-0.0558288	-0.338962	1.38147	-0.986677		NA	NA	NA	NA		0		0	0	0	0	0	0	0	0	0	0	0	0	0	0	0
Ttc8		0		8.01e-05	NA	0.0153223		-0.567419	-1.01429	0.344569	1.23714		NA	NA	NA	NA		0.628615	0.437266	0.427682	-1.49356		0.841427	0.448546	0.148357	-1.43833		NA	NA	NA	NA		1		0	0	0	0	1	0	0	0	0	1	0	0	0	0	0
Ttc9		0		0.000677069	NA	NA		-0.102645	0.0509455	-1.19594	1.24764		NA	NA	NA	NA		NA	NA	NA	NA		0.18434	-0.717653	1.34108	-0.807769		-1.44783	0.643284	0.113898	0.690649		1		0	0	0	0	0	0	0	0	0	0	0	0	0	0	0
Ttyh2		0		0.000707407	NA	0.0314372		1.26396	-0.345619	-1.1154	0.197059		NA	NA	NA	NA		-1.09224	-0.23652	0.00549008	1.32327		0.268212	-0.589986	1.28521	-0.963437		NA	NA	NA	NA		0		0	0	0	0	0	0	0	0	0	0	0	0	0	0	0
Tub		0		0.0285494	NA	NA		-0.390092	-0.0450096	1.3904	-0.955298		NA	NA	NA	NA		NA	NA	NA	NA		-0.149668	0.182588	1.19674	-1.22966		-1.00197	0.823417	-0.717601	0.896153		1		0	0	0	0	0	0	0	0	0	1	0	0	0	0	0
Tuba1b		0		0	NA	0.0385606		-1.34742	-0.0411096	0.36352	1.02501		NA	NA	NA	NA		-1.4863	0.307737	0.618498	0.560065		1.11387	0.3701	-0.231479	-1.25249		NA	NA	NA	NA		1		0	0	0	0	1	0	0	0	0	0	0	0	0	0	0
Tubb5		0		0	0.469081	NA		-1.15167	-0.521643	0.808701	0.864611		-1.09423	-0.0598342	-0.175686	1.32975		NA	NA	NA	NA		0.590924	1.10127	-0.790102	-0.902087		NA	NA	NA	NA		1		0	0	0	0	1	1	0	0	0	0	0	0	0	0	0
Tubb6		0		2.36e-07	NA	NA		-0.863299	-0.653997	0.177311	1.33999		-1.15254	-0.0901895	-0.0462114	1.28894		NA	NA	NA	NA		0.125016	-0.544231	1.34985	-0.930637		-0.840395	1.13615	-0.840395	0.544639		1		0	0	0	0	1	0	0	0	0	0	0	0	0	0	0
Tufm		0		2.36e-05	NA	NA		0.284286	1.26579	-1.01543	-0.534646		-0.129826	1.37377	-0.22061	-1.02334		NA	NA	NA	NA		1.24368	0.0853276	-0.134009	-1.195		NA	NA	NA	NA		0		0	0	0	0	0	0	0	0	0	0	0	0	0	0	0
Tut1		0		7.24e-07	NA	0.0193691		0.557344	1.0696	-0.480416	-1.14653		NA	NA	NA	NA		-1.33852	-0.176348	0.87961	0.635257		0.745888	0.331421	0.397699	-1.47501		NA	NA	NA	NA		0		0	0	0	0	0	0	0	0	0	0	0	0	0	0	0
Twist2		0		0.00064225	NA	NA		-0.376206	-0.56533	-0.55286	1.4944		NA	NA	NA	NA		NA	NA	NA	NA		0.260713	-0.16899	1.15815	-1.24987		-0.0841493	1.34196	-0.181135	-1.07668		1		0	0	0	0	0	0	0	0	0	1	0	0	0	0	0
Twistnb		0		0.00596108	NA	0.0308352		0.98626	0.616476	-0.375419	-1.22732		NA	NA	NA	NA		-1.12306	-0.484237	0.477661	1.12964		0.85917	-0.544722	0.821466	-1.13591		NA	NA	NA	NA		0		0	0	0	0	1	0	0	0	0	0	0	0	0	0	0
Txnrd1		0		0.0315378	NA	0.0462756		-1.28951	-0.0748812	1.12984	0.234545		NA	NA	NA	NA		-1.029	-0.591349	0.436876	1.18347		1.2357	0.246283	-0.344596	-1.13739		NA	NA	NA	NA		1		0	0	0	0	0	0	0	0	0	1	0	0	0	0	0
U2af2		0		0.00130972	0.531462	NA		-0.0968421	1.37008	-0.24744	-1.0258		-0.16558	-1.0706	-0.110721	1.3469		NA	NA	NA	NA		1.24972	0.34495	-0.642851	-0.951817		NA	NA	NA	NA		1		0	0	0	0	0	0	0	0	0	0	0	0	0	0	0
Uaca		0		0.00179027	NA	NA		-0.535808	-0.480722	-0.482984	1.49951		-0.869492	-0.674873	0.22629	1.31808		NA	NA	NA	NA		0.505769	-0.700874	1.15442	-0.959315		NA	NA	NA	NA		1		0	0	0	0	1	0	0	0	0	0	0	0	0	0	0
Ube2f		0		0	NA	0.00584115		-0.663146	0.0659484	-0.791714	1.38891		NA	NA	NA	NA		-1.06459	-0.392621	0.158178	1.29903		-0.30705	-0.0487981	1.36957	-1.01372		NA	NA	NA	NA		1		0	0	0	0	0	0	0	0	0	0	0	0	0	0	0
Ubxn4		0		0.000478643	NA	0.0311725		-0.696824	0.354544	-0.908248	1.25053		NA	NA	NA	NA		-0.945246	-0.579009	0.210049	1.31421		-0.138272	-0.494359	1.44245	-0.809823		NA	NA	NA	NA		1		0	0	0	0	0	0	0	0	0	0	0	0	0	0	0
Uchl1		0		3.33e-06	NA	NA		0.43503	0.42105	0.636626	-1.49271		NA	NA	NA	NA		NA	NA	NA	NA		0.542462	-0.544839	1.09866	-1.09628		0.614015	-0.849822	-0.849822	1.08563		0		0	0	0	0	0	0	0	0	0	1	0	0	0	0	0
Ufc1		0		0.0055517	NA	0.000137486		0.19737	1.21026	-1.2066	-0.201031		NA	NA	NA	NA		-1.4054	-0.0241267	0.679517	0.750012		0.627451	-0.850807	1.07539	-0.852036		NA	NA	NA	NA		0		0	0	0	0	0	0	0	0	0	0	0	0	0	0	0
Ufd1l		1		0.00303328	NA	0.030667		0.285924	0.416691	-1.46885	0.766231		NA	NA	NA	NA		-1.07589	-0.539439	0.456355	1.15897		-0.505182	-0.774024	1.45431	-0.175104		NA	NA	NA	NA		0		0	0	0	0	0	0	0	0	0	0	0	0	0	0	0
Uhrf1		0		0.000301682	NA	NA		-0.923858	0.658392	-0.783173	1.04864		-0.356056	1.48405	-0.432402	-0.695592		NA	NA	NA	NA		1.16646	0.152122	-0.048187	-1.2704		NA	NA	NA	NA		1		0	0	0	0	0	0	0	0	0	1	0	0	0	0	0
Unc5a		0		0.0266497	NA	0.029313		0.546889	-1.02425	1.11558	-0.638217		NA	NA	NA	NA		1.39143	-0.134482	-0.986156	-0.270793		0.897379	-0.252082	0.657903	-1.3032		-0.713017	1.47813	-0.466311	-0.298804		1		0	0	0	0	0	0	0	0	0	1	0	0	0	0	0
Ung		0		0.000465636	NA	NA		0.0168738	1.40825	-0.689364	-0.735756		1.0627	-0.107297	0.359788	-1.31519		NA	NA	NA	NA		-0.637025	0.00277067	1.41099	-0.776731		NA	NA	NA	NA		0		0	0	0	0	0	0	0	0	0	0	0	0	0	0	0
Upp1		1		7.96e-07	NA	0.0217705		0.769292	0.7549	-0.180403	-1.34379		NA	NA	NA	NA		-0.327248	-0.736424	-0.412857	1.47653		1.11303	0.240363	-0.0491864	-1.30421		NA	NA	NA	NA		0		0	0	0	0	0	0	0	0	0	0	0	0	0	0	0
Uqcr10		0		0	NA	0.0257117		0.626157	1.0084	-0.460087	-1.17447		NA	NA	NA	NA		-1.41252	0.0332594	0.527582	0.851675		0.267138	0.341652	0.841597	-1.45039		NA	NA	NA	NA		0		0	0	0	0	0	0	0	0	0	0	0	0	0	0	0
Urm1		0		6.97e-05	NA	0.035285		0.020194	1.36393	-0.993202	-0.390927		NA	NA	NA	NA		-1.42482	0.488893	0.850644	0.0852842		0.831998	-0.492056	0.831998	-1.17194		NA	NA	NA	NA		0		0	0	0	0	0	0	0	0	0	0	0	0	0	0	0
Usp48		0		1.25e-05	NA	NA		1.42133	-0.154806	-0.355951	-0.910576		0.942175	0.774186	-0.716767	-0.999594		NA	NA	NA	NA		0.567363	-0.780207	1.11804	-0.905192		NA	NA	NA	NA		0		0	0	0	0	0	0	0	0	0	0	0	0	0	0	0
Utp14a		0		1.93e-05	0.0208963	NA		-0.181472	0.497462	0.997357	-1.31335		0.158736	1.14224	-0.00867825	-1.29229		NA	NA	NA	NA		0.886461	0.0430157	0.478759	-1.40824		NA	NA	NA	NA		0		0	0	0	0	0	0	0	0	0	0	0	0	0	0	0
Utp23		0		0.000978184	NA	NA		1.00735	0.669192	-1.0952	-0.58134		0.34848	1.23619	-0.574593	-1.01007		NA	NA	NA	NA		1.29744	0.0763418	-0.258422	-1.11536		NA	NA	NA	NA		0		0	0	0	0	0	0	0	0	0	0	0	0	0	0	0
Utp3		0		0	0.194685	NA		1.4385	-0.163654	-0.42372	-0.851122		-0.0382471	1.04722	0.330031	-1.33901		NA	NA	NA	NA		0.798504	0.0560088	0.571282	-1.42579		NA	NA	NA	NA		0		0	0	0	0	0	0	0	0	0	1	0	0	0	0	0
Vars2		0		0.00150185	NA	NA		-0.809102	-0.197627	1.45193	-0.445199		0.917411	-0.525223	-1.14625	0.754062		NA	NA	NA	NA		-0.704161	1.00314	0.702914	-1.00189		NA	NA	NA	NA		1		0	0	0	0	0	0	0	0	0	0	0	0	0	0	0
Vash1		0		0.000842128	NA	NA		1.44545	-0.615027	-0.108917	-0.721502		NA	NA	NA	NA		NA	NA	NA	NA		0.540723	-0.671511	1.12562	-0.994828		-0.33748	1.41191	-0.140101	-0.934333		0		0	0	0	0	0	0	0	0	0	1	0	0	0	0	0
Vasn		0		8.56e-06	NA	0.0141546		-1.3116	0.000908611	0.196679	1.11401		NA	NA	NA	NA		-1.20625	-0.413772	0.634618	0.985403		-0.473303	-0.52027	1.49971	-0.506137		NA	NA	NA	NA		1		0	0	0	0	0	0	0	0	0	0	0	0	0	0	0
Vav3		0		1.04e-08	NA	NA		-0.75485	-0.957648	0.703301	1.0092		NA	NA	NA	NA		NA	NA	NA	NA		0.36448	0.610136	0.517667	-1.49228		0.145014	0.619308	0.690997	-1.45532		1		0	0	0	0	0	0	0	0	0	1	0	0	0	0	0
Vcl		0		7.65e-07	NA	0.0398294		-0.705074	-0.676743	-0.0473947	1.42921		NA	NA	NA	NA		0.930652	-1.13212	-0.54421	0.745676		1.21464	-0.202221	0.19066	-1.20308		NA	NA	NA	NA		1		0	0	0	0	1	0	0	0	1	1	0	0	0	0	0
Vdac1		0		7.12e-05	0.785413	NA		1.45915	-0.204797	-0.481864	-0.772491		-0.0676571	-0.130189	-1.1174	1.31525		NA	NA	NA	NA		-0.850011	0.131899	1.35962	-0.641505		NA	NA	NA	NA		1		0	0	0	0	0	0	0	0	0	0	0	0	0	0	0
Vegfb		0		0.000140738	NA	0.0146474		-0.541975	-0.193676	1.46285	-0.7272		NA	NA	NA	NA		-1.11563	-0.519303	0.544351	1.09058		1.03411	0.623372	-1.11891	-0.538568		NA	NA	NA	NA		1		0	0	0	0	0	0	0	0	0	1	0	0	0	0	0
Vezf1		0		3.14e-06	NA	0.0472206		-0.356437	-1.06133	0.1	1.31777		NA	NA	NA	NA		-0.535717	-0.335845	-0.617881	1.48944		0.387437	-0.674011	1.22831	-0.941734		NA	NA	NA	NA		1		0	0	0	0	0	0	0	0	0	1	0	0	0	0	0
Vgf		1		0.00214466	NA	NA		-0.657863	-0.180772	-0.625404	1.46404		NA	NA	NA	NA		NA	NA	NA	NA		0.307392	0.238586	0.888808	-1.43479		-0.110775	1.44728	-0.668251	-0.668251		1		0	0	0	0	0	0	0	0	0	0	0	0	0	0	0
Vim		0		1.37e-06	0.662785	NA		0.524534	0.198122	-1.46235	0.739693		0.128383	-1.04302	-0.402139	1.31678		NA	NA	NA	NA		1.13038	-1.00621	0.530396	-0.654563		NA	NA	NA	NA		1		0	0	0	0	1	1	0	0	0	1	0	0	0	0	0
Vldlr		0		5.93e-06	NA	NA		-1.23749	-0.384561	0.760019	0.862033		NA	NA	NA	NA		NA	NA	NA	NA		-0.634255	0.542879	1.1178	-1.02642		-0.823802	1.20156	0.446047	-0.823802		1		0	0	0	0	0	0	0	0	0	0	0	0	0	0	0
Vps25		0		0.021149	NA	0.03502		-1.04066	0.925873	0.783065	-0.668278		NA	NA	NA	NA		-0.56997	-0.68062	-0.220252	1.47084		0.544111	-0.785247	1.13503	-0.893892		NA	NA	NA	NA		0		0	0	0	0	0	0	0	0	0	0	0	0	0	0	0
Vps37c		0		0.000296773	NA	0.0174162		-1.25719	0.534352	-0.299153	1.02199		NA	NA	NA	NA		1.08329	0.282284	-0.0446685	-1.32091		0.100958	-0.273125	1.29032	-1.11816		NA	NA	NA	NA		1		0	0	0	0	0	0	0	0	0	0	0	0	0	0	0
Vps52		0		0.000556665	NA	0.012782		0.234597	0.818266	-1.4541	0.401239		NA	NA	NA	NA		-1.24822	-0.36418	0.737702	0.874702		1.06756	0.282256	-1.33432	-0.0154999		NA	NA	NA	NA		1		0	0	0	0	0	0	0	0	0	0	0	0	0	0	0
Vps72		0		0.000528064	NA	NA		-0.590349	1.39531	0.0337505	-0.838716		-1.07443	1.33129	-0.270363	0.0135067		NA	NA	NA	NA		1.29249	-0.815085	0.286241	-0.76365		NA	NA	NA	NA		0		0	0	0	0	0	0	0	0	0	1	0	0	0	0	0
Vrk1		1		0.00121753	NA	0.0042513		1.29327	-0.545119	0.238479	-0.986627		0.458288	-0.301117	1.0805	-1.23767		-1.39404	-0.0573356	0.73293	0.718449		-0.190682	-0.253053	1.40533	-0.961592		NA	NA	NA	NA		0		0	0	0	0	0	0	0	0	0	0	0	0	0	0	0
Vwa2		0		0.00210128	NA	0.0299388		-0.306859	-0.815412	1.45869	-0.336415		NA	NA	NA	NA		-0.429487	-0.558325	-0.510068	1.49788		0.134673	0.152816	1.06398	-1.35147		-0.131685	1.33259	-0.107613	-1.09329		1		0	0	0	0	0	0	0	0	0	0	0	0	0	0	0
Wapal		0		0.000156906	NA	NA		0.968137	0.697745	-0.526119	-1.13976		-1.03328	0.502984	1.14228	-0.611985		NA	NA	NA	NA		0.83237	-0.494255	0.83237	-1.17048		NA	NA	NA	NA		0		0	0	0	0	0	0	0	0	0	0	0	0	0	0	0
Wdr11		0		0	NA	NA		-0.890661	-0.819321	0.663399	1.04658		-1.21217	0.759366	0.878894	-0.426091		NA	NA	NA	NA		1.3929	-0.336085	-0.0877035	-0.969113		NA	NA	NA	NA		1		0	0	0	0	0	0	0	0	0	0	0	0	0	0	0
Wdr18		0		2.25e-05	0.325215	0.0162128		-0.0176036	1.27172	-0.0811557	-1.17296		0.628248	-1.26143	-0.321227	0.954413		-1.12884	-0.345773	0.227944	1.24667		0.664032	-0.0339209	0.771082	-1.40119		NA	NA	NA	NA		0		0	0	0	0	0	0	0	0	0	0	0	0	0	0	0
Wdr24		0		3.48e-05	NA	0.0471272		-1.33723	1.07193	0.250078	0.0152222		NA	NA	NA	NA		-0.746449	-0.261831	-0.461765	1.47004		1.16937	-0.383639	0.374184	-1.15991		NA	NA	NA	NA		1		0	0	0	0	0	0	0	0	0	0	0	0	0	0	0
Wdr33		0		0.00420589	NA	NA		0.527731	0.986035	-0.207568	-1.3062		0.244347	1.02787	0.0968729	-1.36909		NA	NA	NA	NA		-0.696578	0.106043	1.37443	-0.783891		NA	NA	NA	NA		1		0	0	0	0	0	0	0	0	0	0	0	0	0	0	0
Wdr36		0		0.0019776	NA	NA		0.159077	0.382478	0.887187	-1.42874		-0.593238	-0.712942	-0.14901	1.45519		NA	NA	NA	NA		1.13356	-0.314494	0.390685	-1.20975		NA	NA	NA	NA		0		0	0	0	0	0	0	0	0	0	0	0	0	0	0	0
Wdr43		0		8.56e-07	NA	NA		0.68011	0.701799	0.0473183	-1.42923		-0.00580644	0.751404	0.665806	-1.4114		NA	NA	NA	NA		0.798404	0.779355	-0.283659	-1.2941		NA	NA	NA	NA		0		0	0	0	0	0	0	0	0	0	0	0	0	0	0	0
Wdr5		0		1.05e-05	NA	NA		1.12493	0.481191	-0.476586	-1.12954		1.05454	0.397838	-1.30712	-0.145255		NA	NA	NA	NA		0.894699	-0.720818	0.825424	-0.999305		NA	NA	NA	NA		0		0	0	0	0	0	0	0	0	0	1	0	0	0	0	0
Wdr55		0		1.69e-05	NA	0.0213784		0.0198887	1.38872	-0.903028	-0.505578		NA	NA	NA	NA		-1.4038	0.0928846	0.371313	0.939601		1.1235	-0.179748	0.321876	-1.26563		NA	NA	NA	NA		0		0	0	0	0	0	0	0	0	0	0	0	0	0	0	0
Wdr5b		0		0.00737609	NA	0.0115307		0.252568	1.23613	-1.1317	-0.356995		NA	NA	NA	NA		-1.20393	-0.29921	0.344572	1.15857		0.940758	0.695994	-0.436875	-1.19988		NA	NA	NA	NA		0		0	0	0	0	0	0	0	0	0	0	0	0	0	0	0
Wdr74		0		8.46e-08	0.60962	0.0182689		0.125205	1.27927	-0.277093	-1.12739		0.351955	0.454924	0.679068	-1.48595		-0.569749	-0.716957	-0.173211	1.45992		1.19316	-0.000222243	0.0611169	-1.25405		NA	NA	NA	NA		0		0	0	0	0	0	0	0	0	0	0	0	0	0	0	0
Wdr75		0		4.03e-06	0.739539	NA		0.60986	0.792823	0.0113093	-1.41399		1.48592	-0.378189	-0.420691	-0.687042		NA	NA	NA	NA		-0.690241	0.742578	0.966498	-1.01884		NA	NA	NA	NA		0		0	0	0	0	0	0	0	0	0	0	0	0	0	0	0
Wdr82		0		2.25e-07	NA	NA		0.649632	0.985961	-0.451546	-1.18405		1.14659	0.398957	-0.365456	-1.18009		NA	NA	NA	NA		0.811247	0.0742077	0.543264	-1.42872		NA	NA	NA	NA		0		0	0	0	0	0	0	0	0	0	0	0	0	0	0	0
Wdyhv1		0		0.00386723	NA	0.0408433		-1.45933	0.789908	0.228986	0.440432		NA	NA	NA	NA		-0.0609486	-0.640481	-0.730966	1.4324		1.08596	-0.22986	0.409034	-1.26513		NA	NA	NA	NA		1		0	0	0	0	0	0	0	0	0	0	0	0	0	0	0
Wfdc2		0		0.000374246	NA	0.0330711		-0.105897	-1.05874	-0.188936	1.35357		NA	NA	NA	NA		-1.45545	0.285511	0.825546	0.344397		-0.322984	-0.14612	1.4102	-0.941097		NA	NA	NA	NA		1		0	0	0	0	0	0	0	0	0	0	0	0	0	0	0
Whsc1		0		4.68e-07	NA	NA		-0.782514	-0.775474	0.243902	1.31409		NA	NA	NA	NA		NA	NA	NA	NA		1.15196	-0.48634	0.446598	-1.11221		0.189473	1.19425	-0.153109	-1.23062		1		0	0	0	0	0	0	0	0	0	1	0	0	0	0	0
Wipf2		0		0.00830393	NA	0.0113315		-0.675177	-0.083712	-0.681021	1.43991		NA	NA	NA	NA		-1.39703	0.00443955	0.498016	0.894575		1.02251	0.0973105	0.251881	-1.3717		NA	NA	NA	NA		1		0	0	0	0	1	0	0	0	1	0	0	0	0	0	0
Wls		0		0	NA	NA		-0.45485	-0.687657	-0.341867	1.48437		NA	NA	NA	NA		NA	NA	NA	NA		0.969436	-0.153789	0.515188	-1.33084		-0.852814	0.639699	-0.852814	1.06593		1		1	0	1	1	0	0	0	0	0	1	0	0	0	0	0
Wnt11		0		4.81e-07	NA	NA		-1.03283	-0.529083	0.315365	1.24655		NA	NA	NA	NA		NA	NA	NA	NA		0.317244	-0.100523	1.08867	-1.30539		0.290807	1.0925	-0.0731492	-1.31016		1		1	1	1	1	0	0	1	0	0	1	0	0	0	0	0
Wnt3		0		0.00611949	NA	NA		-0.438214	-0.873077	-0.114407	1.4257		NA	NA	NA	NA		NA	NA	NA	NA		-0.310253	0.454053	1.08725	-1.23105		-0.572387	1.498	-0.461042	-0.464567		1		1	0	0	0	0	0	1	0	0	1	0	0	0	1	0
Wnt4		0		0.0328574	NA	NA		-0.477608	-0.53634	-0.485545	1.49949		NA	NA	NA	NA		NA	NA	NA	NA		-0.25498	0.26867	1.18955	-1.20324		-0.863416	0.958411	0.768422	-0.863416		1		1	1	1	1	0	0	1	1	0	1	0	1	1	1	1
Wnt5a		0		7.36e-09	NA	NA		1.15489	0.481063	-1.03781	-0.598144		NA	NA	NA	NA		NA	NA	NA	NA		-0.276651	-0.225371	1.4229	-0.920881		-0.40022	0.960503	-1.2183	0.658021		0		1	1	1	1	0	0	1	0	0	1	1	0	0	0	0
Wrb		1		6.5e-05	NA	NA		0.0627277	0.954259	0.377036	-1.39402		NA	NA	NA	NA		NA	NA	NA	NA		1.14566	-0.435511	0.434119	-1.14426		-0.83057	1.17742	0.483716	-0.83057		0		0	0	0	0	0	0	0	0	0	0	0	0	0	0	0
Wt1		0		0.000149834	NA	NA		-1.16872	1.26488	-0.169644	0.0734885		NA	NA	NA	NA		NA	NA	NA	NA		-0.160833	0.166723	1.21079	-1.21668		-1.16958	1.21333	-0.303788	0.260037		1		0	0	0	0	0	0	0	0	0	1	0	0	0	0	0
Xpo1		0		0.000239958	NA	NA		0.865307	-0.266552	0.700858	-1.29961		-0.909308	0.195524	1.32648	-0.612692		NA	NA	NA	NA		-0.121919	-0.674262	1.45013	-0.653945		NA	NA	NA	NA		1		0	0	0	0	0	0	0	0	0	0	0	0	0	0	0
Xrcc1		0		0.000268124	NA	NA		-1.34767	0.765297	0.754076	-0.171706		1.19359	-0.604279	0.42526	-1.01457		NA	NA	NA	NA		1.25534	-0.860831	0.352876	-0.747381		NA	NA	NA	NA		1		0	0	0	0	0	0	0	0	0	0	0	0	0	0	0
Xrn2		1		0.0108645	NA	NA		1.49856	-0.466354	-0.470881	-0.56133		0.755606	0.101235	0.584428	-1.44127		NA	NA	NA	NA		0.339148	-0.958614	1.25158	-0.632118		NA	NA	NA	NA		1		0	0	0	0	0	0	0	0	0	0	0	0	0	0	0
Ybx2		0		0.000188063	NA	NA		-0.313729	-0.531083	1.48605	-0.641237		0.74011	-0.290355	-1.28949	0.839733		NA	NA	NA	NA		-0.0646748	0.241519	1.12026	-1.29711		-0.065372	1.42692	-0.808653	-0.552898		1		0	0	0	0	0	0	0	0	0	1	0	0	0	0	0
Yeats2		0		0.000726147	NA	NA		-1.15323	-0.514937	0.916272	0.751895		-0.980926	-0.618816	1.23304	0.366705		NA	NA	NA	NA		1.30038	-0.41508	0.167611	-1.05291		NA	NA	NA	NA		1		0	0	0	0	0	0	0	0	0	0	0	0	0	0	0
Yif1a		0		3.59e-05	NA	0.0380165		-1.18094	0.583594	-0.438349	1.03569		NA	NA	NA	NA		-1.24138	-0.378034	0.760656	0.858758		1.11183	-0.597573	0.541155	-1.05541		NA	NA	NA	NA		1		0	0	0	0	0	0	0	0	0	0	0	0	0	0	0
Yipf3		0		0.0261021	NA	0.0158647		-0.972718	0.852852	-0.752249	0.872115		NA	NA	NA	NA		-1.38613	-0.0748026	0.676289	0.784647		0.838217	-0.0854912	0.625331	-1.37806		NA	NA	NA	NA		1		0	0	0	0	0	0	0	0	0	1	0	0	0	0	0
Yipf4		0		0.000144795	NA	0.0116455		-0.28493	-0.602757	-0.595749	1.48344		NA	NA	NA	NA		-0.693452	-0.486894	-0.300177	1.48052		0.346306	0.12915	0.934953	-1.41041		NA	NA	NA	NA		1		0	0	0	0	0	0	0	0	0	0	0	0	0	0	0
Yme1l1		0		0.00200057	NA	0.0181851		1.41992	-0.0185344	-0.728653	-0.672728		NA	NA	NA	NA		-0.358675	-0.840464	-0.250726	1.44987		1.14402	0.259568	-0.136641	-1.26695		NA	NA	NA	NA		0		0	0	0	0	0	0	0	0	0	0	0	0	0	0	0
Ypel1		0		0	NA	0.0499324		-0.648394	-0.0724089	1.43617	-0.715369		NA	NA	NA	NA		-1.4262	0.544892	0.0660293	0.81528		-0.535438	1.44737	-0.137667	-0.774262		NA	NA	NA	NA		1		0	0	0	0	0	0	0	0	0	0	0	0	0	0	0
Ypel4		0		0.00032321	NA	NA		-1.3717	0.0959874	1.02223	0.253484		NA	NA	NA	NA		NA	NA	NA	NA		1.07201	0.016185	0.249138	-1.33733		0.866232	-0.866025	-0.866025	0.865818		1		0	0	0	0	0	0	0	0	0	0	0	0	0	0	0
Ywhab		0		0.000115456	NA	0.0290665		-0.198977	-0.467653	-0.789073	1.4557		NA	NA	NA	NA		0.0104877	-0.732027	-0.688925	1.41046		0.959365	0.510919	-0.127806	-1.34248		NA	NA	NA	NA		1		0	0	0	0	0	0	0	0	0	0	0	0	0	0	0
Zadh2		0		0.00013509	NA	0.0177754		1.14001	-0.243214	-1.23552	0.338724		NA	NA	NA	NA		-0.250791	-0.592031	-0.634862	1.47768		-0.541659	0.515566	1.11769	-1.09159		-0.79489	1.35086	-0.718875	0.162903		1		0	0	0	0	0	0	0	0	0	0	0	0	0	0	0
Zbtb10		0		0.000266915	NA	NA		0.975313	0.0299103	-1.38086	0.375634		NA	NA	NA	NA		NA	NA	NA	NA		0.176075	-1.07394	1.28934	-0.391477		0.272277	0.978447	0.144816	-1.39554		1		0	0	0	0	0	0	0	0	0	0	0	0	0	0	0
Zbtb2		0		0.00562724	NA	0.00813982		0.10191	0.746734	-1.44214	0.593496		NA	NA	NA	NA		-0.660444	-0.767559	0.0229615	1.40504		0.756361	-0.860101	0.969138	-0.865398		NA	NA	NA	NA		0		0	0	0	0	0	0	0	0	0	0	0	0	0	0	0
Zbtb22		0		0.00577598	NA	0.0414132		0.308854	0.0397295	-1.36641	1.01782		NA	NA	NA	NA		-0.581302	-0.955389	0.235143	1.30155		-0.651052	-0.0516011	1.42989	-0.727239		NA	NA	NA	NA		0		0	0	0	0	0	0	0	0	0	0	0	0	0	0	0
Zbtb39		0		0.00069181	NA	0.00675536		-0.898089	-0.533475	0.0508944	1.38067		NA	NA	NA	NA		-1.22748	-0.270619	0.363111	1.13499		0.0357001	-0.0469931	1.22967	-1.21837		NA	NA	NA	NA		1		0	0	0	0	0	0	0	0	0	0	0	0	0	0	0
Zbtb4		0		0	NA	0.00488006		-0.260962	-1.30564	0.777356	0.789249		NA	NA	NA	NA		-1.41949	0.0461627	0.545397	0.827929		-0.196145	-0.128677	1.36495	-1.04013		NA	NA	NA	NA		1		0	0	0	0	0	0	0	0	0	0	0	0	0	0	0
Zbtb7a		0		0	NA	0.0349505		1.1421	0.467828	-1.10564	-0.504291		NA	NA	NA	NA		0.0412764	-0.199786	-1.13438	1.29289		-0.474131	-0.289265	1.47717	-0.713779		NA	NA	NA	NA		0		0	0	0	0	0	0	0	0	0	1	0	0	0	0	0
Zc3h15		0		5.78e-05	NA	NA		1.18272	0.316084	-0.314619	-1.18418		-1.38245	0.871322	0.571007	-0.0598809		NA	NA	NA	NA		1.11273	0.00366035	0.196345	-1.31273		NA	NA	NA	NA		0		0	0	0	0	0	0	0	0	0	0	0	0	0	0	0
Zc3h18		0		0.000612806	NA	NA		-0.337734	1.37218	-1.00097	-0.033475		-1.30208	0.809167	0.760439	-0.267527		NA	NA	NA	NA		1.04864	-0.439475	0.567672	-1.17684		NA	NA	NA	NA		0		0	0	0	0	0	0	0	0	0	0	0	0	0	0	0
Zcchc10		0		5.98e-05	NA	0.0066682		1.12226	0.560171	-0.7656	-0.916836		NA	NA	NA	NA		-0.806215	-0.779416	0.300161	1.28547		0.719438	-0.0376621	0.719438	-1.40121		NA	NA	NA	NA		0		0	0	0	0	0	0	0	0	0	0	0	0	0	0	0
Zcchc3		0		0.0205214	NA	0.0295369		-1.00299	1.28333	0.252112	-0.53246		NA	NA	NA	NA		-0.459747	-0.591227	-0.445804	1.49678		0.23034	-0.378205	1.25566	-1.1078		NA	NA	NA	NA		0		0	0	0	0	0	0	0	0	0	0	0	0	0	0	0
Zcwpw1		0		5.43e-06	NA	NA		0.606858	0.631502	0.237022	-1.47538		NA	NA	NA	NA		NA	NA	NA	NA		0.988893	-0.728221	0.723423	-0.984095		-0.10795	1.30611	-0.0677448	-1.13041		0		0	0	0	0	0	0	0	0	0	0	0	0	0	0	0
Zdhhc24		0		0	NA	0.0304549		-0.856647	-0.469198	1.42682	-0.100975		NA	NA	NA	NA		-1.18852	-0.393922	0.491077	1.09137		-0.049056	-0.477907	1.41029	-0.88333		NA	NA	NA	NA		1		0	0	0	0	0	0	0	0	0	0	0	0	0	0	0
Zeb1		0		6.65e-06	NA	NA		1.22052	0.181478	-1.19828	-0.20372		NA	NA	NA	NA		NA	NA	NA	NA		0.429656	0.476465	0.590455	-1.49658		-0.840907	-0.840907	0.548073	1.13374		0		0	0	0	0	0	0	0	0	0	1	0	0	0	1	0
Zfp185		0		0.00022618	NA	NA		-1.15159	-0.521067	0.794972	0.87769		-0.934811	-0.617212	0.256016	1.29601		NA	NA	NA	NA		1.11042	-0.0563621	0.250235	-1.30429		NA	NA	NA	NA		1		0	0	0	0	1	0	0	0	0	0	0	0	0	0	0
Zfp281		0		0.00143454	NA	NA		1.02039	0.69118	-0.94613	-0.765444		-0.934075	-0.795047	0.879892	0.849231		NA	NA	NA	NA		-0.300074	0.559903	1.00205	-1.26188		NA	NA	NA	NA		1		0	0	0	0	0	0	0	0	0	0	0	0	0	0	0
Zfp296		0		3.26e-08	NA	NA		1.05429	0.654326	-0.872385	-0.836229		1.10592	0.585918	-0.881167	-0.81067		NA	NA	NA	NA		1.04125	-0.581561	0.628033	-1.08773		NA	NA	NA	NA		0		0	0	0	0	0	0	0	0	0	0	0	0	0	0	0
Zfp346		0		0.0179734	NA	0.0385918		-0.272314	0.903426	0.661817	-1.29293		NA	NA	NA	NA		0.136874	-1.06521	-0.377168	1.3055		0.99777	-0.451066	0.63537	-1.18207		NA	NA	NA	NA		0		0	0	0	0	0	0	0	0	0	0	0	0	0	0	0
Zfp369		0		0.000618909	NA	0.0330078		0.918299	-0.106232	0.546782	-1.35885		NA	NA	NA	NA		0.297598	-0.561608	-0.999626	1.26364		1.06047	-0.470897	0.565411	-1.15498		NA	NA	NA	NA		0		0	0	0	0	0	0	0	0	0	0	0	0	0	0	0
Zfp395		0		3.76e-06	NA	0.0265118		-1.22728	-0.398944	0.734613	0.891612		NA	NA	NA	NA		-1.40632	0.719456	0.710013	-0.0231514		0.353045	-0.326713	1.16333	-1.18966		NA	NA	NA	NA		1		0	0	0	0	0	0	0	0	0	0	0	0	0	0	0
Zfp397		0		0	NA	0.0394977		-0.487792	-0.803778	1.44639	-0.154815		NA	NA	NA	NA		-1.12787	-0.4908	0.511853	1.10681		0.325461	-0.598816	1.25429	-0.980939		NA	NA	NA	NA		1		0	0	0	0	0	0	0	0	0	0	0	0	0	0	0
Zfp462		0		0.00315168	NA	NA		-0.809948	-0.160316	1.44627	-0.476007		1.41719	-0.399479	-0.905158	-0.112555		NA	NA	NA	NA		-0.702533	-0.702533	1.4187	-0.013633		NA	NA	NA	NA		1		0	0	0	0	0	0	0	0	0	0	0	0	0	0	0
Zfp467		0		0	NA	NA		-1.26843	-0.316439	0.660066	0.924804		NA	NA	NA	NA		NA	NA	NA	NA		1.10235	0.0903784	0.133485	-1.32621		-0.476497	1.14621	0.450915	-1.12063		1		0	0	0	0	0	0	0	0	0	0	0	0	0	0	0
Zfp503		0		4.19e-05	NA	NA		0.373986	0.640244	-1.49096	0.476728		NA	NA	NA	NA		NA	NA	NA	NA		0.783834	-0.864161	0.944487	-0.864161		-0.263749	-0.688767	1.47686	-0.52434		0		0	0	0	0	0	0	0	0	0	0	0	0	0	0	0
Zfp512		0		2.23e-05	NA	NA		-1.17603	-0.0590883	1.26975	-0.0346259		-1.07872	1.10882	0.535602	-0.565703		NA	NA	NA	NA		0.0865344	0.639994	0.713536	-1.44006		NA	NA	NA	NA		1		0	0	0	0	0	0	0	0	0	0	0	0	0	0	0
Zfp516		0		0.0185257	NA	NA		-0.964791	-0.632201	0.354474	1.24252		NA	NA	NA	NA		NA	NA	NA	NA		-0.205327	-0.766171	1.46015	-0.488653		0.611273	1.0877	-0.849486	-0.849486		1		0	0	0	0	0	0	0	0	0	0	0	0	0	0	0
Zfp57		0		1.52e-07	NA	NA		1.15236	0.513681	-0.732175	-0.933869		0.0328898	0.16819	1.11404	-1.31512		NA	NA	NA	NA		1.44248	-0.637286	-0.0952386	-0.709958		NA	NA	NA	NA		0		0	0	0	0	0	0	0	0	0	1	0	0	0	0	0
Zfp593		0		0.000673381	NA	NA		-0.222802	1.46206	-0.469883	-0.769378		1.27947	0.21212	-1.06637	-0.425228		NA	NA	NA	NA		0.729422	0.141804	0.581323	-1.45255		NA	NA	NA	NA		0		0	0	0	0	0	0	0	0	0	0	0	0	0	0	0
Zfp622		0		0.000364136	NA	NA		0.188956	1.27765	-0.375221	-1.09138		0.121545	-0.473953	-0.985368	1.33778		NA	NA	NA	NA		0.825497	-0.455216	0.825497	-1.19578		NA	NA	NA	NA		0		0	0	0	0	0	0	0	0	0	0	0	0	0	0	0
Zfp677		0		9.39e-07	NA	0.0478686		-0.615157	-0.569079	-0.301337	1.48557		NA	NA	NA	NA		0.804154	0.445216	0.204367	-1.45374		0.445999	-1.23463	1.08923	-0.300601		NA	NA	NA	NA		1		0	0	0	0	0	0	0	0	0	0	0	0	0	0	0
Zfp7		1		0.00642771	0.433188	NA		0.254317	-0.174484	1.16459	-1.24443		1.43677	-0.612452	-0.0798712	-0.74445		NA	NA	NA	NA		0.582556	0.852807	-0.045663	-1.3897		NA	NA	NA	NA		1		0	0	0	0	0	0	0	0	0	0	0	0	0	0	0
Zfpm1		1		0.00486759	NA	NA		0.35619	0.065245	-1.38971	0.968279		NA	NA	NA	NA		NA	NA	NA	NA		0.168718	-0.21389	1.23188	-1.1867		-0.150684	1.22503	0.133457	-1.2078		1		0	0	0	0	0	0	0	0	0	1	0	0	0	0	0
Zfpm2		0		0.0397693	NA	NA		-0.589761	-0.107709	-0.746105	1.44357		NA	NA	NA	NA		NA	NA	NA	NA		0.677569	-0.0624427	0.775906	-1.39103		-0.0464014	1.42391	-0.792634	-0.584869		1		0	0	0	0	0	0	0	0	0	1	1	0	0	0	0
Zfyve21		0		0.000907586	NA	0.0285845		-0.549261	0.860736	0.821232	-1.13271		NA	NA	NA	NA		0.258857	0.909388	0.259562	-1.42781		0.463854	-0.880854	1.1888	-0.771804		NA	NA	NA	NA		0		0	0	0	0	0	0	0	0	0	0	0	0	0	0	0
Zic2		0		8.05e-07	NA	NA		-1.40239	-0.0261896	0.792431	0.636145		-0.944242	0.667627	1.03954	-0.762921		NA	NA	NA	NA		-0.864761	1.07558	0.62709	-0.837904		NA	NA	NA	NA		1		0	0	0	0	0	0	0	0	0	1	0	0	0	0	0
Zmat2		0		0.000158038	NA	NA		1.29996	0.262568	-0.680285	-0.882248		-0.657719	0.72121	0.979502	-1.04299		NA	NA	NA	NA		1.13344	-0.10303	0.2509	-1.28131		NA	NA	NA	NA		0		0	0	0	0	0	0	0	0	0	0	0	0	0	0	0
Zmat5		1		0.000247287	NA	NA		-0.072476	1.35376	-1.0537	-0.227584		-0.11888	0.0457282	1.25746	-1.1843		NA	NA	NA	NA		-0.849467	1.08782	-0.849467	0.611116		NA	NA	NA	NA		1		0	0	0	0	0	0	0	0	0	0	0	0	0	0	0
Zmiz1		0		0	NA	0.0344464		-0.107913	-0.915299	-0.390365	1.41358		NA	NA	NA	NA		0.0778759	-0.850018	-0.607232	1.37937		-0.46631	0.571591	-1.1595	1.05422		-0.865704	0.899067	0.832341	-0.865704		0		0	0	0	0	0	0	0	0	0	1	1	0	0	0	0
Zscan10		1		1.82e-06	0.0682624	0.0473825		0.283243	1.03153	0.0466729	-1.36145		0.766315	0.552698	0.127065	-1.44608		0.281513	-0.829474	-0.746458	1.29442		0.437513	0.823707	0.18632	-1.44754		NA	NA	NA	NA		0		0	0	0	0	0	0	0	0	0	1	0	0	0	0	0
Zswim1		1		0.000275055	NA	0.0183873		0.836317	0.879595	-1.02335	-0.692568		NA	NA	NA	NA		-1.16353	-0.257759	0.176912	1.24437		0.609468	0.15505	0.692977	-1.45749		NA	NA	NA	NA		0		0	0	0	0	0	0	0	0	0	0	0	0	0	0	0
Zswim5		0		0.000206617	NA	NA		-0.742847	-0.220781	1.46547	-0.501839		NA	NA	NA	NA		NA	NA	NA	NA		-0.69313	0.0484663	1.39691	-0.752244		0.308895	1.28094	-0.794916	-0.794916		1		0	0	0	0	0	0	0	0	0	0	0	0	0	0	0
[truncated: 15 more columns]
