# Supplementary material for: An Esrrb and Nanog Cell Fate Regulatory Module Controlled by Feed Forward Loop Interactions
Source: Front Cell Dev Biol. 2021 Mar 19;9:630067. doi: 10.3389/fcell.2021.630067 (PMC8017264; doi:10.3389/fcell.2021.630067)
Supplement: Supplementary file 3 [file Table_2.XLSX]

## Sheet: Genome Distrib of Esrrb peaks
Table S2
Sheet1_Genome Distribution of Esrrb peaks.
chromosome	name	txStart	txEnd	strand	no.intervals	bid	c1	c2	c	dts	dcs	dte	dce	symbol
chr1	NM_145856	20767230	20774351	-	3	294|295|296	3Distal|3Distal|3Distal	||	3Distal	10067|9724|8295	9996|9653|8224	2946|2603|1174	3564|3221|1792	Il17f
chr1	NM_026604	24017597	24107180	-	1	340	3Distal		3Distal	94857	80003	5274	6808	Fam135a
chr1	NM_007740	24184449	24259577	+	1	342	3Distal		3Distal	83029	82784	7901	8778	Col9a1
chr1	NM_001013374	36480031	36502084	-	1	499	3Distal		3Distal	27557	27551	5504	6679	Lman2l
chr1	NM_009930	45368383	45406550	+	1	720	3Distal		3Distal	46776	46566	8609	9567	Col3a1
chr1	NM_133728	53401488	53409543	-	1	799	3Distal		3Distal	8342	4109	287	373	Asnsd1
chr1	NM_133810	53812356	53842059	-	4	806|807|808|809	3Distal|3Distal|3Distal|3Distal	|||	3Distal	38948|36310|35088|34399	30371|27733|26511|25822	9245|6607|5385|4696	11221|8583|7361|6672	Stk17b
chr1	NR_024326	57028313	57032039	+	1	865	3Distal		3Distal	12358	8631	8632	8632	9130024F11Rik
chr1	NR_024325	57028313	57032039	+	1	865	3Distal		3Distal	12358	8631	8632	8632	9130024F11Rik
chr1	NM_023631	58267241	58325440	+	1	882	3Distal		3Distal	65702	65524	7503	8286	Aox4
chr1	NM_145143	59177779	59218480	-	1	922	3Distal		3Distal	41653	38678	952	1270	Mpp4
chr1	NM_001164682	59177780	59220233	-	1	922	3Distal		3Distal	43406	41531	953	1270	Mpp4
chr1	NR_028554	59748802	59748853	+	1	951	3Distal		3Distal	5976	5924	5925	5925	Snord70
chr1	NM_007642	60803232	60830203	+	1	978	3Distal		3Distal	32430	32344	5459	9033	Cd28
chr1	NM_028673	63319843	63361149	+	1	1035	3Distal		3Distal	50403	32934	9097	13727	Zdbf2
chr1	NM_001082573	65118106	65120095	-	1	1085	3Distal		3Distal	5531	5515	3542	3609	Crygc
chr1	NM_007775	65118173	65120079	-	1	1085	3Distal		3Distal	5515	5515	3609	3609	Crygc
chr1	NM_175293	65153887	65169767	-	2	1087|1088	3Distal|3Distal	|	3Distal	22663|19596	22563|19496	6783|3716	8167|5100	D630023F18Rik
chr1	NM_175510	66515021	66745720	+	2	1101|1102	3Distal|3Distal	|	3Distal	231354|231804	231354|231804	655|1105	4205|4655	Unc80
chr1	NM_175210	71289664	71461484	-	1	1134	3Distal		3Distal	173345	173017	1525	1732	Abca12
chr1	NM_023523	72305749	72330888	-	2	1176|1177	3Distal|3Distal	|	3Distal	29515|28893	29417|28795	4376|3754	4549|3927	Pecr
chr1	NM_175564	72330947	72349569	+	3	1178|1179|1180	3Distal|3Distal|3Distal	||	3Distal	23074|25440|28533	9539|11905|14998	4452|6818|9911	6141|8507|11600	Tmem169
chr1	NR_003202	73437959	73454143	-	1	1227	3Distal		3Distal	17426	17426	1242	17427	Pinc
chr1	NM_174985	74325174	74326163	+	2	1270|1271	3Distal|3Distal	|	3Distal	5634|6731	5634|6731	4645|5742	4645|5742	Gpbar1
chr1	NM_021313	74640327	74647971	-	1	1293	3Distal		3Distal	13147	13115	5503	5574	Rnf25
chr1	NM_153111	74928083	74931982	-	1	1317	3Distal		3Distal	7995	7797	4096	4663	Fev
chr1	NM_194333	75122116	75130464	-	1	1323	3Distal		3Distal	8983	8948	635	822	Slc23a3
chr1	NM_008985	75243616	75260783	-	1	1330	3Distal		3Distal	17317	17236	150	658	Ptprn
chr1	NM_021342	78813524	78816600	+	1	1430	3Distal		3Distal	5344	4656	2268	4144	Kcne4
chr1	NM_007734	82583496	82718634	+	1	1465	3Distal		3Distal	138284	137860	3146	6321	Col4a3
chr1	NM_001144992	87942438	87952030	+	1	1535	3Distal		3Distal	16974	16874	7382	9748	2810459M11Rik
chr1	NM_001144993	87942438	87952030	+	1	1535	3Distal		3Distal	16974	16874	7382	9748	2810459M11Rik
chr1	NM_001081082	88994579	88998181	-	1	1593	3Distal		3Distal	12571	12500	8969	9568	Alpi
chr1	NM_028473	89366839	89372033	+	2	1615|1616	3Distal|3Distal	|	3Distal	5354|5821	5279|5746	160|627	180|647	3110079O15Rik
chr1	NM_001101647	92849685	92850589	+	1	1755	3Distal		3Distal	3598	3598	2694	2694	Prlh
chr1	NM_001159725	92854711	92864244	-	1	1755	3Distal		3Distal	10961	7594	1428	2178	Rab17
chr1	NM_008998	92854711	92866197	-	1	1755	3Distal		3Distal	12914	7594	1428	2178	Rab17
chr1	NM_147038	94376258	94377196	-	1	1793	3Distal		3Distal	6779	6779	5841	5841	Olfr1416
chr1	NM_147037	94469750	94470721	+	1	1794	3Distal		3Distal	10023	10023	9052	9052	Olfr1413
chr1	NM_080850	95206014	95239365	-	2	1816|1817	3Distal|3Distal	|	3Distal	42789|37596	37532|32339	9438|4245	10093|4900	Pask
chr1	NM_173772	95917070	95924907	+	1	1845	3Distal		3Distal	14527	12630	6690	9604	Neu4
chr1	NM_026250	99666756	99689548	+	1	1863	3Distal		3Distal	24134	18859	1342	1742	Zh2c2
chr1	NM_026472	120218420	120230408	+	2	1965|1966	3Distal|3Distal	|	3Distal	14376|17720	14326|17670	2388|5732	3278|6622	Mki67ip
chr1	NM_010766	122371115	122401661	-	1	2119	3Distal		3Distal	37881	37574	7335	7456	Marco
chr1	NR_028304	132566779	132578148	-	1	2247	3Distal		3Distal	17806	17806	6437	17807	C4bp-ps1
chr1	NM_011924	133495691	133508577	+	1	2274	3Distal		3Distal	14568	13941	1682	3937	Avpr1b
chr1	NM_145509	133585272	133610041	+	1	2276	3Distal		3Distal	30693	22374	5924	7691	5430435G22Rik
chr1	NM_007921	137150151	137155049	-	3	2593|2594|2595	3Distal|3Distal|3Distal	||	3Distal	9827|7630|6954	9129|6932|6256	4929|2732|2056	5621|3424|2748	Elf3
chr1	NM_001163131	137150151	137155049	-	3	2593|2594|2595	3Distal|3Distal|3Distal	||	3Distal	9827|7630|6954	9129|6932|6256	4929|2732|2056	5621|3424|2748	Elf3
chr1	NM_001081360	138164700	138242681	-	1	2670	3Distal		3Distal	85883	85216	7902	10621	Camsap1l1
chr1	NM_177643	138521478	138526968	+	1	2686	3Distal		3Distal	13427	13042	7937	10361	Zfp281
chr1	NM_001160251	138521478	138526968	+	1	2686	3Distal		3Distal	13427	13042	7937	10361	Zfp281
chr1	NM_001081197	154597681	154604674	+	1	2843	3Distal		3Distal	15525	9853	8532	8729	Apobec4
chr1	NM_178244	155738776	155740190	+	2	2920|2921	3Distal|3Distal	|	3Distal	7802|8387	7656|8241	6388|6973	6739|7324	Teddm1
chr1	NM_001134741	158185435	158233479	-	1	2989	3Distal		3Distal	52135	51385	4091	4360	Tdrd5
chr1	NM_145413	158608702	158649041	-	1	2998	3Distal		3Distal	49518	36652	9179	12019	Fam20b
chr1	NR_028518	161270438	161270555	+	1	3036	3Distal		3Distal	2224	2106	2107	2107	Scarna3a
chr1	NM_172644	162970744	163000763	-	1	3064	3Distal		3Distal	35867	35351	5848	6951	Dars2
chr1	NM_025388	173218695	173225113	-	1	3343	3Distal		3Distal	7454	7228	1036	1363	Ufc1
chr1	NM_030710	173847668	173873999	+	1	3368	3Distal		3Distal	29343	29172	3012	4288	Slamf6
chr1	NM_021607	173996145	174012880	-	1	3374	3Distal		3Distal	20461	20394	3726	4386	Ncstn
chr1	NM_029612	174405491	174408540	+	1	3406	3Distal		3Distal	6491	6354	3442	3592	Slamf9
chr1	NM_001164725	174526771	174532682	-	1	3427	3Distal		3Distal	10223	10132	4312	5328	Fcrl6
chr1	NR_003623	182257100	182260680	-	1	3571	3Distal		3Distal	4627	4627	1047	4628	Gm5069
chr1	NM_008250	186551026	186556372	-	1	3733	3Distal		3Distal	14050	13698	8704	9066	Hlx
chr1	NM_011935	189821738	190038763	+	1	3820	3Distal		3Distal	217603	217465	578	4323	Esrrg
chr1	NM_009579	193730660	193737126	+	1	3921	3Distal		3Distal	11415	11189	4949	8441	Slc30a1
chr10	NM_001170800	3366076	3460176	+	2	4003|4004	3Distal|3Distal	|	3Distal	98194|102004	97401|101211	4094|7904	8204|12014	Ipcef1
chr10	NM_027391	6791664	6806262	-	1	4098	3Distal		3Distal	23481	23464	8883	9548	Iyd
chr10	NM_145706	7387302	7398684	+	1	4108	3Distal		3Distal	14197	14139	2815	2904	Nup43
chr10	NM_025799	13220834	13237081	+	1	4201	3Distal		3Distal	19491	19351	3244	5672	Fuca2
chr10	NM_144820	17933491	17954787	-	1	4264	3Distal		3Distal	23946	19541	2650	3089	Ccdc28a
chr10	NM_198193	21893327	21903720	+	1	4412	3Distal		3Distal	17618	16819	7225	9048	Raet1e
chr10	NM_020030	22081700	22093945	+	1	4414	3Distal		3Distal	19469	18648	7224	9029	Raet1d
chr10	NM_001009574	23690512	23691525	+	1	4440	3Distal		3Distal	7479	7479	6466	6466	Taar5
chr10	NM_001010828	23704415	23705452	-	1	4440	3Distal		3Distal	7461	7461	6424	6424	Taar6
chr10	NM_001101452	33486230	33501921	-	1	4564	3Distal		3Distal	18677	18677	2986	2986	Gm4794
chr10	NM_020565	33577528	33599281	+	3	4568|4569|4570	3Distal|3Distal|3Distal	||	3Distal	24316|24856|26950	18091|18631|20725	2563|3103|5197	2716|3256|5350	Sult3a1
chr10	NM_001081165	33758590	33764119	-	1	4574	3Distal		3Distal	10188	10144	4659	7381	Fam26d
chr10	NM_153398	41170202	41185380	+	3	4734|4735|4736	3Distal|3Distal|3Distal	||	3Distal	16999|19402|21652	16275|18678|20928	1821|4224|6474	2353|4756|7006	Zbtb24
chr10	NM_172473	45297635	45432151	+	1	4899	3Distal		3Distal	136530	136284	2014	2823	Hace1
chr10	NM_021272	57504729	57508256	+	2	4983|4984	3Distal|3Distal	|	3Distal	9959|11164	9873|11078	6432|7637	6709|7914	Fabp7
chr10	NM_011240	57909600	57956902	+	1	4990	3Distal		3Distal	51159	51031	3857	4043	Ranbp2
chr10	NM_001164374	59862474	59866304	+	1	5091	3Distal		3Distal	12417	9185	8587	8799	LOC100302688
chr10	NM_023064	60638010	60643428	+	2	5150|5151	3Distal|3Distal	|	3Distal	10922|13330	10839|13247	5504|7912	5742|8150	Tbata
chr10	NM_001017409	60638010	60643428	+	2	5150|5151	3Distal|3Distal	|	3Distal	10922|13330	10839|13247	5504|7912	5815|8223	Tbata
chr10	NM_001017407	60638010	60643428	+	2	5150|5151	3Distal|3Distal	|	3Distal	10922|13330	10839|13247	5504|7912	5742|8150	Tbata
chr10	NM_175194	62383381	62409242	+	1	5299	3Distal		3Distal	26343	26224	482	2505	Slc25a16
chr10	NM_010118	67000617	67004936	+	3	5418|5419|5420	3Distal|3Distal|3Distal	||	3Distal	9505|10615|11689	9153|10263|11337	5186|6296|7370	6386|7496|8570	Egr2
chr10	NM_133994	75236867	75244159	-	1	5604	3Distal		3Distal	9137	8681	1845	2536	Gstt3
chr10	NM_029661	76025017	76032945	+	1	5649	3Distal		3Distal	14924	14830	6996	7204	1700027D21Rik
chr10	NM_019803	77085066	77108735	+	2	5704|5705	3Distal|3Distal	|	3Distal	25806|28909	25753|28856	2137|5240	3568|6671	Ube2g2
chr10	NR_015547	77356165	77358856	+	2	5709|5710	3Distal|3Distal	|	3Distal	8667|9774	5975|7082	5976|7083	5976|7083	1700009J07Rik
chr10	NM_138301	77370468	77432617	-	2	5709|5710	3Distal|3Distal	|	3Distal	67785|66678	64925|63818	5636|4529	8089|6982	Trpm2
chr10	NM_029546	77633655	77647894	-	3	5724|5725|5726	3Distal|3Distal|3Distal	||	3Distal	15528|15151|14902	15467|15090|14841	1289|912|663	2339|1962|1713	Pwp2
chr10	NM_027875	78047248	78054709	-	1	5749	3Distal		3Distal	17226	17151	9765	10764	Syde1
chr10	NM_147041	78497543	78498502	+	1	5753	3Distal		3Distal	7848	7848	6889	6889	Olfr57
chr10	NM_001103368	78611561	78657678	+	1	5755	3Distal		3Distal	51366	51366	5249	5249	Vmn2r80
chr10	NM_001101572	78819336	78859511	+	1	5756	3Distal		3Distal	43663	43663	3488	3488	Vmn2r82
chr10	NM_001104537	78931703	78954899	+	2	5757|5758	3Distal|3Distal	|	3Distal	27082|27941	27082|27941	3886|4745	3886|4745	Vmn2r83
chr10	NM_027422	79002990	79017836	-	1	5759	3Distal		3Distal	21142	21133	6296	7229	Mier2
chr10	NM_001042710	79244219	79251730	-	3	5786|5787|5788	3Distal|3Distal|3Distal	||	3Distal	15500|8909|8403	15457|8866|8360	7989|1398|892	9784|3193|2687	Prssl1
chr10	NM_053244	79379716	79385015	+	2	5799|5800	3Distal|3Distal	|	3Distal	9949|10260	8246|8557	4650|4961	4916|5227	Kiss1r
chr10	NM_130455	79433469	79439935	+	4	5801|5802|5803|5804	3Distal|3Distal|3Distal|3Distal	|||	3Distal	9206|13162|13548|15642	9030|12986|13372|15466	2740|6696|7082|9176	2826|6782|7168|9262	Grin3b
chr10	NM_021462	80128074	80134721	-	5	5895|5896|5897|5898|5899	3Distal|3Distal|3Distal|3Distal|3Distal	||||	3Distal	15338|12718|11793|9640|7153	15197|12577|11652|9499|7012	8691|6071|5146|2993|506	10469|7849|6924|4771|2284	Mknk2
chr10	NM_007460	80169723	80204956	-	1	5901	3Distal		3Distal	41382	41162	6149	7059	Ap3d1
chr10	NM_013651	80261480	80267667	+	3	5903|5904|5905	3Distal|3Distal|3Distal	||	3Distal	6384|8701|11575	3886|6203|9077	197|2514|5388	305|2622|5496	Sf3a2
chr10	NM_001081688	80342561	80362239	+	2	5912|5913	3Distal|3Distal	|	3Distal	20651|21094	20651|21094	973|1416	1127|1570	Tmprss9
chr10	NM_027120	80660915	80664782	-	3	5949|5950|5951	3Distal|3Distal|3Distal	||	3Distal	9229|8792|8489	9168|8731|8428	5362|4925|4622	6553|6116|5813	Itgb1bp3
chr10	NM_001163614	85391236	85392392	+	1	6191	3Distal		3Distal	1698	1698	542	1264	Ascl4
chr10	NR_000040	87429416	87430762	+	1	6224	3Distal		3Distal	2220	873	874	874	Tyms-ps
chr10	NM_027487	87663842	87688107	+	1	6226	3Distal		3Distal	26701	26556	2436	2662	Ccdc53
chr10	NM_145423	88348737	88392260	+	1	6255	3Distal		3Distal	45095	44780	1572	4752	Slc5a8
chr10	NM_027246	93045775	93052403	-	1	6335	3Distal		3Distal	12408	12291	5780	6214	Snrpf
chr10	NM_015737	98570769	98575879	+	3	6458|6459|6460	3Distal|3Distal|3Distal	||	3Distal	5583|8722|10709	5303|8442|10429	473|3612|5599	3567|6706|8693	Galnt4
chr10	NM_146010	115254340	115286949	+	1	6628	3Distal		3Distal	42209	41892	9600	10097	Tspan8
chr10	NM_001168680	115254340	115286949	+	1	6628	3Distal		3Distal	42209	41892	9600	10097	Tspan8
chr10	NM_001168679	115254340	115286949	+	1	6628	3Distal		3Distal	42209	41892	9600	10097	Tspan8
chr10	NM_029906	116670809	116675737	-	1	6679	3Distal		3Distal	14461	14360	9533	10195	9530003J23Rik
chr10	NM_009635	126437765	126458050	+	2	6916|6917	3Distal|3Distal	|	3Distal	29724|30132	27048|27456	9439|9847	9870|10278	Avil
chr10	NM_010009	126485302	126490061	+	1	6918	3Distal		3Distal	12218	12183	7459	8320	Cyp27b1
chr10	NM_177614	126531316	126558216	-	1	6926	3Distal		3Distal	30233	30191	3333	5320	Os9
chr10	NM_001171026	126531316	126558216	-	1	6926	3Distal		3Distal	30233	30191	3333	5320	Os9
chr10	NM_177615	126609484	126617701	-	1	6929	3Distal		3Distal	10473	10425	2256	2366	Slc26a10
chr10	NM_008382	126786458	126788828	-	3	6956|6957|6958	3Distal|3Distal|3Distal	||	3Distal	11322|10234|7889	11095|10007|7662	8952|7864|5519	9807|8719|6374	Inhbe
chr10	NM_177707	126938773	126945871	+	4	6963|6964|6965|6966	3Distal|3Distal|3Distal|3Distal	|||	3Distal	7576|9240|15125|16198	6509|8173|14058|15131	478|2142|8027|9100	815|2479|8364|9437	Stac3
chr10	NM_145424	127303532	127314375	+	1	6998	3Distal		3Distal	11344	11264	501	729	BC089597
chr10	NM_008921	127452271	127467086	+	2	7007|7008	3Distal|3Distal	|	3Distal	20276|20765	20242|20731	5461|5950	5706|6195	Prim1
chr10	NM_025716	127646966	127648850	-	2	7031|7032	3Distal|3Distal	|	3Distal	9888|6808	9887|6807	8004|4924	8947|5867	Spryd4
chr10	NM_008600	127662894	127668867	+	2	7033|7034	3Distal|3Distal	|	3Distal	6578|6993	6534|6949	605|1020	1912|2327	Mip
chr10	NM_019953	127759515	127764243	+	1	7040	3Distal		3Distal	13378	12482	8650	8776	Cnpy2
chr10	NM_018860	127985166	127986224	-	1	7059	3Distal		3Distal	1639	1431	581	858	Rpl41
chr10	NM_177411	128114241	128133324	-	1	7067	3Distal		3Distal	22431	13073	3348	5693	Rab5b
chr10	NM_134006	128350647	128356353	-	1	7084	3Distal		3Distal	9596	8861	3890	4012	Rdh5
chr10	NM_001011797	128787621	128788565	+	1	7085	3Distal		3Distal	6049	6049	5105	5105	Olfr782
chr10	NM_146776	129470684	129471616	+	1	7088	3Distal		3Distal	3653	3653	2721	2721	Olfr821
chr10	NM_146674	129563164	129564111	-	1	7089	3Distal		3Distal	10804	10804	9857	9857	Olfr824
chr11	NM_001029937	3964844	3976617	+	1	7150	3Distal		3Distal	12046	11935	273	520	Sec14l3
chr11	NM_026175	4060357	4082544	+	1	7154	3Distal		3Distal	31184	31050	8997	11403	Sf3a1
chr11	NM_080595	5006269	5052225	-	2	7220|7221	3Distal|3Distal	|	3Distal	53330|52702	53330|52702	7374|6746	7950|7322	Emid1
chr11	NM_009636	5761869	5772228	+	1	7267	3Distal		3Distal	18253	17967	7894	8270	Aebp1
chr11	NM_019661	5855835	5867783	+	3	7275|7276|7277	3Distal|3Distal|3Distal	||	3Distal	17619|18386|21351	17550|18317|21282	5671|6438|9403	7407|8174|11139	Ykt6
chr11	NR_029471	6072511	6073333	+	1	7294	3Distal		3Distal	8586	7763	7764	7764	Gm11968
chr11	NM_134020	6170717	6174840	-	1	7299	3Distal		3Distal	6947	6943	2824	3761	Tmed4
chr11	NM_028601	6289367	6306165	+	4	7309|7310|7311|7312	3Distal|3Distal|3Distal|3Distal	|||	3Distal	22425|23547|26184|26798	16160|17282|19919|20533	5627|6749|9386|10000	6692|7814|10451|11065	Zmiz2
chr11	NM_001005867	6295128	6306165	+	4	7309|7310|7311|7312	3Distal|3Distal|3Distal|3Distal	|||	3Distal	16664|17786|20423|21037	16160|17282|19919|20533	5627|6749|9386|10000	6692|7814|10451|11065	Zmiz2
chr11	NM_011709	6535486	6538652	-	1	7336	3Distal		3Distal	12657	12630	9491	9621	Wap
chr11	NM_018861	20202183	20232716	-	1	7587	3Distal		3Distal	31435	31194	902	2988	Slc1a4
chr11	NM_153596	22412286	22419234	+	1	7650	3Distal		3Distal	8159	7958	1211	1783	Tmem17
chr11	NM_011663	22872029	22874908	+	1	7681	3Distal		3Distal	10010	8811	7131	7525	Zrsr1
chr11	NM_133767	29426457	29445255	+	2	7769|7770	3Distal|3Distal	|	3Distal	21484|21861	18005|18382	2686|3063	2856|3233	Mtif2
chr11	NM_007416	43588108	43649834	-	1	8043	3Distal		3Distal	68115	67871	6389	7644	Adra1b
chr11	NM_172524	45961657	45979861	-	1	8087	3Distal		3Distal	26172	26089	7968	9959	Nipal4
chr11	NM_177075	46049059	46053373	+	1	8090	3Distal		3Distal	11714	9615	7400	8935	C030019I05Rik
chr11	NM_178759	46624301	46657835	+	1	8101	3Distal		3Distal	36033	36020	2499	3629	Timd4
chr11	NM_008330	48900557	48910473	+	1	8119	3Distal		3Distal	16164	7811	6248	6549	Ifi47
chr11	NM_146337	48926279	48927259	-	1	8119	3Distal		3Distal	10538	10538	9558	9558	Olfr1396
chr11	NM_207573	49377425	49378360	+	1	8126	3Distal		3Distal	8120	8120	7185	7185	Olfr1380
chr11	NM_010997	50840506	50841447	+	1	8205	3Distal		3Distal	7387	7387	6446	6446	Olfr54
chr11	NM_026631	51433275	51437216	+	1	8223	3Distal		3Distal	9985	9940	6044	6541	Nhp2
chr11	NM_207253	52026554	52027489	-	1	8261	3Distal		3Distal	7585	7585	6650	6650	Olfr1371
chr11	NM_001083929	54716355	54723889	+	1	8379	3Distal		3Distal	14847	14800	7313	8042	Gpx3
chr11	NM_008161	54716428	54723889	+	1	8379	3Distal		3Distal	14774	14734	7313	8042	Gpx3
chr11	NM_001135115	57997345	58003700	+	1	8498	3Distal		3Distal	10195	6279	3840	5026	Gm12250
chr11	NM_019440	58028479	58036282	+	1	8499	3Distal		3Distal	10837	6329	3034	5142	Irgm2
chr11	NM_178417	59274699	59285976	-	1	8536	3Distal		3Distal	13326	13219	2049	3932	Zfp867
chr11	NM_001011789	59384284	59385240	-	1	8541	3Distal		3Distal	8974	8974	8018	8018	Olfr222
chr11	NM_001011740	59426468	59427727	+	1	8542	3Distal		3Distal	6098	6098	4839	4839	Olfr225
chr11	NM_182698	60282841	60341870	+	1	8583	3Distal		3Distal	68752	56435	9723	10666	Myo15
chr11	NM_001103171	60282841	60341870	+	1	8583	3Distal		3Distal	68752	61675	9723	10666	Myo15
chr11	NM_010862	60282841	60341870	+	1	8583	3Distal		3Distal	68752	61675	9723	10666	Myo15
chr11	NM_001033542	61115133	61156362	-	3	8619|8620|8621	3Distal|3Distal|3Distal	||	3Distal	49455|46135|45522	49373|46053|45440	8226|4906|4293	8799|5479|4866	Slc47a2
chr11	NM_009548	61261944	61267388	-	1	8628	3Distal		3Distal	6351	6314	907	1872	Rnf112
chr11	NM_029568	61298946	61302206	+	2	8629|8630	3Distal|3Distal	|	3Distal	5504|8318	5468|8282	2244|5058	2947|5761	Mfap4
chr11	NM_013717	61318674	61326429	+	1	8631	3Distal		3Distal	13851	13814	6096	6229	B9d1
chr11	NM_027817	61466823	61486279	+	1	8638	3Distal		3Distal	21480	21454	2024	2943	Grap
chr11	NM_011706	62387988	62413807	+	2	8673|8674	3Distal|3Distal	|	3Distal	27417|28411	23495|24489	1598|2592	1706|2700	Trpv2
chr11	NM_030083	69209293	69210173	+	2	8850|8851	3Distal|3Distal	|	3Distal	5395|10530	5294|10429	4515|9650	4554|9689	Lsmd1
chr11	NM_011367	69428318	69431407	-	1	8890	3Distal		3Distal	10316	10273	7227	7379	Shbg
chr11	NM_026991	69435611	69437371	+	3	8891|8892|8893	3Distal|3Distal|3Distal	||	3Distal	6239|10182|10595	6081|10024|10437	4479|8422|8835	4690|8633|9046	Sat2
chr11	NM_175368	69630068	69631942	-	1	8926	3Distal		3Distal	3019	2976	1145	1205	4933402P03Rik
chr11	NM_028855	69634373	69635667	-	1	8926	3Distal		3Distal	6744	6679	5450	5483	Spem1
chr11	NR_029758	69825545	69825633	+	1	8943	3Distal		3Distal	3232	3143	3144	3144	Mir324
chr11	NM_023158	70267736	70273486	-	2	8959|8960	3Distal|3Distal	|	3Distal	8138|7746	7601|7209	2388|1996	3558|3166	Cxcl16
chr11	NM_146020	70332711	70334238	+	1	8962	3Distal		3Distal	4238	4229	2711	2939	Gltpd2
chr11	NM_010326	70452624	70455557	+	1	8971	3Distal		3Distal	7795	7507	4862	5303	Gp1ba
chr11	NM_033562	70820947	70832765	-	1	8986	3Distal		3Distal	14677	14650	2859	5735	Derl2
chr11	NM_025993	70833113	70840636	+	1	8987	3Distal		3Distal	13909	8377	6386	7757	Mis12
chr11	NM_031251	72996635	73012521	-	1	9057	3Distal		3Distal	21709	19388	5823	7608	Ctns
chr11	NM_146709	74160152	74161084	-	1	9064	3Distal		3Distal	2517	2517	1585	1585	Olfr411
chr11	NM_013761	74719861	74739300	-	2	9117|9118	3Distal|3Distal	|	3Distal	29133|28618	16464|15949	9694|9179	11963|11448	Srr
chr11	NM_001163311	74719861	74739300	-	2	9117|9118	3Distal|3Distal	|	3Distal	29133|28618	16464|15949	9694|9179	11963|11448	Srr
chr11	NM_027136	74989445	74992310	-	4	9124|9125|9126|9127	3Distal|3Distal|3Distal|3Distal	|||	3Distal	11333|10451|9419|5233	11320|10438|9406|5220	8468|7586|6554|2368	10419|9537|8505|4319	Ovca2
chr11	NM_138659	75300279	75322949	+	1	9146	3Distal		3Distal	23291	22976	621	779	Prpf8
chr11	NM_001077496	79326887	79337264	-	1	9377	3Distal		3Distal	14158	7143	3781	5809	Evi2b
chr11	NM_146023	79326887	79344091	-	1	9377	3Distal		3Distal	20985	7143	3781	5809	Evi2b
chr11	NR_029959	79539902	79540013	+	1	9391	3Distal		3Distal	5446	5334	5335	5335	Mir365-2
chr11	NM_010716	82594637	82617776	+	1	9483	3Distal		3Distal	30762	28547	7623	10383	Lig3
chr11	NM_001013759	83235404	83242957	-	1	9498	3Distal		3Distal	10713	10686	3160	3160	Gas2l2
chr11	NM_013653	83339281	83344020	-	1	9503	3Distal		3Distal	11920	11863	7181	7379	Ccl5
chr11	NM_009139	83401388	83406589	-	1	9504	3Distal		3Distal	10105	9959	4904	5843	Ccl6
chr11	NM_019819	83861547	83881859	-	2	9517|9518	3Distal|3Distal	|	3Distal	29459|20598	10315|1454	9147|286	9719|858	Dusp14
chr11	NM_177564	84634230	84642505	-	2	9539|9540	3Distal|3Distal	|	3Distal	10781|9479	10675|9373	2506|1204	3038|1736	Dhrs11
chr11	NM_028589	84984598	84994656	+	1	9548	3Distal		3Distal	13522	13441	3464	3647	1700125H20Rik
chr11	NR_028329	85048668	85051805	+	1	9549	3Distal		3Distal	6240	3102	3103	3103	D630032N06Rik
chr11	NM_019756	86358510	86380862	+	1	9581	3Distal		3Distal	31033	27210	8681	8896	Tubd1
chr11	NM_011129	87394633	87404041	+	3	9631|9632|9633	3Distal|3Distal|3Distal	||	3Distal	10634|11129|14462	10599|11094|14427	1226|1721|5054	1390|1885|5218	40425
chr11	NM_080420	87619930	87639616	-	1	9641	3Distal		3Distal	27263	23423	7577	7996	Lpo
chr11	NM_028011	90507005	90548915	-	3	9824|9825|9826	3Distal|3Distal|3Distal	||	3Distal	49464|48925|47172	36673|36134|34381	7554|7015|5262	8699|8160|6407	Tom1l1
chr11	NM_201609	95610381	95626027	+	5	9979|9980|9981|9982|9983	3Distal|3Distal|3Distal|3Distal|3Distal	||||	3Distal	15922|19364|20115|22544|24900	15738|19180|19931|22360|24716	276|3718|4469|6898|9254	930|4372|5123|7552|9908	Zfp652
chr11	NM_010461	96143219	96146639	+	1	10035	3Distal		3Distal	12885	11827	9465	10320	Hoxb8
chr11	NM_010460	96147960	96151477	+	2	10035|10036	3Distal|3Distal	|	3Distal	8144|12908	8062|12826	4627|9391	5160|9924	Hoxb7
chr11	NM_010458	96205083	96209244	+	1	10042	3Distal		3Distal	10656	10176	6495	8026	Hoxb3
chr11	NM_134032	96212946	96215328	+	1	10042	3Distal		3Distal	2793	2614	411	796	Hoxb2
chr11	NM_008266	96227072	96229567	+	2	10043|10044	3Distal|3Distal	|	3Distal	9115|9401	9046|9332	6620|6906	7734|8020	Hoxb1
chr11	NM_134021	96799130	96805333	-	2	10083|10084	3Distal|3Distal	|	3Distal	14685|9062	14534|8911	8482|2859	9581|3958	Pnpo
chr11	NM_026834	99526357	99527274	-	2	10382|10383	3Distal|3Distal	|	3Distal	8759|5884	8698|5823	7842|4967	8111|5236	Krtap4-6
chr11	NM_009923	100436253	100443052	+	1	10430	3Distal		3Distal	9617	9490	2818	3760	Cnp
chr11	NM_001146318	100437205	100443052	+	1	10430	3Distal		3Distal	8665	8263	2818	3760	Cnp
chr11	NM_010475	100939725	100941819	+	1	10466	3Distal		3Distal	5147	5116	3053	3304	Hsd17b1
chr11	NM_028933	100957636	100981157	-	1	10467	3Distal		3Distal	24156	6364	635	2476	Fam134c
chr11	NM_026501	100957830	100981138	-	1	10467	3Distal		3Distal	24137	24092	829	2476	Fam134c
chr11	NM_019444	101107648	101109564	+	1	10477	3Distal		3Distal	2107	1989	191	375	Ramp2
chr11	NM_026618	101139284	101140262	-	1	10480	3Distal		3Distal	2577	2556	1599	1969	Ccdc56
chr11	NM_178932	101186377	101191008	+	2	10481|10482	3Distal|3Distal	|	3Distal	9565|10790	9535|10760	4934|6159	5165|6390	Aoc2
chr11	NM_008918	101961245	101962614	-	1	10562	3Distal		3Distal	4190	3601	2821	3062	Ppy
chr11	NM_145435	101967991	101969090	-	1	10562	3Distal		3Distal	10666	10242	9567	9732	Pyy
chr11	NM_028492	102742558	102746529	+	1	10644	3Distal		3Distal	4513	3203	542	1467	Ccdc103
chr11	NM_001081046	104953533	104978851	+	1	10771	3Distal		3Distal	34054	32688	8736	8879	Efcab3
chr11	NM_027946	105898186	105920637	+	2	10800|10801	3Distal|3Distal	|	3Distal	29139|29520	28887|29268	6688|7069	11156|11537	Dcaf7
chr11	NM_028074	106078240	106110454	+	1	10806	3Distal		3Distal	32574	25402	360	1334	Ddx42
chr11	NR_030703	106362305	106362377	+	3	10816|10817|10818	3Distal|3Distal|3Distal	||	3Distal	1862|2548|6805	1789|2475|6732	1790|2476|6733	1790|2476|6733	Snord104
chr11	NM_013475	108256611	108275710	+	1	10948	3Distal		3Distal	29058	29011	9959	10060	Apoh
chr11	NM_008425	110927478	110938139	+	1	11011	3Distal		3Distal	16836	11216	6175	9930	Kcnj2
chr11	NM_025400	115044146	115048630	-	1	11191	3Distal		3Distal	14457	13966	9973	10167	Nat9
chr11	NM_008258	115358667	115375684	-	1	11228	3Distal		3Distal	23519	23424	6502	7300	Hn1
chr11	NM_016852	115939887	115948278	-	2	11298|11299	3Distal|3Distal	|	3Distal	11176|8815	11137|8776	2785|424	3755|1394	Wbp2
chr11	NM_009304	117670981	117675600	+	2	11476|11477	3Distal|3Distal	|	3Distal	12482|13784	12444|13746	7863|9165	8674|9976	Syngr2
chr11	NM_012065	120308924	120314797	-	2	11715|11716	3Distal|3Distal	|	3Distal	15756|14752	12885|11881	9883|8879	10372|9368	Pde6g
chr11	NM_001159328	120328949	120345298	+	3	11717|11718|11719	3Distal|3Distal|3Distal	||	3Distal	17094|22954|24407	17002|22862|24315	745|6605|8058	1230|7090|8543	Hgs
chr11	NM_008244	120328949	120345298	+	3	11717|11718|11719	3Distal|3Distal|3Distal	||	3Distal	17094|22954|24407	17002|22862|24315	745|6605|8058	1230|7090|8543	Hgs
chr11	NM_008101	120392041	120400298	+	1	11721	3Distal		3Distal	10776	6746	2519	2806	Gcgr
chr11	NM_001033231	120404202	120411041	-	1	11721	3Distal		3Distal	8224	3381	1385	2181	Fam195b
chr11	NM_026814	120411289	120412446	-	1	11721	3Distal		3Distal	9629	9550	8472	8703	Dysfip1
chr11	NM_153545	120575267	120582439	+	1	11736	3Distal		3Distal	8116	7760	944	1255	Lrrc45
chr11	NM_026428	120586687	120588595	-	1	11736	3Distal		3Distal	5212	5160	3304	3435	Dcxr
chr11	NM_007621	120590799	120593335	-	1	11736	3Distal		3Distal	9952	9903	7416	7653	Cbr2
chr11	NM_009053	120642059	120645518	-	1	11737	3Distal		3Distal	4080	4038	621	1698	Rfng
chr11	NM_181420	121282687	121292080	+	1	11765	3Distal		3Distal	13679	13589	4286	5292	Fn3krp
chr12	NM_001167768	8214932	8283027	+	1	11870	3Distal		3Distal	73494	61018	5399	5700	1110057K04Rik
chr12	NM_001160222	8680940	8759387	+	1	11883	3Distal		3Distal	85271	61296	6824	9685	Pum2
chr12	NM_001160221	8680940	8759387	+	1	11883	3Distal		3Distal	85271	61296	6824	9685	Pum2
chr12	NM_001160220	8681065	8759387	+	1	11883	3Distal		3Distal	85146	61296	6824	9685	Pum2
chr12	NM_001160219	8681065	8759387	+	1	11883	3Distal		3Distal	85146	61296	6824	9685	Pum2
chr12	NR_027670	8681065	8759387	+	1	11883	3Distal		3Distal	85146	6823	6824	6824	Pum2
chr12	NM_030723	8681487	8759387	+	1	11883	3Distal		3Distal	84724	61296	6824	9685	Pum2
chr12	NM_029321	9036803	9043200	+	2	11899|11900	3Distal|3Distal	|	3Distal	10891|13230	10831|13170	4494|6833	4987|7326	Ttc32
chr12	NM_027588	10376777	10396980	+	1	11908	3Distal		3Distal	21077	20985	874	915	Nt5c1b
chr12	NM_008747	16660276	16667042	+	1	12016	3Distal		3Distal	11608	11578	4842	5108	Ntsr2
chr12	NM_018813	21292158	21320917	+	1	12112	3Distal		3Distal	37921	37723	9162	9469	Cpsf3
chr12	NM_026347	21322253	21329468	+	2	12112|12113	3Distal|3Distal	|	3Distal	7826|8690	7786|8650	611|1475	747|1611	Iah1
chr12	NM_001161411	29394373	29435318	-	2	12224|12225	3Distal|3Distal	|	3Distal	49724|46003	46802|43081	8779|5058	9632|5911	Ttc15
chr12	NM_028002	32324920	32339691	-	1	12270	3Distal		3Distal	20198	17778	5427	6048	Dus4l
chr12	NM_001100110	56331465	56364007	+	1	12494	3Distal		3Distal	42018	33170	9476	10278	Srp54c
chr12	NM_021529	56381801	56403987	-	1	12494	3Distal		3Distal	30504	30155	8318	9121	Ppp2r3c
chr12	NM_145442	57429296	57446881	-	1	12526	3Distal		3Distal	20638	20544	3053	3439	Mbip
chr12	NM_001164429	57429296	57446881	-	1	12526	3Distal		3Distal	20638	20544	3053	3439	Mbip
chr12	NM_177806	66137321	66164373	+	2	12583|12584	3Distal|3Distal	|	3Distal	36451|36734	30295|30578	9399|9682	11305|11588	Prpf39
chr12	NM_001162933	67384368	67385388	-	1	12600	3Distal		3Distal	8311	8267	7291	7623	Rpl10l
chr12	NM_001135559	70684748	70782839	-	2	12634|12635	3Distal|3Distal	|	3Distal	105612|103969	105361|103718	7521|5878	8883|7240	Sos2
chr12	NR_030450	70864822	70864931	-	1	12639	3Distal		3Distal	5919	5919	5810	5920	Mir681
chr12	NM_026038	73174415	73186300	-	1	12729	3Distal		3Distal	14236	14079	2351	2834	2810055F11Rik
chr12	NM_024205	73187110	73201829	+	1	12730	3Distal		3Distal	16780	16723	2061	2075	Jkamp
chr12	NM_172805	75998204	76278319	-	1	12803	3Distal		3Distal	287732	286928	7617	7907	Kcnh5
chr12	NM_001101471	77425878	77435138	+	2	12840|12841	3Distal|3Distal	|	3Distal	11210|11870	8284|8944	1950|2610	6047|6707	Akap5
chr12	NM_007951	81735010	81744848	-	1	12988	3Distal		3Distal	16335	16240	6497	6899	Erh
chr12	NM_026244	81745202	81784328	+	3	12989|12990|12991	3Distal|3Distal|3Distal	||	3Distal	40064|45585|48931	39398|44919|48265	938|6459|9805	4574|10095|13441	Slc39a9
chr12	NM_028821	85455278	85484460	+	1	13084	3Distal		3Distal	34058	33989	4876	9992	Dnalc1
chr12	NM_025507	88790860	88813249	-	1	13326	3Distal		3Distal	28390	28352	6001	6609	Snw1
chr12	NM_183155	101363662	101397863	-	1	13417	3Distal		3Distal	43507	43457	9306	9460	BC002230
chr12	NM_029803	104680379	104681890	-	1	13532	3Distal		3Distal	10114	10067	8603	8744	Ifi27l2a
chr12	NM_009252	105644918	105652539	+	1	13537	3Distal		3Distal	11663	9700	4042	4765	Serpina3n
chr12	NM_028875	113041404	113052052	-	1	13850	3Distal		3Distal	13590	11864	2942	4193	Xrcc3
chr12	NR_029464	113180202	113182693	-	3	13852|13853|13854	3Distal|3Distal|3Distal	||	3Distal	9843|7786|6942	9843|7786|6942	7352|5295|4451	9844|7787|6943	5033406O09Rik
chr12	NR_028421	117640420	117643634	-	1	13931	3Distal		3Distal	8867	8867	5653	8868	D430020J02Rik
chr13	NM_030611	4433589	4456776	+	1	14007	3Distal		3Distal	31504	31456	8317	8656	Akr1c6
chr13	NM_145131	6547403	6579395	+	1	14035	3Distal		3Distal	32484	32467	492	898	Pitrm1
chr13	NM_145451	21404072	21411493	+	1	14260	3Distal		3Distal	14833	14778	7412	7953	Gpx6
chr13	NM_025719	21558916	21560370	-	1	14266	3Distal		3Distal	4650	4590	3196	3403	Nkapl
chr13	NM_001011820	21794872	21795813	+	1	14269	3Distal		3Distal	7151	7151	6210	6210	Olfr1359
chr13	NM_175657	21923716	21924027	-	1	14282	3Distal		3Distal	5821	5821	5510	5510	Hist1h4m
chr13	NM_178185	21924952	21925344	-	1	14282	3Distal		3Distal	7138	7138	6746	6746	Hist1h2ao
chr13	NM_001162928	22073050	22077770	+	1	14293	3Distal		3Distal	11518	11138	6798	8220	Pom121l2
chr13	NM_001162929	22073063	22080603	+	1	14293	3Distal		3Distal	11505	11138	3965	4131	Pom121l2
chr13	NM_134218	22864268	22865194	-	1	14304	3Distal		3Distal	1554	1554	628	628	V1rh9
chr13	NM_134245	23191018	23191914	+	1	14309	3Distal		3Distal	9752	9752	8856	8856	V1ri10
chr13	NM_134239	23205703	23206599	-	1	14309	3Distal		3Distal	5829	5829	4933	4933	V1rh14
chr13	NM_178196	23663269	23663882	+	2	14332|14333	3Distal|3Distal	|	3Distal	4778|5357	4745|5324	4165|4744	4365|4944	Hist1h2bg
chr13	NM_178188	23666340	23666732	+	3	14332|14333|14334	3Distal|3Distal|3Distal	||	3Distal	1707|2286|8451	1707|2286|8451	1315|1894|8059	1315|1894|8059	Hist1h2ad
chr13	NM_178208	23790007	23790318	-	1	14340	3Distal		3Distal	7196	7196	6885	6885	Hist1h4c
chr13	NM_175653	23836911	23837390	-	2	14341|14342	3Distal|3Distal	|	3Distal	6044|3350	6020|3326	5565|2871	5610|2916	Hist1h3c
chr13	NM_178203	23844249	23844659	+	3	14343|14344|14345	3Distal|3Distal|3Distal	||	3Distal	5062|8790|9143	5062|8790|9143	4652|8380|8733	4652|8380|8733	Hist1h3b
chr13	NM_153546	30228359	30338563	+	1	14449	3Distal		3Distal	117608	117431	7404	8629	Mboat1
chr13	NM_153072	31038713	31039543	-	1	14454	3Distal		3Distal	7882	7882	7052	7052	Hus1b
chr13	NR_029439	31657361	31674382	-	1	14462	3Distal		3Distal	22996	22996	5975	22997	1700018A04Rik
chr13	NM_011452	33119283	33132427	+	1	14480	3Distal		3Distal	21512	19464	8368	8966	Serpinb9b
chr13	NM_010745	37437214	37510904	+	1	14544	3Distal		3Distal	80310	80216	6620	7033	Ly86
chr13	NM_025965	38063270	38086059	-	2	14583|14584	3Distal|3Distal	|	3Distal	28617|28128	28510|28021	5828|5339	14166|13677	Ssr1
chr13	NM_024242	38129164	38153298	+	1	14586	3Distal		3Distal	27821	27655	3687	4251	Riok1
chr13	NM_008547	41120489	41165834	-	3	14655|14656|14657	3Distal|3Distal|3Distal	||	3Distal	54062|53392|48639	53834|53164|48411	8717|8047|3294	10005|9335|4582	Mak
chr13	NM_001145802	41120489	41175075	-	3	14655|14656|14657	3Distal|3Distal|3Distal	||	3Distal	63303|62633|57880	53834|53164|48411	8717|8047|3294	10005|9335|4582	Mak
chr13	NM_001145803	41120489	41175075	-	3	14655|14656|14657	3Distal|3Distal|3Distal	||	3Distal	63303|62633|57880	53834|53164|48411	8717|8047|3294	10005|9335|4582	Mak
chr13	NM_008104	41196796	41205357	-	1	14659	3Distal		3Distal	18463	18429	9902	11232	Gcm2
chr13	NM_009856	43880476	43898501	+	1	14731	3Distal		3Distal	21757	21650	3732	5179	Cd83
chr13	NM_001170643	47289372	47343360	+	1	14865	3Distal		3Distal	61320	47937	7332	10822	Rnf144b
chr13	NM_027324	54167214	54203712	+	1	15103	3Distal		3Distal	42378	28763	5880	7620	Sfxn1
chr13	NM_009946	54472713	54485278	+	1	15114	3Distal		3Distal	13477	6157	912	5117	Cplx2
chr13	NM_178605	54685552	54691435	-	1	15122	3Distal		3Distal	15104	14997	9221	10311	Nop16
chr13	NM_178397	54723145	54765424	+	1	15125	3Distal		3Distal	48930	48873	6651	9578	Faf2
chr13	NM_011307	55129241	55201656	-	1	15150	3Distal		3Distal	77825	70803	5410	6050	Uimc1
chr13	NM_012017	55206670	55236432	+	1	15151	3Distal		3Distal	30811	30776	1049	3726	Zfp346
chr13	NM_013739	55624596	55629899	-	1	15192	3Distal		3Distal	15013	14989	9710	9897	Dok3
chr13	NM_028157	59801444	59807558	-	1	15342	3Distal		3Distal	14583	14536	8469	8688	1700013B16Rik
chr13	NM_175252	62618157	62659959	-	1	15381	3Distal		3Distal	47745	9597	5943	6646	6720457D02Rik
chr13	NM_001162911	62618157	62659959	-	1	15381	3Distal		3Distal	47745	47635	5943	6646	6720457D02Rik
chr13	NR_030493	62862099	62862206	+	1	15384	3Distal		3Distal	3937	3829	3830	3830	Mir713
chr13	NM_025547	67013034	67034008	-	2	15517|15518	3Distal|3Distal	|	3Distal	28047|27697	25178|24828	7073|6723	7159|6809	Mterfd1
chr13	NM_177622	67413934	67433496	-	1	15525	3Distal		3Distal	26318	26230	6756	10087	Zfp595
chr13	NM_001007575	67591103	67601458	-	1	15529	3Distal		3Distal	16547	10751	6192	6926	Zfp58
chr13	NM_001001185	67964274	67964854	+	2	15547|15548	3Distal|3Distal	|	3Distal	1812|9408	1643|9239	1232|8828	1374|8970	BC048507
chr13	NM_028959	74173943	74199733	-	1	15640	3Distal		3Distal	35739	35716	9949	11617	Cep72
chr13	NM_001033042	74497030	74501448	-	1	15648	3Distal		3Distal	13963	13922	9545	10717	Lrrc14b
chr13	NM_024175	91062727	91064337	+	1	15779	3Distal		3Distal	2174	2100	564	613	Rps23
chr13	NM_001100608	91062781	91064331	+	1	15779	3Distal		3Distal	2120	2100	570	613	Gm15450
chr13	NM_030237	93344589	93346187	-	1	15798	3Distal		3Distal	10017	9751	8419	8615	Spz1
chr13	NM_022884	94426052	94444257	-	1	15814	3Distal		3Distal	25377	25345	7172	8138	Bhmt2
chr13	NM_009712	94541634	94712971	+	1	15815	3Distal		3Distal	179487	179388	8150	10435	Arsb
chr13	NM_025585	97791819	97804317	-	1	15912	3Distal		3Distal	19816	19719	7318	7905	1700029F12Rik
chr13	NM_001080777	97792090	97804317	-	1	15912	3Distal		3Distal	19816	19719	7589	7905	1700029F12Rik
chr13	NM_008242	99124200	99126660	+	1	15994	3Distal		3Distal	11889	11514	9429	10144	Foxd1
chr13	NM_027064	99754045	99754520	-	2	16024|16025	3Distal|3Distal	|	3Distal	8215|7007	8166|6958	7740|6532	7795|6587	1700024P04Rik
chr13	NM_023612	113999867	114008312	+	2	16302|16303	3Distal|3Distal	|	3Distal	14514|14837	14330|14653	6069|6392	7433|7756	Esm1
chr14	NM_009674	21274483	21299355	-	2	16599|16600	3Distal|3Distal	|	3Distal	32635|28198	25830|21393	7763|3326	8981|4544	Anxa7
chr14	NM_001110794	21274483	21299355	-	2	16599|16600	3Distal|3Distal	|	3Distal	32635|28198	25830|21393	7763|3326	8981|4544	Anxa7
chr14	NM_030180	21368134	21437576	-	1	16601	3Distal		3Distal	72397	61271	2955	3944	Usp54
chr14	NM_028428	21514190	21519419	+	1	16609	3Distal		3Distal	8072	8037	2843	4682	Fut11
chr14	NM_009524	29318659	29338620	+	1	16822	3Distal		3Distal	24031	23395	4070	6564	Wnt5a
chr14	NM_027493	30791523	30806407	+	1	16840	3Distal		3Distal	21329	21200	6445	6562	Actr8
chr14	NM_008407	31721760	31736773	-	1	16873	3Distal		3Distal	23318	23280	8305	8414	Itih3
chr14	NM_020597	32955209	32971510	+	2	16922|16923	3Distal|3Distal	|	3Distal	17429|23685	17380|23636	1128|7384	1256|7512	Msmb
chr14	NM_001163616	33599149	33631154	+	2	16944|16945	3Distal|3Distal	|	3Distal	39721|41447	39633|41359	7716|9442	8813|10539	1810011H11Rik
chr14	NM_001146021	33804568	33822584	+	1	16948	3Distal		3Distal	22403	5279	4387	4512	Lrrc18
chr14	NM_176931	35033232	35040926	+	1	16968	3Distal		3Distal	8352	8224	658	1161	Syt15
chr14	NR_027380	35158241	35158842	+	2	16978|16979	3Distal|3Distal	|	3Distal	9983|10422	9381|9820	9382|9821	9382|9821	Gm3219
chr14	NM_175008	36908151	36910041	+	1	17024	3Distal		3Distal	4801	4771	2911	3063	4930474N05Rik
chr14	NM_027717	41862498	41882363	-	1	17065	3Distal		3Distal	21668	15089	1803	1895	Dydc2
chr14	NM_146317	50654066	50655175	-	2	17232|17233	3Distal|3Distal	|	3Distal	8958|3917	8859|3818	7849|2808	7894|2853	Olfr725
chr14	NM_001033271	51545745	51550524	-	1	17244	3Distal		3Distal	5841	5767	1062	2886	Tmem55b
chr14	NM_001123371	51575816	51584424	+	1	17246	3Distal		3Distal	17760	17728	9152	9425	Pnp2
chr14	NM_001162863	51627426	51630433	+	1	17249	3Distal		3Distal	7162	5635	4155	5009	Rnase10
chr14	NM_029145	51627604	51630433	+	1	17249	3Distal		3Distal	6984	6946	4155	5009	Rnase10
chr14	NM_011686	52030676	52038557	+	1	17255	3Distal		3Distal	9599	9599	1718	1718	Vmn2r88
chr14	NM_001011687	52541835	52542448	-	2	17264|17265	3Distal|3Distal	|	3Distal	9346|8484	9253|8391	8733|7871	8792|7930	Rnase13
chr14	NM_016884	52693055	52723703	-	3	17284|17285|17286	3Distal|3Distal|3Distal	||	3Distal	37742|36306|32233	18069|16633|12560	7094|5658|1585	8794|7358|3285	Hnrnpc
chr14	NM_001170984	52693055	52723703	-	3	17284|17285|17286	3Distal|3Distal|3Distal	||	3Distal	37742|36306|32233	18069|16633|12560	7094|5658|1585	8794|7358|3285	Hnrnpc
chr14	NM_001170981	52693055	52723703	-	3	17284|17285|17286	3Distal|3Distal|3Distal	||	3Distal	37742|36306|32233	18069|16633|12560	7094|5658|1585	8794|7358|3285	Hnrnpc
chr14	NM_001170983	52693055	52723703	-	3	17284|17285|17286	3Distal|3Distal|3Distal	||	3Distal	37742|36306|32233	18069|16633|12560	7094|5658|1585	8794|7358|3285	Hnrnpc
chr14	NM_001170982	52693055	52723703	-	3	17284|17285|17286	3Distal|3Distal|3Distal	||	3Distal	37742|36306|32233	18069|16633|12560	7094|5658|1585	8794|7358|3285	Hnrnpc
chr14	NM_011186	55232957	55236832	-	1	17350	3Distal		3Distal	12072	12068	8197	8269	Psmb5
chr14	NM_175204	55244147	55248393	+	1	17351	3Distal		3Distal	9084	9067	4838	8159	Psmb11
chr14	NM_207131	55329200	55331011	-	1	17354	3Distal		3Distal	10663	10447	8852	9028	Cebpe
chr14	NM_026890	55634291	55642972	+	1	17371	3Distal		3Distal	11999	11876	3318	3445	Ngdn
chr14	NM_177049	55725663	55735115	-	2	17382|17383	3Distal|3Distal	|	3Distal	10014|9628	9010|8624	562|176	2048|1662	Jph4
chr14	NM_001003829	55730137	55734274	-	2	17382|17383	3Distal|3Distal	|	3Distal	9173|8787	9010|8624	5036|4650	7073|6687	Jph4
chr14	NM_011190	56206277	56209858	-	1	17406	3Distal		3Distal	5714	5582	2133	2178	Psme2
chr14	NM_001029855	56206277	56209938	-	1	17406	3Distal		3Distal	5794	5738	2133	2178	Psme2
chr14	NM_009894	56372892	56377261	-	1	17413	3Distal		3Distal	12837	12705	8468	8849	Cideb
chr14	NM_020490	56380761	56381843	+	1	17414	3Distal		3Distal	7347	7347	6265	6265	Ltb4r2
chr14	NM_008519	56384799	56387329	+	1	17414	3Distal		3Distal	3309	2029	779	974	Ltb4r1
chr14	NR_002889	56629129	56630317	-	1	17432	3Distal		3Distal	2832	2832	1644	2833	Gm5801
chr14	NM_008571	56660960	56663471	+	1	17433	3Distal		3Distal	3313	3282	802	1007	Mcpt2
chr14	NM_010374	56824100	56830244	-	1	17435	3Distal		3Distal	7211	7161	1067	1179	Gzmf
chr14	NM_009376	58042908	58136774	+	1	17467	3Distal		3Distal	102087	95614	8221	8700	Ift88
chr14	NM_170591	60838305	60870215	-	1	17523	3Distal		3Distal	32554	32445	644	1165	Nupl1
chr14	NR_030458	60847643	60847752	-	1	17523	3Distal		3Distal	10091	10091	9982	10092	Mir719
chr14	NM_177337	61928590	61930773	+	1	17575	3Distal		3Distal	5255	4265	3072	3735	Arl11
chr14	NM_026598	61958600	61979282	-	1	17577	3Distal		3Distal	29298	29243	8616	10017	Ebpl
chr14	NM_001081063	64694280	64704226	-	1	17663	3Distal		3Distal	16646	16622	6700	6725	4933401F05Rik
chr14	NM_028811	66149293	66211847	-	1	17735	3Distal		3Distal	70594	70584	8040	9108	Elp3
chr14	NM_010920	69790076	69793597	+	2	17821|17822	3Distal|3Distal	|	3Distal	4597|8295	4595|8293	1076|4774	1362|5060	Nkx2-6
chr14	NM_008004	71036012	71042075	-	3	17873|17874|17875	3Distal|3Distal|3Distal	||	3Distal	12741|7430|6453	12230|6919|5942	6678|1367|390	7203|1892|915	Fgf17
chr14	NM_026119	73909856	73918352	+	2	17903|17904	3Distal|3Distal	|	3Distal	14891|15203	14879|15191	6395|6707	6874|7186	Med4
chr14	NM_019775	75642094	75683358	+	3	17923|17924|17925	3Distal|3Distal|3Distal	||	3Distal	41500|41864|48178	41432|41796|48110	236|600|6914	372|736|7050	Cpb2
chr14	NR_002218	76245138	76248105	-	1	17940	3Distal		3Distal	3273	3273	306	3274	Tpt1p
chr14	NM_013745	76510698	76537186	+	1	17956	3Distal		3Distal	29882	29840	3394	5871	Nufip1
chr14	NM_145960	79797579	79823457	+	1	18069	3Distal		3Distal	28737	25079	2859	2999	Mtrf1
chr14	NM_008392	103446229	103455790	+	2	18225|18226	3Distal|3Distal	|	3Distal	12722|18691	12666|18635	3161|9130	4226|10195	Irg1
chr14	NM_183031	122351553	122364415	-	2	18424|18425	3Distal|3Distal	|	3Distal	18895|18230	8809|8144	6033|5368	7736|7071	Gpr183
chr14	NR_015532	122629129	122632860	-	1	18430	3Distal		3Distal	10221	10221	6490	10222	1700108J01Rik
chr14	NM_177817	122834076	122850337	-	2	18447|18448	3Distal|3Distal	|	3Distal	18516|16933	3708|2125	2255|672	3388|1805	Gm5089
chr15	NM_053077	10930476	10958988	+	1	18624	3Distal		3Distal	35629	35533	7117	8411	Slc45a2
chr15	NM_145469	34502554	34608461	-	3	18898|18899|18900	3Distal|3Distal|3Distal	||	3Distal	111242|110476|109962	111229|110463|109949	5335|4569|4055	7995|7229|6715	Nipal2
chr15	NM_175134	36407423	36426546	-	1	18939	3Distal		3Distal	27549	16863	8426	10015	Ankrd46
chr15	NM_183089	54907656	54922033	-	1	19180	3Distal		3Distal	18342	18289	3965	4021	Dscc1
chr15	NM_177755	58146128	58155724	-	1	19232	3Distal		3Distal	17533	16695	7937	8191	Klhl38
chr15	NR_030696	60654520	60662954	+	1	19296	3Distal		3Distal	16766	8331	8332	8332	9930014A18Rik
chr15	NM_198607	74551664	74554803	+	1	19471	3Distal		3Distal	4065	4004	926	1729	4930572J05Rik
chr15	NM_020519	74557074	74558456	-	1	19471	3Distal		3Distal	2727	2699	1345	1509	Slurp1
chr15	NM_026671	74562682	74564743	-	1	19471	3Distal		3Distal	9014	8988	6953	7035	Lypd2
chr15	NM_010742	74592486	74593997	-	1	19473	3Distal		3Distal	10696	10689	9185	9485	Ly6d
chr15	NM_008530	75098851	75102664	+	1	19492	3Distal		3Distal	13781	13472	9968	10352	Ly6f
chr15	NM_031201	75755113	75760160	-	1	19525	3Distal		3Distal	8299	7606	3252	3508	Tsta3
chr15	NM_175399	76157827	76161100	+	1	19552	3Distal		3Distal	4006	3910	733	1688	Exosc4
chr15	NM_025340	76177470	76181540	-	1	19553	3Distal		3Distal	7296	6864	3226	3457	Sharpin
chr15	NM_058214	76534171	76540906	-	3	19590|19591|19592	3Distal|3Distal|3Distal	||	3Distal	12269|9087|8279	12269|9087|8279	5534|2352|1544	5534|2352|1544	Recql4
chr15	NM_018749	77789428	77801254	-	1	19679	3Distal		3Distal	12492	10247	666	777	Eif3d
chr15	NM_025931	77989893	78004538	-	1	19687	3Distal		3Distal	15690	15384	1045	1192	Rabl4
chr15	NM_008677	78075241	78093010	+	1	19688	3Distal		3Distal	26760	26515	8991	9180	Ncf4
chr15	NM_027902	78270097	78299064	-	1	19700	3Distal		3Distal	31148	27857	2181	2728	Tmprss6
chr15	NM_152806	79358126	79363347	-	3	19804|19805|19806	3Distal|3Distal|3Distal	||	3Distal	13894|13341|12745	12955|12402|11806	8673|8120|7524	10989|10436|9840	Ddx17
chr15	NM_028634	79489657	79498090	+	1	19811	3Distal		3Distal	10592	8372	2159	2751	Cby1
chr15	NM_030229	81745460	81756643	-	1	19976	3Distal		3Distal	13855	13538	2672	4254	Polr3h
chr15	NM_145473	81767189	81781370	+	2	19977|19978	3Distal|3Distal	|	3Distal	23552|24167	13557|14172	9371|9986	11043|11658	Csdc2
chr15	NM_001166475	81889581	81896968	+	1	19986	3Distal		3Distal	13267	13229	5880	5976	4930407I10Rik
chr15	NM_001104531	82219584	82224452	-	2	20026|20027	3Distal|3Distal	|	3Distal	14200|13390	14125|13315	9332|8522	9332|8522	Cyp2d11
chr15	NM_029427	83943051	83953605	-	2	20107|20108	3Distal|3Distal	|	3Distal	17821|14083	17759|14021	7267|3529	7600|3862	Pnpla5
chr15	NR_029729	85537033	85537127	+	2	20200|20201	3Distal|3Distal	|	3Distal	2874|3802	2779|3707	2780|3708	2780|3708	Mirlet7c-2
chr15	NR_029727	85537749	85537832	+	2	20200|20201	3Distal|3Distal	|	3Distal	2158|3086	2074|3002	2075|3003	2075|3003	Mirlet7b
chr15	NM_133241	88786314	88808983	-	2	20304|20305	3Distal|3Distal	|	3Distal	32249|23472	31689|22912	9580|803	10718|1941	Mlc1
chr15	NM_001002005	88890156	88901337	+	1	20306	3Distal		3Distal	16069	15721	4888	5918	Panx2
chr15	NR_028449	88953734	88959130	-	1	20308	3Distal		3Distal	5704	5704	308	5705	Hdac10
chr15	NM_199198	88953734	88959130	-	1	20308	3Distal		3Distal	5704	5452	308	470	Hdac10
chr15	NR_028447	88953734	88959130	-	1	20308	3Distal		3Distal	5704	5704	308	5705	Hdac10
chr15	NR_028448	88953734	88959130	-	1	20308	3Distal		3Distal	5704	5704	308	5705	Hdac10
chr15	NM_001013022	89207880	89209685	-	2	20323|20324	3Distal|3Distal	|	3Distal	6262|5794	6186|5718	4457|3989	4704|4236	Odf3b
chr15	NM_007692	89256798	89260330	-	1	20327	3Distal		3Distal	4210	3911	678	901	Chkb
chr15	NM_198927	91668759	91691866	+	1	20363	3Distal		3Distal	26108	26067	3001	3735	Smgc
chr15	NM_001159648	91881596	92172398	+	1	20364	3Distal		3Distal	296377	131155	5575	7953	Cntn1
chr15	NM_007727	91958559	92172398	+	1	20364	3Distal		3Distal	219414	131155	5575	7953	Cntn1
chr15	NM_001159647	91991788	92172398	+	1	20364	3Distal		3Distal	186185	131155	5575	7953	Cntn1
chr15	NM_024189	93114264	93167366	-	2	20376|20377	3Distal|3Distal	|	3Distal	61762|61013	61609|60860	8660|7911	10215|9466	Yaf2
chr15	NR_028315	93114264	93167366	-	2	20376|20377	3Distal|3Distal	|	3Distal	61762|61013	61762|61013	8660|7911	61763|61014	Yaf2
chr15	NM_001164563	97074505	97077718	-	2	20482|20483	3Distal|3Distal	|	3Distal	11876|5285	11128|4537	8663|2072	9569|2978	Amigo2
chr15	NM_178114	97074505	97077718	-	2	20482|20483	3Distal|3Distal	|	3Distal	11876|5285	11128|4537	8663|2072	9569|2978	Amigo2
chr15	NM_001164602	97074505	97077718	-	2	20482|20483	3Distal|3Distal	|	3Distal	11876|5285	11128|4537	8663|2072	9569|2978	Amigo2
chr15	NM_009504	97684858	97738727	-	3	20529|20530|20531	3Distal|3Distal|3Distal	||	3Distal	57675|57299|55777	34318|33942|32420	3806|3430|1908	6751|6375|4853	Vdr
chr15	NM_201359	97794710	97800706	+	2	20534|20535	3Distal|3Distal	|	3Distal	6277|8541	5706|7970	281|2545	837|3101	Tmem106c
chr15	NM_001011779	98057106	98064881	-	2	20549|20550	3Distal|3Distal	|	3Distal	16728|12678	11460|7410	8953|4903	8953|4903	Olfr286
chr15	NM_173769	98116553	98126514	-	1	20553	3Distal		3Distal	11831	9551	1870	4220	Zfp641
chr15	NM_011718	98602184	98608581	-	1	20578	3Distal		3Distal	15739	14552	9342	10065	Wnt10b
chr15	NM_001162506	98905404	98913838	+	1	20624	3Distal		3Distal	17665	17283	9231	9363	Troap
chr15	NM_030159	98905404	98913838	+	1	20624	3Distal		3Distal	17665	17283	9231	9363	Troap
chr15	NM_029236	99300515	99305161	-	2	20660|20661	3Distal|3Distal	|	3Distal	13154|8600	13116|8562	8508|3954	8883|4329	Bcdin3d
chr15	NM_028180	99748779	99762089	-	2	20709|20710	3Distal|3Distal	|	3Distal	22131|15029	20415|13313	8821|1719	8924|1822	1700030F18Rik
chr15	NM_001162867	99748779	99764144	-	2	20709|20710	3Distal|3Distal	|	3Distal	24186|17084	24111|17009	8821|1719	8924|1822	1700030F18Rik
chr15	NM_001024672	100183631	100214866	+	1	20737	3Distal		3Distal	40070	40060	8835	9479	LOC554292
chr15	NM_001002900	100195016	100214386	+	1	20737	3Distal		3Distal	28685	28000	9315	9479	Higd1c
chr15	NM_033476	100333227	100382378	-	1	20744	3Distal		3Distal	56640	56139	7489	9099	Tcfcp2
chr15	NM_001166157	101289493	101294196	-	1	20824	3Distal		3Distal	10263	10195	5560	5902	Krt81
chr15	NM_212487	101776435	101784718	-	1	20832	3Distal		3Distal	13309	13246	5026	5190	Krt78
chr15	NM_027044	102156547	102161920	+	1	20868	3Distal		3Distal	5611	5538	238	378	Pfdn5
chr15	NM_018787	102354270	102355052	-	4	20888|20889|20890|20891	3Distal|3Distal|3Distal|3Distal	|||	3Distal	7726|6620|5911|4151	7713|6607|5898|4138	6944|5838|5129|3369	7032|5926|5217|3457	Npff
chr15	NM_013553	102864826	102867283	+	1	20915	3Distal		3Distal	7044	6716	4587	5447	Hoxc4
chr15	NM_021391	103360710	103368423	-	2	20954|20955	3Distal|3Distal	|	3Distal	16471|15242	16357|15128	8758|7529	9423|8194	Ppp1r1a
chr16	NM_008762	3838975	3839913	+	2	20962|20963	3Distal|3Distal	|	3Distal	4996|10055	4996|10055	4058|9117	4058|9117	Olfr15
chr16	NM_001033159	3861544	3872374	-	1	20964	3Distal		3Distal	19946	19663	9116	13203	Zfp597
chr16	NM_028720	5013995	5050003	-	2	21026|21027	3Distal|3Distal	|	3Distal	42894|36575	42827|36508	6886|567	8512|2193	Glyr1
chr16	NM_001079814	5013995	5050003	-	2	21026|21027	3Distal|3Distal	|	3Distal	42894|36575	42827|36508	6886|567	8512|2193	Glyr1
chr16	NM_001033220	5211913	5222392	-	1	21033	3Distal		3Distal	18516	18475	8037	8209	AU021092
chr16	NM_145362	5233714	5245001	+	2	21034|21035	3Distal|3Distal	|	3Distal	18793|21246	18764|21217	7506|9959	7788|10241	Alg1
chr16	NM_013694	10788028	10788748	-	2	21204|21205	3Distal|3Distal	|	3Distal	6118|2835	6064|2781	5398|2115	5540|2257	Tnp2
chr16	NM_013638	10790601	10791007	-	2	21204|21205	3Distal|3Distal	|	3Distal	8377|5094	8352|5069	7971|4688	8047|4764	Prm3
chr16	NM_008933	10791474	10792190	-	2	21204|21205	3Distal|3Distal	|	3Distal	9560|6277	9461|6178	8844|5561	9033|5750	Prm2
chr16	NM_134105	11075004	11088023	-	1	21227	3Distal		3Distal	21504	21366	8485	8592	Txndc11
chr16	NR_030252	14159719	14159784	+	1	21326	3Distal		3Distal	9946	9880	9881	9881	Mir484
chr16	NR_029659	17124154	17124235	-	2	21376|21377	3Distal|3Distal	|	3Distal	2370|1201	2370|1201	2289|1120	2371|1202	Mir130b
chr16	NR_030415	17124493	17124589	-	2	21376|21377	3Distal|3Distal	|	3Distal	2724|1555	2724|1555	2628|1459	2725|1556	Mir301b
chr16	NM_001001983	17280444	17406407	-	3	21388|21389|21390	3Distal|3Distal|3Distal	||	3Distal	130177|129261|127621	113302|112386|110746	4214|3298|1658	4432|3516|1876	Pi4ka
chr16	NM_033609	17651314	17723023	-	3	21405|21406|21407	3Distal|3Distal|3Distal	||	3Distal	79888|76184|72727	79781|76077|72620	8179|4475|1018	9085|5381|1924	Med15
chr16	NM_001040683	17651314	17723023	-	3	21405|21406|21407	3Distal|3Distal|3Distal	||	3Distal	79888|76184|72727	79781|76077|72620	8179|4475|1018	9085|5381|1924	Med15
chr16	NM_030558	17835369	17838279	-	1	21412	3Distal		3Distal	9099	9020	6189	6240	Car15
chr16	NM_011172	18071819	18089283	-	2	21424|21425	3Distal|3Distal	|	3Distal	22935|19802	22902|19769	5471|2338	5921|2788	Prodh
chr16	NR_029571	18327494	18327558	-	1	21431	3Distal		3Distal	3243	3243	3179	3244	Mir185
chr16	NM_001111063	18406975	18413587	-	1	21442	3Distal		3Distal	12464	10927	5852	6807	Comt1
chr16	NM_183158	20308460	20325477	-	1	21482	3Distal		3Distal	23114	11602	6097	7486	Cyp2ab1
chr16	NM_007889	20517137	20532260	+	2	21491|21492	3Distal|3Distal	|	3Distal	20139|21092	20008|20961	5016|5969	5687|6640	Dvl3
chr16	NM_025462	20611674	20618942	+	1	21494	3Distal		3Distal	10993	10969	3725	3917	Ece2
chr16	NM_134101	20651725	20663485	+	1	21495	3Distal		3Distal	21066	21001	9306	9473	Psmd2
chr16	NR_027485	20651725	20663485	+	1	21495	3Distal		3Distal	21066	9305	9306	9306	Psmd2
chr16	NR_028530	20684329	20684384	+	1	21497	3Distal		3Distal	9032	8976	8977	8977	Snord66
chr16	NM_025634	21152732	21154017	-	1	21520	3Distal		3Distal	3866	3739	2581	2855	2310042E22Rik
chr16	NM_013465	22892115	22899511	+	1	21617	3Distal		3Distal	12330	12257	4934	5297	Ahsg
chr16	NM_009605	23146609	23158041	+	1	21636	3Distal		3Distal	19135	10446	7703	8077	Adipoq
chr16	NM_001008230	23925634	23930880	-	1	21649	3Distal		3Distal	7792	7696	2546	4206	Rtp2
chr16	NM_183283	32271695	32274865	+	1	21880	3Distal		3Distal	8832	8832	5662	6284	2310010M20Rik
chr16	NM_145972	44724412	44737243	+	1	22198	3Distal		3Distal	21843	21779	9012	9967	BC027231
chr16	NM_010818	45382248	45409166	-	1	22202	3Distal		3Distal	31480	31294	4562	14673	Cd200
chr16	NM_028610	48283848	48294405	+	2	22224|22225	3Distal|3Distal	|	3Distal	14100|19889	14017|19806	3543|9332	4103|9892	Dppa4
chr16	NM_001018002	48283848	48294405	+	2	22224|22225	3Distal|3Distal	|	3Distal	14100|19889	14017|19806	3543|9332	4103|9892	Dppa4
chr16	NM_028680	49699407	49765239	+	3	22242|22243|22244	3Distal|3Distal|3Distal	||	3Distal	69068|69434|70643	69024|69390|70599	3236|3602|4811	4442|4808|6017	Ift57
chr16	NM_028815	55900001	55934961	-	1	22299	3Distal		3Distal	39329	39276	4369	9649	Cep97
chr16	NM_172825	56724722	56795971	-	3	22308|22309|22310	3Distal|3Distal|3Distal	||	3Distal	79113|78879|78452	78916|78682|78255	7864|7630|7203	8010|7776|7349	Gpr128
chr16	NM_026577	62793515	62846866	-	1	22347	3Distal		3Distal	60230	59933	6879	8822	Arl13b
chr16	NM_028059	64780173	64786147	-	1	22357	3Distal		3Distal	15370	15263	9396	12318	Zfp654
chr16	NM_177142	75540789	75567927	-	1	22413	3Distal		3Distal	29953	18123	2815	3325	Lipi
chr16	NR_029565	84714385	84714449	+	1	22465	3Distal		3Distal	6910	6845	6846	6846	Mir155
chr16	NM_144854	87553575	87595580	+	1	22500	3Distal		3Distal	50828	48217	8823	9740	ORF63
chr16	NM_025642	90719557	90727616	-	2	22568|22569	3Distal|3Distal	|	3Distal	15648|13092	15549|12993	7589|5033	8175|5619	2610039C10Rik
chr16	NM_026502	90926056	90935094	-	1	22575	3Distal		3Distal	9849	9720	811	972	1110004E09Rik
chr16	NM_134110	92292634	92298374	+	2	22651|22652	3Distal|3Distal	|	3Distal	10219|10784	6021|6586	4479|5044	5650|6215	Kcne2
chr16	NM_033149	96502639	96541465	+	1	22813	3Distal		3Distal	45413	11276	6587	10350	B3galt5
chr17	NM_146074	3519256	3557713	-	1	22862	3Distal		3Distal	41152	41152	2695	2991	Tfb1m
chr17	NM_175349	5417323	5418767	-	1	22916	3Distal		3Distal	5305	5195	3861	4047	Ldhal6b
chr17	NR_030465	7099578	7099686	-	3	22980|22981|22982	3Distal|3Distal|3Distal	||	3Distal	2952|2499|1783	2952|2499|1783	2844|2391|1675	2953|2500|1784	Mir692-1
chr17	NM_147155	7159314	7165505	-	1	22983	3Distal		3Distal	12447	12420	6256	7069	Tagap1
chr17	NM_025789	8138479	8172421	+	1	23009	3Distal		3Distal	41624	41428	7682	7895	Rsph3a
chr17	NM_011395	12612840	12700570	-	1	23130	3Distal		3Distal	91371	90991	3641	5104	Slc22a3
chr17	NM_030726	13068900	13070708	+	1	23136	3Distal		3Distal	10872	10031	9064	9066	Mrgprh
chr17	NM_153151	13116825	13133262	-	2	23138|23139	3Distal|3Distal	|	3Distal	24037|23598	23941|23502	7600|7161	8301|7862	Acat3
chr17	NM_001167578	13547438	13570089	+	1	23146	3Distal		3Distal	25607	24419	2956	3803	Gm9880
chr17	NM_001039552	15178576	15201196	+	3	23171|23172|23173	3Distal|3Distal|3Distal	||	3Distal	24246|24617|25590	24217|24588|25561	1626|1997|2970	2241|2612|3585	2210404J11Rik
chr17	NM_001034891	15190023	15201196	+	3	23171|23172|23173	3Distal|3Distal|3Distal	||	3Distal	12799|13170|14143	7071|7442|8415	1626|1997|2970	2241|2612|3585	2210404J11Rik
chr17	NM_024203	15533210	15570545	+	1	23187	3Distal		3Distal	44738	39222	7403	9367	Fam120b
chr17	NM_144809	15680044	15700287	-	1	23191	3Distal		3Distal	29634	29612	9391	10284	Prdm9
chr17	NM_008215	17980292	17992152	-	2	23230|23231	3Distal|3Distal	|	3Distal	20034|17013	19992|16971	8174|5153	8470|5449	Has1
chr17	NM_001008501	21844708	21862603	+	2	23253|23254	3Distal|3Distal	|	3Distal	25971|26775	14604|15408	8076|8880	9866|10670	Zfp760
chr17	NM_153784	23797490	23805586	+	2	23289|23290	3Distal|3Distal	|	3Distal	13296|13655	12038|12397	5200|5559	5555|5914	Ccdc64b
chr17	NM_025718	24577713	24580046	-	2	23345|23346	3Distal|3Distal	|	3Distal	11067|6924	10749|6606	8734|4591	9022|4879	Dnase1l2
chr17	NM_001172113	24645795	24664883	-	2	23352|23353	3Distal|3Distal	|	3Distal	20686|19900	11956|11170	1598|812	2092|1306	Traf7
chr17	NM_001172114	24645795	24664883	-	2	23352|23353	3Distal|3Distal	|	3Distal	20686|19900	11956|11170	1598|812	2092|1306	Traf7
chr17	NM_153792	24645795	24664883	-	2	23352|23353	3Distal|3Distal	|	3Distal	20686|19900	11541|10755	1598|812	2092|1306	Traf7
chr17	NM_008503	24857008	24858871	+	1	23366	3Distal		3Distal	4257	4044	2394	2437	Rps2
chr17	NR_002897	24857734	24857850	+	1	23366	3Distal		3Distal	3531	3414	3415	3415	Snora64
chr17	NM_020608	25098171	25152175	-	2	23389|23390	3Distal|3Distal	|	3Distal	63860|54924	62654|53718	9856|920	13412|4476	Cramp1l
chr17	NM_001163416	25257705	25262213	+	1	23391	3Distal		3Distal	6553	6462	2045	2087	1110018H23Rik
chr17	NM_026747	25257705	25262213	+	1	23391	3Distal		3Distal	6553	6462	2045	2087	1110018H23Rik
chr17	NM_053259	25445591	25448821	+	1	23397	3Distal		3Distal	5430	4671	2200	2404	Prss28
chr17	NM_010781	25503278	25505037	+	1	23398	3Distal		3Distal	3762	3543	2003	2249	Tpsb2
chr17	NM_026897	25919770	25922278	-	1	23426	3Distal		3Distal	11539	11314	9031	9216	Haghl
chr17	NR_028042	26038801	26039172	-	1	23441	3Distal		3Distal	6626	6626	6255	6627	Gm10012
chr17	NM_001039038	26079178	26081876	-	1	23442	3Distal		3Distal	3155	1995	457	1585	Nhlrc4
chr17	NM_153140	26125982	26158805	-	1	23443	3Distal		3Distal	35956	30224	3133	4868	Rab11fip3
chr17	NM_019731	26228690	26232415	-	1	23445	3Distal		3Distal	5384	5366	1659	1943	Nme4
chr17	NM_011432	27977032	27988912	+	2	23584|23585	3Distal|3Distal	|	3Distal	16429|16819	16354|16744	4549|4939	4754|5144	Snrpc
chr17	NR_027316	32213028	32228368	-	1	23968	3Distal		3Distal	19243	19243	3903	19244	Pdxk-ps
chr17	NM_001101445	32643407	32665839	+	1	23995	3Distal		3Distal	29919	29486	7487	7487	Cyp4f17
chr17	NM_177359	32954149	32967193	-	1	24004	3Distal		3Distal	20457	20300	7413	9553	Zfp799
chr17	NM_001009544	33201088	33205003	-	1	24009	3Distal		3Distal	4861	4629	946	1903	4921501E09Rik
chr17	NM_026712	33766047	33768656	+	1	24021	3Distal		3Distal	11066	10954	8457	8562	Zfp414
chr17	NM_010385	34075854	34077288	-	2	24044|24045	3Distal|3Distal	|	3Distal	10874|6341	10618|6085	9440|4907	9519|4986	H2-Ke2
chr17	NM_001033978	34462620	34477171	+	1	24071	3Distal		3Distal	15139	15122	588	1903	H2-Eb2
chr17	NM_010381	34479157	34481590	-	1	24071	3Distal		3Distal	3831	3831	1398	2119	H2-Ea
chr17	NM_152922	34750295	34752916	-	3	24086|24087|24088	3Distal|3Distal|3Distal	||	3Distal	12474|11642|11200	11770|10938|10496	9853|9021|8579	10041|9209|8767	Egfl8
chr17	NM_023893	35162922	35164961	-	1	24112	3Distal		3Distal	10849	10743	8810	9198	Ng23
chr17	NR_028258	35162922	35164961	-	1	24112	3Distal		3Distal	10849	10849	8810	10850	Ng23
chr17	NM_001163192	35217483	35222540	-	3	24118|24119|24120	3Distal|3Distal|3Distal	||	3Distal	13611|11427|8881	13590|11406|8860	8554|6370|3824	8698|6514|3968	Ly6g6f
chr17	NM_001128597	35258441	35261760	+	1	24121	3Distal		3Distal	4931	3372	1612	1763	Bat4
chr17	NM_032460	35259897	35261760	+	1	24121	3Distal		3Distal	3475	3441	1612	1763	Bat4
chr17	NM_019467	35307937	35312946	-	1	24124	3Distal		3Distal	8156	4694	3147	3264	Aif1
chr17	NM_175148	35704430	35705890	+	1	24166	3Distal		3Distal	1729	1660	269	398	2300002M23Rik
chr17	NM_008207	36142640	36157505	-	1	24208	3Distal		3Distal	23314	23265	8449	9490	H2-T24
chr17	NM_026308	36392618	36394791	-	1	24213	3Distal		3Distal	4478	4471	2305	2345	Rpp21
chr17	NM_001024134	36997636	37004132	-	1	24217	3Distal		3Distal	12479	12393	5983	6867	Trim15
chr17	NM_146477	37222136	37223181	-	3	24249|24250|24251	3Distal|3Distal|3Distal	||	3Distal	7838|6944|6027	7765|6871|5954	6793|5899|4982	6833|5939|5022	Olfr90
chr17	NM_023137	37330837	37333046	+	1	24252	3Distal		3Distal	2544	2484	335	723	Ubd
chr17	NM_001011518	37333751	37334911	-	1	24252	3Distal		3Distal	1530	1530	370	370	Olfr94
chr17	NM_146515	37416446	37417363	-	1	24256	3Distal		3Distal	9773	9773	8856	8856	Olfr99
chr17	NM_001005485	37666902	37667942	+	1	24257	3Distal		3Distal	5459	5437	4419	4484	Olfr111
chr17	NM_001005481	38267194	38268135	-	1	24261	3Distal		3Distal	6821	6821	5880	5880	Olfr132
chr17	NR_030494	39981081	39981190	+	1	24265	3Distal		3Distal	1781	1671	1672	1672	Mir715
chr17	NM_001145060	41041690	41051299	-	1	24268	3Distal		3Distal	14405	14405	4796	4796	Glyatl3
chr17	NM_025649	46284335	46290500	-	1	24424	3Distal		3Distal	11041	10987	4876	5262	Mad2l1bp
chr17	NM_030715	46308942	46339574	-	1	24425	3Distal		3Distal	35398	32301	4766	5026	Polh
chr17	NM_001111142	46391114	46394265	+	2	24427|24428	3Distal|3Distal	|	3Distal	12389|13020	12209|12840	9238|9869	9491|10122	Gm88
chr17	NM_181664	46565891	46568720	+	4	24433|24434|24435|24436	3Distal|3Distal|3Distal|3Distal	|||	3Distal	5010|9131|9551|10014	5001|9122|9542|10005	2181|6302|6722|7185	2512|6633|7053|7516	Crip3
chr17	NM_053250	46565891	46568720	+	4	24433|24434|24435|24436	3Distal|3Distal|3Distal|3Distal	|||	3Distal	5010|9131|9551|10014	5001|9122|9542|10005	2181|6302|6722|7185	2568|6689|7109|7572	Crip3
chr17	NM_016859	47736280	47748441	-	5	24560|24561|24562|24563|24564	3Distal|3Distal|3Distal|3Distal|3Distal	||||	3Distal	17729|16882|15534|14454|13017	17408|16561|15213|14133|12696	5568|4721|3373|2293|856	7790|6943|5595|4515|3078	Bysl
chr17	NM_020048	47748545	47761367	+	1	24565	3Distal		3Distal	17802	17719	4980	6298	Med20
chr17	NM_026625	48226582	48227870	+	2	24621|24622	3Distal|3Distal	|	3Distal	8777|10654	8375|10252	7489|9366	7661|9538	1700067P10Rik
chr17	NM_146249	56077798	56084682	-	2	24738|24739	3Distal|3Distal	|	3Distal	13411|12906	13326|12821	6527|6022	6705|6200	BC031441
chr17	NM_028381	56098610	56107374	+	2	24740|24741	3Distal|3Distal	|	3Distal	17250|17610	17199|17559	8486|8846	8803|9163	Ccdc94
chr17	NM_013664	56156173	56175999	-	4	24743|24744|24745|24746	3Distal|3Distal|3Distal|3Distal	|||	3Distal	29524|28178|27249|27033	29407|28061|27132|26916	9698|8352|7423|7207	10488|9142|8213|7997	Sh3gl1
chr17	NM_020568	56240014	56249225	-	1	24748	3Distal		3Distal	16768	16554	7557	8973	Plin4
chr17	NM_080837	56315964	56323343	-	2	24754|24755	3Distal|3Distal	|	3Distal	13459|11381	13430|11352	6080|4002	6463|4385	D17Wsu104e
chr17	NM_008954	57138881	57139441	-	2	24845|24846	3Distal|3Distal	|	3Distal	9509|2794	9506|2791	8949|2234	8949|2234	Pspn
chr17	NM_175333	57172195	57181077	-	1	24848	3Distal		3Distal	10653	10590	1771	1995	Slc25a41
chr17	NM_009451	57219489	57227205	-	2	24854|24855	3Distal|3Distal	|	3Distal	16750|13769	16481|13500	9034|6053	9658|6677	Tubb4
chr17	NM_011617	57285420	57289200	-	1	24858	3Distal		3Distal	4602	4426	822	900	Cd70
chr17	NM_019418	57328915	57333609	-	1	24859	3Distal		3Distal	13173	13056	8479	9498	Tnfsf14
chr17	NM_001033340	67980305	67982063	-	1	24991	3Distal		3Distal	3360	3220	1602	2318	Lrrc30
chr17	NM_145158	71601516	71660305	-	2	25072|25073	3Distal|3Distal	|	3Distal	59921|59458	59816|59353	1132|669	1712|1249	Emilin2
chr17	NM_027166	73186044	73200535	+	2	25088|25089	3Distal|3Distal	|	3Distal	18059|21848	8460|12249	3568|7357	5959|9748	Ypel5
chr17	NM_001166493	75835245	75928385	+	2	25140|25141	3Distal|3Distal	|	3Distal	93910|98566	37924|42580	770|5426	2964|7620	Rasgrp3
chr17	NM_207246	75864878	75928385	+	2	25140|25141	3Distal|3Distal	|	3Distal	64277|68933	37924|42580	770|5426	2964|7620	Rasgrp3
chr17	NM_029121	87343451	87347227	-	1	25448	3Distal		3Distal	10007	7088	6231	6408	Atp6v1e2
chr18	NM_134232	3122492	3123412	-	2	25596|25597	3Distal|3Distal	|	3Distal	7786|5183	7786|5183	6866|4263	6866|4263	Vmn1r-ps4
chr18	NM_001167539	3122494	3123412	-	2	25596|25597	3Distal|3Distal	|	3Distal	7786|5183	7786|5183	6868|4265	6868|4265	Vmn1r238
chr18	NM_153087	13165499	13181391	+	1	25792	3Distal		3Distal	25257	25197	9365	9666	Hrh4
chr18	NM_013504	20243204	20273274	-	2	25857|25858	3Distal|3Distal	|	3Distal	38242|33273	38025|33056	8172|3203	9314|4345	Dsc1
chr18	NM_026006	32068748	32071557	-	1	26032	3Distal		3Distal	4447	3782	1638	3144	Sft2d3
chr18	NM_001025381	32102654	32109290	-	2	26033|26034	3Distal|3Distal	|	3Distal	12801|11244	11173|9616	6165|4608	10154|8597	Gpr17
chr18	NM_001166407	34784278	34792931	+	2	26107|26108	3Distal|3Distal	|	3Distal	13544|14853	12688|13997	4891|6200	5553|6862	Kif20a
chr18	NM_009004	34784590	34792931	+	2	26107|26108	3Distal|3Distal	|	3Distal	13232|14541	12688|13997	4891|6200	5553|6862	Kif20a
chr18	NM_001166406	34784687	34792931	+	2	26107|26108	3Distal|3Distal	|	3Distal	13135|14444	12688|13997	4891|6200	5553|6862	Kif20a
chr18	NR_002905	35716684	35716881	+	2	26161|26162	3Distal|3Distal	|	3Distal	2381|5204	2183|5006	2184|5007	2184|5007	Snora74a
chr18	NM_028261	35893332	35900208	-	1	26175	3Distal		3Distal	10074	9097	3198	4025	Tmem173
chr18	NM_053137	37595275	37598308	+	1	26274	3Distal		3Distal	12887	12705	9854	10336	Pcdhb12
chr18	NM_053138	37602171	37605863	+	1	26274	3Distal		3Distal	5991	5937	2299	3547	Pcdhb13
chr18	NM_175684	38117088	38129385	-	1	26296	3Distal		3Distal	13524	13519	1227	3382	Fchsd1
chr18	NM_009258	43887723	43896891	-	2	26446|26447	3Distal|3Distal	|	3Distal	11942|10167	11854|10079	2774|999	2865|1090	Spink3
chr18	NM_173394	46717885	46734187	-	1	26482	3Distal		3Distal	20686	7171	4384	6473	Ticam2
chr18	NM_026217	46892071	46901233	-	1	26485	3Distal		3Distal	14237	14204	5075	7108	Atg12
chr18	NM_009681	46901571	46950480	+	1	26486	3Distal		3Distal	53954	53858	5045	5846	Ap3s1
chr18	NM_026302	60685875	60718416	+	1	26611	3Distal		3Distal	34538	34528	1997	4318	Dctn4
chr18	NR_029557	61807479	61807548	-	4	26692|26693|26694|26695	3Distal|3Distal|3Distal|3Distal	|||	3Distal	9958|8041|7726|3952	9958|8041|7726|3952	9889|7972|7657|3883	9959|8042|7727|3953	Mir145
chr18	NR_029601	61808850	61808912	-	3	26693|26694|26695	3Distal|3Distal|3Distal	||	3Distal	9405|9090|5316	9405|9090|5316	9343|9028|5254	9406|9091|5317	Mir143
chr18	NM_021296	61872078	61885985	-	1	26703	3Distal		3Distal	19864	19832	5957	9296	Grpel2
chr18	NR_029432	61886044	61887905	+	1	26704	3Distal		3Distal	11011	9149	9150	9150	1500015A07Rik
chr18	NM_001142950	64659307	64676211	-	1	26749	3Distal		3Distal	25173	25074	8269	9134	Nars
chr18	NM_027350	64659307	64676211	-	1	26749	3Distal		3Distal	25173	25074	8269	9134	Nars
chr18	NM_025468	65960232	65977311	+	2	26804|26805	3Distal|3Distal	|	3Distal	20331|22967	20284|22920	3252|5888	3396|6032	Sec11c
chr18	NM_024190	67365077	67366655	+	2	26845|26846	3Distal|3Distal	|	3Distal	5601|7127	5523|7049	4023|5549	4924|6450	Chmp1b
chr18	NM_001171010	78296831	78320165	-	1	27159	3Distal		3Distal	32349	29217	9015	11318	Slc14a1
chr18	NM_028122	78296831	78320165	-	1	27159	3Distal		3Distal	32349	25431	9015	11318	Slc14a1
chr18	NM_001110274	78379980	78403179	-	1	27161	3Distal		3Distal	30452	29847	7253	7465	Slc14a2
chr18	NR_033307	83087797	83089952	-	5	27277|27278|27279|27280|27281	3Distal|3Distal|3Distal|3Distal|3Distal	||||	3Distal	11080|10830|9697|8985|6000	11080|10830|9697|8985|6000	8925|8675|7542|6830|3845	11081|10831|9698|8986|6001	4930592I03Rik
chr19	NM_026316	3913491	3929716	-	3	27374|27375|27376	3Distal|3Distal|3Distal	||	3Distal	22656|17228|16701	16840|11412|10885	6431|1003|476	6834|1406|879	Aldh3b1
chr19	NM_001160253	4082488	4087337	+	1	27395	3Distal		3Distal	14279	14061	9430	9631	Cabp2
chr19	NM_013878	4083519	4087337	+	1	27395	3Distal		3Distal	13248	13207	9430	9631	Cabp2
chr19	NM_001160252	4083519	4087337	+	1	27395	3Distal		3Distal	13248	13207	9430	9631	Cabp2
chr19	NM_206973	4139799	4145740	+	2	27397|27398	3Distal|3Distal	|	3Distal	8792|12181	6129|9518	2851|6240	4594|7983	Gpr152
chr19	NM_021485	4156977	4163245	-	2	27397|27398	3Distal|3Distal	|	3Distal	14654|11265	14654|11265	8386|4997	8419|5030	Rps6kb2
chr19	NM_198113	4261668	4269172	-	1	27405	3Distal		3Distal	11331	11239	3827	4513	Ssh3
chr19	NM_130863	4286001	4305955	-	2	27406|27407	3Distal|3Distal	|	3Distal	23637|22562	12595|11520	3683|2608	4782|3707	Adrbk1
chr19	NM_023131	4622551	4625617	-	1	27418	3Distal		3Distal	9956	9956	6890	7346	Rce1
chr19	NM_001001885	5079337	5085477	-	1	27461	3Distal		3Distal	13527	13422	7387	9820	Tmem151a
chr19	NM_008451	5107746	5118408	-	1	27462	3Distal		3Distal	11293	10306	631	1490	Klc2
chr19	NR_024189	5425144	5427314	+	1	27475	3Distal		3Distal	8495	6324	6325	6325	AI837181
chr19	NM_134149	5425144	5427314	+	1	27475	3Distal		3Distal	8495	8470	6325	6932	AI837181
chr19	NM_198634	5891138	5894107	-	1	27527	3Distal		3Distal	9247	8240	6278	6828	Tigd3
chr19	NM_028769	6046576	6053717	+	3	27541|27542|27543	3Distal|3Distal|3Distal	||	3Distal	8545|11320|12590	7187|9962|11232	1404|4179|5449	2464|5239|6509	Syvn1
chr19	NM_001164709	6047145	6053717	+	3	27541|27542|27543	3Distal|3Distal|3Distal	||	3Distal	7976|10751|12021	7187|9962|11232	1404|4179|5449	2464|5239|6509	Syvn1
chr19	NM_001009546	6105798	6115555	+	3	27547|27548|27549	3Distal|3Distal|3Distal	||	3Distal	15369|16110|16832	15369|16110|16832	5612|6353|7075	5612|6353|7075	Naaladl1
chr19	NM_130453	6226401	6227767	+	1	27555	3Distal		3Distal	9429	9042	8063	8228	Gpha2
chr19	NR_004445	8800356	8800481	+	2	27707|27708	3Distal|3Distal	|	3Distal	4058|4289	3932|4163	3933|4164	3933|4164	Snord22
chr19	NM_001167799	8815914	8830131	+	1	27709	3Distal		3Distal	15726	14877	1509	2082	Stx5a
chr19	NM_019829	8816293	8830131	+	1	27709	3Distal		3Distal	15347	14877	1509	2082	Stx5a
chr19	NR_015538	8848975	8851452	+	2	27710|27711	3Distal|3Distal	|	3Distal	11639|12088	9161|9610	9162|9611	9162|9611	Gm2518
chr19	NM_133759	8876986	8879344	+	1	27712	3Distal		3Distal	4448	3919	2090	2363	Zbtb3
chr19	NM_001098237	8877020	8879344	+	1	27712	3Distal		3Distal	4414	3919	2090	2363	Zbtb3
chr19	NM_027412	8883565	8893784	-	1	27712	3Distal		3Distal	12350	11729	2131	4800	Ttc9c
chr19	NM_001081196	8893891	8908632	+	1	27713	3Distal		3Distal	21166	20285	6425	9032	Hnrnpul2
chr19	NM_026919	10278692	10282314	+	1	27746	3Distal		3Distal	12113	12053	8491	9025	1810006K21Rik
chr19	NM_001163431	10280523	10282314	+	1	27746	3Distal		3Distal	10282	9879	8491	9025	1810006K21Rik
chr19	NM_133689	10548747	10557387	-	1	27775	3Distal		3Distal	18218	17662	9578	9820	4930579J09Rik
chr19	NM_181403	10763305	10788909	+	3	27785|27786|27787	3Distal|3Distal|3Distal	||	3Distal	31109|31389|31638	13708|13988|14237	5505|5785|6034	6690|6970|7219	Vps37c
chr19	NM_001034898	11052797	11067740	-	1	27798	3Distal		3Distal	20412	20339	5469	6371	Ms4a15
chr19	NM_007641	11325093	11340641	-	1	27800	3Distal		3Distal	24946	17616	9398	10460	Ms4a1
chr19	NM_001011775	11944673	11945704	-	1	27806	3Distal		3Distal	3242	3242	2211	2211	Olfr1419
chr19	NM_001011853	12148185	12149120	-	1	27817	3Distal		3Distal	4790	4790	3855	3855	Olfr1425
chr19	NM_019540	12502395	12506600	+	1	27818	3Distal		3Distal	13187	12705	8982	10597	Pfpl
chr19	NR_015503	12660358	12671056	-	1	27820	3Distal		3Distal	13256	13256	2558	13257	A330040F15Rik
chr19	NM_146371	13028081	13029058	+	1	27825	3Distal		3Distal	5932	5932	4955	4955	Olfr1450
chr19	NM_019437	17468533	17475837	+	2	27868|27869	3Distal|3Distal	|	3Distal	9665|14700	9397|14432	2361|7396	4105|9140	Rfk
chr19	NM_025741	30078280	30080510	+	1	28129	3Distal		3Distal	2842	2785	612	2090	Trpd52l3
chr19	NM_010776	30307447	30314172	+	1	28137	3Distal		3Distal	14616	13592	7891	8049	Mbl2
chr19	NM_008331	34715379	34724499	+	1	28199	3Distal		3Distal	14603	14509	5483	6635	Ifit1
chr19	NM_019428	36158206	36179262	+	1	28210	3Distal		3Distal	28491	28470	7435	7762	Rpp30
chr19	NM_001105201	37760170	37767797	+	1	28279	3Distal		3Distal	10274	10274	2647	2647	Cyp26c1
chr19	NM_025644	41997470	42007804	-	1	28394	3Distal		3Distal	17799	17767	7465	8467	Exosc1
chr19	NM_001164561	41997470	42007804	-	1	28394	3Distal		3Distal	17799	17767	7465	8467	Exosc1
chr19	NM_019424	42829686	42854466	-	1	28454	3Distal		3Distal	27282	25544	2502	2940	Hps1
chr19	NM_053103	43764179	43808343	+	1	28476	3Distal		3Distal	44802	44217	638	4556	Entpd7
chr19	NM_024192	46404302	46413150	-	2	28651|28652	3Distal|3Distal	|	3Distal	11806|10250	5837|4281	2958|1402	3834|2278	Cuedc2
chr19	NM_001164293	46404302	46413150	-	2	28651|28652	3Distal|3Distal	|	3Distal	11806|10250	5837|4281	2958|1402	3834|2278	Cuedc2
chr19	NM_001164292	46404302	46413150	-	2	28651|28652	3Distal|3Distal	|	3Distal	11806|10250	5837|4281	2958|1402	3834|2278	Cuedc2
chr19	NM_001164291	46404302	46413150	-	2	28651|28652	3Distal|3Distal	|	3Distal	11806|10250	5837|4281	2958|1402	3834|2278	Cuedc2
chr19	NM_001164290	46404302	46413150	-	2	28651|28652	3Distal|3Distal	|	3Distal	11806|10250	5837|4281	2958|1402	3834|2278	Cuedc2
chr19	NM_001164295	46404302	46413150	-	2	28651|28652	3Distal|3Distal	|	3Distal	11806|10250	5837|4281	2958|1402	3834|2278	Cuedc2
chr19	NM_001164294	46404302	46413150	-	2	28651|28652	3Distal|3Distal	|	3Distal	11806|10250	5837|4281	2958|1402	3834|2278	Cuedc2
chr19	NR_030468	46417252	46417360	+	1	28653	3Distal		3Distal	6233	6124	6125	6125	Mir146b
chr19	NM_177342	47142238	47157969	+	1	28707	3Distal		3Distal	22679	22662	6948	7783	Taf5
chr19	NM_009348	55255375	55270803	+	1	28839	3Distal		3Distal	17651	17521	2223	3828	Tectb
chr19	NM_029839	57527396	57563396	+	1	28930	3Distal		3Distal	40941	40900	4941	8452	Trub1
chr19	NM_028115	57527396	57565493	+	1	28930	3Distal		3Distal	40941	40900	2844	5579	Trub1
chr19	NM_029372	58586492	58627575	+	1	28950	3Distal		3Distal	50579	50223	9496	9667	1700011F14Rik
chr19	NM_011128	58834213	58852024	+	1	28951	3Distal		3Distal	24195	24129	6384	6437	Pnliprp2
chr2	NM_016918	5766080	5789782	+	1	29083	3Distal		3Distal	32578	22753	8876	9414	Nudt5
chr2	NM_008091	9778705	9800227	-	1	29125	3Distal		3Distal	22459	21448	937	2229	Gata3
chr2	NR_028497	14642269	14644249	+	1	29230	3Distal		3Distal	4229	2248	2249	2249	Gm13315
chr2	NM_026627	17918049	17918573	-	2	29274|29275	3Distal|3Distal	|	3Distal	7634|6931	7561|6858	7110|6407	7226|6523	H2afb1
chr2	NM_027163	24008692	24015623	+	1	29413	3Distal		3Distal	13922	12504	6991	7164	Il1f8
chr2	NM_026044	24817942	24828991	+	1	29422	3Distal		3Distal	15268	15211	4219	5680	Wdr85
chr2	NM_025980	25036278	25038852	+	1	29426	3Distal		3Distal	5089	4736	2515	4392	Nrarp
chr2	NM_146115	25048240	25052133	-	1	29426	3Distal		3Distal	10766	10042	6873	8762	A830007P12Rik
chr2	NM_028961	25068080	25070150	-	1	29427	3Distal		3Distal	3184	3155	1114	1593	4933433C11Rik
chr2	NM_023464	25126559	25127938	-	2	29432|29433	3Distal|3Distal	|	3Distal	9976|5690	9907|5621	8597|4311	9032|4746	Ssna1
chr2	NR_027448	25182970	25188091	-	2	29435|29436	3Distal|3Distal	|	3Distal	9503|9134	9503|9134	4382|4013	9504|9135	AA543186
chr2	NM_001005424	25430936	25435619	-	2	29447|29448	3Distal|3Distal	|	3Distal	11209|5379	11007|5177	6526|696	8083|2253	Gm996
chr2	NM_001024616	25438538	25463966	-	1	29448	3Distal		3Distal	33726	33522	8298	9071	B230208H17Rik
chr2	NM_033145	25508638	25511736	+	1	29449	3Distal		3Distal	10626	10604	7528	7630	Lcn8
chr2	NM_007947	25513475	25517164	+	1	29449	3Distal		3Distal	5789	5763	2100	2190	Lcn5
chr2	NM_001042630	25513475	25517750	+	1	29449	3Distal		3Distal	5789	5763	1514	1858	Lcn5
chr2	NM_178036	25538246	25541601	+	1	29450	3Distal		3Distal	12173	12113	8818	9315	Lcn10
chr2	NM_001139504	26203639	26207630	-	1	29479	3Distal		3Distal	8943	8845	4952	8183	Dnlz
chr2	NM_026828	26203639	26207630	-	1	29479	3Distal		3Distal	8943	8845	4952	7238	Dnlz
chr2	NM_001139503	26203639	26207630	-	1	29479	3Distal		3Distal	8943	8845	4952	7383	Dnlz
chr2	NM_001037747	26207832	26215067	-	1	29479	3Distal		3Distal	16380	16380	9145	9145	Card9
chr2	NM_173180	26244868	26252641	+	1	29480	3Distal		3Distal	9705	9688	1932	3465	Pmpca
chr2	NM_013677	26768898	26772050	-	1	29502	3Distal		3Distal	4050	3851	898	956	Surf1
chr2	NM_139197	28352411	28360935	+	4	29554|29555|29556|29557	3Distal|3Distal|3Distal|3Distal	|||	3Distal	9639|12904|15887|17784	8764|12029|15012|16909	1115|4380|7363|9260	1135|4400|7383|9280	Gbgt1
chr2	NM_001085514	28907417	28910586	-	1	29581	3Distal		3Distal	13101	13043	9932	10209	1700101E01Rik
chr2	NR_029838	29701151	29701247	-	1	29637	3Distal		3Distal	9927	9927	9831	9928	Mir219-2
chr2	NM_028923	29790947	29814175	+	2	29640|29641	3Distal|3Distal	|	3Distal	30099|30651	30026|30578	6871|7423	7011|7563	Gle1
chr2	NM_144886	31526257	31536827	+	1	29820	3Distal		3Distal	17669	17666	7099	7836	Exosc2
chr2	NM_152800	32612791	32617764	+	1	29898	3Distal		3Distal	14854	14825	9881	10385	Tor2a
chr2	NM_009076	32817232	32819565	+	1	29915	3Distal		3Distal	9737	9646	7404	7453	Rpl12
chr2	NR_002898	32818821	32818938	+	1	29915	3Distal		3Distal	8148	8030	8031	8031	Snora65
chr2	NM_001164768	34659884	34678701	-	2	29984|29985	3Distal|3Distal	|	3Distal	23571|23219	23437|23085	4754|4402	6101|5749	Fbxw2
chr2	NM_139051	38548180	38570062	-	1	30095	3Distal		3Distal	24606	20821	2724	4081	Nr5a1
chr2	NM_172855	57850566	57891582	+	1	30230	3Distal		3Distal	42181	41946	1165	1384	Galnt5
chr2	NM_029972	57897526	57905163	-	1	30230	3Distal		3Distal	12416	12380	4779	7418	Ermn
chr2	NM_010054	71381465	71384811	-	5	30483|30484|30485|30486|30487	3Distal|3Distal|3Distal|3Distal|3Distal	||||	3Distal	7650|6908|5354|4349|3549	7288|6546|4992|3987|3187	4304|3562|2008|1003|203	5416|4674|3120|2115|1315	Dlx2
chr2	NM_029716	73448717	73463797	-	1	30582	3Distal		3Distal	20900	20175	5820	8185	Chn1
chr2	NM_001166604	73448717	73498480	-	1	30582	3Distal		3Distal	55583	55091	5820	8185	Chn1
chr2	NM_175752	73448717	73498480	-	1	30582	3Distal		3Distal	55583	55091	5820	8185	Chn1
chr2	NM_013555	74535820	74538265	+	1	30606	3Distal		3Distal	6169	5876	3724	4511	Hoxd9
chr2	NR_027899	74548101	74554187	-	1	30606	3Distal		3Distal	12198	12198	6112	12199	1700109F18Rik
chr2	NM_010469	74560035	74567216	+	2	30607|30608	3Distal|3Distal	|	3Distal	9294|13533	3993|8232	2113|6352	2685|6924	Hoxd4
chr2	NR_029566	74564127	74564193	+	2	30607|30608	3Distal|3Distal	|	3Distal	5202|9441	5135|9374	5136|9375	5136|9375	Mir10b
chr2	NM_016965	80341452	80421122	-	1	30718	3Distal		3Distal	84015	84015	4345	4345	Nckap1
chr2	NM_001145100	84499236	84508938	+	2	30752|30753	3Distal|3Distal	|	3Distal	11674|18794	9276|16396	1972|9092	2562|9682	Gm13718
chr2	NM_146583	86021307	86022266	-	2	30778|30779	3Distal|3Distal	|	3Distal	6470|2007	6470|2007	5511|1048	5511|1048	Olfr52
chr2	NM_207674	86434042	86438966	-	1	30781	3Distal		3Distal	10053	6070	5129	5129	Olfr1082
chr2	NM_178250	87329245	87332575	-	2	30782|30783	3Distal|3Distal	|	3Distal	11978|11024	11978|11024	8648|7694	9068|8114	Pramel7
chr2	NM_178249	87348615	87351022	+	2	30784|30785	3Distal|3Distal	|	3Distal	7553|8660	7553|8660	5146|6253	5228|6335	Pramel6
chr2	NM_146790	89246287	89247234	-	1	30788	3Distal		3Distal	1531	1531	584	584	Olfr1238
chr2	NM_178755	90622901	90656388	+	2	30800|30801	3Distal|3Distal	|	3Distal	40387|41051	39105|39769	6900|7564	7618|8282	Agbl2
chr2	NM_183112	92223075	92223758	+	1	30899	3Distal		3Distal	9058	9028	8375	8407	1700029I15Rik
chr2	NM_001033768	104554083	104556447	-	1	31092	3Distal		3Distal	8075	6570	5711	6091	Pin1l
chr2	NM_173750	106802686	106810548	-	1	31150	3Distal		3Distal	11904	11007	4042	6329	2700007P21Rik
chr2	NM_001025102	106802686	106814554	-	1	31150	3Distal		3Distal	15910	11007	4042	6329	2700007P21Rik
chr2	NM_133648	112124845	112203320	+	1	31188	3Distal		3Distal	83517	83517	5042	7698	Slc12a6
chr2	NM_181416	113671650	113688818	-	2	31205|31206	3Distal|3Distal	|	3Distal	23936|19561	23364|18989	6768|2393	8248|3873	Arhgap11a
chr2	NR_030440	117010863	117010962	+	1	31250	3Distal		3Distal	9351	9251	9252	9252	Mir674
chr2	NM_177568	118533253	118554174	-	1	31276	3Distal		3Distal	27719	27602	6798	8280	Plcb2
chr2	NM_001001982	118579881	118588397	-	1	31277	3Distal		3Distal	16947	16938	8431	11500	A430105I19Rik
chr2	NM_019826	118687736	118707093	+	2	31279|31280	3Distal|3Distal	|	3Distal	20083|21361	20062|21340	726|2004	1497|2775	Ivd
chr2	NM_026929	119176978	119180060	+	1	31312	3Distal		3Distal	11037	10876	7955	8689	Chac1
chr2	NM_001042653	119435268	119444241	-	2	31322|31323	3Distal|3Distal	|	3Distal	15368|11235	15324|11191	6395|2262	7182|3049	Oip5
chr2	NM_145378	119859169	119868768	+	1	31344	3Distal		3Distal	10717	10652	1118	2535	Pla2g4b
chr2	NM_025475	120435172	120446554	+	1	31365	3Distal		3Distal	19802	19785	8420	10057	Haus2
chr2	NM_001025371	121276914	121282500	-	3	31394|31395|31396	3Distal|3Distal|3Distal	||	3Distal	14116|7691|6415	13905|7480|6204	8530|2105|829	9373|2948|1672	Serinc4
chr2	NM_026251	121945844	122011925	-	1	31416	3Distal		3Distal	67665	10992	1584	2661	Patl2
chr2	NM_172980	122252213	122286866	+	1	31426	3Distal		3Distal	41312	26214	6659	7252	Slc28a2
chr2	NM_025961	122420209	122437013	-	1	31427	3Distal		3Distal	16957	16896	153	1177	Gatm
chr2	NM_001162934	124962428	124973577	+	1	31440	3Distal		3Distal	17636	6873	6487	6625	Ctxn2
chr2	NM_199022	125453183	125549884	-	2	31448|31449	3Distal|3Distal	|	3Distal	106248|98942	105477|98171	9547|2241	11715|4409	Shc4
chr2	NM_177608	125562722	125608606	-	1	31451	3Distal		3Distal	50641	50393	4757	8036	Secisbp2l
chr2	NM_029455	125809364	125971987	-	1	31453	3Distal		3Distal	170252	170252	7629	7629	4930525F21Rik
chr2	NM_177214	127034140	127066187	+	1	31481	3Distal		3Distal	39455	39365	7408	7647	Snrnp200
chr2	NM_010554	129125346	129135708	-	1	31574	3Distal		3Distal	13207	12336	2845	3946	Il1a
chr2	NM_008361	129190316	129196856	-	1	31576	3Distal		3Distal	9452	8662	2912	3361	Il1b
chr2	NM_008980	130276014	130380036	+	1	31607	3Distal		3Distal	113371	60169	9349	10181	Ptpra
chr2	NM_001163688	130276014	130380036	+	1	31607	3Distal		3Distal	113371	60169	9349	10181	Ptpra
chr2	NM_009732	130406413	130408277	-	2	31608|31609	3Distal|3Distal	|	3Distal	7231|6389	7231|6389	5367|4525	5367|4525	Avp
chr2	NM_029432	130533589	130665846	-	1	31618	3Distal		3Distal	141261	141197	9004	10351	4930402H24Rik
chr2	NM_027478	132065230	132073524	-	1	31673	3Distal		3Distal	11607	9873	3313	4305	5730494N06Rik
chr2	NM_001141971	132065230	132073524	-	1	31673	3Distal		3Distal	11607	9873	3313	4305	5730494N06Rik
chr2	NM_144944	132196067	132211183	-	1	31677	3Distal		3Distal	17300	13473	2184	5247	Prokr2
chr2	NM_025676	132642071	132669924	+	2	31695|31696	3Distal|3Distal	|	3Distal	29192|30213	28429|29450	1339|2360	1960|2981	Mcm8
chr2	NR_015544	135406266	135408956	-	1	31721	3Distal		3Distal	11363	11363	8673	11364	9630028H03Rik
chr2	NM_019787	144382013	144416479	+	1	31827	3Distal		3Distal	37745	34801	3279	3647	Sec23b
chr2	NM_010446	147868614	147872705	-	1	31892	3Distal		3Distal	5981	4907	1890	2526	Foxa2
chr2	NM_019761	148498351	148501762	+	1	31899	3Distal		3Distal	8872	6146	5461	5724	Nxt1
chr2	NM_001110159	148498377	148501762	+	1	31899	3Distal		3Distal	8846	6146	5461	5724	Nxt1
chr2	NM_001034900	150296727	150310799	-	1	31917	3Distal		3Distal	14836	14755	764	1703	Zfp345
chr2	NM_054068	150506440	150514873	-	1	31930	3Distal		3Distal	10473	10296	2040	4337	Vsx1
chr2	NM_212446	151541798	151567029	-	1	31947	3Distal		3Distal	31032	30878	5801	8373	Psmf1
chr2	NM_053091	152579909	152590773	+	3	32039|32040|32041	3Distal|3Distal|3Distal	||	3Distal	15636|17528|18249	14654|16546|17267	4772|6664|7385	4928|6820|7541	Cox4i2
chr2	NM_001011732	152857588	152881511	+	3	32051|32052|32053	3Distal|3Distal|3Distal	||	3Distal	31318|31740|32112	31155|31577|31949	7395|7817|8189	8200|8622|8994	Xkr7
chr2	NM_001039055	153083218	153095985	+	1	32063	3Distal		3Distal	18287	16441	5520	9886	Pofut1
chr2	NM_194357	153743966	153758732	+	1	32112	3Distal		3Distal	17347	15944	2581	2840	Rya3
chr2	NR_015528	155643470	155644939	-	1	32198	3Distal		3Distal	6605	6605	5136	6606	BC029722
chr2	NM_010579	155645573	155652661	-	1	32198	3Distal		3Distal	14327	13835	7239	7504	Eif6
chr2	NM_029983	156698658	156712814	-	1	32277	3Distal		3Distal	23076	19674	8920	10418	Sla2
chr2	NM_010923	157385846	157388255	+	1	32323	3Distal		3Distal	6032	5953	3623	4508	Nnat
chr2	NM_180960	157385846	157388255	+	1	32323	3Distal		3Distal	6032	5953	3623	4508	Nnat
chr2	NM_175692	158201374	158211881	+	1	32373	3Distal		3Distal	10572	10010	65	5382	Snhg11
chr2	NM_011106	163519773	163551894	+	1	32506	3Distal		3Distal	41255	14141	9134	9756	Pkig
chr2	NM_017390	164061665	164064077	-	2	32519|32520	3Distal|3Distal	|	3Distal	9515|5451	9417|5353	7103|3039	8032|3968	Semg1
chr2	NM_001048227	164311640	164318823	+	1	32536	3Distal		3Distal	11267	9157	4084	7072	Dbndd2
chr2	NM_026797	164311955	164318823	+	1	32536	3Distal		3Distal	10952	9157	4084	7072	Dbndd2
chr2	NM_001048228	164312377	164318823	+	1	32536	3Distal		3Distal	10530	9157	4084	7072	Dbndd2
chr2	NM_001048229	164313611	164318823	+	1	32536	3Distal		3Distal	9296	9157	4084	7072	Dbndd2
chr2	NM_001033240	164405022	164410677	-	1	32540	3Distal		3Distal	15039	14952	9384	9688	Wfdc6a
chr2	NM_001160414	164475125	164480466	-	2	32541|32542	3Distal|3Distal	|	3Distal	13828|12926	10625|9723	8487|7585	8649|7747	Wfdc9
chr2	NM_080287	165113531	165151979	-	1	32603	3Distal		3Distal	40714	30551	2266	4596	Elmo2
chr2	NM_207706	165113531	165151979	-	1	32603	3Distal		3Distal	40714	30551	2266	4596	Elmo2
chr2	NM_207705	165116612	165142393	-	1	32603	3Distal		3Distal	31128	30551	5347	5905	Elmo2
chr2	NM_001160330	168056122	168057802	+	1	32884	3Distal		3Distal	2841	2828	1161	1446	Mocs3
chr2	NM_008561	172073992	172076614	+	2	33087|33088	3Distal|3Distal	|	3Distal	9042|10716	8674|10348	6420|8094	7703|9377	Mc3r
chr2	NM_029608	172298054	172299816	+	1	33098	3Distal		3Distal	9294	9255	7532	7629	1700029J11Rik
chr2	NM_011044	172978574	172984754	+	2	33170|33171	3Distal|3Distal	|	3Distal	6421|6836	6105|6520	241|656	848|1263	Pck1
chr2	NM_001080971	174276196	174283383	+	1	33233	3Distal		3Distal	13208	13158	6021	6021	Tubb1
chr2	NM_009184	180929829	180937494	-	4	33377|33378|33379|33380	3Distal|3Distal|3Distal|3Distal	|||	3Distal	16066|15253|14853|13929	15781|14968|14568|13644	8401|7588|7188|6264	9046|8233|7833|6909	Ptk6
chr2	NM_026446	181423128	181428629	-	1	33409	3Distal		3Distal	13885	11480	8384	9068	Rgs19
chr3	NM_010423	8663359	8667038	-	1	33460	3Distal		3Distal	6953	6785	3274	4411	Hey1
chr3	NM_001010834	10331734	10335656	-	2	33538|33539	3Distal|3Distal	|	3Distal	6378|5578	6320|5520	2456|1656	5016|4216	Slc10a5
chr3	NM_080852	14480699	14505818	+	1	33568	3Distal		3Distal	30774	30676	5655	5886	Slc7a12
chr3	NM_177330	27270273	27276932	+	1	33736	3Distal		3Distal	13706	13260	7047	10135	Ghsr
chr3	NM_013531	32482450	32515457	-	3	33882|33883|33884	3Distal|3Distal|3Distal	||	3Distal	40896|39683|38701	26462|25249|24267	7889|6676|5694	9481|8268|7286	Gnb4
chr3	NM_178418	35906171	35952469	-	1	33990	3Distal		3Distal	53099	50262	6801	10212	Ccdc144b
chr3	NM_019393	36451528	36464649	+	1	34005	3Distal		3Distal	19697	19617	6576	6796	Exosc9
chr3	NM_015784	54165047	54194954	+	1	34186	3Distal		3Distal	38380	38362	8473	9206	Postn
chr3	NM_032399	58982845	58984007	-	1	34249	3Distal		3Distal	9355	9355	8193	8276	Gpr87
chr3	NM_027571	59020193	59066753	-	1	34250	3Distal		3Distal	53769	9190	7209	8147	P2ry12
chr3	NM_177585	67696142	67860515	+	1	34334	3Distal		3Distal	172700	172607	8327	9480	Iqcj
chr3	NM_001039195	80495414	80606713	-	1	34427	3Distal		3Distal	111460	111053	161	941	Gria2
chr3	NM_021370	81800844	81825155	+	1	34438	3Distal		3Distal	32463	32434	8152	8292	Accn5
chr3	NM_017469	81835927	81878633	-	1	34438	3Distal		3Distal	45326	45189	2620	3870	Gucy1b3
chr3	NM_001161796	81835927	81878633	-	1	34438	3Distal		3Distal	45326	45189	2620	3886	Gucy1b3
chr3	NM_023624	82696504	82707896	-	1	34445	3Distal		3Distal	14863	14601	3471	7862	Lrat
chr3	NM_009690	87161803	87174996	+	1	34576	3Distal		3Distal	20018	19897	6825	7682	Cd5l
chr3	NM_012051	87329500	87344078	+	2	34585|34586	3Distal|3Distal	|	3Distal	17031|24482	15338|22789	2453|9904	5957|13408	Etv3
chr3	NM_001083318	87329500	87344078	+	2	34585|34586	3Distal|3Distal	|	3Distal	17031|24482	15338|22789	2453|9904	5957|13408	Etv3
chr3	NM_001025571	87650677	87659644	+	1	34595	3Distal		3Distal	17489	17170	8522	11836	Sh2d2a
chr3	NM_021309	87650677	87659644	+	1	34595	3Distal		3Distal	17489	17170	8522	11836	Sh2d2a
chr3	NM_020003	88128945	88132553	+	2	34631|34632	3Distal|3Distal	|	3Distal	10637|11694	10578|11635	7029|8086	7292|8349	0610031J06Rik
chr3	NM_007541	88187417	88188386	-	1	34633	3Distal		3Distal	2419	2370	1450	1590	Bglap1
chr3	NM_001037939	88187749	88188386	-	1	34633	3Distal		3Distal	2419	2370	1782	1925	Bglap1
chr3	NM_181817	88455820	88457064	-	3	34680|34681|34682	3Distal|3Distal|3Distal	||	3Distal	6610|5808|4330	6610|5808|4330	5366|4564|3086	5366|4564|3086	Rxfp4
chr3	NR_028359	88580979	88633293	+	1	34689	3Distal		3Distal	55468	3153	3154	3154	5830417I10Rik
chr3	NM_134469	88897510	88905867	-	3	34695|34696|34697	3Distal|3Distal|3Distal	||	3Distal	11745|10892|8596	10609|9756|7460	3388|2535|239	3443|2590|294	Fdps
chr3	NM_013631	88940064	88950516	+	1	34698	3Distal		3Distal	11975	11934	1523	2544	Pklr
chr3	NM_001099779	88940545	88950516	+	1	34698	3Distal		3Distal	11494	11486	1523	2544	Pklr
chr3	NM_011886	88981407	88986692	+	2	34702|34703	3Distal|3Distal	|	3Distal	5812|11496	5705|11389	527|6211	852|6536	Scamp3
chr3	NM_001077411	89006850	89012601	+	1	34704	3Distal		3Distal	10821	10262	5070	5127	Gba
chr3	NM_008094	89006862	89012603	+	1	34704	3Distal		3Distal	10809	10262	5068	5127	Gba
chr3	NM_025327	89050360	89053644	+	2	34710|34711	3Distal|3Distal	|	3Distal	4336|5084	4262|5010	1052|1800	1083|1831	Krtcap2
chr3	NM_009614	89143562	89153932	-	2	34721|34722	3Distal|3Distal	|	3Distal	12697|10609	12574|10486	2327|239	2598|510	Adam15
chr3	NM_001037722	89143562	89153932	-	2	34721|34722	3Distal|3Distal	|	3Distal	12697|10609	12574|10486	2327|239	2598|510	Adam15
chr3	NM_028567	89866718	89872268	+	1	34781	3Distal		3Distal	11454	11414	5904	8639	1700094D03Rik
chr3	NR_030543	89873942	89874021	+	2	34781|34782	3Distal|3Distal	|	3Distal	4230|9332	4150|9252	4151|9253	4151|9253	Mir190b
chr3	NM_139304	90145576	90162042	+	1	34801	3Distal		3Distal	21971	21968	5505	5623	Gatad2b
chr3	NM_011309	90314956	90318252	-	3	34819|34820|34821	3Distal|3Distal|3Distal	||	3Distal	12137|8982|4716	9943|6788|2522	8841|5686|1420	9028|5873|1607	S100a1
chr3	NM_025393	90330778	90332755	+	1	34822	3Distal		3Distal	3106	2698	1129	1747	S100a14
chr3	NM_001163526	90330778	90332755	+	1	34822	3Distal		3Distal	3106	2698	1129	1747	S100a14
chr3	NM_001163525	90330778	90332755	+	1	34822	3Distal		3Distal	3106	2698	1129	1747	S100a14
chr3	NM_011311	90407692	90409966	+	2	34823|34824	3Distal|3Distal	|	3Distal	9053|9333	7811|8091	6779|7059	6919|7199	S100a4
chr3	NM_011312	90412444	90415702	+	2	34823|34824	3Distal|3Distal	|	3Distal	4301|4581	2999|3279	1043|1323	1169|1449	S100a5
chr3	NM_026811	92511322	92512996	-	1	34835	3Distal		3Distal	3526	2490	1852	2059	Lce1e
chr3	NM_028629	92626996	92631169	-	1	34836	3Distal		3Distal	10088	8582	5915	6609	Kprp
chr3	NM_001136117	94166366	94168488	+	1	34853	3Distal		3Distal	7460	6475	5338	5450	C2cd4d
chr3	NM_153121	94938032	94943440	+	2	34879|34880	3Distal|3Distal	|	3Distal	5978|8675	5271|7968	570|3267	1554|4251	Lysmd1
chr3	NM_028134	94938099	94943441	+	2	34879|34880	3Distal|3Distal	|	3Distal	5911|8608	5271|7968	569|3266	1554|4251	Lysmd1
chr3	NM_001168356	95045217	95055115	-	2	34893|34894	3Distal|3Distal	|	3Distal	18211|10167	18026|9982	8313|269	8843|799	Bnipl
chr3	NM_134253	95045217	95055115	-	2	34893|34894	3Distal|3Distal	|	3Distal	18211|10167	18026|9982	8313|269	8843|799	Bnipl
chr3	NM_001085383	95100016	95110726	-	2	34900|34901	3Distal|3Distal	|	3Distal	16531|10931	16133|10533	5821|221	6517|917	Anxa9
chr3	NM_023628	95100016	95111098	-	2	34900|34901	3Distal|3Distal	|	3Distal	16903|11303	16133|10533	5821|221	6517|917	Anxa9
chr3	NM_001026212	95428902	95434415	+	3	34916|34917|34918	3Distal|3Distal|3Distal	||	3Distal	7908|8400|11368	7768|8260|11228	2395|2887|5855	4177|4669|7637	Ensa
chr3	NM_019561	95428902	95436039	+	3	34916|34917|34918	3Distal|3Distal|3Distal	||	3Distal	7908|8400|11368	7768|8260|11228	771|1263|4231	1441|1933|4901	Ensa
chr3	NM_023320	95792763	95799762	-	2	34965|34966	3Distal|3Distal	|	3Distal	14934|9343	14892|9301	7935|2344	8024|2433	Plekho1
chr3	NM_013549	96049461	96050038	+	1	34979	3Distal		3Distal	1917	1874	1340	1482	Hist2h2aa1
chr3	NM_178212	96049504	96049896	+	1	34979	3Distal		3Distal	1874	1874	1482	1482	Hist2h2aa2
chr3	NM_023719	96361880	96365780	+	3	35001|35002|35003	3Distal|3Distal|3Distal	||	3Distal	7341|10846|13555	7062|10567|13276	3441|6946|9655	4769|8274|10983	Txnip
chr3	NM_001009935	96361880	96365780	+	3	35001|35002|35003	3Distal|3Distal|3Distal	||	3Distal	7341|10846|13555	7062|10567|13276	3441|6946|9655	4769|8274|10983	Txnip
chr3	NM_030094	96509815	96512483	-	4	35018|35019|35020|35021	3Distal|3Distal|3Distal|3Distal	|||	3Distal	12265|11431|11015|3559	12224|11390|10974|3518	9597|8763|8347|891	10074|9240|8824|1368	Nudt17
chr3	NM_001162925	96509815	96512483	-	4	35018|35019|35020|35021	3Distal|3Distal|3Distal|3Distal	|||	3Distal	12265|11431|11015|3559	12224|11390|10974|3518	9597|8763|8347|891	10074|9240|8824|1368	Nudt17
chr3	NM_001161763	97432727	97459210	+	1	35055	3Distal		3Distal	29930	29673	3447	6907	Fmo5
chr3	NM_001161765	97432761	97459210	+	1	35055	3Distal		3Distal	29896	29673	3447	6907	Fmo5
chr3	NM_010232	97432761	97459210	+	1	35055	3Distal		3Distal	29896	29673	3447	6907	Fmo5
chr3	NM_001161744	98545399	98566333	-	1	35071	3Distal		3Distal	27890	18935	6956	7364	Hsd3b3
chr3	NM_001161745	98545399	98566333	-	1	35071	3Distal		3Distal	27890	18935	6956	7364	Hsd3b3
chr3	NM_001012306	98545399	98566333	-	1	35071	3Distal		3Distal	27890	18935	6956	7364	Hsd3b3
chr3	NM_001161743	98545399	98567051	-	1	35071	3Distal		3Distal	28608	18935	6956	7364	Hsd3b3
chr3	NM_001161742	98545399	98567051	-	1	35071	3Distal		3Distal	28608	18935	6956	7364	Hsd3b3
chr3	NM_178777	101814068	101819415	+	2	35169|35170	3Distal|3Distal	|	3Distal	10638|13445	8129|10936	5291|8098	7722|10529	Nhlh2
chr3	NM_198658	102743581	102768056	-	1	35193	3Distal		3Distal	28585	22835	4110	5322	Nr1h5
chr3	NM_201619	102743581	102768056	-	1	35193	3Distal		3Distal	28585	22835	4110	5322	Nr1h5
chr3	NM_201622	102743581	102768056	-	1	35193	3Distal		3Distal	28585	22835	4110	5322	Nr1h5
chr3	NM_026602	102975634	102983077	+	1	35211	3Distal		3Distal	16847	16785	9404	10077	Bcas2
chr3	NM_001142959	103636619	103642570	+	2	35239|35240	3Distal|3Distal	|	3Distal	7205|7414	7069|7278	1254|1463	1351|1560	Bcl2l15
chr3	NM_008979	103664215	103716170	+	2	35241|35242	3Distal|3Distal	|	3Distal	53574|53985	53462|53873	1619|2030	1826|2237	Ptpn22
chr3	NM_009797	104625703	104667423	-	3	35269|35270|35271	3Distal|3Distal|3Distal	||	3Distal	48872|48274|46145	48745|48147|46018	7152|6554|4425	9351|8753|6624	Capza1
chr3	NM_009892	105950473	105970482	-	1	35294	3Distal		3Distal	23188	23145	3179	3477	Chi3l3
chr3	NM_007651	106561779	106593067	-	1	35304	3Distal		3Distal	32574	13169	1286	3229	Cd53
chr3	NM_001044382	107038449	107042625	-	1	35308	3Distal		3Distal	10859	10801	6683	6721	Prok1
chr3	NM_007778	107543966	107563387	-	1	35330	3Distal		3Distal	19699	19293	278	5969	Csf1
chr3	NM_001113529	107543966	107563387	-	1	35330	3Distal		3Distal	19699	19293	278	5969	Csf1
chr3	NM_001113530	107548513	107563387	-	1	35330	3Distal		3Distal	19699	19293	4825	5969	Csf1
chr3	NM_133867	107680148	107695817	+	1	35333	3Distal		3Distal	24306	22165	8637	8942	Eps8l3
chr3	NM_010360	107698772	107701603	+	1	35333	3Distal		3Distal	5682	5582	2851	2987	Gstm5
chr3	NM_008184	107741766	107746667	-	1	35336	3Distal		3Distal	11929	11813	7028	7407	Gstm6
chr3	NM_008596	108015184	108029517	-	2	35348|35349	3Distal|3Distal	|	3Distal	16379|15754	16197|15572	2046|1421	4316|3691	Sypl2
chr3	NM_026831	108167829	108182975	+	3	35350|35351|35352	3Distal|3Distal|3Distal	||	3Distal	17706|18680|20703	17620|18594|20617	2560|3534|5557	3921|4895|6918	Mybphl
chr3	NM_017392	108193766	108218412	-	3	35350|35351|35352	3Distal|3Distal|3Distal	||	3Distal	32877|31903|29880	32877|31903|29880	8231|7257|5234	10014|9040|7017	Celsr2
chr3	NM_001004177	108193766	108218412	-	3	35350|35351|35352	3Distal|3Distal|3Distal	||	3Distal	32877|31903|29880	32877|31903|29880	8231|7257|5234	9878|8904|6881	Celsr2
chr3	NM_029314	108340502	108347615	+	1	35357	3Distal		3Distal	16755	16720	9642	9692	1700013F07Rik
chr3	NM_026198	108359343	108365384	-	1	35357	3Distal		3Distal	8127	7941	2086	4539	Tmem167b
chr3	NM_181400	108394196	108448637	+	2	35359|35360	3Distal|3Distal	|	3Distal	55981|61846	37373|43238	1540|7405	2671|8536	Wdr47
chr3	NM_027321	116265891	116276030	+	1	35410	3Distal		3Distal	14511	11676	4372	6495	Lrrc39
chr3	NM_144902	116373716	116415198	-	4	35414|35415|35416|35417	3Distal|3Distal|3Distal|3Distal	|||	3Distal	49580|48754|48365|47818	31916|31090|30701|30154	8098|7272|6883|6336	10928|10102|9713|9166	Slc35a3
chr3	NM_178936	120904928	120966234	-	1	35459	3Distal		3Distal	68019	39939	6713	11855	Tmem56
chr3	NM_173451	126066770	126143292	+	1	35574	3Distal		3Distal	79729	78807	3207	4178	Arsj
chr3	NM_145133	127492831	127501307	+	1	35601	3Distal		3Distal	16239	9570	7763	9016	Tifa
chr3	NM_145964	127510183	127540410	-	1	35601	3Distal		3Distal	31340	31073	1113	2339	Ap1ar
chr3	NM_177860	137711725	137730352	-	1	35798	3Distal		3Distal	25294	10479	6667	7391	Gm5105
chr3	NM_026945	137976250	137994098	+	1	35803	3Distal		3Distal	19211	19152	1363	1517	Adh6a
chr3	NM_011996	138078461	138093856	+	1	35804	3Distal		3Distal	23466	23431	8071	8214	Adh4
chr3	NM_001081094	145239172	145268209	+	1	35880	3Distal		3Distal	36715	36555	7678	8948	Znhit6
chr3	NM_009740	145587342	145597247	+	2	35893|35894	3Distal|3Distal	|	3Distal	13788|15926	13707|15845	3883|6021	4860|6998	Bcl10
chr3	NM_027371	146169310	146184387	-	1	35914	3Distal		3Distal	21195	21168	6118	6306	Rpf1
chr3	NM_175176	154374097	154411976	+	1	36046	3Distal		3Distal	42361	42175	4482	4751	4922501L14Rik
chr4	NM_134232	3111532	3112452	-	1	36072	3Distal		3Distal	9619	9619	8699	8699	Vmn1r-ps4
chr4	NM_001167535	3111534	3112452	-	1	36072	3Distal		3Distal	9619	9619	8701	8701	Vmn1r3
chr4	NM_020021	3797805	3799252	-	1	36097	3Distal		3Distal	5512	5221	4065	4190	Mos
chr4	NM_021518	8462791	8534849	+	1	36145	3Distal		3Distal	75805	75586	3747	4946	Rab2a
chr4	NR_004448	9843112	9844544	-	1	36178	3Distal		3Distal	7922	7922	6490	7923	4930448K20Rik
chr4	NM_178112	11126305	11181406	-	4	36216|36217|36218|36219	3Distal|3Distal|3Distal|3Distal	|||	3Distal	63734|63005|62477|61872	63585|62856|62328|61723	8633|7904|7376|6771	13942|13213|12685|12080	Ints8
chr4	NM_025669	21774730	21803622	+	2	36329|36330	3Distal|3Distal	|	3Distal	32102|32357	25327|25582	3210|3465	4742|4997	Sfrs18
chr4	NM_001122978	32702448	32740240	+	1	36387	3Distal		3Distal	41981	33342	4189	8225	Casp8ap2
chr4	NM_011997	32702448	32740240	+	1	36387	3Distal		3Distal	41981	33342	4189	8225	Casp8ap2
chr4	NM_001033255	34691037	34703508	-	2	36433|36434	3Distal|3Distal	|	3Distal	21541|18462	21293|18214	9070|5991	9138|6059	Gm136
chr4	NM_199157	35099304	35101268	+	1	36449	3Distal		3Distal	4262	4243	2298	2499	Ifnk
chr4	NM_027278	41659065	41660549	-	1	36545	3Distal		3Distal	6204	5460	4720	4969	2810432D09Rik
chr4	NM_011014	41685369	41688186	-	1	36546	3Distal		3Distal	9949	9888	7132	7990	Sigmar1
chr4	NM_001162381	43439894	43442006	-	1	36576	3Distal		3Distal	3147	3102	1035	1521	Fam166b
chr4	NM_177377	43439894	43442006	-	1	36576	3Distal		3Distal	3147	3102	1035	1196	Fam166b
chr4	NM_001110322	43460596	43467498	-	3	36577|36578|36579	3Distal|3Distal|3Distal	||	3Distal	12250|10897|8568	12151|10798|8469	5348|3995|1666	5889|4536|2207	Cd72
chr4	NM_001110320	43460596	43467498	-	3	36577|36578|36579	3Distal|3Distal|3Distal	||	3Distal	12250|10897|8568	12151|10798|8469	5348|3995|1666	5889|4536|2207	Cd72
chr4	NM_007654	43460596	43467498	-	3	36577|36578|36579	3Distal|3Distal|3Distal	||	3Distal	12250|10897|8568	12151|10798|8469	5348|3995|1666	5889|4536|2207	Cd72
chr4	NM_001110321	43460596	43467498	-	3	36577|36578|36579	3Distal|3Distal|3Distal	||	3Distal	12250|10897|8568	12151|10798|8469	5348|3995|1666	5889|4536|2207	Cd72
chr4	NM_019476	43782922	43783881	-	1	36601	3Distal		3Distal	2423	2423	1464	1464	Olfr159
chr4	NM_019473	43867164	43868335	+	1	36605	3Distal		3Distal	6960	6941	5789	5982	Olfr155
chr4	NM_146142	46000334	46047631	+	1	36706	3Distal		3Distal	52956	52950	5659	5902	Tdrd7
chr4	NM_026509	48676386	48686364	+	4	36777|36778|36779|36780	3Distal|3Distal|3Distal|3Distal	|||	3Distal	13198|14066|14475|16951	13090|13958|14367|16843	3220|4088|4497|6973	4067|4935|5344|7820	Murc
chr4	NM_146824	52868430	52869383	-	1	36792	3Distal		3Distal	10934	10934	9981	9981	Olfr273
chr4	NM_009317	53792577	53799757	+	1	36819	3Distal		3Distal	9764	3648	2584	3322	Tal2
chr4	NM_001142965	56973008	57003263	-	1	36914	3Distal		3Distal	32717	32597	2462	5314	6430704M03Rik
chr4	NM_138653	62141101	62158332	+	1	37047	3Distal		3Distal	22343	22317	5112	5368	Bspry
chr4	NR_030477	62917885	62917965	+	1	37063	3Distal		3Distal	6417	6336	6337	6337	Mir455
chr4	NM_024173	63205799	63211734	+	3	37078|37079|37080	3Distal|3Distal|3Distal	||	3Distal	12321|12689|14006	12168|12536|13853	6386|6754|8071	6968|7336|8653	Atp6v1g1
chr4	NM_026954	93000839	93002202	-	1	37294	3Distal		3Distal	6070	5979	4707	5362	Tusc1
chr4	NM_172695	94231830	94269938	-	1	37298	3Distal		3Distal	46408	46186	8300	12508	Plaa
chr4	NM_001104926	95861888	95903350	-	2	37324|37325	3Distal|3Distal	|	3Distal	47810|47264	47810|47264	6348|5802	6348|5802	Cyp2j7
chr4	NM_001005784	98062517	98164324	+	1	37334	3Distal		3Distal	109080	99493	7273	7547	Inadl
chr4	NM_001085520	101659445	101662836	+	1	37430	3Distal		3Distal	4864	3588	1473	1690	Gm12789
chr4	NM_146149	106406520	106420897	+	1	37528	3Distal		3Distal	15824	15777	1447	1470	Fam151a
chr4	NM_025617	106806767	106850971	-	1	37565	3Distal		3Distal	49979	49276	5775	11224	2210012G02Rik
chr4	NM_145550	106987036	107032427	+	3	37566|37567|37568	3Distal|3Distal|3Distal	||	3Distal	46481|48521|53426	45100|47140|52045	1090|3130|8035	10409|12449|17354	Yipf1
chr4	NM_011015	108252059	108287436	+	2	37618|37619	3Distal|3Distal	|	3Distal	36390|40215	27157|30982	1013|4838	1369|5194	Orc1l
chr4	NM_026291	109177980	109203902	-	1	37650	3Distal		3Distal	27259	27189	1337	1390	4930522H14Rik
chr4	NM_172296	109650630	109656289	+	1	37657	3Distal		3Distal	7260	5422	1601	2632	Dmrta2
chr4	NM_177865	112286357	112320445	+	1	37673	3Distal		3Distal	41592	38821	7504	8215	Skint2
chr4	NM_026018	114761313	114766498	+	2	37694|37695	3Distal|3Distal	|	3Distal	7084|8519	6646|8081	1899|3334	2244|3679	Pdzk1ip1
chr4	NM_001164557	114761313	114766498	+	2	37694|37695	3Distal|3Distal	|	3Distal	7084|8519	6847|8282	1899|3334	2244|3679	Pdzk1ip1
chr4	NM_001164558	114761313	114766498	+	2	37694|37695	3Distal|3Distal	|	3Distal	7084|8519	6646|8081	1899|3334	2244|3679	Pdzk1ip1
chr4	NM_001081475	116273657	116300102	-	1	37744	3Distal		3Distal	29723	29616	3278	3942	Nasp
chr4	NM_016777	116273657	116300556	-	1	37744	3Distal		3Distal	30177	29616	3278	3942	Nasp
chr4	NM_026344	117561248	117564608	-	2	37844|37845	3Distal|3Distal	|	3Distal	5115|4521	4968|4374	1755|1161	2664|2070	Dph2
chr4	NM_146713	118362108	118363055	-	1	37894	3Distal		3Distal	3153	3153	2206	2206	Olfr1342
chr4	NM_146853	118382014	118382952	+	1	37895	3Distal		3Distal	2550	2550	1612	1612	Olfr1341
chr4	NM_146852	118407136	118408083	+	1	37896	3Distal		3Distal	6809	6809	5862	5862	Olfr1339
chr4	NM_207152	118426200	118427141	-	2	37897|37898	3Distal|3Distal	|	3Distal	8175|7577	8175|7577	7234|6636	7234|6636	Olfr1338
chr4	NM_029198	118877660	118890822	-	2	37924|37925	3Distal|3Distal	|	3Distal	22850|15620	21811|14581	9688|2458	10307|3077	4930538K18Rik
chr4	NM_001101603	120261350	120282275	+	3	37978|37979|37980	3Distal|3Distal|3Distal	||	3Distal	23774|26976|28077	23714|26916|28017	2849|6051|7152	2915|6117|7218	Gm8439
chr4	NM_008692	120430040	120498320	-	1	37985	3Distal		3Distal	69858	34624	1578	2320	Nfyc
chr4	NM_001048168	120430040	120504180	-	1	37985	3Distal		3Distal	75718	34624	1578	2320	Nfyc
chr4	NM_001005788	120602744	120624306	-	1	37994	3Distal		3Distal	26625	24358	5063	5277	Zfp69
chr4	NM_007598	122536471	122563124	-	1	38006	3Distal		3Distal	35889	22451	9236	10142	Cap1
chr4	NR_030480	124421025	124421132	+	1	38101	3Distal		3Distal	7976	7868	7869	7869	Mir698
chr4	NM_007782	125701903	125721684	+	1	38233	3Distal		3Distal	22331	19653	2550	3152	Csf3r
chr4	NM_001085491	129168434	129169200	+	4	38426|38427|38428|38429	3Distal|3Distal|3Distal|3Distal	|||	3Distal	3107|3646|4754|9965	3098|3637|4745|9956	2341|2880|3988|9199	2503|3042|4150|9361	1700125D06Rik
chr4	NM_198026	129292861	129296337	-	2	38442|38443	3Distal|3Distal	|	3Distal	8816|4607	8778|4569	5340|1131	6187|1978	Iqcc
chr4	NM_025455	129296518	129301152	-	2	38442|38443	3Distal|3Distal	|	3Distal	13631|9422	12486|8277	8997|4788	9115|4906	Ccdc28b
chr4	NM_028266	129725084	129776520	+	2	38479|38480	3Distal|3Distal	|	3Distal	54622|60081	52795|58254	3186|8645	3370|8829	Col16a1
chr4	NM_025645	130037379	130067278	+	2	38515|38516	3Distal|3Distal	|	3Distal	31111|31438	31037|31364	1212|1539	1649|1976	Snrnp40
chr4	NM_025297	131399386	131423702	+	2	38575|38576	3Distal|3Distal	|	3Distal	26228|29897	26196|29865	1912|5581	2095|5764	Mecr
chr4	NR_029468	131864593	131866939	+	1	38601	3Distal		3Distal	7309	4962	4963	4963	Snhg12
chr4	NR_029412	131865380	131865515	+	1	38601	3Distal		3Distal	6522	6386	6387	6387	Snora16a
chr4	NR_028537	131866618	131866672	+	1	38601	3Distal		3Distal	5284	5229	5230	5230	Snord99
chr4	NM_010948	133088458	133101911	-	1	38768	3Distal		3Distal	16048	15937	2595	2800	Nudc
chr4	NR_001572	133088527	133090219	-	1	38768	3Distal		3Distal	4356	4356	2664	4357	Nudc-ps1
chr4	NM_011850	133109305	133112451	+	2	38769|38770	3Distal|3Distal	|	3Distal	8559|10137	8524|10102	5413|6991	5713|7291	Nr0b2
chr4	NM_009777	136436061	136442092	-	1	39144	3Distal		3Distal	7830	3960	1799	1942	C1qb
chr4	NM_027063	137009211	137011376	+	4	39174|39175|39176|39177	3Distal|3Distal|3Distal|3Distal	|||	3Distal	6732|7611|8097|8900	5492|6371|6857|7660	4567|5446|5932|6735	4632|5511|5997|6800	1700013G24Rik
chr4	NM_001081672	137950007	137952373	-	1	39253	3Distal		3Distal	10544	10093	8178	9101	Fam43b
chr4	NM_012044	138433857	138438729	+	1	39293	3Distal		3Distal	11405	9890	6533	6790	Pla2g2e
chr4	NM_025786	138523027	138524280	+	4	39301|39302|39303|39304	3Distal|3Distal|3Distal|3Distal	|||	3Distal	4894|5239|6482|10274	4855|5200|6443|10235	3641|3986|5229|9021	4013|4358|5601|9393	Rnf186
chr4	NM_025383	140622428	140634260	-	2	39484|39485	3Distal|3Distal	|	3Distal	17685|13122	17644|13081	5853|1290	6904|2341	Necap2
chr4	NM_001013780	141174740	141179749	-	2	39584|39585	3Distal|3Distal	|	3Distal	6427|5745	6289|5607	1418|736	3005|2323	Slc25a34
chr4	NM_001017966	141239478	141279334	-	3	39587|39588|39589	3Distal|3Distal|3Distal	||	3Distal	48410|44565|44124	48185|44340|43899	8554|4709|4268	14306|10461|10020	Ddi2
chr4	NM_023544	141239480	141241676	-	3	39587|39588|39589	3Distal|3Distal|3Distal	||	3Distal	10752|6907|6466	10590|6745|6304	8556|4711|4270	8842|4997|4556	Rsc1a1
chr4	NM_001033875	141394155	141402274	-	1	39603	3Distal		3Distal	14221	14130	6102	6162	Ctrc
chr4	NM_001085540	143581022	143584272	-	1	39719	3Distal		3Distal	10742	10742	7492	7817	Pramef17
chr4	NM_001085541	143920152	143923368	+	1	39720	3Distal		3Distal	5799	5799	2583	2900	Gm13128
chr4	NM_001085522	145728599	145749009	-	1	39771	3Distal		3Distal	26244	11741	5834	7729	Gm13251
chr4	NM_001025365	147234888	147242828	-	1	39789	3Distal		3Distal	12930	10568	4990	5225	Miip
chr4	NM_007745	148499300	148500850	-	1	39897	3Distal		3Distal	3068	2973	1518	1591	Cort
chr4	NM_027263	148502458	148511709	-	1	39897	3Distal		3Distal	13927	13850	4676	5100	Apitd1
chr4	NR_029751	149442563	149442664	+	2	39978|39979	3Distal|3Distal	|	3Distal	4805|8485	4703|8383	4704|8384	4704|8384	Mir34a
chr4	NM_031867	151402023	151412599	-	2	40111|40112	3Distal|3Distal	|	3Distal	11228|10681	11124|10577	652|105	804|257	Tas1r1
chr4	NM_001159599	151413436	151434142	+	1	40113	3Distal		3Distal	23214	23186	2508	4066	Nol9
chr4	NM_028727	151413436	151435603	+	1	40113	3Distal		3Distal	23214	23186	1047	1283	Nol9
chr4	NM_008236	151532976	151536578	+	1	40124	3Distal		3Distal	11513	10711	7911	9831	Hes2
chr4	NM_009079	151699987	151708180	+	3	40138|40139|40140	3Distal|3Distal|3Distal	||	3Distal	13343|14926|15198	13337|14920|15192	5150|6733|7005	6797|8380|8652	Rpl22
chr4	NM_001163721	153394579	153400153	-	1	40227	3Distal		3Distal	13602	11355	8028	10885	1190007F08Rik
chr4	NM_001163722	153394579	153400153	-	1	40227	3Distal		3Distal	13602	11355	8028	10885	1190007F08Rik
chr4	NM_021499	153516481	153530927	+	1	40234	3Distal		3Distal	18672	18599	4226	4364	Wdr8
chr4	NM_025570	155177727	155182938	+	1	40349	3Distal		3Distal	8549	8511	3338	3515	Mrpl20
chr4	NM_024472	155238832	155243549	-	1	40353	3Distal		3Distal	9900	7694	5183	6817	Gltpd1
chr4	NM_028020	155243676	155263212	+	1	40354	3Distal		3Distal	22506	22380	2970	3388	Cpsf3l
chr4	NM_026125	155336427	155340738	+	1	40355	3Distal		3Distal	6989	6728	2678	2805	Fam132a
chr4	NM_009400	155400451	155403000	+	2	40357|40358	3Distal|3Distal	|	3Distal	7811|8373	7766|8328	5262|5824	5537|6099	Tnfrsf18
chr4	NM_021985	155400451	155403000	+	2	40357|40358	3Distal|3Distal	|	3Distal	7811|8373	7766|8328	5262|5824	5622|6184	Tnfrsf18
chr4	NM_029264	155408946	155424926	-	2	40357|40358	3Distal|3Distal	|	3Distal	16664|16102	14472|13910	684|122	760|198	Ttll10
chr4	NM_015783	155573533	155574927	-	2	40368|40369	3Distal|3Distal	|	3Distal	7363|6219	7253|6109	5969|4825	6129|4985	Isg15
chr4	NM_001008233	155595565	155601992	-	1	40370	3Distal		3Distal	14058	11136	7631	8054	Plekhn1
chr5	NM_001042501	3543833	3570546	+	2	40380|40381	3Distal|3Distal	|	3Distal	34251|35403	34160|35312	7538|8690	9011|10163	Fam133b
chr5	NM_172879	3845173	3866596	+	1	40387	3Distal		3Distal	27332	22808	5909	5959	4932412H11Rik
chr5	NM_172135	3890581	3893933	-	1	40388	3Distal		3Distal	13134	11067	9782	9928	Mterf
chr5	NM_001013023	3890581	3893933	-	1	40388	3Distal		3Distal	13134	11067	9782	9928	Mterf
chr5	NM_007643	17287508	17341714	-	1	40484	3Distal		3Distal	59128	52126	4922	8954	Cd36
chr5	NM_001159555	17287508	17341714	-	1	40484	3Distal		3Distal	59128	52126	4922	8954	Cd36
chr5	NM_001159556	17287508	17355610	-	1	40484	3Distal		3Distal	73024	52126	4922	8954	Cd36
chr5	NM_001159557	17287508	17355610	-	1	40484	3Distal		3Distal	73024	52126	4922	8954	Cd36
chr5	NM_001159558	17287508	17394777	-	1	40484	3Distal		3Distal	112191	52126	4922	8954	Cd36
chr5	NR_033188	24049252	24061287	-	1	40634	3Distal		3Distal	14703	14703	2668	14704	4931409K22Rik
chr5	NM_177676	24049252	24061287	-	1	40634	3Distal		3Distal	14703	14616	2668	2773	4931409K22Rik
chr5	NM_133913	24092568	24098304	+	2	40635|40636	3Distal|3Distal	|	3Distal	9169|12284	7881|10996	3433|6548	3555|6670	Chpf2
chr5	NR_030423	24097932	24098028	+	2	40635|40636	3Distal|3Distal	|	3Distal	3805|6920	3708|6823	3709|6824	3709|6824	Mir671
chr5	NM_198621	25021885	25023845	+	2	40680|40681	3Distal|3Distal	|	3Distal	2767|10075	2545|9853	807|8115	857|8165	Cct8l1
chr5	NM_018878	28067205	28117879	-	1	40719	3Distal		3Distal	54094	54034	3420	5243	Paxip1
chr5	NM_019944	29800363	29805010	-	2	40752|40753	3Distal|3Distal	|	3Distal	10614|7213	10419|7018	5967|2566	6013|2612	Mnx1
chr5	NM_016703	31254040	31262734	-	1	40799	3Distal		3Distal	10485	10229	1791	5767	Preb
chr5	NM_053085	31271050	31279391	+	1	40800	3Distal		3Distal	11362	11260	3021	6390	Tcf23
chr5	NM_177677	31410692	31414897	+	1	40807	3Distal		3Distal	8782	8211	4577	5960	Dnajc5g
chr5	NM_021290	31440362	31441268	-	1	40809	3Distal		3Distal	1917	1542	1011	1174	Ucn
chr5	NM_008622	31443034	31456615	-	1	40809	3Distal		3Distal	17264	16759	3683	4803	Mpv17
chr5	NM_008014	31505041	31522918	-	3	40810|40811|40812	3Distal|3Distal|3Distal	||	3Distal	27567|25268|18577	27444|25145|18454	9690|7391|700	10103|7804|1113	Ppm1g
chr5	NM_028150	31816943	31829135	-	1	40820	3Distal		3Distal	21733	18037	9541	10635	Supt7l
chr5	NM_025796	31916324	31925016	+	1	40823	3Distal		3Distal	9789	9739	1097	1314	Mrpl33
chr5	NM_181857	34349847	34512097	-	1	40897	3Distal		3Distal	171522	151929	9272	9503	Poln
chr5	NM_019447	35384202	35391085	+	2	40923|40924	3Distal|3Distal	|	3Distal	13608|15337	13564|15293	6725|8454	6822|8551	Hgfac
chr5	NM_010445	35731766	35735521	+	1	40932	3Distal		3Distal	8168	8168	4413	4922	Hmx1
chr5	NM_133724	37138613	37139918	-	1	40985	3Distal		3Distal	10800	10766	9495	10119	Cno
chr5	NM_010835	38211730	38215824	-	2	41024|41025	3Distal|3Distal	|	3Distal	10170|7658	9918|7406	6076|3564	6843|4331	Msx1
chr5	NM_025480	38651614	38660857	+	1	41039	3Distal		3Distal	18193	18166	8950	11290	Tmem128
chr5	NM_021416	45920944	46030740	-	1	41110	3Distal		3Distal	118806	118544	9010	10042	Fam184b
chr5	NM_008069	72091255	72528483	+	1	41422	3Distal		3Distal	438201	438201	973	1408	Gabrb1
chr5	NM_001159889	73684033	73700595	+	2	41458|41459	3Distal|3Distal	|	3Distal	22622|24590	21126|23094	6060|8028	8646|10614	Ociad1
chr5	NM_001159888	73684033	73705316	+	2	41458|41459	3Distal|3Distal	|	3Distal	22622|24590	21126|23094	1339|3307	8646|10614	Ociad1
chr5	NM_001159887	73684033	73705316	+	2	41458|41459	3Distal|3Distal	|	3Distal	22622|24590	21126|23094	1339|3307	1936|3904	Ociad1
chr5	NM_023429	73684033	73705316	+	2	41458|41459	3Distal|3Distal	|	3Distal	22622|24590	21126|23094	1339|3307	1936|3904	Ociad1
chr5	NM_001159901	77516011	77524292	-	1	41620	3Distal		3Distal	8931	8673	650	1403	Hopx
chr5	NM_001159900	77516011	77524292	-	1	41620	3Distal		3Distal	8931	8673	650	1403	Hopx
chr5	NM_001033233	86839435	86898015	-	1	41653	3Distal		3Distal	61524	61389	2944	4296	Tmprss11a
chr5	NM_053184	87888515	87919896	-	1	41660	3Distal		3Distal	38129	34004	6748	7650	Ugt2a1
chr5	NM_001024148	87888518	87911283	-	1	41660	3Distal		3Distal	29516	22365	6751	7650	Ugt2a2
chr5	NM_009141	91188325	91190651	+	1	41690	3Distal		3Distal	8953	8809	6627	7739	Cxcl5
chr5	NM_001163687	92686686	92707207	-	1	41720	3Distal		3Distal	29260	29211	8739	10635	Naaa
chr5	NM_025972	92686686	92707207	-	1	41720	3Distal		3Distal	29260	29211	8739	10635	Naaa
chr5	NM_175473	96802974	97213747	+	1	41787	3Distal		3Distal	419535	418677	8762	11719	Fras1
chr5	NM_139198	100982752	101001224	-	1	41858	3Distal		3Distal	27331	17859	8859	11617	Plac8
chr5	NM_146161	102910410	103326956	+	1	41908	3Distal		3Distal	424245	64329	7699	8309	Arhgap24
chr5	NM_029270	102910410	103326956	+	1	41908	3Distal		3Distal	424245	353490	7699	8309	Arhgap24
chr5	NM_028794	104476030	104494386	+	2	41941|41942	3Distal|3Distal	|	3Distal	25420|25814	25391|25785	7064|7458	7316|7710	Nudt9
chr5	NM_175241	107963730	107980561	+	1	42037	3Distal		3Distal	26776	22338	9945	12390	1700028K03Rik
chr5	NR_003639	108259272	108260783	+	1	42042	3Distal		3Distal	7806	6294	6295	6295	1700013N18Rik
chr5	NM_008806	108817392	108860761	+	1	42059	3Distal		3Distal	46054	45987	2685	2863	Pde6b
chr5	NM_172883	108870073	108877910	-	1	42059	3Distal		3Distal	14464	14437	6627	7557	Mfsd7a
chr5	NM_174870	109099566	109104668	-	2	42068|42069	3Distal|3Distal	|	3Distal	14881|6847	13253|5219	9779|1745	10449|2415	Slc26a1
chr5	NM_008146	110605720	110652174	+	2	42098|42099	3Distal|3Distal	|	3Distal	51079|54198	46002|49121	4625|7744	4701|7820	Golga3
chr5	NM_016681	111269036	111303152	+	1	42135	3Distal		3Distal	39778	38582	5662	6229	Chek2
chr5	NM_019640	111759783	111817379	+	1	42143	3Distal		3Distal	62616	62565	5020	7812	Pitpnb
chr5	NM_023556	114894315	114910599	+	5	42368|42369|42370|42371|42372	3Distal|3Distal|3Distal|3Distal|3Distal	||||	3Distal	17184|18367|21365|22582|22891	16088|17271|20269|21486|21795	900|2083|5081|6298|6607	1299|2482|5480|6697|7006	Mvk
chr5	NR_027817	115258206	115263985	-	2	42404|42405	3Distal|3Distal	|	3Distal	12647|11965	12647|11965	6868|6186	12648|11966	1500011B03Rik
chr5	NM_001081308	117583604	117723924	+	1	42575	3Distal		3Distal	146079	85954	5759	5840	Taok3
chr5	NM_145210	121236321	121245539	-	1	42859	3Distal		3Distal	10636	10604	1418	2030	Oas1e
chr5	NM_011290	121654510	121659249	+	1	42880	3Distal		3Distal	5183	4278	444	750	Rpl6
chr5	NM_008277	123621816	123632695	-	1	43044	3Distal		3Distal	14491	14481	3612	3783	Hpd
chr5	NM_026000	123678199	123700134	+	1	43045	3Distal		3Distal	23893	23776	1958	3763	Psmd9
chr5	NM_025671	124562347	124565485	+	1	43097	3Distal		3Distal	6516	6516	3378	3876	Ogfod2
chr5	NM_144509	124566117	124568204	+	1	43097	3Distal		3Distal	2746	2408	659	813	Arl6ip4
chr5	NM_145371	125020223	125029066	-	1	43127	3Distal		3Distal	10307	10263	1464	2440	Eif2b1
chr5	NM_021311	129242121	129261349	+	1	43293	3Distal		3Distal	25130	22329	5902	7067	Piwil1
chr5	NM_026445	130322866	130339827	+	5	43348|43349|43350|43351|43352	3Distal|3Distal|3Distal|3Distal|3Distal	||||	3Distal	17558|19219|22529|22999|26380	17552|19213|22523|22993|26374	597|2258|5568|6038|9419	1825|3486|6796|7266|10647	Sumf2
chr5	NM_029681	135377464	135382603	-	1	43531	3Distal		3Distal	5427	5393	288	556	Wbscr28
chr5	NM_194065	135377464	135382603	-	1	43531	3Distal		3Distal	5427	5393	288	305	Wbscr28
chr5	NM_025362	135540076	135541235	+	2	43559|43560	3Distal|3Distal	|	3Distal	8361|9297	8316|9252	7202|8138	7657|8593	Dnajc30
chr5	NM_178240	135829166	135843524	+	1	43580	3Distal		3Distal	16789	16789	2431	2431	Trim50
chr5	NM_175309	136514366	136520863	+	1	43639	3Distal		3Distal	7343	7037	846	1745	Upk3b
chr5	NM_027158	136533137	136540193	+	3	43640|43641|43642	3Distal|3Distal|3Distal	||	3Distal	12416|14107|15891	12279|13970|15754	5360|7051|8835	5512|7203|8987	2310043J07Rik
chr5	NM_021611	137169016	137176964	+	2	43675|43676	3Distal|3Distal	|	3Distal	9396|13238	9159|13001	1448|5290	1589|5431	Myl10
chr5	NM_001085387	137170047	137176964	+	2	43675|43676	3Distal|3Distal	|	3Distal	8365|12207	8295|12137	1448|5290	1589|5431	Myl10
chr5	NM_026073	137384020	137389114	+	2	43688|43689	3Distal|3Distal	|	3Distal	11140|12696	11058|12614	6046|7602	6317|7873	Rabl5
chr5	NM_001163243	137429145	137442102	+	1	43698	3Distal		3Distal	13310	13018	353	571	Fis1
chr5	NM_025562	137437947	137442102	+	1	43698	3Distal		3Distal	4508	4401	353	571	Fis1
chr5	NM_011639	137751127	137755469	-	1	43715	3Distal		3Distal	6330	6157	1988	2132	Trip6
chr5	NM_013478	138422749	138431460	+	1	43765	3Distal		3Distal	17062	17023	8351	8702	Azgp1
chr5	NM_009315	138619845	138628414	-	1	43772	3Distal		3Distal	16207	13508	7638	7788	Taf6
chr5	NM_001081108	138696710	138700622	+	1	43774	3Distal		3Distal	11743	11424	7831	8088	0910001L09Rik
chr5	NM_172412	138714888	138721165	-	1	43774	3Distal		3Distal	12712	12589	6435	7085	Gpc2
chr5	NM_144914	140280907	140289197	-	1	43834	3Distal		3Distal	16130	16079	7840	8369	Tmem184a
chr5	NM_001161548	140280907	140290237	-	1	43834	3Distal		3Distal	17170	17011	7840	8369	Tmem184a
chr5	NM_133916	140895259	140919312	+	1	43862	3Distal		3Distal	24919	24863	866	1801	Eif3b
chr5	NM_021326	143933868	143942422	-	1	43988	3Distal		3Distal	14840	13597	6286	7258	Rbak
chr5	NM_001045482	143933868	143942422	-	1	43988	3Distal		3Distal	14840	13597	6286	7258	Rbak
chr5	NR_015486	144519223	144525811	+	2	44005|44006	3Distal|3Distal	|	3Distal	8274|11329	1685|4740	1686|4741	1686|4741	D130017N08Rik
chr5	NM_019767	145844738	145869625	+	3	44078|44079|44080	3Distal|3Distal|3Distal	||	3Distal	30095|30573|33257	22781|23259|25943	5208|5686|8370	5549|6027|8711	Arpc1a
chr5	NM_001039678	148126562	148134016	-	2	44155|44156	3Distal|3Distal	|	3Distal	17215|16114	17106|16005	9761|8660	9879|8778	Prhoxnb
chr5	NM_027519	150214381	150234278	+	1	44275	3Distal		3Distal	27996	27824	8099	9891	6330406I15Rik
chr5	NM_013559	150419420	150438890	-	2	44281|44282	3Distal|3Distal	|	3Distal	25792|19933	25553|19694	6322|463	6984|1125	Hsph1
chr6	NM_001042725	3635720	3713623	-	2	44343|44344	3Distal|3Distal	|	3Distal	85623|85238	74974|74589	7720|7335	9395|9010	Calcr
chr6	NM_007588	3635720	3714713	-	2	44343|44344	3Distal|3Distal	|	3Distal	86713|86328	74974|74589	7720|7335	9395|9010	Calcr
chr6	NM_010314	3944012	3947436	+	1	44348	3Distal		3Distal	10060	9848	6636	7292	Gngt1
chr6	NM_183308	5214624	5248373	-	1	44379	3Distal		3Distal	42253	42165	8504	9201	Pon2
chr6	NM_009241	24741199	24751048	+	1	44565	3Distal		3Distal	14081	9228	4232	4478	Spam1
chr6	NM_001079875	24741199	24751048	+	1	44565	3Distal		3Distal	14081	9228	4232	4478	Spam1
chr6	NM_008493	29010221	29023876	+	1	44610	3Distal		3Distal	23000	14269	9345	12039	Lep
chr6	NM_011829	29150440	29162271	-	1	44614	3Distal		3Distal	13065	12960	1234	1992	Impdh1
chr6	NM_001029985	29432036	29457934	-	1	44630	3Distal		3Distal	33253	33245	7355	7564	Kcp
chr6	NM_177296	29490827	29559607	-	1	44633	3Distal		3Distal	70063	69941	1283	3756	Tnpo3
chr6	NM_175408	42211969	42214554	+	2	44961|44962	3Distal|3Distal	|	3Distal	2741|3111	1450|1820	156|526	584|954	Tmem139
chr6	NM_183309	48539444	48540583	+	1	45027	3Distal		3Distal	4449	4217	3310	3469	Gm5111
chr6	NM_173429	48563179	48573226	+	4	45029|45030|45031|45032	3Distal|3Distal|3Distal|3Distal	|||	3Distal	14396|15102|15630|16702	14347|15053|15581|16653	4349|5055|5583|6655	6766|7472|8000|9072	Zfp775
chr6	NM_008265	52139686	52141702	-	1	45162	3Distal		3Distal	2469	2454	453	1108	Hoxa4
chr6	NM_027613	60894311	60939372	+	1	45320	3Distal		3Distal	50029	49785	4968	5727	Mmrn1
chr6	NM_001163507	60894311	60939372	+	1	45320	3Distal		3Distal	50029	49785	4968	5727	Mmrn1
chr6	NM_138592	72268670	72295169	-	1	45434	3Distal		3Distal	35964	35938	9465	9981	Usp39
chr6	NM_026696	72297311	72303152	+	1	45435	3Distal		3Distal	7890	7798	2049	6088	0610030E20Rik
chr6	NM_019752	83001263	83004565	-	2	45517|45518	3Distal|3Distal	|	3Distal	10771|10029	10626|9884	7469|6727	7669|6927	Htra2
chr6	NM_033606	83007838	83017213	+	1	45519	3Distal		3Distal	13353	12689	3978	4605	Dqx1
chr6	NM_145571	83276033	83290943	+	1	45536	3Distal		3Distal	23371	23156	8461	9157	Mobkl1b
chr6	NM_011467	85083674	85087758	-	2	45571|45572	3Distal|3Distal	|	3Distal	10887|4791	10868|4772	6803|707	7221|1125	Spr
chr6	NM_177466	85284956	85324628	-	1	45580	3Distal		3Distal	41508	41402	1836	3897	Rab11fip5
chr6	NM_001003955	85284956	85324628	-	1	45580	3Distal		3Distal	41508	41402	1836	3897	Rab11fip5
chr6	NR_030486	85286286	85286367	-	1	45580	3Distal		3Distal	3247	3247	3166	3248	Mir705
chr6	NM_001007472	85373880	85378869	+	1	45585	3Distal		3Distal	8069	7964	3080	3852	Noto
chr6	NM_053096	85815416	85819131	-	1	45592	3Distal		3Distal	4264	3505	549	2789	Cml2
chr6	NM_023160	85860149	85865671	-	1	45593	3Distal		3Distal	10851	6150	5329	5452	Cml1
chr6	NM_013471	86686834	86743578	-	2	45623|45624	3Distal|3Distal	|	3Distal	60594|60212	32774|32392	3850|3468	4774|4392	Anxa4
chr6	NM_025467	87323359	87329488	+	1	45634	3Distal		3Distal	12279	12248	6150	6341	Gkn2
chr6	NM_001166251	88674698	88778353	+	1	45669	3Distal		3Distal	106707	106260	3052	5635	Mgll
chr6	NM_030251	88785908	88791929	-	1	45669	3Distal		3Distal	10524	10413	4503	4835	Abtb1
chr6	NM_001081437	91162758	91222534	+	1	45705	3Distal		3Distal	64827	44515	5051	5712	Fbln2
chr6	NM_007992	91162758	91222534	+	1	45705	3Distal		3Distal	64827	44515	5051	5712	Fbln2
chr6	NM_009531	91439302	91465882	-	1	45709	3Distal		3Distal	33061	32972	6481	7230	Xpc
chr6	NM_030081	92136706	92164805	-	1	45735	3Distal		3Distal	31682	28603	3583	6181	Zfyve20
chr6	NM_175357	106728239	106750068	-	2	45974|45975	3Distal|3Distal	|	3Distal	30912|30492	30895|30475	9083|8663	11768|11348	Crbn
chr6	NM_021449	106728239	106750068	-	2	45974|45975	3Distal|3Distal	|	3Distal	30912|30492	30895|30475	9083|8663	11768|11348	Crbn
chr6	NM_145826	113408478	113420745	+	2	46081|46082	3Distal|3Distal	|	3Distal	19080|20457	18669|20046	6813|8190	7421|8798	Il17re
chr6	NM_001034031	113408889	113420137	+	2	46081|46082	3Distal|3Distal	|	3Distal	18669|20046	13554|14931	7421|8798	7421|8798	Il17re
chr6	NM_001034029	113408889	113420137	+	2	46081|46082	3Distal|3Distal	|	3Distal	18669|20046	13554|14931	7421|8798	7421|8798	Il17re
chr6	NM_001127330	115311239	115440419	+	2	46145|46146	3Distal|3Distal	|	3Distal	138557|139039	59930|60412	9377|9859	9583|10065	Pparg
chr6	NM_011146	115372084	115440419	+	2	46145|46146	3Distal|3Distal	|	3Distal	77712|78194	77667|78149	9377|9859	9583|10065	Pparg
chr6	NM_010774	115790715	115803359	-	1	46169	3Distal		3Distal	15074	14943	2430	4218	Mbd4
chr6	NM_145383	115881945	115888848	+	1	46172	3Distal		3Distal	12505	12427	5602	7713	Rho
chr6	NM_001081317	116214253	116279644	+	1	46179	3Distal		3Distal	73769	64393	8378	8520	Anubl1
chr6	NM_033648	117883577	117887353	-	1	46208	3Distal		3Distal	4447	3005	671	841	Fxyd4
chr6	NM_030165	118057471	118089158	-	1	46216	3Distal		3Distal	39337	29552	7650	9299	Csgalnact2
chr6	NM_033567	120438957	120443825	-	1	46297	3Distal		3Distal	10349	10296	5481	8578	Cecr6
chr6	NM_009446	125228292	125236060	-	2	46522|46523	3Distal|3Distal	|	3Distal	17081|14118	17009|14046	9313|6350	9397|6434	Tuba3a
chr6	NM_011324	125271358	125294958	+	3	46526|46527|46528	3Distal|3Distal|3Distal	||	3Distal	27172|27881|28368	26631|27340|27827	3572|4281|4768	4424|5133|5620	Scnn1a
chr6	NM_145983	126482569	126485573	-	1	46562	3Distal		3Distal	4557	4165	1553	2357	Kcna5
chr6	NM_022657	127022920	127031426	+	2	46572|46573	3Distal|3Distal	|	3Distal	8918|10269	8790|10141	412|1763	1342|2693	Fgf23
chr6	NM_007376	128433585	128476738	-	1	46653	3Distal		3Distal	46674	46618	3521	3658	Pzp
chr6	NM_153506	129041850	129050934	-	1	46658	3Distal		3Distal	15552	15509	6468	8042	Clec2e
chr6	NM_008514	134400435	134516931	-	1	46703	3Distal		3Distal	123725	123509	7229	7598	Lrp6
chr6	NM_026983	136855908	136870701	-	1	46810	3Distal		3Distal	15113	15055	320	396	Erp27
chr6	NM_011499	137683603	137700451	+	2	46843|46844	3Distal|3Distal	|	3Distal	19556|26790	19283|26517	2708|9942	4026|11260	Strap
chr6	NM_025620	146981059	146982040	+	1	47069	3Distal		3Distal	10457	10329	9476	9637	Rep15
chr7	NR_001583	3128146	3144993	+	1	47121	3Distal		3Distal	19967	3119	3120	3120	Speer9-ps1
chr7	NM_023524	3571926	3581486	-	1	47188	3Distal		3Distal	12435	12125	2875	2906	Tfpt
chr7	NM_146176	3596955	3612702	+	1	47189	3Distal		3Distal	20112	14614	4365	4639	Cnot3
chr7	NM_181820	3617356	3629155	-	1	47189	3Distal		3Distal	12088	12013	289	475	Tmc4
chr7	NM_029767	3655643	3658499	+	1	47191	3Distal		3Distal	8196	7885	5340	5409	Rps9
chr7	NM_011095	3664107	3671984	-	1	47191	3Distal		3Distal	8145	8089	268	414	Lilrb3
chr7	NM_001081239	4189356	4195065	+	1	47203	3Distal		3Distal	13567	13563	7858	9075	Lilra5
chr7	NM_010746	4289326	4296766	+	2	47207|47208	3Distal|3Distal	|	3Distal	8418|14921	8393|14896	978|7481	1438|7941	Ncr1
chr7	NM_029834	4433123	4453282	-	1	47214	3Distal		3Distal	27511	27429	7352	7903	Ppp1r12c
chr7	NM_030028	4734542	4735940	+	1	47248	3Distal		3Distal	9866	9823	8468	8507	Tmem190
chr7	NM_029849	4985680	4988370	+	2	47267|47268	3Distal|3Distal	|	3Distal	3950|4540	3476|4066	1260|1850	3060|3650	4632433K11Rik
chr7	NM_177888	6316015	6335315	+	1	47301	3Distal		3Distal	20040	11984	740	3854	Zfp78
chr7	NM_001112805	6316015	6335315	+	1	47301	3Distal		3Distal	20040	11984	740	3854	Zfp78
chr7	NM_001025163	6316015	6335315	+	1	47301	3Distal		3Distal	20040	11984	740	3854	Zfp78
chr7	NM_207136	6467185	6468138	-	1	47303	3Distal		3Distal	4102	4102	3149	3149	Olfr1349
chr7	NM_008817	6658671	6683130	-	1	47306	3Distal		3Distal	33960	21982	9501	11047	Peg3
chr7	NM_029584	7083389	7089466	-	1	47320	3Distal		3Distal	15763	15656	9686	11188	Zfp773
chr7	NM_009095	13507660	13512034	+	3	47352|47353|47354	3Distal|3Distal|3Distal	||	3Distal	5069|5759|11597	4406|5096|10934	695|1385|7223	740|1430|7268	Rps5
chr7	NM_178732	13551213	13559171	+	2	47356|47357	3Distal|3Distal	|	3Distal	12338|12794	11986|12442	4380|4836	6565|7021	Zfp324
chr7	NM_133727	16705225	16712863	+	2	47402|47403	3Distal|3Distal	|	3Distal	9725|10301	9642|10218	2087|2663	2358|2934	Kptn
chr7	NM_001146005	16819934	16827680	-	2	47406|47407	3Distal|3Distal	|	3Distal	12264|10898	12251|10885	4518|3152	6857|5491	Gpr77
chr7	NM_176912	16819934	16829503	-	2	47406|47407	3Distal|3Distal	|	3Distal	14087|12721	13981|12615	4518|3152	6857|5491	Gpr77
chr7	NM_026938	17038128	17040839	+	1	47428	3Distal		3Distal	10611	10427	7900	7964	Tmem160
chr7	NM_001162524	18651278	18655774	+	1	47475	3Distal		3Distal	10779	10647	6283	7249	Ceacam12
chr7	NM_026087	18651278	18657161	+	1	47475	3Distal		3Distal	10779	10647	4896	4916	Ceacam12
chr7	NM_011963	18931157	18940356	-	1	47478	3Distal		3Distal	17645	17455	8446	8482	Psg18
chr7	NR_024208	19371651	19374763	+	1	47484	3Distal		3Distal	12838	9725	9726	9726	Sycp1-ps1
chr7	NM_010058	19661549	19668124	+	1	47510	3Distal		3Distal	10710	10640	4135	4587	Dmwd
chr7	NM_026943	19735187	19738075	+	1	47516	3Distal		3Distal	7771	7716	4883	4959	Snrpd2
chr7	NM_177036	20461091	20473314	-	1	47629	3Distal		3Distal	16536	16376	4313	6698	Ceacam19
chr7	NM_001166842	24325739	24326666	+	1	47641	3Distal		3Distal	8336	8336	7409	7409	Gm10659
chr7	NM_019940	24978234	24993168	-	1	47646	3Distal		3Distal	16606	15529	1672	6539	Zfp111
chr7	NM_018791	25039813	25047463	+	2	47648|47649	3Distal|3Distal	|	3Distal	14585|15662	13503|14580	6935|8012	7465|8542	Zfp108
chr7	NM_009568	25086815	25101623	-	1	47651	3Distal		3Distal	17049	9639	2241	3000	Zfp94
chr7	NM_027732	25655079	25662666	+	1	47702	3Distal		3Distal	9946	7524	2359	2741	Dmrtc2
chr7	NM_007655	25682530	25687216	+	1	47703	3Distal		3Distal	14124	14113	9438	10091	Cd79a
chr7	NM_001168506	25862224	25868511	+	4	47719|47720|47721|47722	3Distal|3Distal|3Distal|3Distal	|||	3Distal	7657|8928|10451|10746	5307|6578|8101|8396	1370|2641|4164|4459	2605|3876|5399|5694	Zfp574
chr7	NM_175477	25862265	25868511	+	4	47719|47720|47721|47722	3Distal|3Distal|3Distal|3Distal	|||	3Distal	7616|8887|10410|10705	5307|6578|8101|8396	1370|2641|4164|4459	2605|3876|5399|5694	Zfp574
chr7	NM_001031667	26013278	26022870	-	3	47736|47737|47738	3Distal|3Distal|3Distal	||	3Distal	17914|17245|10960	17723|17054|10769	8322|7653|1368	8917|8248|1963	Gsk3a
chr7	NM_144922	26507058	26539739	-	2	47785|47786	3Distal|3Distal	|	3Distal	36422|35944	36337|35859	3741|3263	3949|3471	Hnrnpul1
chr7	NM_001100184	27938733	27943583	+	2	47813|47814	3Distal|3Distal	|	3Distal	10958|12750	10958|12750	6108|7900	6108|7900	Cyp2t4
chr7	NM_001081292	28441396	28459617	-	3	47893|47894|47895	3Distal|3Distal|3Distal	||	3Distal	26784|24723|20751	26210|24149|20177	8563|6502|2530	8850|6789|2817	Map3k10
chr7	NM_029531	28516428	28536708	+	1	47897	3Distal		3Distal	24936	19389	4656	6322	Zfp60
chr7	NM_009560	28516428	28536708	+	1	47897	3Distal		3Distal	24936	19389	4656	6322	Zfp60
chr7	NM_013647	29135708	29137717	+	2	47922|47923	3Distal|3Distal	|	3Distal	4099|6437	3984|6322	2090|4428	2149|4487	Rps16
chr7	NR_028129	29136559	29136651	+	2	47922|47923	3Distal|3Distal	|	3Distal	3248|5586	3155|5493	3156|5494	3156|5494	LOC100302567
chr7	NM_026042	29170266	29177709	-	4	47927|47928|47929|47930	3Distal|3Distal|3Distal|3Distal	|||	3Distal	16123|13187|11443|10539	16096|13160|11416|10512	8680|5744|4000|3096	10215|7279|5535|4631	Med29
chr7	NM_001024673	29293880	29295379	-	2	47939|47940	3Distal|3Distal	|	3Distal	4600|4305	4600|4305	3101|2806	3101|2806	Il28a
chr7	NM_177396	29307855	29309341	+	2	47941|47942	3Distal|3Distal	|	3Distal	5376|5765	5376|5765	3890|4279	3890|4279	Il28b
chr7	NM_175319	29392656	29416034	-	1	47951	3Distal		3Distal	33128	32999	9750	10053	C330005M16Rik
chr7	NM_016772	29610357	29617258	+	1	47976	3Distal		3Distal	13231	13208	6330	6461	Ech1
chr7	NM_008496	29649405	29651303	+	1	47977	3Distal		3Distal	3435	3340	1537	1628	Lgals7
chr7	NM_025548	31009150	31017048	-	2	48122|48123	3Distal|3Distal	|	3Distal	15903|15495	15567|15159	8005|7597	8107|7699	Tbcb
chr7	NM_175478	31140533	31147791	-	2	48136|48137	3Distal|3Distal	|	3Distal	15950|11356	13976|9382	8692|4098	8816|4222	Lrfn3
chr7	NM_183321	31324153	31337291	-	1	48155	3Distal		3Distal	17009	14402	3871	4252	BC053749
chr7	NM_001012401	31338321	31340458	+	1	48156	3Distal		3Distal	9903	9870	7766	8569	Hspb6
chr7	NM_008085	31514906	31524375	-	1	48171	3Distal		3Distal	9864	9864	395	395	Gapdhs
chr7	NM_172205	31536490	31541153	+	1	48172	3Distal		3Distal	12990	12899	8327	8473	Sbsn
chr7	NM_001083903	31536490	31541153	+	1	48172	3Distal		3Distal	12990	12899	8327	8473	Sbsn
chr7	NM_001033131	31572924	31576102	+	1	48174	3Distal		3Distal	4078	4056	900	1025	Krtdap
chr7	NM_001033316	31639349	31641197	-	4	48178|48179|48180|48181	3Distal|3Distal|3Distal|3Distal	|||	3Distal	11044|9415|8579|8107	10759|9130|8294|7822	9196|7567|6731|6259	9800|8171|7335|6863	Ffar3
chr7	NM_183257	31707416	31709200	-	2	48185|48186	3Distal|3Distal	|	3Distal	8785|6647	8739|6601	7001|4863	7112|4974	Hamp2
chr7	NM_207262	32087788	32089996	+	1	48205	3Distal		3Distal	7055	7042	4847	5001	Abpe
chr7	NM_026549	34969516	34981666	-	1	48217	3Distal		3Distal	12958	12954	808	992	Pdcd2l
chr7	NM_178643	36177171	36181786	-	3	48273|48274|48275	3Distal|3Distal|3Distal	||	3Distal	13488|9613|7898	13039|9164|7449	8873|4998|3283	9546|5671|3956	C230052I12Rik
chr7	NM_172900	50663650	50673719	+	1	48389	3Distal		3Distal	14945	14665	4876	5148	Siglecg
chr7	NM_001164518	50728277	50745393	-	2	48394|48395	3Distal|3Distal	|	3Distal	24615|24087	24615|24087	7499|6971	9055|8527	Iglon5
chr7	NM_027097	51024470	51028851	+	1	48409	3Distal		3Distal	11865	11766	7484	7571	Klk12
chr7	NM_019974	51031673	51034632	+	2	48409|48410	3Distal|3Distal	|	3Distal	4662|11294	4447|11079	1703|8335	2028|8660	Klk11
chr7	NM_026806	51097639	51106551	+	1	48413	3Distal		3Distal	14399	14352	5487	5797	Klk5
chr7	NM_019928	51136542	51141174	+	1	48414	3Distal		3Distal	13944	13467	9312	9730	Klk4
chr7	NM_010642	51357662	51361947	+	1	48420	3Distal		3Distal	10221	10149	5936	5979	Klk1b21
chr7	NM_010915	51462805	51467123	+	1	48424	3Distal		3Distal	8790	8771	4472	4520	Klk1b4
chr7	NM_025880	51502092	51507688	+	1	48427	3Distal		3Distal	9625	5674	4029	4820	2410002F23Rik
chr7	NR_028534	51505225	51505308	+	1	48427	3Distal		3Distal	6492	6408	6409	6409	Snord88c
chr7	NR_028533	51505520	51505591	+	1	48427	3Distal		3Distal	6197	6125	6126	6126	Snord88a
chr7	NM_009473	51805003	51809293	-	1	48470	3Distal		3Distal	5218	4031	928	1280	Nr1h2
chr7	NM_008437	51827815	51842216	+	3	48471|48472|48473	3Distal|3Distal|3Distal	||	3Distal	16952|18137|21498	16781|17966|21327	2551|3736|7097	2599|3784|7145	Napsa
chr7	NM_001042655	52096146	52104449	-	1	48504	3Distal		3Distal	12325	12115	4022	4475	Tbc1d17
chr7	NM_021549	52112551	52118299	+	3	48505|48506|48507	3Distal|3Distal|3Distal	||	3Distal	12938|14238|15601	12715|14015|15378	7190|8490|9853	7497|8797|10160	Pnkp
chr7	NM_008051	52872976	52876427	+	1	48617	3Distal		3Distal	11518	10500	8067	9367	Fut1
chr7	NM_001018013	52877181	52882612	+	1	48617	3Distal		3Distal	7313	6327	1882	1916	Izumo1
chr7	NM_009800	52955337	52960031	+	2	48621|48622	3Distal|3Distal	|	3Distal	8070|9244	7764|8938	3376|4550	3523|4697	Car11
chr7	NM_011314	54007203	54009684	+	1	48674	3Distal		3Distal	9410	8952	6929	7134	Saa2
chr7	NR_015609	54223117	54231281	-	1	48685	3Distal		3Distal	17465	17465	9301	17466	C86187
chr7	NM_205810	55699483	55711712	-	2	48697|48698	3Distal|3Distal	|	3Distal	20107|19550	19972|19415	7878|7321	10875|10318	Mrgprb1
chr7	NM_013808	56085768	56099021	-	1	48701	3Distal		3Distal	21796	17677	8543	8775	Csrp3
chr7	NM_080853	58877200	58926496	+	1	48761	3Distal		3Distal	58847	58042	9551	11317	Slc17a6
chr7	NR_002895	66933881	66933970	-	1	48809	3Distal		3Distal	2429	2429	2340	2430	Snord116
chr7	NR_002895	66938958	66939047	-	1	48809	3Distal		3Distal	7506	7506	7417	7507	Snord116
chr7	NM_024439	73224535	73234291	+	1	48918	3Distal		3Distal	11242	11177	1486	2039	H47
chr7	NM_207663	74875047	74904628	-	1	48935	3Distal		3Distal	37367	37253	7786	10852	Synm
chr7	NM_183312	74875047	74904628	-	1	48935	3Distal		3Distal	37367	37253	7786	11069	Synm
chr7	NM_201639	74875047	74904628	-	1	48935	3Distal		3Distal	37367	37253	7786	10852	Synm
chr7	NM_182782	82993224	83012377	+	1	49064	3Distal		3Distal	20189	3179	1036	1410	Klhl25
chr7	NM_008589	86955613	86958317	+	4	49149|49150|49151|49152	3Distal|3Distal|3Distal|3Distal	|||	3Distal	7701|9031|9355|10756	7499|8829|9153|10554	4997|6327|6651|8052	5618|6948|7272|8673	Mesp2
chr7	NM_031375	87406101	87410264	+	1	49222	3Distal		3Distal	10676	10631	6513	6907	Ngrn
chr7	NR_028053	87406101	87410264	+	1	49222	3Distal		3Distal	10676	6512	6513	6513	Ngrn
chr7	NM_028026	88035610	88046155	-	2	49278|49279	3Distal|3Distal	|	3Distal	17943|12498	17899|12454	7398|1953	8351|2906	Wdr73
chr7	NR_027976	88035610	88046155	-	2	49278|49279	3Distal|3Distal	|	3Distal	17943|12498	17943|12498	7398|1953	17944|12499	Wdr73
chr7	NM_183143	88639161	88643167	-	1	49325	3Distal		3Distal	4890	3476	884	1755	BC048679
chr7	NM_145151	97591291	97596229	+	1	49475	3Distal		3Distal	14397	14163	9459	13087	Crebzf
chr7	NR_029760	106700779	106700872	+	1	49623	3Distal		3Distal	7109	7015	7016	7016	Mir326
chr7	NM_009464	107621500	107634941	+	4	49649|49650|49651|49652	3Distal|3Distal|3Distal|3Distal	|||	3Distal	19853|21402|21786|22730	13377|14926|15310|16254	6412|7961|8345|9289	7736|9285|9669|10613	Ucp3
chr7	NM_008035	108988502	109005708	-	3	49722|49723|49724	3Distal|3Distal|3Distal	||	3Distal	20676|19457|18879	7296|6077|5499	3470|2251|1673	3657|2438|1860	Folr2
chr7	NM_027532	109044929	109048057	+	1	49728	3Distal		3Distal	9484	8104	6356	6658	3200002M19Rik
chr7	NM_001011782	109625287	109626416	-	1	49755	3Distal		3Distal	7101	7067	5972	6057	Olfr543
chr7	NM_147113	109901497	109902441	-	1	49757	3Distal		3Distal	2359	2359	1415	1415	Olfr560
chr7	NM_207144	111232645	111233592	-	1	49759	3Distal		3Distal	8834	8834	7887	7887	Olfr645
chr7	NM_007627	112574334	112584852	+	1	49771	3Distal		3Distal	19509	19304	8991	9907	Cckbr
chr7	NM_009906	112893361	112900721	-	2	49782|49783	3Distal|3Distal	|	3Distal	15926|7702	15906|7682	8566|342	10351|2127	Tpp1
chr7	NM_146601	114087581	114091826	-	1	49785	3Distal		3Distal	7894	4581	3649	3649	Olfr710
chr7	NM_172907	114710947	114734879	+	4	49798|49799|49800|49801	3Distal|3Distal|3Distal|3Distal	|||	3Distal	26572|27107|27681|29503	26239|26774|27348|29170	2640|3175|3749|5571	3574|4109|4683|6505	Olfml1
chr7	NM_172908	114925058	114944693	-	1	49805	3Distal		3Distal	24587	24587	4952	5046	Ovch2
chr7	NM_146499	115267810	115268775	-	1	49807	3Distal		3Distal	3642	3642	2677	2677	Olfr484
chr7	NM_146737	115511006	115511950	+	1	49813	3Distal		3Distal	3631	3631	2687	2687	Olfr494
chr7	NM_001011871	115755823	115756767	+	2	49815|49816	3Distal|3Distal	|	3Distal	2024|4603	2024|4603	1080|3659	1080|3659	Olfr506
chr7	NM_146723	115898372	115899301	+	1	49820	3Distal		3Distal	5718	5718	4789	4789	Olfr513
chr7	NM_025344	116077929	116085456	+	1	49821	3Distal		3Distal	15080	15063	7553	7957	Eif3f
chr7	NM_020051	116870979	116875246	-	1	49854	3Distal		3Distal	8430	4808	4163	4284	Ascl3
chr7	NM_020623	120529090	120532087	-	1	49987	3Distal		3Distal	10436	8143	7439	7680	Pth
chr7	NM_016773	123647888	123683592	+	1	50046	3Distal		3Distal	36431	18968	727	771	Nucb2
chr7	NM_001130479	123647888	123684102	+	1	50046	3Distal		3Distal	36431	18968	217	356	Nucb2
chr7	NM_178414	126833540	126858080	+	2	50126|50127	3Distal|3Distal	|	3Distal	30257|30753	26634|27130	5717|6213	5939|6435	Acsm4
chr7	NM_001164580	127821134	127878368	+	1	50147	3Distal		3Distal	62141	61996	4907	9100	BC030336
chr7	NM_021608	129276555	129292558	+	1	50177	3Distal		3Distal	17934	17841	1931	2821	Dctn5
chr7	NM_030566	133572281	133589421	+	1	50284	3Distal		3Distal	18032	17667	892	1401	Rabep2
chr7	NM_145636	133732809	133738424	-	2	50291|50292	3Distal|3Distal	|	3Distal	15446|11259	15446|11259	9831|5644	9831|5644	Il27
chr7	NM_009898	133843288	133848268	-	2	50297|50298	3Distal|3Distal	|	3Distal	12033|9901	10452|8320	7053|4921	7160|5028	Coro1a
chr7	NM_010069	133991067	133996219	+	4	50309|50310|50311|50312	3Distal|3Distal|3Distal|3Distal	|||	3Distal	7356|9514|14420|14752	6323|8481|13387|13719	2204|4362|9268|9600	2873|5031|9937|10269	Doc2a
chr7	NM_001163774	134009192	134028481	-	3	50310|50311|50312	3Distal|3Distal|3Distal	||	3Distal	27900|22994|22662	23561|18655|18323	8611|3705|3373	9330|4424|4092	Taok2
chr7	NM_001163775	134013017	134028481	-	2	50311|50312	3Distal|3Distal	|	3Distal	22994|22662	18655|18323	7530|7198	7959|7627	Taok2
chr7	NM_027353	134335174	134339514	-	2	50332|50333	3Distal|3Distal	|	3Distal	10193|9561	9631|8999	5853|5221	8013|7381	Cd2bp2
chr7	NM_001167832	134547182	134550336	-	1	50354	3Distal		3Distal	13086	12868	9932	11783	Zfp764
chr7	NM_146203	134547182	134550336	-	1	50354	3Distal		3Distal	13086	12868	9932	10926	Zfp764
chr7	NR_027915	134747418	134747959	-	1	50362	3Distal		3Distal	5174	5174	4633	5175	1700120K04Rik
chr7	NM_198858	134862474	134869130	-	4	50373|50374|50375|50376	3Distal|3Distal|3Distal|3Distal	|||	3Distal	13514|12807|12360|8130	13480|12773|12326|8096	6858|6151|5704|1474	7109|6402|5955|1725	Ctf2
chr7	NM_198424	134913329	134918664	+	1	50385	3Distal		3Distal	6730	6556	1395	2344	Orai3
chr7	NM_001081268	135028958	135034484	-	2	50391|50392	3Distal|3Distal	|	3Distal	15240|13826	15186|13772	9714|8300	10532|9118	BC039632
chr7	NM_139149	135110993	135125545	+	2	50398|50399	3Distal|3Distal	|	3Distal	19260|21200	19174|21114	4708|6648	4909|6849	Fus
chr7	NM_001029872	135317469	135349015	+	1	50407	3Distal		3Distal	38918	38900	7372	7698	Itgad
chr7	NM_145998	138697576	138700096	+	1	50526	3Distal		3Distal	2800	2555	280	882	Hmx2
chr7	NR_015548	142840140	142843997	-	1	50653	3Distal		3Distal	10910	10910	7053	10911	5830432E09Rik
chr7	NM_021302	146289537	146374393	-	1	50735	3Distal		3Distal	94503	94372	9647	10232	Stk32c
chr7	NM_001162540	146289537	146399206	-	1	50735	3Distal		3Distal	119316	31255	9647	10232	Stk32c
chr7	NM_001143755	146399174	146414909	+	2	50736|50737	3Distal|3Distal	|	3Distal	20737|21587	19289|20139	5002|5852	5225|6075	Lrrc27
chr7	NR_029589	147143588	147143659	-	4	50768|50769|50770|50771	3Distal|3Distal|3Distal|3Distal	|||	3Distal	7487|6454|5625|5218	7487|6454|5625|5218	7416|6383|5554|5147	7488|6455|5626|5219	Mir202
chr7	NM_007403	147164840	147178387	-	1	50772	3Distal		3Distal	19419	19402	5872	6408	Adam8
chr7	NM_009475	147279295	147283102	+	1	50776	3Distal		3Distal	8879	8814	5072	5179	Prap1
chr7	NM_175533	147433200	147483540	+	1	50783	3Distal		3Distal	53182	53102	2842	4318	5830411N06Rik
chr7	NM_001128146	147433277	147485690	+	1	50783	3Distal		3Distal	53105	53102	692	692	5830411N06Rik
chr7	NM_001128145	147433280	147485690	+	1	50783	3Distal		3Distal	53102	53102	692	692	5830411N06Rik
chr7	NM_146961	147853188	147854147	+	2	50785|50786	3Distal|3Distal	|	3Distal	3512|6632	3512|6632	2553|5673	2553|5673	Olfr539
chr7	NM_029821	148021395	148023867	+	3	50789|50790|50791	3Distal|3Distal|3Distal	||	3Distal	5762|9562|10411	5637|9437|10286	3290|7090|7939	3483|7283|8132	1190003J15Rik
chr7	NR_024509	148514029	148519226	+	3	50848|50849|50850	3Distal|3Distal|3Distal	||	3Distal	10637|11874|12525	5439|6676|7327	5440|6677|7328	5440|6677|7328	Tmem80
chr7	NM_027797	148514029	148523054	+	3	50848|50849|50850	3Distal|3Distal|3Distal	||	3Distal	10637|11874|12525	5108|6345|6996	1612|2849|3500	2717|3954|4605	Tmem80
chr7	NM_001141950	148514029	148523054	+	3	50848|50849|50850	3Distal|3Distal|3Distal	||	3Distal	10637|11874|12525	5108|6345|6996	1612|2849|3500	2717|3954|4605	Tmem80
chr7	NM_023860	149387269	149388920	+	1	50889	3Distal		3Distal	8243	8179	6592	7109	Krtap5-3
chr7	NM_020277	150257434	150280547	-	2	50917|50918	3Distal|3Distal	|	3Distal	31740|25268	26706|20234	8627|2155	9446|2974	Trpm5
chr8	NM_029598	3470862	3487178	+	1	51028	3Distal		3Distal	22429	17442	6113	6133	1700019B03Rik
chr8	NM_013517	3681737	3694174	-	1	51042	3Distal		3Distal	17684	14650	5247	6320	Fcer2a
chr8	NM_028175	4226827	4237469	+	3	51050|51051|51052	3Distal|3Distal|3Distal	||	3Distal	11591|12000|12353	6751|7160|7513	949|1358|1711	2254|2663|3016	Lrrc8e
chr8	NM_024279	12573049	12600738	+	1	51224	3Distal		3Distal	33835	33778	6146	6301	1700094C09Rik
chr8	NM_181854	13869641	13881638	+	2	51273|51274	3Distal|3Distal	|	3Distal	20111|20697	11908|12494	8114|8700	9500|10086	Zfp828
chr8	NM_001007591	15041447	15046069	-	2	51300|51301	3Distal|3Distal	|	3Distal	12190|9487	8972|6269	7568|4865	7803|5100	BB014433
chr8	NM_013756	19293361	19295339	+	1	51348	3Distal		3Distal	5216	5204	3238	3356	Defb3
chr8	NM_139223	23057234	23059094	+	1	51367	3Distal		3Distal	9719	9690	7859	7859	Defb13
chr8	NM_001004140	23278624	23296291	-	1	51371	3Distal		3Distal	21130	21103	3463	4042	Ckap2
chr8	NM_011130	23738591	23763909	-	1	51385	3Distal		3Distal	30190	30127	4872	5028	Polb
chr8	NR_030254	24253027	24253153	+	1	51404	3Distal		3Distal	7348	7221	7222	7222	Mir486
chr8	NM_026931	25548088	25549418	-	1	51441	3Distal		3Distal	11242	11192	9912	10872	1810011O10Rik
chr8	NM_011485	26918985	26926454	+	1	51492	3Distal		3Distal	10744	10688	3275	6371	Star
chr8	NM_025686	28234304	28239104	-	2	51537|51538	3Distal|3Distal	|	3Distal	9463|8101	9405|8043	4663|3301	4725|3363	Brf2
chr8	NM_144927	32260788	32270560	+	1	51588	3Distal		3Distal	18495	17961	8723	8816	BC019943
chr8	NM_001112729	32260788	32275175	+	1	51588	3Distal		3Distal	18495	17961	4108	8816	BC019943
chr8	NM_026609	35198626	35209793	-	1	51653	3Distal		3Distal	20733	20694	9566	11716	Leprotl1
chr8	NM_001025240	44710329	44712539	-	1	51796	3Distal		3Distal	10948	10948	8738	8738	Gm5346
chr8	NM_028066	46326524	46347385	-	1	51821	3Distal		3Distal	28518	27567	7657	7935	F11
chr8	NM_138668	47060893	47082213	+	2	51830|51831	3Distal|3Distal	|	3Distal	24322|24753	20629|21060	3002|3433	3073|3504	Ufsp2
chr8	NM_153110	67536889	67542465	-	1	52047	3Distal		3Distal	7219	3260	1643	1875	Trim61
chr8	NM_027626	70212981	70342194	-	1	52067	3Distal		3Distal	132802	132613	3589	11479	Psd3
chr8	NM_020028	72346464	72355001	+	1	52102	3Distal		3Distal	9932	8934	1395	5893	Lpar2
chr8	NM_181540	72596831	72603951	+	2	52116|52117	3Distal|3Distal	|	3Distal	11416|15302	11353|15239	4296|8182	4520|8406	Tm6sf2
chr8	NM_133972	72744092	72758321	-	1	52126	3Distal		3Distal	21631	18609	7402	7874	Armc6
chr8	NM_025577	73028195	73030638	-	1	52145	3Distal		3Distal	3531	3525	1088	1229	2810428I15Rik
chr8	NM_146338	74630939	74634408	+	1	52287	3Distal		3Distal	8349	5821	4880	4880	Olfr374
chr8	NM_007975	75285779	75287784	+	1	52330	3Distal		3Distal	4146	4123	2141	2689	F2rl3
chr8	NM_019708	85958392	85966547	-	1	52494	3Distal		3Distal	16116	11474	7961	9366	Scoc
chr8	NM_001039137	85958392	85982290	-	1	52494	3Distal		3Distal	31859	31807	7961	9366	Scoc
chr8	NM_197982	86239098	86247247	+	1	52509	3Distal		3Distal	18110	13918	9961	10168	Ddx39
chr8	NM_145970	86656727	86671652	-	3	52551|52552|52553	3Distal|3Distal|3Distal	||	3Distal	20788|20242|16833	20741|20195|16786	5863|5317|1908	6272|5726|2317	Cc2d1a
chr8	NM_029045	86671937	86696496	+	3	52554|52555|52556	3Distal|3Distal|3Distal	||	3Distal	29568|30796|32881	28748|29976|32061	5009|6237|8322	5319|6547|8632	4930432K21Rik
chr8	NM_001163752	86671937	86696496	+	3	52554|52555|52556	3Distal|3Distal|3Distal	||	3Distal	29568|30796|32881	28748|29976|32061	5009|6237|8322	5319|6547|8632	4930432K21Rik
chr8	NM_172503	86734841	86760941	-	2	52566|52567	3Distal|3Distal	|	3Distal	35922|26475	35884|26437	9822|375	10826|1379	Zswim4
chr8	NM_026791	87584018	87591019	+	1	52644	3Distal		3Distal	11630	11621	4629	5085	Fbxw9
chr8	NM_172757	90661784	90695842	+	1	52737	3Distal		3Distal	34308	34173	250	1212	Heatr3
chr8	NM_001128170	91220927	91275844	+	1	52750	3Distal		3Distal	60588	52240	5671	10603	Cyld
chr8	NM_173369	91220927	91275844	+	1	52750	3Distal		3Distal	60588	52240	5671	10603	Cyld
chr8	NM_001128171	91220927	91275844	+	1	52750	3Distal		3Distal	60588	52240	5671	10603	Cyld
chr8	NM_001128169	91220943	91275844	+	1	52750	3Distal		3Distal	60572	52240	5671	10603	Cyld
chr8	NM_018826	94881695	94885355	+	1	52859	3Distal		3Distal	6869	6481	3209	3769	Irx5
chr8	NM_027112	95425294	95426306	+	1	52871	3Distal		3Distal	4453	4363	3441	3620	Capns2
chr8	NM_007954	95622916	95655182	-	2	52874|52875	3Distal|3Distal	|	3Distal	40048|39740	40023|39715	7782|7474	7930|7622	Es1
chr8	NM_177767	96561098	96591822	+	1	52883	3Distal		3Distal	36604	36513	5880	9462	Ogfod1
chr8	NM_001093757	96561098	96591822	+	1	52883	3Distal		3Distal	36604	36513	5880	9462	Ogfod1
chr8	NM_019415	96853108	96890119	+	1	52898	3Distal		3Distal	43370	43340	6359	6617	Slc12a3
chr8	NM_026274	97125841	97184176	+	1	52906	3Distal		3Distal	64916	43871	6581	8057	Rspry1
chr8	NM_001145832	97623728	97637242	-	2	52931|52932	3Distal|3Distal	|	3Distal	20398|14026	17293|10921	6884|512	7725|1353	Kifc3
chr8	NM_029295	106774803	106787343	+	1	53006	3Distal		3Distal	13948	13833	1408	1455	Cklf
chr8	NM_028524	106846137	106854656	+	1	53008	3Distal		3Distal	18493	18375	9974	10088	Cmtm2b
chr8	NM_144931	107034930	107058537	-	1	53020	3Distal		3Distal	24853	24780	1246	1374	Nae1
chr8	NM_001159415	107607655	107617489	+	1	53034	3Distal		3Distal	18512	18492	8678	9005	Gm4738
chr8	NM_144511	107607655	107617489	+	1	53034	3Distal		3Distal	18512	18492	8678	9005	Gm4738
chr8	NR_029761	107832264	107832360	-	1	53053	3Distal		3Distal	2945	2945	2849	2946	Mir328
chr8	NM_025486	107850264	107852955	+	1	53054	3Distal		3Distal	4774	4669	2083	2229	Tmem208
chr8	NM_177791	107906712	107937387	-	1	53056	3Distal		3Distal	38840	38809	8165	8309	Kctd19
chr8	NM_008289	108042646	108047888	+	2	53063|53064	3Distal|3Distal	|	3Distal	8399|8647	8280|8528	3157|3405	3726|3974	Hsd11b2
chr8	NM_133792	108674299	108688615	+	1	53109	3Distal		3Distal	19064	18976	4748	6127	Pla2g15
chr8	NM_001007567	108724340	108734833	-	1	53110	3Distal		3Distal	15466	15446	4973	5555	Slc7a6os
chr8	NM_126165	109555226	109569656	+	1	53169	3Distal		3Distal	16001	15856	1571	2187	Vps4a
chr8	NM_139229	109572609	109580637	-	1	53169	3Distal		3Distal	9410	9328	1382	1481	Cog8
chr8	NM_175480	112603634	112616652	+	1	53256	3Distal		3Distal	22888	19903	9870	12441	Zfp612
chr8	NM_181549	113593397	113605608	-	1	53305	3Distal		3Distal	19802	19735	7591	7984	Clec18a
chr8	NM_001025577	118227153	118230794	-	1	53435	3Distal		3Distal	9333	9302	5692	8190	Maf
chr8	NM_024219	121868438	121872829	+	1	53541	3Distal		3Distal	14345	14307	9954	13152	Hsbp1
chr8	NM_027950	121961062	121970156	+	1	53542	3Distal		3Distal	9539	5265	445	796	Osgin1
chr8	NM_021441	122121874	122129140	-	1	53558	3Distal		3Distal	8306	7443	1040	1677	Taf1c
chr8	NM_029428	122136647	122140825	+	2	53559|53560	3Distal|3Distal	|	3Distal	7958|8469	7924|8435	3780|4291	3987|4498	Adad2
chr8	NM_010426	123608374	123610779	+	1	53688	3Distal		3Distal	8208	8208	5803	5803	Foxf1a
chr8	NM_001033142	124990047	124999964	-	1	53762	3Distal		3Distal	15458	15411	5541	6563	Rnf166
chr8	NM_001007462	125143371	125146635	-	2	53771|53772	3Distal|3Distal	|	3Distal	11725|9643	11666|9584	8461|6379	8724|6642	Pabpn1l
chr8	NM_007662	125372274	125391297	+	1	53780	3Distal		3Distal	22262	22148	3239	3613	Cdh15
chr8	NM_194446	125748741	125756155	+	1	53794	3Distal		3Distal	11375	11334	3961	4485	Cdk10
chr8	NM_194444	125748741	125756155	+	1	53794	3Distal		3Distal	11375	9217	3961	4485	Cdk10
chr8	NM_008559	125930982	125934647	+	3	53807|53808|53809	3Distal|3Distal|3Distal	||	3Distal	4190|5130|9754	3762|4702|9326	525|1465|6089	2815|3755|8379	Mc1r
chr8	NM_133955	126177829	126187780	+	1	53816	3Distal		3Distal	15426	15409	5475	8039	Rhou
chr8	NM_001081120	127264157	127275709	-	1	53877	3Distal		3Distal	16342	16342	4790	5577	Fam89a
chr9	NM_008605	7347374	7360461	+	1	54056	3Distal		3Distal	14836	14785	1749	3883	Mmp12
chr9	NM_008611	7558429	7568486	+	1	54058	3Distal		3Distal	17128	17021	7071	8019	Mmp8
chr9	NM_146825	20086795	20091092	+	1	54202	3Distal		3Distal	13365	13239	9068	9080	Olfr39
chr9	NM_173777	20472430	20532658	-	2	54211|54212	3Distal|3Distal	|	3Distal	69623|61418	69566|61361	9395|1190	9516|1311	Olfm2
chr9	NM_145154	20678253	20684154	-	2	54226|54227	3Distal|3Distal	|	3Distal	11038|10720	9922|9604	5137|4819	5210|4892	Angptl6
chr9	NM_145416	21077901	21092413	-	3	54275|54276|54277	3Distal|3Distal|3Distal	||	3Distal	22816|22211|16298	22800|22195|16282	8304|7699|1786	8768|8163|2250	Kri1
chr9	NM_001042709	21172447	21206247	+	1	54284	3Distal		3Distal	43770	23978	9970	11272	Ilf3
chr9	NM_001042708	21172447	21206247	+	1	54284	3Distal		3Distal	43770	23978	9970	11272	Ilf3
chr9	NM_010561	21172447	21209805	+	1	54284	3Distal		3Distal	43770	23978	6412	6941	Ilf3
chr9	NM_001042707	21172447	21209805	+	1	54284	3Distal		3Distal	43770	23978	6412	6941	Ilf3
chr9	NM_206536	21330721	21349237	+	1	54299	3Distal		3Distal	20424	20424	1908	1908	AB124611
chr9	NM_178619	21397166	21400391	+	1	54305	3Distal		3Distal	13189	12952	9964	12073	1810026J23Rik
chr9	NM_031874	21711955	21722565	-	1	54334	3Distal		3Distal	20027	17838	9417	12390	Rab3d
chr9	NM_010149	21763343	21768020	-	3	54338|54339|54340	3Distal|3Distal|3Distal	||	3Distal	13171|5798|4913	13026|5653|4768	8494|1121|236	8654|1281|396	Epor
chr9	NM_008925	21807479	21818666	+	1	54346	3Distal		3Distal	15644	15220	4457	5517	Prkcsh
chr9	NM_177318	21859904	21875789	-	6	54354|54355|54356|54357|54358|54359	3Distal|3Distal|3Distal|3Distal|3Distal|3Distal	|||||	3Distal	23870|20441|19841|19474|17440|16452	23866|20437|19837|19470|17436|16448	7985|4556|3956|3589|1555|567	8241|4812|4212|3845|1811|823	Zfp653
chr9	NM_009922	21903697	21913665	+	1	54361	3Distal		3Distal	17856	17753	7888	8878	Cnn1
chr9	NM_153803	26570629	26614002	-	1	54417	3Distal		3Distal	46210	46176	2837	4530	Glb1l2
chr9	NM_029299	27204406	27209295	+	2	54433|54434	3Distal|3Distal	|	3Distal	13182|13544	13134|13496	8293|8655	9125|9487	Spata19
chr9	NM_013906	30750148	30770443	+	3	54459|54460|54461	3Distal|3Distal|3Distal	||	3Distal	25769|27464|29558	25495|27190|29284	5474|7169|9263	6114|7809|9903	Adamts8
chr9	NM_013800	31653629	31720870	-	1	54507	3Distal		3Distal	74735	74541	7494	8239	Barx2
chr9	NM_027030	34931999	34983572	-	2	54552|54553	3Distal|3Distal	|	3Distal	58962|58515	58943|58496	7389|6942	7547|7100	Dcps
chr9	NM_008408	36539998	36575163	-	1	54562	3Distal		3Distal	40972	38535	5807	6318	Stt3a
chr9	NM_172454	37467487	37476807	-	2	54608|54609	3Distal|3Distal	|	3Distal	12181|11863	12014|11696	2861|2543	4033|3715	Panx3
chr9	NM_146816	38635278	38636231	+	1	54613	3Distal		3Distal	5496	5496	4543	4543	Olfr923
chr9	NM_146615	39994664	39995678	+	1	54620	3Distal		3Distal	5370	5332	4356	4394	Olfr986
chr9	NM_021789	44211842	44215631	-	1	54803	3Distal		3Distal	10449	10202	6660	6921	Trappc4
chr9	NM_024266	44215797	44218489	+	1	54804	3Distal		3Distal	10477	10436	7785	8143	Rps25
chr9	NM_021481	44481321	44494387	+	1	54826	3Distal		3Distal	14877	14854	1811	2099	Treh
chr9	NM_145985	44550228	44575891	-	2	54828|54829	3Distal|3Distal	|	3Distal	33517|32340	33381|32204	7854|6677	9636|8459	Arcn1
chr9	NM_023831	44581092	44600797	+	2	54830|54831	3Distal|3Distal	|	3Distal	26200|26646	20612|21058	6495|6941	8629|9075	1500035H01Rik
chr9	NM_145400	44731210	44773683	-	1	54838	3Distal		3Distal	44920	39419	2447	5169	Ube4a
chr9	NM_007468	46048927	46051541	+	1	54900	3Distal		3Distal	2894	2584	280	448	Apoa4
chr9	NM_001099644	48707318	48719204	-	2	54966|54967	3Distal|3Distal	|	3Distal	21043|15119	20909|14985	9157|3233	9636|3712	Htr3a
chr9	NM_013561	48707318	48719204	-	2	54966|54967	3Distal|3Distal	|	3Distal	21043|15119	20909|14985	9157|3233	9636|3712	Htr3a
chr9	NM_001134902	50413345	50425569	-	3	55015|55016|55017	3Distal|3Distal|3Distal	||	3Distal	15214|14742|13747	13301|12829|11834	2990|2518|1523	5182|4710|3715	AU019823
chr9	NM_212449	50413345	50425569	-	3	55015|55016|55017	3Distal|3Distal|3Distal	||	3Distal	15214|14742|13747	13301|12829|11834	2990|2518|1523	5182|4710|3715	AU019823
chr9	NM_001164708	50559177	50560459	-	1	55027	3Distal		3Distal	9406	9322	8124	8331	Hspb2
chr9	NM_024441	50559177	50560459	-	1	55027	3Distal		3Distal	9406	9322	8124	8331	Hspb2
chr9	NM_176846	53109775	53189263	+	1	55044	3Distal		3Distal	82677	82614	3189	6844	Exph5
chr9	NM_001166364	57385335	57390994	+	2	55197|55198	3Distal|3Distal	|	3Distal	10494|12822	10401|12729	4835|7163	7203|9531	2310046O06Rik
chr9	NM_175273	57385335	57390994	+	2	55197|55198	3Distal|3Distal	|	3Distal	10494|12822	10401|12729	4835|7163	7361|9689	2310046O06Rik
chr9	NM_022813	57408751	57436605	+	1	55199	3Distal		3Distal	34214	34104	6360	7602	Scamp2
chr9	NM_007713	57598518	57613667	-	1	55209	3Distal		3Distal	24518	24175	9369	9603	Clk3
chr9	NM_175235	59426144	59455099	+	2	55299|55300	3Distal|3Distal	|	3Distal	34218|38891	34177|38850	5263|9936	7471|12144	Brunol6
chr9	NM_001101600	59799101	59806850	+	2	55316|55317	3Distal|3Distal	|	3Distal	8235|15294	8143|15202	486|7545	7162|14221	Gm7616
chr9	NM_024212	64021194	64026369	+	1	55533	3Distal		3Distal	10969	10925	5794	5912	Rpl4
chr9	NR_028548	64023239	64023327	+	1	55533	3Distal		3Distal	8924	8835	8836	8836	Snord16a
chr9	NM_183316	64027104	64030495	+	1	55533	3Distal		3Distal	5059	5025	1668	2086	Snapc5
chr9	NM_001111145	65208867	65228184	+	1	55600	3Distal		3Distal	26810	18652	7493	7576	Gm514
chr9	NM_028974	65236491	65239459	-	1	55600	3Distal		3Distal	3782	3782	814	2406	Kbtbd13
chr9	NM_001025612	65912983	65917538	-	2	55632|55633	3Distal|3Distal	|	3Distal	9403|7093	9352|7042	4848|2538	6773|4463	Snx22
chr9	NR_029576	67084467	67084533	-	1	55664	3Distal		3Distal	9203	9203	9137	9204	Mir190
chr9	NM_001163725	72806592	72820874	+	1	55805	3Distal		3Distal	21664	21574	7382	8007	Dyx1c1
chr9	NM_026314	72806592	72820874	+	1	55805	3Distal		3Distal	21664	21574	7382	8007	Dyx1c1
chr9	NM_001038710	75413429	75446940	-	2	55876|55877	3Distal|3Distal	|	3Distal	39661|34198	37863|32400	6150|687	14617|9154	Tmod2
chr9	NM_016711	75413429	75459132	-	2	55876|55877	3Distal|3Distal	|	3Distal	51853|46390	37863|32400	6150|687	14617|9154	Tmod2
chr9	NM_026480	78224710	78226395	-	6	55931|55932|55933|55934|55935|55936	3Distal|3Distal|3Distal|3Distal|3Distal|3Distal	|||||	3Distal	10319|9516|9074|7024|5636|3660	10259|9456|9014|6964|5576|3600	8634|7831|7389|5339|3951|1975	9286|8483|8041|5991|4603|2627	Ooep
chr9	NM_173386	78278325	78290954	-	1	55939	3Distal		3Distal	15144	15075	2515	4922	E330016A19Rik
chr9	NM_026658	78296017	78321959	+	3	55940|55941|55942	3Distal|3Distal|3Distal	||	3Distal	32715|33516|35187	32628|33429|35100	6773|7574|9245	7040|7841|9512	Mto1
chr9	NM_198414	95460236	95462540	+	1	56087	3Distal		3Distal	9667	9525	7363	8398	Paqr9
chr9	NM_001033210	95653063	95745698	-	1	56091	3Distal		3Distal	95008	45560	2373	4031	Pls1
chr9	NM_012020	98856026	98858543	+	1	56181	3Distal		3Distal	9544	9490	7027	8363	Foxl2
chr9	NM_001122851	98886792	98902438	+	1	56182	3Distal		3Distal	17250	12695	1604	1919	Faim
chr9	NM_011810	98886792	98902438	+	1	56182	3Distal		3Distal	17250	11500	1604	1919	Faim
chr9	NM_001080776	98907384	98936109	-	1	56182	3Distal		3Distal	32067	32000	3342	3439	Gm1123
chr9	NM_001165957	99356662	99380318	+	1	56217	3Distal		3Distal	27198	27198	3542	3542	Txndc6
chr9	NR_028123	99370840	99375170	+	1	56217	3Distal		3Distal	13020	8689	8690	8690	1600029I14Rik
chr9	NR_033301	102641978	102659015	+	1	56274	3Distal		3Distal	23603	6565	6566	6566	Gm5627
chr9	NM_001034892	102641978	102659015	+	1	56274	3Distal		3Distal	23603	15725	6566	6866	Gm5627
chr9	NM_009275	103090363	103104395	-	1	56302	3Distal		3Distal	16982	16976	2950	5125	Srprb
chr9	NR_029549	106056455	106056543	+	1	56372	3Distal		3Distal	5900	5811	5812	5812	Mir135a-1
chr9	NM_020559	106135786	106150285	-	1	56390	3Distal		3Distal	19738	18741	5239	5821	Alas1
chr9	NM_025371	106335327	106340567	-	2	56399|56400	3Distal|3Distal	|	3Distal	7556|5361	7042|4847	2316|121	2401|206	Acy1
chr9	NM_145619	106372684	106378982	-	3	56403|56404|56405	3Distal|3Distal|3Distal	||	3Distal	15764|12055|7012	15088|11379|6336	9466|5757|714	10346|6637|1594	Parp3
chr9	NM_001146701	106402298	106404580	+	1	56406	3Distal		3Distal	4583	4511	2301	2313	Iqcf1
chr9	NM_028843	106402298	106404580	+	1	56406	3Distal		3Distal	4583	4511	2301	2313	Iqcf1
chr9	NM_026645	106445720	106463956	-	1	56407	3Distal		3Distal	27054	27001	8818	9275	Iqcf3
chr9	NM_018879	107444540	107448037	+	3	56448|56449|56450	3Distal|3Distal|3Distal	||	3Distal	8420|8840|12402	8253|8673|12235	4923|5343|8905	5071|5491|9053	Tusc4
chr9	NM_010489	107471494	107475109	+	2	56451|56452	3Distal|3Distal	|	3Distal	6589|13333	5602|12346	2974|9718	3284|10028	Hyal2
chr9	NM_001122635	107897372	107902011	+	3	56477|56478|56479	3Distal|3Distal|3Distal	||	3Distal	7061|7520|13227	6463|6922|12629	2422|2881|8588	2517|2976|8683	Cdhr4
chr9	NM_032543	107954171	107980134	-	1	56483	3Distal		3Distal	28886	28886	2923	2923	Rnf123
chr9	NM_008243	107982767	107987358	+	1	56484	3Distal		3Distal	13864	13821	9273	9365	Mst1
chr9	NM_133794	108410336	108418272	+	1	56513	3Distal		3Distal	9056	8978	1120	1215	Qars
chr9	NM_001168270	108411810	108418272	+	1	56513	3Distal		3Distal	7582	7343	1120	1215	Qars
chr9	NM_030729	108710711	108720697	+	1	56536	3Distal		3Distal	16037	15933	6051	6672	Nckipsd
chr9	NM_027066	108816950	108817894	+	1	56540	3Distal		3Distal	9020	9005	8076	8089	Tmem89
chr9	NM_145077	108888208	108889209	+	2	56543|56544	3Distal|3Distal	|	3Distal	1742|5371	1733|5362	741|4370	1392|5021	Ucn2
chr9	NM_008694	110322312	110325516	+	1	56590	3Distal		3Distal	8300	8246	5096	5699	Ngp
chr9	NM_199471	110729194	110734008	+	1	56608	3Distal		3Distal	12281	11924	7467	7953	Prss43
chr9	NM_017466	110957339	110959774	-	3	56631|56632|56633	3Distal|3Distal|3Distal	||	3Distal	9815|2936|2691	8973|2094|1849	7380|501|256	7891|1012|767	Ccrl2
chr9	NM_175266	111174349	111181595	+	1	56644	3Distal		3Distal	13975	13859	6729	12039	Epm2aip1
chr9	NM_011700	118961896	118980643	+	2	56876|56877	3Distal|3Distal	|	3Distal	20593|27442	15582|22431	1846|8695	2124|8973	Vill
chr9	NM_001164567	118961896	118980643	+	2	56876|56877	3Distal|3Distal	|	3Distal	20593|27442	15582|22431	1846|8695	2124|8973	Vill
chr9	NM_146230	119057161	119066211	-	1	56884	3Distal		3Distal	14837	14738	5787	6082	Acaa1b
chr9	NM_009987	119957811	119977400	-	1	56934	3Distal		3Distal	29541	13593	9952	12529	Cx3cr1
chr9	NM_144793	120019517	120033437	+	1	56935	3Distal		3Distal	21673	21628	7753	8308	Slc25a38
chr9	NR_002902	120039552	120039679	+	1	56935	3Distal		3Distal	1638	1510	1511	1511	Snora62
chr9	NM_021609	121807582	121820182	+	1	57003	3Distal		3Distal	20854	10757	8254	9621	Ccbp2
chr9	NM_177743	121861852	121887803	+	1	57004	3Distal		3Distal	32599	20551	6648	6901	Fam198a
chr9	NM_177911	122943859	122976676	+	1	57019	3Distal		3Distal	40106	40037	7289	7974	Tgm4
chr9	NM_001081188	123022349	123045247	+	1	57020	3Distal		3Distal	32557	32522	9659	9785	Exosc7
chrX	NM_019582	7184229	7212322	+	1	57035	3Distal		3Distal	31497	31454	3404	3481	Cacna1f
chrX	NM_207670	7367121	7397689	+	2	57045|57046	3Distal|3Distal	|	3Distal	32455|40088	32423|40056	1887|9520	2356|9989	Gripap1
chrX	NM_138606	7455432	7460558	+	1	57048	3Distal		3Distal	5751	5738	625	1540	Pim2
chrX	NM_008089	7536386	7544941	-	1	57058	3Distal		3Distal	15846	11253	7291	7788	Gata1
chrX	NM_009515	7658592	7667617	-	1	57069	3Distal		3Distal	17819	17756	8794	9262	Was
chrX	NM_001159645	20425669	20430031	+	1	57193	3Distal		3Distal	13237	11793	8875	9748	Araf
chrX	NM_009703	20425669	20437647	+	2	57193|57194	3Distal|3Distal	|	3Distal	13237|21590	11793|20146	1259|9612	1667|10020	Araf
chrX	NM_008823	20502661	20508650	-	1	57197	3Distal		3Distal	10421	10351	4432	4491	Cfp
chrX	NM_013840	20528791	20539104	-	1	57198	3Distal		3Distal	11585	11384	1272	1577	Uxt
chrX	NM_029891	34427537	34442894	-	1	57223	3Distal		3Distal	24916	13756	9559	10572	Nkrf
chrX	NM_177215	45265633	45319043	+	2	57255|57256	3Distal|3Distal	|	3Distal	58594|59105	58397|58908	5184|5695	7466|7977	Ocrl
chrX	NM_133213	45461902	45490158	+	1	57261	3Distal		3Distal	30908	30487	2652	3704	Xpnpep2
chrX	NM_028276	45610111	45635626	+	2	57262|57263	3Distal|3Distal	|	3Distal	27855|34767	27846|34758	2340|9252	2458|9370	Utp14a
chrX	NM_011725	51086925	51100873	-	1	57331	3Distal		3Distal	21195	19711	7247	7531	Xlr
chrX	NR_030532	64029933	64029993	-	1	57363	3Distal		3Distal	6088	6088	6028	6089	Mir743
chrX	NR_030535	64030432	64030507	-	1	57363	3Distal		3Distal	6602	6602	6527	6603	Mir743b
chrX	NR_030531	64033549	64033612	-	1	57363	3Distal		3Distal	9707	9707	9644	9708	Mir742
chrX	NM_007542	70728974	70741275	+	1	57382	3Distal		3Distal	20199	13044	7898	9038	Bgn
chrX	NM_012040	70901333	70905167	-	1	57390	3Distal		3Distal	5404	4823	1570	2253	Pnck
chrX	NM_019684	71019761	71024263	+	1	57402	3Distal		3Distal	11445	11416	6943	7179	Srpk3
chrX	NM_019404	71137441	71139766	+	1	57408	3Distal		3Distal	3754	3612	1429	1982	Avpr2
chrX	NM_019870	71162214	71167252	-	1	57409	3Distal		3Distal	6978	6841	1940	2024	Naa10
chrX	NM_023132	71167461	71176189	-	1	57409	3Distal		3Distal	15915	15808	7187	7204	Renbp
chrX	NM_001164704	71167461	71176189	-	1	57409	3Distal		3Distal	15915	15808	7187	7204	Renbp
chrX	NM_001101585	74920154	74920791	-	2	57431|57432	3Distal|3Distal	|	3Distal	8282|7862	8282|7862	7645|7225	7645|7225	Gm6927
chrX	NM_010110	96331469	96344330	+	1	57512	3Distal		3Distal	17126	16370	4265	5729	Efnb1
chrX	NM_008853	96661073	96666074	-	1	57517	3Distal		3Distal	14955	12521	9954	10785	Pja1
chrX	NM_001083110	96661073	96666074	-	1	57517	3Distal		3Distal	14955	12521	9954	10785	Pja1
chrX	NM_133205	97800895	97813832	+	1	57527	3Distal		3Distal	20590	19510	7653	7759	Arr3
chrX	NM_031384	98033987	98254978	-	1	57531	3Distal		3Distal	226651	226407	5660	5917	Tex11
chrX	NM_001033362	98456716	98459331	-	3	57536|57537|57538	3Distal|3Distal|3Distal	||	3Distal	10016|9664|3221	9873|9521|3078	7401|7049|606	7429|7077|634	Gm614
chrX	NM_013563	98459726	98463545	-	1	57538	3Distal		3Distal	7435	7398	3616	4081	Il2rg
chrX	NM_021521	98469430	98494273	+	1	57539	3Distal		3Distal	25888	25718	1045	2749	Med12
chrX	NM_009094	99380282	99383710	-	1	57564	3Distal		3Distal	6445	6445	3017	3104	Rps4x
chrX	NM_009440	100609806	100619919	+	1	57574	3Distal		3Distal	18016	17930	7903	8194	Tsx
chrX	NR_015467	102236193	102265463	-	1	57593	3Distal		3Distal	37045	37045	7775	37046	5530601H04Rik
chrX	NM_001100616	121240948	121249519	-	1	57631	3Distal		3Distal	15344	15265	6773	7212	Vmn2r121
chrX	NM_013757	130470924	130516322	-	1	57650	3Distal		3Distal	50365	30816	4967	6484	Sytl4
chrX	NM_009052	132748511	132750052	-	1	57672	3Distal		3Distal	1916	981	375	595	Bex1
chrX	NM_011712	132779619	132781678	+	1	57673	3Distal		3Distal	10819	9533	8760	9219	Wbp5
chrX	NM_025893	133527694	133531462	+	1	57677	3Distal		3Distal	8358	6875	4590	5694	Zcchc18
chrX	NM_001035509	133527694	133531462	+	1	57677	3Distal		3Distal	8358	6875	4590	5694	Zcchc18
chrX	NM_001035510	133527694	133531462	+	1	57677	3Distal		3Distal	8358	6875	4590	5694	Zcchc18
chrX	NM_001081668	136542212	136597107	-	2	57694|57695	3Distal|3Distal	|	3Distal	64297|59318	40833|35854	9402|4423	9504|4525	Nup62cl
chrX	NR_030448	140732333	140732442	+	1	57717	3Distal		3Distal	6019	5909	5910	5910	Mir680-2
chrX	NM_001114664	148578811	148659779	+	1	57741	3Distal		3Distal	88532	88327	7564	8913	Iqsec2
chrX	NM_001005475	148613552	148659779	+	1	57741	3Distal		3Distal	53791	53735	7564	9865	Iqsec2
chrX	NM_172307	153985754	154036647	-	1	57769	3Distal		3Distal	51498	51353	605	3711	Mbtps2
chrX	NM_177751	154259505	154481042	-	2	57774|57775	3Distal|3Distal	|	3Distal	225461|222711	225191|222441	3924|1174	5972|3222	Cnksr2
chrX	NM_025437	155810127	155823631	+	1	57777	3Distal		3Distal	18598	18393	5094	5380	Eif1ay
chrX	NM_009789	159399924	159402531	-	1	57806	3Distal		3Distal	6464	6061	3857	4001	S100g
chrX	NM_133212	163680664	163701720	-	1	57833	3Distal		3Distal	29870	29833	8814	8836	Tlr8
chr1	NR_015470	9550916	9621173	-	1	102	in.transcript	3UTR:intron.1	3UTR	9411	9411	-60846	9412	2610203C22Rik
chr1	NM_009334	19198995	19228815	+	2	288|289	in.transcript|in.transcript	intron.6|3UTR:exon.7	3UTR	24099|26124	23845|25870	-5721|-3696	-1334|691	Tcfap2b
chr1	NM_001025305	19202135	19228815	+	2	288|289	in.transcript|in.transcript	intron.6|3UTR:exon.7	3UTR	20959|22984	20616|22641	-5721|-3696	-1334|691	Tcfap2b
chr1	NM_007733	24264522	24594276	-	2	342|343	in.transcript|in.transcript	3UTR:exon.51|intron.11	3UTR	326798|94261	314784|82247	-2956|-235493	4051|-228486	Col19a1
chr1	NM_153502	36587379	36592574	-	2	504|505	in.transcript|5Distal	3UTR:exon.9|	3UTR	5153|-9843	5132|-9864	-42|-15038	970|-14026	Ankrd23
chr1	NM_001029878	38851354	38878060	-	2	593|594	in.transcript|5Distal	3UTR:exon.11|	3UTR	24071|-2928	24071|-2928	-2635|-29634	885|-26114	Lonrf2
chr1	NM_170597	39675251	39708027	-	5	637|638|639|640|641	3Distal|3Distal|3Distal|3Distal|in.transcript	||||3UTR:exon.4	3UTR	42637|37936|36501|36161|28710	42395|37694|36259|35919|28468	9861|5160|3725|3385|-4066	14551|9850|8415|8075|624	Creg2
chr1	NM_008667	52512694	52557292	-	1	787	in.transcript	3UTR:exon.8	3UTR	43780	34068	-818	2550	Nab1
chr1	NM_133829	52713148	52784162	-	2	792|793	in.transcript|in.transcript	3UTR:exon.7|exon.6	3UTR	70449|66293	52835|48679	-565|-4721	1473|-2683	Mfsd6
chr1	NM_008057	59538991	59543799	+	5	937|938|939|940|941	5Distal|5Distal|5Distal|in.transcript|3Distal	|||3UTR:exon.1|	3UTR	-9571|-6783|-6392|2884|5542	-10384|-7596|-7205|2071|4729	-14379|-11591|-11200|-1924|734	-12102|-9314|-8923|353|3011	Fzd7
chr1	NM_021295	67047091	67085439	-	1	1111	in.transcript	3UTR:exon.10	3UTR	36478	36188	-1870	1094	Lancl1
chr1	NM_011494	75207404	75212181	+	2	1327|1328	in.transcript|3Distal	3UTR:exon.8|	3UTR	3805|8333	3305|7833	-972|3556	682|5210	Stk16
chr1	NM_133708	75432518	75439751	+	4	1348|1349|1350|1351	5Distal|in.transcript|3Distal|3Distal	|3UTR:exon.13||	3UTR	-6564|7212|11758|12445	-7420|6356|10902|11589	-13797|-21|4525|5212	-13622|154|4700|5387	Gmppa
chr1	NM_001110193	89516887	89617083	+	9	1621|1622|1623|1624|1625|1626|1627|1628|1629	in.transcript|in.transcript|in.transcript|in.transcript|in.transcript|in.transcript|in.transcript|in.transcript|3Distal	intron.2|intron.3|intron.5|exon.6|intron.11|intron.11|intron.13|3UTR:exon.28|	3UTR	38061|46567|53821|55972|76252|77001|77966|99029|108899	37884|46390|53644|55795|76075|76824|77789|98852|108722	-62135|-53629|-46375|-44224|-23944|-23195|-22230|-1167|8703	-60950|-52444|-45190|-43039|-22759|-22010|-21045|18|9888	Inpp5d
chr1	NM_010566	89516887	89617083	+	9	1621|1622|1623|1624|1625|1626|1627|1628|1629	in.transcript|in.transcript|in.transcript|in.transcript|in.transcript|in.transcript|in.transcript|in.transcript|3Distal	intron.2|intron.3|intron.5|exon.6|intron.11|intron.11|intron.13|3UTR:exon.27|	3UTR	38061|46567|53821|55972|76252|77001|77966|99029|108899	37884|46390|53644|55795|76075|76824|77789|98852|108722	-62135|-53629|-46375|-44224|-23944|-23195|-22230|-1167|8703	-60950|-52444|-45190|-43039|-22759|-22010|-21045|18|9888	Inpp5d
chr1	NM_001110192	89516887	89617083	+	9	1621|1622|1623|1624|1625|1626|1627|1628|1629	in.transcript|in.transcript|in.transcript|in.transcript|in.transcript|in.transcript|in.transcript|in.transcript|3Distal	intron.2|intron.3|intron.5|exon.6|intron.11|intron.11|intron.13|3UTR:exon.27|	3UTR	38061|46567|53821|55972|76252|77001|77966|99029|108899	37884|46390|53644|55795|76075|76824|77789|98852|108722	-62135|-53629|-46375|-44224|-23944|-23195|-22230|-1167|8703	-60950|-52444|-45190|-43039|-22759|-22010|-21045|18|9888	Inpp5d
chr1	NM_001033292	93218652	93244880	+	3	1759|1760|1761	in.transcript|in.transcript|in.transcript	intron.5|intron.5|3UTR:exon.9	3UTR	16260|16788|25070	16202|16730|25012	-9968|-9440|-1158	-7602|-7074|1208	Espnl
chr1	NM_021355	135934092	135944854	+	2	2491|2492	in.transcript|3Distal	3UTR:exon.3|	3UTR	10114|18351	7405|15642	-648|7589	1004|9241	Fmod
chr1	NR_026896	136437523	136443599	-	8	2533|2534|2535|2536|2537|2538|2539|2540	3Distal|3Distal|3Distal|3Distal|in.transcript|5Distal|5Distal|5Distal	||||3UTR:intron.2|||	3UTR	13977|11498|7557|6270|3428|-6485|-8682|-9673	13977|11498|7557|6270|3428|-6485|-8682|-9673	7901|5422|1481|194|-2648|-12561|-14758|-15749	13978|11499|7558|6271|3429|-6484|-8681|-9672	4931440L10Rik
chr1	NR_027640	158734298	158869757	-	1	3001	in.transcript	3UTR:intron.9	3UTR	103656	103656	-31803	103657	Ralgps2
chr1	NM_183391	163424788	163435419	+	1	3081	in.transcript	3UTR:exon.3	3UTR	9267	9211	-1364	120	Tnfsf18
chr1	NM_144877	164463803	164478476	-	1	3097	in.transcript	3UTR:exon.8	3UTR	14470	14381	-203	401	Mettl13
chr1	NM_001113391	167718820	167792199	+	2	3189|3190	in.transcript|in.transcript	intron.1|3UTR:exon.8	3UTR	54142|73175	54002|73035	-19237|-204	-18238|795	Cd247
chr1	NM_027893	173300304	173318418	+	4	3350|3351|3352|3353	5Distal|5Distal|in.transcript|in.transcript	||exon.3|3UTR:exon.9	3UTR	-9815|-9290|12324|17112	-10310|-9785|11829|16617	-27929|-27404|-5790|-1002	-26447|-25922|-4308|480	Pvrl4
chr1	NM_001122680	173300304	173318418	+	4	3350|3351|3352|3353	5Distal|5Distal|in.transcript|in.transcript	||exon.3|3UTR:exon.8	3UTR	-9815|-9290|12324|17112	-10310|-9785|11829|16617	-27929|-27404|-5790|-1002	-26447|-25922|-4308|480	Pvrl4
chr1	NM_010916	173982423	173987727	-	3	3372|3373|3374	3Distal|in.transcript|5Distal	|3UTR:exon.2|	3UTR	9557|4530|-4692	6258|1231|-7991	4253|-774|-9996	5857|830|-8392	Nhlh1
chr1	NM_177723	174486069	174493847	+	5	3421|3422|3423|3424|3425	5Distal|5Distal|in.transcript|in.transcript|in.transcript	||exon.3|intron.6|3UTR:exon.7	3UTR	-7106|-5108|4461|6831|7429	-7240|-5242|4327|6697|7295	-14884|-12886|-3317|-947|-349	-14472|-12474|-2905|-535|63	Vsig8
chr1	NM_133684	186636947	186669726	-	5	3735|3736|3737|3738|3739	in.transcript|in.transcript|in.transcript|in.transcript|in.transcript	3UTR:intron.7|intron.4|intron.4|intron.4|intron.1	3UTR	28495|21078|18705|16583|2771	28465|21048|18675|16553|2741	-4284|-11701|-14074|-16196|-30008	1869|-5548|-7921|-10043|-23855	Mosc2
chr1	NR_027627	191031811	191168071	-	1	3833	in.transcript	3UTR:intron.2	3UTR	41922	41922	-94338	41923	Kcnk2
chr1	NM_145415	194930597	194956445	-	2	3961|3962	in.transcript|in.transcript	3UTR:exon.12|intron.11	3UTR	23720|21108	23619|21007	-2128|-4740	1012|-1600	AA408296
chr10	NM_011682	12101986	12581533	-	19	4169|4170|4171|4172|4173|4174|4175|4176|4177|4178|4179|4180|4181|4182|4183|4184|4185|4186|4187	in.transcript|in.transcript|in.transcript|in.transcript|in.transcript|in.transcript|in.transcript|in.transcript|in.transcript|in.transcript|in.transcript|in.transcript|in.transcript|in.transcript|in.transcript|in.transcript|5Distal|5Distal|5Distal	3UTR:exon.74|intron.52|intron.50|intron.50|intron.50|intron.50|intron.50|intron.50|exon.42|exon.26|intron.1|intron.1|intron.1|intron.1|intron.1|intron.1|||	3UTR	477606|359005|312779|311480|301857|288805|253075|246961|203170|170932|72990|72507|69515|69128|51891|48836|-6470|-6868|-7486	477517|358916|312690|311391|301768|288716|252986|246872|203081|170843|72901|72418|69426|69039|51802|48747|-6559|-6957|-7575	-1941|-120542|-166768|-168067|-177690|-190742|-226472|-232586|-276377|-308615|-406557|-407040|-410032|-410419|-427656|-430711|-486017|-486415|-487033	59|-118542|-164768|-166067|-175690|-188742|-224472|-230586|-274377|-306615|-404557|-405040|-408032|-408419|-425656|-428711|-484017|-484415|-485033	Utrn
chr10	NM_009018	21893708	22093945	+	2	4412|4413	in.transcript|in.transcript	3UTR:intron.5|3UTR:intron.5	3UTR	17237|100145	16819|99727	-183000|-100092	9048|91956	Raet1c
chr10	NM_011545	22537079	22539934	-	1	4427	in.transcript	3UTR:exon.2	3UTR	2403	2178	-452	12	Tcf21
chr10	NM_183116	23516792	23547774	+	3	4435|4436|4437	in.transcript|in.transcript|in.transcript	intron.5|intron.6|3UTR:exon.14	3UTR	9397|16373|29719	9242|16218|29564	-21585|-14609|-1263	-20277|-13301|45	1110021L09Rik
chr10	NM_001013411	31409126	32609721	-	1	4557	in.transcript	3UTR:exon.7	3UTR	1198720	1198501	-1875	483	Nkain2
chr10	NM_175407	42722306	42894336	-	4	4827|4828|4829|4830	in.transcript|in.transcript|in.transcript|in.transcript	3UTR:intron.6|intron.5|intron.5|intron.3	3UTR	169718|147372|130879|19327	169259|146913|130420|18868	-2312|-24658|-41151|-152703	16181|-6165|-22658|-134210	Sobp
chr10	NM_019965	59342339	59360764	+	5	5032|5033|5034|5035|5036	in.transcript|in.transcript|in.transcript|in.transcript|3Distal	intron.5|intron.5|3UTR:intron.8|3UTR:exon.9|	3UTR	13613|13862|17455|18197|28244	13526|13775|17368|18110|28157	-4812|-4563|-970|-228|9819	-3267|-3018|575|1317|11364	Dnajb12
chr10	NM_170728	68996456	69490184	+	24	5497|5498|5499|5500|5501|5502|5503|5504|5505|5506|5507|5508|5509|5510|5511|5512|5513|5514|5515|5516|5517|5518|5519|5520	5Distal|in.transcript|in.transcript|in.transcript|in.transcript|in.transcript|in.transcript|in.transcript|in.transcript|in.transcript|in.transcript|in.transcript|in.transcript|in.transcript|in.transcript|in.transcript|in.transcript|in.transcript|in.transcript|in.transcript|in.transcript|in.transcript|in.transcript|in.transcript	|intron.1|intron.1|intron.1|intron.1|intron.1|intron.1|intron.1|intron.1|intron.1|intron.1|intron.1|intron.7|intron.8|intron.8|intron.8|intron.16|intron.22|intron.22|intron.24|intron.24|intron.25|3UTR:intron.40|3UTR:intron.40	3UTR	-4766|2638|22762|35534|36739|39842|40741|60749|141229|173516|259568|262188|295564|325357|326638|329322|354881|374869|375154|412961|415293|422070|489286|490038	-5280|2124|22248|35020|36225|39328|40227|60235|140715|173002|259054|261674|295050|324843|326124|328808|354367|374355|374640|412447|414779|421556|488772|489524	-498494|-491090|-470966|-458194|-456989|-453886|-452987|-432979|-352499|-320212|-234160|-231540|-198164|-168371|-167090|-164406|-138847|-118859|-118574|-80767|-78435|-71658|-4442|-3690	-486691|-479287|-459163|-446391|-445186|-442083|-441184|-421176|-340696|-308409|-222357|-219737|-186361|-156568|-155287|-152603|-127044|-107056|-106771|-68964|-66632|-59855|7361|8113	Ank3
chr10	NM_170689	68996456	69490184	+	24	5497|5498|5499|5500|5501|5502|5503|5504|5505|5506|5507|5508|5509|5510|5511|5512|5513|5514|5515|5516|5517|5518|5519|5520	5Distal|in.transcript|in.transcript|in.transcript|in.transcript|in.transcript|in.transcript|in.transcript|in.transcript|in.transcript|in.transcript|in.transcript|in.transcript|in.transcript|in.transcript|in.transcript|in.transcript|in.transcript|in.transcript|in.transcript|in.transcript|in.transcript|in.transcript|in.transcript	|intron.1|intron.1|intron.1|intron.1|intron.1|intron.1|intron.1|intron.1|intron.1|intron.1|intron.1|intron.7|intron.8|intron.8|intron.8|intron.16|intron.23|intron.23|intron.25|intron.25|intron.26|3UTR:intron.41|3UTR:intron.41	3UTR	-4766|2638|22762|35534|36739|39842|40741|60749|141229|173516|259568|262188|295564|325357|326638|329322|354881|374869|375154|412961|415293|422070|489286|490038	-5280|2124|22248|35020|36225|39328|40227|60235|140715|173002|259054|261674|295050|324843|326124|328808|354367|374355|374640|412447|414779|421556|488772|489524	-498494|-491090|-470966|-458194|-456989|-453886|-452987|-432979|-352499|-320212|-234160|-231540|-198164|-168371|-167090|-164406|-138847|-118859|-118574|-80767|-78435|-71658|-4442|-3690	-486691|-479287|-459163|-446391|-445186|-442083|-441184|-421176|-340696|-308409|-222357|-219737|-186361|-156568|-155287|-152603|-127044|-107056|-106771|-68964|-66632|-59855|7361|8113	Ank3
chr10	NM_170690	68996456	69490184	+	24	5497|5498|5499|5500|5501|5502|5503|5504|5505|5506|5507|5508|5509|5510|5511|5512|5513|5514|5515|5516|5517|5518|5519|5520	5Distal|in.transcript|in.transcript|in.transcript|in.transcript|in.transcript|in.transcript|in.transcript|in.transcript|in.transcript|in.transcript|in.transcript|in.transcript|in.transcript|in.transcript|in.transcript|in.transcript|in.transcript|in.transcript|in.transcript|in.transcript|in.transcript|in.transcript|in.transcript	|intron.1|intron.1|intron.1|intron.1|intron.1|intron.1|intron.1|intron.1|intron.1|intron.1|intron.1|intron.7|intron.8|intron.8|intron.8|intron.16|intron.22|intron.22|intron.25|intron.25|intron.26|3UTR:intron.41|3UTR:intron.41	3UTR	-4766|2638|22762|35534|36739|39842|40741|60749|141229|173516|259568|262188|295564|325357|326638|329322|354881|374869|375154|412961|415293|422070|489286|490038	-5280|2124|22248|35020|36225|39328|40227|60235|140715|173002|259054|261674|295050|324843|326124|328808|354367|374355|374640|412447|414779|421556|488772|489524	-498494|-491090|-470966|-458194|-456989|-453886|-452987|-432979|-352499|-320212|-234160|-231540|-198164|-168371|-167090|-164406|-138847|-118859|-118574|-80767|-78435|-71658|-4442|-3690	-486691|-479287|-459163|-446391|-445186|-442083|-441184|-421176|-340696|-308409|-222357|-219737|-186361|-156568|-155287|-152603|-127044|-107056|-106771|-68964|-66632|-59855|7361|8113	Ank3
chr10	NM_170688	68996456	69490184	+	24	5497|5498|5499|5500|5501|5502|5503|5504|5505|5506|5507|5508|5509|5510|5511|5512|5513|5514|5515|5516|5517|5518|5519|5520	5Distal|in.transcript|in.transcript|in.transcript|in.transcript|in.transcript|in.transcript|in.transcript|in.transcript|in.transcript|in.transcript|in.transcript|in.transcript|in.transcript|in.transcript|in.transcript|in.transcript|in.transcript|in.transcript|in.transcript|in.transcript|in.transcript|in.transcript|in.transcript	|intron.1|intron.1|intron.1|intron.1|intron.1|intron.1|intron.1|intron.1|intron.1|intron.1|intron.1|intron.7|intron.8|intron.8|intron.8|intron.16|intron.23|intron.23|intron.26|intron.26|intron.27|3UTR:intron.42|3UTR:intron.42	3UTR	-4766|2638|22762|35534|36739|39842|40741|60749|141229|173516|259568|262188|295564|325357|326638|329322|354881|374869|375154|412961|415293|422070|489286|490038	-5280|2124|22248|35020|36225|39328|40227|60235|140715|173002|259054|261674|295050|324843|326124|328808|354367|374355|374640|412447|414779|421556|488772|489524	-498494|-491090|-470966|-458194|-456989|-453886|-452987|-432979|-352499|-320212|-234160|-231540|-198164|-168371|-167090|-164406|-138847|-118859|-118574|-80767|-78435|-71658|-4442|-3690	-486691|-479287|-459163|-446391|-445186|-442083|-441184|-421176|-340696|-308409|-222357|-219737|-186361|-156568|-155287|-152603|-127044|-107056|-106771|-68964|-66632|-59855|7361|8113	Ank3
chr10	NM_170730	68996456	69490184	+	24	5497|5498|5499|5500|5501|5502|5503|5504|5505|5506|5507|5508|5509|5510|5511|5512|5513|5514|5515|5516|5517|5518|5519|5520	5Distal|in.transcript|in.transcript|in.transcript|in.transcript|in.transcript|in.transcript|in.transcript|in.transcript|in.transcript|in.transcript|in.transcript|in.transcript|in.transcript|in.transcript|in.transcript|in.transcript|in.transcript|in.transcript|in.transcript|in.transcript|in.transcript|in.transcript|in.transcript	|intron.1|intron.1|intron.1|intron.1|intron.1|intron.1|intron.1|intron.1|intron.1|intron.1|intron.1|intron.1|intron.1|intron.1|intron.1|intron.1|intron.1|intron.1|intron.1|intron.1|intron.2|3UTR:intron.17|3UTR:intron.17	3UTR	-4766|2638|22762|35534|36739|39842|40741|60749|141229|173516|259568|262188|295564|325357|326638|329322|354881|374869|375154|412961|415293|422070|489286|490038	-5280|2124|22248|35020|36225|39328|40227|60235|140715|173002|259054|261674|295050|324843|326124|328808|354367|374355|374640|412447|414779|421556|488772|489524	-498494|-491090|-470966|-458194|-456989|-453886|-452987|-432979|-352499|-320212|-234160|-231540|-198164|-168371|-167090|-164406|-138847|-118859|-118574|-80767|-78435|-71658|-4442|-3690	-486691|-479287|-459163|-446391|-445186|-442083|-441184|-421176|-340696|-308409|-222357|-219737|-186361|-156568|-155287|-152603|-127044|-107056|-106771|-68964|-66632|-59855|7361|8113	Ank3
chr10	NM_170729	68996456	69490184	+	24	5497|5498|5499|5500|5501|5502|5503|5504|5505|5506|5507|5508|5509|5510|5511|5512|5513|5514|5515|5516|5517|5518|5519|5520	5Distal|in.transcript|in.transcript|in.transcript|in.transcript|in.transcript|in.transcript|in.transcript|in.transcript|in.transcript|in.transcript|in.transcript|in.transcript|in.transcript|in.transcript|in.transcript|in.transcript|in.transcript|in.transcript|in.transcript|in.transcript|in.transcript|in.transcript|in.transcript	|intron.1|intron.1|intron.1|intron.1|intron.1|intron.1|intron.1|intron.1|intron.1|intron.1|intron.1|intron.7|intron.8|intron.8|intron.8|intron.16|intron.22|intron.22|intron.24|intron.24|intron.25|3UTR:intron.40|3UTR:intron.40	3UTR	-4766|2638|22762|35534|36739|39842|40741|60749|141229|173516|259568|262188|295564|325357|326638|329322|354881|374869|375154|412961|415293|422070|489286|490038	-5280|2124|22248|35020|36225|39328|40227|60235|140715|173002|259054|261674|295050|324843|326124|328808|354367|374355|374640|412447|414779|421556|488772|489524	-498494|-491090|-470966|-458194|-456989|-453886|-452987|-432979|-352499|-320212|-234160|-231540|-198164|-168371|-167090|-164406|-138847|-118859|-118574|-80767|-78435|-71658|-4442|-3690	-486691|-479287|-459163|-446391|-445186|-442083|-441184|-421176|-340696|-308409|-222357|-219737|-186361|-156568|-155287|-152603|-127044|-107056|-106771|-68964|-66632|-59855|7361|8113	Ank3
chr10	NM_146005	68996456	69490184	+	24	5497|5498|5499|5500|5501|5502|5503|5504|5505|5506|5507|5508|5509|5510|5511|5512|5513|5514|5515|5516|5517|5518|5519|5520	5Distal|in.transcript|in.transcript|in.transcript|in.transcript|in.transcript|in.transcript|in.transcript|in.transcript|in.transcript|in.transcript|in.transcript|in.transcript|in.transcript|in.transcript|in.transcript|in.transcript|in.transcript|in.transcript|in.transcript|in.transcript|in.transcript|in.transcript|in.transcript	|intron.1|intron.1|intron.1|intron.1|intron.1|intron.1|intron.1|intron.1|intron.1|intron.1|intron.1|intron.7|intron.8|intron.8|intron.8|intron.16|intron.23|intron.23|intron.26|intron.26|intron.27|3UTR:intron.42|3UTR:intron.42	3UTR	-4766|2638|22762|35534|36739|39842|40741|60749|141229|173516|259568|262188|295564|325357|326638|329322|354881|374869|375154|412961|415293|422070|489286|490038	-5280|2124|22248|35020|36225|39328|40227|60235|140715|173002|259054|261674|295050|324843|326124|328808|354367|374355|374640|412447|414779|421556|488772|489524	-498494|-491090|-470966|-458194|-456989|-453886|-452987|-432979|-352499|-320212|-234160|-231540|-198164|-168371|-167090|-164406|-138847|-118859|-118574|-80767|-78435|-71658|-4442|-3690	-486691|-479287|-459163|-446391|-445186|-442083|-441184|-421176|-340696|-308409|-222357|-219737|-186361|-156568|-155287|-152603|-127044|-107056|-106771|-68964|-66632|-59855|7361|8113	Ank3
chr10	NM_009670	69388280	69490184	+	5	5516|5517|5518|5519|5520	in.transcript|in.transcript|in.transcript|in.transcript|in.transcript	intron.3|intron.3|intron.4|3UTR:intron.19|3UTR:intron.19	3UTR	21137|23469|30246|97462|98214	20493|22825|29602|96818|97570	-80767|-78435|-71658|-4442|-3690	-68964|-66632|-59855|7361|8113	Ank3
chr10	NM_170687	69388280	69490184	+	5	5516|5517|5518|5519|5520	in.transcript|in.transcript|in.transcript|in.transcript|in.transcript	intron.3|intron.3|intron.4|3UTR:intron.19|3UTR:intron.19	3UTR	21137|23469|30246|97462|98214	20493|22825|29602|96818|97570	-80767|-78435|-71658|-4442|-3690	-68964|-66632|-59855|7361|8113	Ank3
chr10	NM_025635	72117643	72132537	+	1	5576	in.transcript	3UTR:intron.7	3UTR	11170	11146	-3724	8679	Zwint
chr10	NM_001081412	74523641	74647668	+	5	5582|5583|5584|5585|5586	in.transcript|in.transcript|in.transcript|in.transcript|in.transcript	intron.1|intron.1|intron.14|intron.16|3UTR:exon.23	3UTR	50888|60230|100073|110584|123442	50758|60100|99943|110454|123312	-73139|-63797|-23954|-13443|-585	-70545|-61203|-21360|-10849|2009	Bcr
chr10	NM_198860	75012870	75023075	-	5	5596|5597|5598|5599|5600	in.transcript|5Distal|5Distal|5Distal|5Distal	3UTR:exon.4||||	3UTR	7150|-2462|-2841|-3760|-5564	6940|-2672|-3051|-3970|-5774	-3055|-12667|-13046|-13965|-15769	415|-9197|-9576|-10495|-12299	AI646023
chr10	NM_172550	75922312	75931859	-	1	5647	in.transcript	3UTR:exon.5	3UTR	6329	5581	-3218	448	A130042E20Rik
chr10	NM_026431	77441395	77448183	+	2	5711|5712	in.transcript|in.transcript	intron.4|3UTR:exon.7	3UTR	4147|6258	4092|6203	-2641|-530	-1750|361	1810043G02Rik
chr10	NM_001170935	79323221	79337379	-	4	5794|5795|5796|5797	3Distal|3Distal|in.transcript|5Distal	||3UTR:exon.9|	3UTR	20186|19532|13171|-7566	19646|18992|12631|-8106	6028|5374|-987|-21724	7249|6595|234|-20503	BC005764
chr10	NM_028657	80820315	80826780	+	4	5970|5971|5972|5973	5Distal|5Distal|in.transcript|3Distal	||3UTR:exon.10|	3UTR	-8439|-2285|6249|8334	-8467|-2313|6221|8306	-14904|-8750|-216|1869	-14661|-8507|27|2112	F630110N24Rik
chr10	NM_153595	86175510	86194396	+	3	6203|6204|6205	5Distal|5Distal|in.transcript	||3UTR:exon.5	3UTR	-7573|-6733|18637	-7752|-6912|18458	-26459|-25619|-249	-26082|-25242|128	BC030307
chr10	NM_009950	94637380	94786731	-	8	6375|6376|6377|6378|6379|6380|6381|6382	in.transcript|in.transcript|in.transcript|in.transcript|in.transcript|in.transcript|in.transcript|in.transcript	3UTR:exon.3|intron.2|intron.2|intron.2|intron.2|intron.2|intron.2|intron.2	3UTR	148474|108526|106010|103409|87643|87379|65528|5645	147260|107312|104796|102195|86429|86165|64314|4431	-877|-40825|-43341|-45942|-61708|-61972|-83823|-143706	54|-39894|-42410|-45011|-60777|-61041|-82892|-142775	Cradd
chr10	NM_025982	126504346	126507317	-	5	6918|6919|6920|6921|6922	3Distal|3Distal|3Distal|in.transcript|5Distal	|||3UTR:exon.6|	3UTR	9797|6884|5635|2166|-9627	9713|6800|5551|2082|-9711	6826|3913|2664|-805|-12598	7652|4739|3490|21|-11772	Tspan31
chr10	NM_001098789	126951995	126954210	+	4	6963|6964|6965|6966	5Distal|5Distal|in.transcript|3Distal	||3UTR:exon.4|	3UTR	-5646|-3982|1903|2976	-5689|-4025|1860|2933	-7861|-6197|-312|761	-7206|-5542|343|1416	Ndufa4l2
chr10	NM_198035	127176594	127184395	+	4	6994|6995|6996|6997	in.transcript|in.transcript|3Distal|3Distal	3UTR:exon.2|3UTR:exon.2||	3UTR	6686|7406|9650|15453	4665|5385|7629|13432	-1115|-395|1849|7652	2527|3247|5491|11294	Zbtb39
chr10	NM_026259	127848672	127878496	+	1	7050	in.transcript	3UTR:exon.8	3UTR	29131	12133	-693	2313	Rnf41
chr10	NM_001164237	127848672	127878496	+	1	7050	in.transcript	3UTR:exon.7	3UTR	29131	12133	-693	2313	Rnf41
chr11	NM_172791	3388230	3394169	+	3	7118|7119|7120	in.transcript|3Distal|3Distal	3UTR:exon.7||	3UTR	5143|7160|8787	5018|7035|8662	-796|1221|2848	187|2204|3831	Pla2g3
chr11	NM_019511	6558536	6577478	+	1	7337	in.transcript	3UTR:exon.3	3UTR	18645	18605	-297	440	Ramp3
chr11	NR_015469	16836726	16851096	-	1	7491	in.transcript	3UTR:intron.1	3UTR	1429	1429	-12941	1430	2810442I21Rik
chr11	NM_026576	17838753	17853878	-	1	7502	in.transcript	3UTR:exon.6	3UTR	14536	14455	-589	887	Etaa1
chr11	NR_027973	25516847	26110576	-	8	7733|7734|7735|7736|7737|7738|7739|7740	in.transcript|in.transcript|in.transcript|in.transcript|in.transcript|in.transcript|in.transcript|in.transcript	3UTR:intron.2|3UTR:intron.1|3UTR:intron.1|3UTR:intron.1|3UTR:intron.1|3UTR:intron.1|3UTR:intron.1|3UTR:intron.1	3UTR	514280|216194|114427|111476|82002|42979|41679|39820	514280|216194|114427|111476|82002|42979|41679|39820	-79449|-377535|-479302|-482253|-511727|-550750|-552050|-553909	514281|216195|114428|111477|82003|42980|41680|39821	5730522E02Rik
chr11	NM_008374	32088997	32100279	-	2	7837|7838	in.transcript|in.transcript	3UTR:exon.9|intron.4	3UTR	10368|5985	10307|5924	-914|-5297	701|-3682	Il9r
chr11	NM_001134458	32088997	32100279	-	2	7837|7838	in.transcript|in.transcript	3UTR:exon.9|intron.4	3UTR	10368|5985	10307|5924	-914|-5297	701|-3682	Il9r
chr11	NM_181569	32132419	32167614	-	1	7840	in.transcript	3UTR:exon.13	3UTR	34858	34784	-337	195	Mare
chr11	NM_146017	33450781	33478957	-	3	7891|7892|7893	3Distal|3Distal|in.transcript	||3UTR:exon.10	3UTR	35025|34703|27676	29438|29116|22089	6849|6527|-500	8608|8286|1259	Gabrp
chr11	NM_023907	34104341	34108089	-	1	7906	in.transcript	3UTR:exon.2	3UTR	3513	3447	-235	934	Foxi1
chr11	NM_033144	53333302	53357598	+	2	8328|8329	in.transcript|in.transcript	intron.1|3UTR:exon.10	3UTR	5782|22303	5572|22093	-18514|-1993	-15454|1067	40429
chr11	NR_028333	58128616	58136848	-	3	8503|8504|8505	3Distal|in.transcript|5Distal	|3UTR:intron.3|	3UTR	15493|5669|-7769	15493|5669|-7769	7261|-2563|-16001	15494|5670|-7768	Zfp672
chr11	NR_028332	58128616	58136848	-	3	8503|8504|8505	3Distal|in.transcript|5Distal	|3UTR:intron.3|	3UTR	15493|5669|-7769	15493|5669|-7769	7261|-2563|-16001	15494|5670|-7768	Zfp672
chr11	NM_138675	59761716	59776808	+	2	8557|8558	in.transcript|3Distal	3UTR:exon.2|	3UTR	14412|16872	14359|16819	-680|1780	1851|4311	Med9
chr11	NM_010148	61330751	61393153	-	5	8631|8632|8633|8634|8635	in.transcript|in.transcript|in.transcript|in.transcript|5Distal	3UTR:exon.10|intron.6|intron.2|intron.2|	3UTR	60628|50269|38863|35131|-5470	27721|17362|5956|2224|-38377	-1774|-12133|-23539|-27271|-67872	395|-9964|-21370|-25102|-65703	Epn2
chr11	NM_018805	63698195	63735786	-	6	8712|8713|8714|8715|8716|8717	in.transcript|in.transcript|in.transcript|in.transcript|5Distal|5Distal	3UTR:exon.2|intron.1|intron.1|intron.1||	3UTR	33738|28021|23668|1819|-2321|-8458	33341|27624|23271|1422|-2718|-8855	-3853|-9570|-13923|-35772|-39912|-46049	581|-5136|-9489|-31338|-35478|-41615	Hs3st3b1
chr11	NR_028445	64246637	64250176	-	1	8732	in.transcript	3UTR:exon.1	3UTR	1519	1519	-2020	1520	F930015N05Rik
chr11	NM_178116	70482968	70501436	-	3	8974|8975|8976	in.transcript|in.transcript|in.transcript	3UTR:exon.23|exon.21|exon.18	3UTR	18125|17242|16430	16568|15685|14873	-343|-1226|-2038	390|-493|-1305	Camta2
chr11	NM_177709	76493375	76512166	+	2	9213|9214	5Distal|in.transcript	|3UTR:exon.3	3UTR	-7120|16934	-7407|16647	-25911|-1857	-23483|571	Tusc5
chr11	NR_003283	79420581	79436665	-	2	9379|9380	in.transcript|5Distal	3UTR:intron.2|	3UTR	7350|-2038	7350|-2038	-8734|-18122	7351|-2037	Gm11202
chr11	NM_021493	97311474	97363714	+	12	10139|10140|10141|10142|10143|10144|10145|10146|10147|10148|10149|10150	in.transcript|in.transcript|in.transcript|in.transcript|in.transcript|in.transcript|in.transcript|3Distal|3Distal|3Distal|3Distal|3Distal	intron.11|intron.12|intron.12|intron.12|intron.15|intron.15|3UTR:exon.19|||||	3UTR	18143|21070|21376|22139|35758|39779|51192|52430|52896|61229|61806|62023	16776|19703|20009|20772|34391|38412|49825|51063|51529|59862|60439|60656	-34097|-31170|-30864|-30101|-16482|-12461|-1048|190|656|8989|9566|9783	-32822|-29895|-29589|-28826|-15207|-11186|227|1465|1931|10264|10841|11058	Arhgap23
chr11	NM_009971	98562627	98564943	+	2	10309|10310	5Distal|in.transcript	|3UTR:exon.5	3UTR	-7628|2015	-7695|1948	-9944|-301	-9275|368	Csf3
chr11	NM_011623	98854261	98885503	-	3	10359|10360|10361	3Distal|in.transcript|5Distal	|3UTR:exon.36|	3UTR	33939|30968|-5409	33816|30845|-5532	2697|-274|-36651	3554|583|-35794	Top2a
chr11	NM_172564	98926993	98950620	-	3	10363|10364|10365	3Distal|3Distal|in.transcript	||3UTR:exon.13	3UTR	29058|27142|23490	25845|23929|20277	5431|3515|-137	7933|6017|2365	Tns4
chr11	NM_023256	99289717	99299467	-	1	10381	in.transcript	3UTR:exon.8	3UTR	9210	9154	-540	38	Krt20
chr11	NM_030150	100556198	100565585	-	5	10441|10442|10443|10444|10445	3Distal|in.transcript|in.transcript|in.transcript|5Distal	|3UTR:exon.13|exon.10|exon.7|	3UTR	11758|9164|6110|2981|-9533	11555|8961|5907|2778|-9736	2371|-223|-3277|-6406|-18920	2644|50|-3004|-6133|-18647	Dhx58
chr11	NM_016920	100870769	100925028	+	2	10464|10465	in.transcript|in.transcript	intron.21|3UTR:exon.22	3UTR	49612|53989	47246|51623	-4647|-270	-3338|1039	Atp6v0a1
chr11	NM_008676	101414172	101443259	+	4	10506|10507|10508|10509	5Distal|in.transcript|in.transcript|3Distal	|exon.12|3UTR:exon.24|	3UTR	-8016|15744|28674|37509	-11348|12412|25342|34177	-37103|-13343|-413|8422	-35916|-12156|774|9609	Nbr1
chr11	NM_010575	102314611	102331197	-	4	10615|10616|10617|10618	3Distal|in.transcript|in.transcript|in.transcript	|3UTR:exon.30|intron.28|intron.4	3UTR	17535|16433|14026|2709	17364|16262|13855|2538	949|-153|-2560|-13877	1113|11|-2396|-13713	Itga2b
chr11	NM_025988	102963002	102973513	+	8	10656|10657|10658|10659|10660|10661|10662|10663	5Distal|5Distal|5Distal|in.transcript|in.transcript|3Distal|3Distal|3Distal	|||exon.10|3UTR:exon.10|||	3UTR	-7539|-6271|-4236|9905|10207|10948|13059|14835	-9414|-8146|-6111|8030|8332|9073|11184|12960	-18050|-16782|-14747|-606|-304|437|2548|4324	-17512|-16244|-14209|-68|234|975|3086|4862	Acbd4
chr11	NM_133715	103192814	103206016	-	5	10685|10686|10687|10688|10689	3Distal|3Distal|in.transcript|in.transcript|in.transcript	||3UTR:exon.16|exon.2|intron.1	3UTR	19358|14034|11965|4689|3810	19222|13898|11829|4553|3674	6156|832|-1237|-8513|-9392	7519|2195|126|-7150|-8029	Arhgap27
chr11	NM_008816	106515532	106576595	-	18	10835|10836|10837|10838|10839|10840|10841|10842|10843|10844|10845|10846|10847|10848|10849|10850|10851|10852	3Distal|in.transcript|in.transcript|in.transcript|in.transcript|in.transcript|in.transcript|in.transcript|in.transcript|in.transcript|in.transcript|in.transcript|in.transcript|in.transcript|in.transcript|5Distal|5Distal|5Distal	|3UTR:exon.15|intron.14|intron.14|intron.14|intron.13|intron.13|intron.13|intron.13|intron.5|intron.5|exon.4|intron.2|intron.2|intron.2|||	3UTR	64404|60685|52110|50977|45904|41949|40546|40023|37777|23737|22231|17971|10995|10562|7215|-2322|-7690|-9306	64175|60456|51881|50748|45675|41720|40317|39794|37548|23508|22002|17742|10766|10333|6986|-2551|-7919|-9535	3341|-378|-8953|-10086|-15159|-19114|-20517|-21040|-23286|-37326|-38832|-43092|-50068|-50501|-53848|-63385|-68753|-70369	4266|547|-8028|-9161|-14234|-18189|-19592|-20115|-22361|-36401|-37907|-42167|-49143|-49576|-52923|-62460|-67828|-69444	Pecam1
chr11	NM_001032378	106515532	106576595	-	18	10835|10836|10837|10838|10839|10840|10841|10842|10843|10844|10845|10846|10847|10848|10849|10850|10851|10852	3Distal|in.transcript|in.transcript|in.transcript|in.transcript|in.transcript|in.transcript|in.transcript|in.transcript|in.transcript|in.transcript|in.transcript|in.transcript|in.transcript|in.transcript|5Distal|5Distal|5Distal	|3UTR:exon.14|intron.13|intron.13|intron.13|intron.13|intron.13|intron.13|intron.13|intron.5|intron.5|exon.4|intron.2|intron.2|intron.2|||	3UTR	64404|60685|52110|50977|45904|41949|40546|40023|37777|23737|22231|17971|10995|10562|7215|-2322|-7690|-9306	64175|60456|51881|50748|45675|41720|40317|39794|37548|23508|22002|17742|10766|10333|6986|-2551|-7919|-9535	3341|-378|-8953|-10086|-15159|-19114|-20517|-21040|-23286|-37326|-38832|-43092|-50068|-50501|-53848|-63385|-68753|-70369	4266|547|-8028|-9161|-14234|-18189|-19592|-20115|-22361|-36401|-37907|-42167|-49143|-49576|-52923|-62460|-67828|-69444	Pecam1
chr11	NM_145823	107069206	107332034	-	42	10876|10877|10878|10879|10880|10881|10882|10883|10884|10885|10886|10887|10888|10889|10890|10891|10892|10893|10894|10895|10896|10897|10898|10899|10900|10901|10902|10903|10904|10905|10906|10907|10908|10909|10910|10911|10912|10913|10914|10915|10916|10917	in.transcript|in.transcript|in.transcript|in.transcript|in.transcript|in.transcript|in.transcript|in.transcript|in.transcript|in.transcript|in.transcript|in.transcript|in.transcript|in.transcript|in.transcript|in.transcript|in.transcript|in.transcript|in.transcript|in.transcript|in.transcript|in.transcript|in.transcript|in.transcript|in.transcript|in.transcript|in.transcript|in.transcript|in.tran…	3UTR:exon.10|intron.6|intron.6|intron.6|intron.5|intron.5|intron.5|intron.5|intron.5|intron.5|intron.5|intron.4|intron.4|intron.1|intron.1|intron.1|intron.1|intron.1|intron.1|intron.1|intron.1|intron.1|intron.1|intron.1|intron.1|intron.1|intron.1|intron.1|intron.1|intron.1|intron.1|intron.1|intron.1|intron.1|intron.1|intron.1|intron.1|intron.1|intron.1|intron.1|intron.1|	3UTR	260700|231947|230952|228919|215299|209840|206771|194133|193493|183235|180858|161895|160086|132948|122501|120813|117828|116069|114065|104223|92480|91525|84119|83532|79571|67841|64603|61490|60182|58060|57315|56245|44317|34755|29520|26982|21350|7174|3916|1669|1200|-8853	259918|231165|230170|228137|214517|209058|205989|193351|192711|182453|180076|161113|159304|132166|121719|120031|117046|115287|113283|103441|91698|90743|83337|82750|78789|67059|63821|60708|59400|57278|56533|55463|43535|33973|28738|26200|20568|6392|3134|887|418|-9635	-2128|-30881|-31876|-33909|-47529|-52988|-56057|-68695|-69335|-79593|-81970|-100933|-102742|-129880|-140327|-142015|-145000|-146759|-148763|-158605|-170348|-171303|-178709|-179296|-183257|-194987|-198225|-201338|-202646|-204768|-205513|-206583|-218511|-22	2633|-26120|-27115|-29148|-42768|-48227|-51296|-63934|-64574|-74832|-77209|-96172|-97981|-125119|-135566|-137254|-140239|-141998|-144002|-153844|-165587|-166542|-173948|-174535|-178496|-190226|-193464|-196577|-197885|-200007|-200752|-201822|-213750|-223312|-228547|-231085|-236717|-250893|-254151|-256398|-256867|-266920	Pitpnc1
chr11	NR_015556	112905220	113063152	-	9	11034|11035|11036|11037|11038|11039|11040|11041|11042	in.transcript|in.transcript|in.transcript|in.transcript|in.transcript|in.transcript|in.transcript|in.transcript|in.transcript	3UTR:intron.1|3UTR:intron.1|3UTR:intron.1|3UTR:intron.1|3UTR:intron.1|3UTR:intron.1|3UTR:intron.1|3UTR:intron.1|3UTR:intron.1	3UTR	127380|109651|75754|36470|35081|14568|11105|4541|3858	127380|109651|75754|36470|35081|14568|11105|4541|3858	-30552|-48281|-82178|-121462|-122851|-143364|-146827|-153391|-154074	127381|109652|75755|36471|35082|14569|11106|4542|3859	2610035D17Rik
chr11	NM_053273	114536782	114582298	+	11	11141|11142|11143|11144|11145|11146|11147|11148|11149|11150|11151	5Distal|5Distal|5Distal|in.transcript|in.transcript|in.transcript|in.transcript|in.transcript|in.transcript|in.transcript|3Distal	|||intron.1|intron.3|intron.3|intron.3|intron.3|intron.13|3UTR:exon.14|	3UTR	-6945|-6528|-2540|8080|16420|17324|19218|19522|38281|45378|51938	-7021|-6604|-2616|8004|16344|17248|19142|19446|38205|45302|51862	-52461|-52044|-48056|-37436|-29096|-28192|-26298|-25994|-7235|-138|6422	-50680|-50263|-46275|-35655|-27315|-26411|-24517|-24213|-5454|1643|8203	Ttyh2
chr11	NM_001033393	115048801	115108339	+	8	11192|11193|11194|11195|11196|11197|11198|11199	in.transcript|in.transcript|in.transcript|in.transcript|in.transcript|in.transcript|in.transcript|in.transcript	intron.8|intron.8|intron.8|intron.8|intron.8|intron.8|intron.9|3UTR:exon.10	3UTR	21831|27680|32506|36448|39786|40335|41874|58452	21040|26889|31715|35657|38995|39544|41083|57661	-37707|-31858|-27032|-23090|-19752|-19203|-17664|-1086	-34812|-28963|-24137|-20195|-16857|-16308|-14769|1809	Tmem104
chr11	NM_133757	117848171	117885325	+	9	11517|11518|11519|11520|11521|11522|11523|11524|11525	5Distal|5Distal|in.transcript|in.transcript|in.transcript|in.transcript|in.transcript|in.transcript|in.transcript	||intron.1|intron.7|intron.7|intron.7|intron.7|exon.9|3UTR:intron.9	3UTR	-8698|-4237|6603|21294|23110|25312|26206|32822|35122	-8721|-4260|6580|21271|23087|25289|26183|32799|35099	-45852|-41391|-30551|-15860|-14044|-11842|-10948|-4332|-2032	-41567|-37106|-26266|-11575|-9759|-7557|-6663|-47|2253	Pgs1
chr11	NM_001167746	117883038	117990533	-	17	11522|11523|11524|11525|11526|11527|11528|11529|11530|11531|11532|11533|11534|11535|11536|11537|11538	3Distal|3Distal|3Distal|in.transcript|in.transcript|in.transcript|in.transcript|in.transcript|in.transcript|in.transcript|in.transcript|in.transcript|in.transcript|in.transcript|in.transcript|in.transcript|in.transcript	|||3UTR:exon.81|intron.72|intron.72|intron.65|intron.53|intron.51|intron.47|intron.42|exon.36|intron.30|intron.25|intron.20|intron.18|intron.8	3UTR	117050|116156|109540|107240|94661|93983|85628|62624|61327|55768|49228|42155|35251|32249|26225|21148|6878	117050|116156|109540|107240|94661|93983|85628|62624|61327|55768|49228|42155|35251|32249|26225|21148|6878	9555|8661|2045|-255|-12834|-13512|-21867|-44871|-46168|-51727|-58267|-65340|-72244|-75246|-81270|-86347|-100617	11081|10187|3571|1271|-11308|-11986|-20341|-43345|-44642|-50201|-56741|-63814|-70718|-73720|-79744|-84821|-99091	Dnahc17
chr11	NM_008730	119400033	119409134	-	1	11623	in.transcript	3UTR:exon.5	3UTR	7614	7383	-1487	2267	Nptx1
chr11	NM_026907	120914737	120924883	-	1	11754	in.transcript	3UTR:exon.5	3UTR	9815	2543	-331	1121	Sectm1b
chr12	NR_015602	33796576	33832451	-	3	12294|12295|12296	in.transcript|in.transcript|in.transcript	3UTR:intron.4|3UTR:intron.4|3UTR:intron.4	3UTR	18563|18027|17295	18563|18027|17295	-17312|-17848|-18580	18564|18028|17296	F730043M19Rik
chr12	NM_009216	59312791	59317023	+	1	12552	in.transcript	3UTR:exon.2	3UTR	3708	2919	-524	1744	Sstr1
chr12	NM_001033236	70678615	70684015	-	2	12634|12635	3Distal|in.transcript	|3UTR:exon.6	3UTR	6788|5145	6746|5103	1388|-255	1686|43	Gm71
chr12	NM_011387	82056479	82068971	-	1	13007	in.transcript	3UTR:exon.4	3UTR	12190	12150	-302	115	Slc10a1
chr12	NM_026775	86681564	86715667	-	2	13139|13140	in.transcript|in.transcript	3UTR:exon.5|intron.1	3UTR	32204|5991	32152|5939	-1899|-28112	915|-25298	Tmed10
chr12	NM_001159500	87702067	87862577	+	36	13195|13196|13197|13198|13199|13200|13201|13202|13203|13204|13205|13206|13207|13208|13209|13210|13211|13212|13213|13214|13215|13216|13217|13218|13219|13220|13221|13222|13223|13224|13225|13226|13227|13228|13229|13230	in.transcript|in.transcript|in.transcript|in.transcript|in.transcript|in.transcript|in.transcript|in.transcript|in.transcript|in.transcript|in.transcript|in.transcript|in.transcript|in.transcript|in.transcript|in.transcript|in.transcript|in.transcript|in.transcript|in.transcript|in.transcript|in.transcript|in.transcript|in.transcript|in.transcript|in.transcript|in.transcript|in.transcript|in.tran…	intron.1|intron.1|intron.1|intron.1|intron.1|intron.1|intron.1|intron.1|intron.1|intron.1|intron.1|intron.1|intron.1|intron.1|intron.1|intron.1|intron.1|exon.2|intron.2|intron.2|intron.2|intron.2|intron.2|intron.2|exon.3|intron.3|intron.3|intron.3|intron.3|intron.3|exon.4|exon.5|intron.5|exon.6|exon.7|3UTR:exon.7	3UTR	4464|24954|34439|41997|60781|62451|69429|72621|73040|74669|80983|94180|95302|101529|102061|103544|105334|109156|109968|110296|112043|116523|117977|125895|127514|136202|137769|140827|142531|143505|144799|145339|151029|153298|157850|158886	4044|24534|34019|41577|60361|62031|69009|72201|72620|74249|80563|93760|94882|101109|101641|103124|104914|108736|109548|109876|111623|116103|117557|125475|127094|135782|137349|140407|142111|143085|144379|144919|150609|152878|157430|158466	-156046|-135556|-126071|-118513|-99729|-98059|-91081|-87889|-87470|-85841|-79527|-66330|-65208|-58981|-58449|-56966|-55176|-51354|-50542|-50214|-48467|-43987|-42533|-34615|-32996|-24308|-22741|-19683|-17979|-17005|-15711|-15171|-9481|-7212|-2660|-1624	-153484|-132994|-123509|-115951|-97167|-95497|-88519|-85327|-84908|-83279|-76965|-63768|-62646|-56419|-55887|-54404|-52614|-48792|-47980|-47652|-45905|-41425|-39971|-32053|-30434|-21746|-20179|-17121|-15417|-14443|-13149|-12609|-6919|-4650|-98|938	Esrrb
chr13	NM_019703	6579120	6647970	-	8	14035|14036|14037|14038|14039|14040|14041|14042	in.transcript|in.transcript|in.transcript|in.transcript|in.transcript|in.transcript|in.transcript|in.transcript	3UTR:exon.22|intron.2|intron.2|intron.1|intron.1|intron.1|intron.1|intron.1	3UTR	68083|22683|18473|11929|5981|5502|4540|1394	68038|22638|18428|11884|5936|5457|4495|1349	-767|-46167|-50377|-56921|-62869|-63348|-64310|-67456	819|-44581|-48791|-55335|-61283|-61762|-62724|-65870	Pfkp
chr13	NM_013924	23510230	23515735	-	4	14314|14315|14316|14317	3Distal|in.transcript|5Distal|5Distal	|3UTR:exon.3||	3UTR	12161|2796|-7111|-8846	12127|2762|-7145|-8880	6656|-2709|-12616|-14351	10268|903|-9004|-10739	Abt1
chr13	NM_023422	23776068	23784349	+	1	14340	in.transcript	3UTR:intron.1	3UTR	7054	7021	-1227	6641	Hist1h2bc
chr13	NR_028309	34009789	34094618	-	4	14484|14485|14486|14487	in.transcript|in.transcript|in.transcript|in.transcript	3UTR:intron.6|3UTR:intron.2|3UTR:intron.2|3UTR:intron.2	3UTR	81668|67075|66669|38105	81668|67075|66669|38105	-3161|-17754|-18160|-46724	81669|67076|66670|38106	Serpinb6a
chr13	NM_001122948	40811044	40825812	-	8	14619|14620|14621|14622|14623|14624|14625|14626	3Distal|3Distal|in.transcript|in.transcript|in.transcript|in.transcript|5Distal|5Distal	||3UTR:exon.7|intron.6|intron.6|exon.4||	3UTR	23477|15606|13455|12902|12585|7205|-2593|-3355	23099|15228|13077|12524|12207|6827|-2971|-3733	8709|838|-1313|-1866|-2183|-7563|-17361|-18123	10149|2278|127|-426|-743|-6123|-15921|-16683	Tcfap2a
chr13	NM_001033399	43290888	43399541	-	10	14702|14703|14704|14705|14706|14707|14708|14709|14710|14711	in.transcript|in.transcript|in.transcript|in.transcript|in.transcript|in.transcript|in.transcript|in.transcript|in.transcript|in.transcript	3UTR:exon.2|intron.1|intron.1|intron.1|intron.1|intron.1|intron.1|intron.1|intron.1|intron.1	3UTR	104375|88296|74253|71788|62533|50277|11062|8694|3508|2356	103700|87621|73578|71113|61858|49602|10387|8019|2833|1681	-4278|-20357|-34400|-36865|-46120|-58376|-97591|-99959|-105145|-106297	528|-15551|-29594|-32059|-41314|-53570|-92785|-95153|-100339|-101491	Gfod1
chr13	NM_007526	48758405	48761876	+	1	14915	in.transcript	3UTR:exon.4	3UTR	3184	3103	-287	228	Barx1
chr13	NR_027893	52824739	52852574	-	3	15053|15054|15055	in.transcript|in.transcript|5Distal	3UTR:intron.1|3UTR:intron.1|	3UTR	2840|1646|-9310	2840|1646|-9310	-24995|-26189|-37145	2841|1647|-9309	BB123696
chr13	NR_002860	62184507	62397849	-	5	15371|15372|15373|15374|15375	3Distal|3Distal|in.transcript|in.transcript|in.transcript	||3UTR:intron.1|3UTR:intron.1|3UTR:intron.1	3UTR	218473|217439|174756|171367|114048	218473|217439|174756|171367|114048	5131|4097|-38586|-41975|-99294	218474|217440|174757|171368|114049	A130040M12Rik
chr13	NM_001145162	69841710	69878775	-	1	15568	in.transcript	3UTR:exon.2	3UTR	36088	35531	-977	233	Ube2ql1
chr14	NM_001163513	24953177	25065142	-	12	16680|16681|16682|16683|16684|16685|16686|16687|16688|16689|16690|16691	in.transcript|in.transcript|in.transcript|in.transcript|in.transcript|in.transcript|in.transcript|in.transcript|in.transcript|in.transcript|in.transcript|5Distal	3UTR:exon.32|intron.27|intron.27|exon.27|intron.26|exon.9|intron.1|intron.1|intron.1|intron.1|intron.1|	3UTR	111033|102475|102033|101433|100192|75406|41331|11971|11314|7172|1488|-8108	110563|102005|101563|100963|99722|74936|40861|11501|10844|6702|1018|-8578	-932|-9490|-9932|-10532|-11773|-36559|-70634|-99994|-100651|-104793|-110477|-120073	683|-7875|-8317|-8917|-10158|-34944|-69019|-98379|-99036|-103178|-108862|-118458	Dlg5
chr14	NM_027726	24953177	25065142	-	12	16680|16681|16682|16683|16684|16685|16686|16687|16688|16689|16690|16691	in.transcript|in.transcript|in.transcript|in.transcript|in.transcript|in.transcript|in.transcript|in.transcript|in.transcript|in.transcript|in.transcript|5Distal	3UTR:exon.31|intron.26|intron.26|exon.26|intron.25|exon.8|intron.1|intron.1|intron.1|intron.1|intron.1|	3UTR	111033|102475|102033|101433|100192|75406|41331|11971|11314|7172|1488|-8108	110563|102005|101563|100963|99722|74936|40861|11501|10844|6702|1018|-8578	-932|-9490|-9932|-10532|-11773|-36559|-70634|-99994|-100651|-104793|-110477|-120073	683|-7875|-8317|-8917|-10158|-34944|-69019|-98379|-99036|-103178|-108862|-118458	Dlg5
chr14	NM_181529	35033232	35043607	+	1	16968	in.transcript	3UTR:exon.8	3UTR	8352	8224	-2023	217	Syt15
chr14	NM_080726	55094937	55099271	+	1	17337	in.transcript	3UTR:exon.5	3UTR	3653	3481	-681	8	Rem2
chr14	NR_028264	62221674	62301210	-	2	17580|17581	3Distal|in.transcript	|3UTR:exon.7	3UTR	82833|79052	82833|79052	3297|-484	82834|79053	Dleu2
chr14	NM_018788	65670897	65716943	-	2	17722|17723	in.transcript|in.transcript	3UTR:exon.7|exon.3	3UTR	45758|20896	25383|521	-288|-25150	2265|-22597	Extl3
chr14	NR_033241	70874362	70920067	-	2	17861|17862	3Distal|in.transcript	|3UTR:intron.1	3UTR	53862|4516	53862|4516	8157|-41189	53863|4517	Bmp1
chr14	NR_033141	77879291	77906675	-	1	18009	in.transcript	3UTR:intron.1	3UTR	2141	2141	-25243	2142	Gm6994
chr14	NM_001081252	119384207	119498656	-	5	18338|18339|18340|18341|18342	3Distal|in.transcript|in.transcript|in.transcript|in.transcript	|3UTR:exon.39|intron.38|intron.33|intron.6	3UTR	121945|112686|112024|91752|15024	121852|112593|111931|91659|14931	7496|-1763|-2425|-22697|-99425	9402|143|-519|-20791|-97519	Uggt2
chr15	NM_010275	7761011	7787575	+	1	18521	in.transcript	3UTR:exon.3	3UTR	25110	25067	-1454	1289	Gdnf
chr15	NM_008415	74534993	74539752	-	1	19470	in.transcript	3UTR:exon.2	3UTR	4463	2575	-296	902	Jrk
chr15	NM_001163576	76063427	76073870	-	3	19547|19548|19549	3Distal|3Distal|in.transcript	||3UTR:exon.10	3UTR	14394|12423|10431	14189|12218|10226	3951|1980|-12	4256|2285|293	Parp10
chr15	NM_001163575	76063427	76073870	-	3	19547|19548|19549	3Distal|3Distal|in.transcript	||3UTR:exon.11	3UTR	14394|12423|10431	14189|12218|10226	3951|1980|-12	4256|2285|293	Parp10
chr15	NM_176828	76551896	76554275	-	1	19593	in.transcript	3UTR:exon.3	3UTR	1570	1541	-809	935	C030006K11Rik
chr15	NM_145472	76551896	76554275	-	1	19593	in.transcript	3UTR:exon.3	3UTR	1570	1541	-809	263	C030006K11Rik
chr15	NM_001110830	76909420	76984242	-	6	19617|19618|19619|19620|19621|19622	3Distal|3Distal|in.transcript|in.transcript|in.transcript|in.transcript	||3UTR:exon.13|intron.9|exon.6|intron.4	3UTR	82101|74916|72901|58377|50914|40269	81845|74660|72645|58121|50658|40013	7279|94|-1921|-16445|-23908|-34553	12451|5266|3251|-11273|-18736|-29381	Rbm9
chr15	NM_001110829	76909420	76984242	-	6	19617|19618|19619|19620|19621|19622	3Distal|3Distal|in.transcript|in.transcript|in.transcript|in.transcript	||3UTR:exon.13|intron.9|exon.6|intron.4	3UTR	82101|74916|72901|58377|50914|40269	81845|74660|72645|58121|50658|40013	7279|94|-1921|-16445|-23908|-34553	12451|5266|3251|-11273|-18736|-29381	Rbm9
chr15	NM_001110828	76909420	76984242	-	6	19617|19618|19619|19620|19621|19622	3Distal|3Distal|in.transcript|in.transcript|in.transcript|in.transcript	||3UTR:exon.13|intron.9|exon.6|intron.4	3UTR	82101|74916|72901|58377|50914|40269	81845|74660|72645|58121|50658|40013	7279|94|-1921|-16445|-23908|-34553	12451|5266|3251|-11273|-18736|-29381	Rbm9
chr15	NM_144812	80541743	80771516	+	14	19911|19912|19913|19914|19915|19916|19917|19918|19919|19920|19921|19922|19923|19924	5Distal|5Distal|in.transcript|in.transcript|in.transcript|in.transcript|in.transcript|in.transcript|in.transcript|in.transcript|in.transcript|in.transcript|3Distal|3Distal	||intron.4|intron.4|intron.10|intron.21|intron.21|intron.22|exon.25|3UTR:exon.25|3UTR:exon.25|3UTR:exon.25||	3UTR	-6672|-4977|85188|87201|175341|209182|210614|212747|217891|218878|219202|220437|236923|237376	-54945|-53250|36915|38928|127068|160909|162341|164474|169618|170605|170929|172164|188650|189103	-236445|-234750|-144585|-142572|-54432|-20591|-19159|-17026|-11882|-10895|-10571|-9336|7150|7603	-224835|-223140|-132975|-130962|-42822|-8981|-7549|-5416|-272|715|1039|2274|18760|19213	Tnrc6b
chr15	NM_011889	82105365	82124872	+	2	20014|20015	5Distal|in.transcript	|3UTR:exon.10	3UTR	-3445|18531	-7954|14022	-22952|-976	-19383|2593	40424
chr15	NR_030731	84615806	84686559	-	3	20155|20156|20157	in.transcript|in.transcript|in.transcript	3UTR:intron.2|3UTR:intron.2|3UTR:intron.2	3UTR	43510|26478|2264	43510|26478|2264	-27243|-44275|-68489	43511|26479|2265	Phf21b
chr15	NM_027081	89012643	89026905	-	6	20314|20315|20316|20317|20318|20319	3Distal|3Distal|3Distal|3Distal|3Distal|in.transcript	|||||3UTR:exon.20	3UTR	22334|21507|19115|17661|15385|14006	22255|21428|19036|17582|15306|13927	8072|7245|4853|3399|1123|-256	10846|10019|7627|6173|3897|2518	Fam116b
chr15	NM_138302	89202362	89207468	-	2	20323|20324	in.transcript|in.transcript	3UTR:intron.10|exon.10	3UTR	4045|3577	3756|3288	-1061|-1529	453|-15	Tymp
chr15	NR_004843	89246836	89260127	-	1	20327	in.transcript	3UTR:intron.10	3UTR	4007	4007	-9284	4008	Chkb-Cpt1b
chr15	NM_009699	99409487	99414976	+	3	20673|20674|20675	in.transcript|3Distal|3Distal	3UTR:exon.4||	3UTR	4990|5877|6730	4893|5780|6633	-499|388|1241	4|891|1744	Aqp2
chr15	NM_010271	99548024	99555438	+	4	20688|20689|20690|20691	5Distal|5Distal|in.transcript|3Distal	||3UTR:exon.8|	3UTR	-9768|-9511|6443|8439	-9783|-9526|6428|8424	-17182|-16925|-971|1025	-15462|-15205|749|2745	Gpd1
chr15	NM_013566	102046426	102062366	-	11	20849|20850|20851|20852|20853|20854|20855|20856|20857|20858|20859	3Distal|3Distal|3Distal|3Distal|in.transcript|in.transcript|in.transcript|5Distal|5Distal|5Distal|5Distal	||||3UTR:exon.15|exon.13|exon.2||||	3UTR	20866|20243|19834|19365|15867|14954|4435|-2924|-3715|-4228|-8779	16529|15906|15497|15028|11530|10617|98|-7261|-8052|-8565|-13116	4926|4303|3894|3425|-73|-986|-11505|-18864|-19655|-20168|-24719	5091|4468|4059|3590|92|-821|-11340|-18699|-19490|-20003|-24554	Itgb7
chr15	NM_010465	102839993	102842312	+	2	20913|20914	in.transcript|3Distal	3UTR:exon.2|	3UTR	1829|4227	1785|4183	-490|1908	350|2748	Hoxc6
chr16	NM_016881	8637800	8657617	+	2	21094|21095	in.transcript|in.transcript	3UTR:intron.8|3UTR:intron.8	3UTR	18071|18814	18003|18746	-1746|-1003	126|869	Pmm2
chr16	NM_176833	16903414	16927455	+	1	21370	in.transcript	3UTR:exon.7	3UTR	21290	21222	-2751	589	Ppm1f
chr16	NM_009456	17152108	17201585	-	4	21379|21380|21381|21382	in.transcript|in.transcript|in.transcript|5Distal	3UTR:exon.4|intron.1|intron.1|	3UTR	48077|15794|14794|-8276	48046|15763|14763|-8307	-1400|-33683|-34683|-57753	713|-31570|-32570|-55640	Ube2l3
chr16	NM_029945	17619447	17644921	+	4	21404|21405|21406|21407	in.transcript|in.transcript|3Distal|3Distal	intron.2|3UTR:exon.20||	3UTR	2786|23688|27392|30849	653|21555|25259|28716	-22688|-1786|1918|5375	-20663|239|3943|7400	Smpd4
chr16	NM_001164609	17619447	17644921	+	4	21404|21405|21406|21407	in.transcript|in.transcript|3Distal|3Distal	intron.2|3UTR:exon.20||	3UTR	2786|23688|27392|30849	653|21555|25259|28716	-22688|-1786|1918|5375	-20663|239|3943|7400	Smpd4
chr16	NM_001164610	17619447	17644921	+	4	21404|21405|21406|21407	in.transcript|in.transcript|3Distal|3Distal	intron.2|3UTR:exon.19||	3UTR	2786|23688|27392|30849	653|21555|25259|28716	-22688|-1786|1918|5375	-20663|239|3943|7400	Smpd4
chr16	NM_001164611	17619447	17644921	+	4	21404|21405|21406|21407	in.transcript|in.transcript|3Distal|3Distal	intron.2|3UTR:exon.19||	3UTR	2786|23688|27392|30849	653|21555|25259|28716	-22688|-1786|1918|5375	-20663|239|3943|7400	Smpd4
chr16	NM_027355	32277547	32301525	+	6	21880|21881|21882|21883|21884|21885	in.transcript|in.transcript|in.transcript|3Distal|3Distal|3Distal	intron.1|intron.5|3UTR:exon.6|||	3UTR	2980|14559|22349|25337|25810|26898	2332|13911|21701|24689|25162|26250	-20998|-9419|-1629|1359|1832|2920	-18885|-7306|484|3472|3945|5033	Rnf168
chr16	NM_010739	33794123	33820013	+	4	21976|21977|21978|21979	in.transcript|in.transcript|3Distal|3Distal	intron.10|3UTR:exon.13||	3UTR	19642|24961|26827|27207	19152|24471|26337|26717	-6248|-929|937|1317	-2190|3129|4995|5375	Muc13
chr16	NM_019388	36603955	36666163	-	4	22061|22062|22063|22064	in.transcript|in.transcript|in.transcript|5Distal	3UTR:intron.7|intron.1|intron.1|	3UTR	59732|16533|14638|-9418	59616|16417|14522|-9534	-2476|-45675|-47570|-71626	209|-42990|-44885|-68941	Cd86
chr16	NM_008047	37777141	37836602	+	6	22090|22091|22092|22093|22094|22095	in.transcript|in.transcript|in.transcript|in.transcript|in.transcript|in.transcript	intron.2|intron.2|intron.2|intron.2|intron.2|3UTR:exon.11	3UTR	4473|13569|35551|36806|37493|57325	4234|13330|35312|36567|37254|57086	-54988|-45892|-23910|-22655|-21968|-2136	-52398|-43302|-21320|-20065|-19378|454	Fstl1
chr16	NM_028523	58408648	58469858	+	2	22332|22333	in.transcript|3Distal	3UTR:exon.16|	3UTR	58421|68062	58200|67841	-2789|6852	1167|10808	Dcbld2
chr16	NM_029252	92319008	92321686	-	1	22653	in.transcript	3UTR:exon.1	3UTR	1396	1353	-1282	598	4930563D23Rik
chr16	NM_015825	96422077	96450540	+	3	22810|22811|22812	5Distal|in.transcript|3Distal	|3UTR:intron.7|	3UTR	-8171|24341|35091	-8405|24107|34857	-36634|-4122|6628	-32261|251|11001	Sh3bgr
chr17	NM_175173	14955679	15080129	-	2	23169|23170	3Distal|in.transcript	|3UTR:intron.24	3UTR	125027|119516	116556|111045	577|-4934	11467|5956	Wdr27
chr17	NM_139154	26019060	26056659	-	7	23435|23436|23437|23438|23439|23440|23441	3Distal|3Distal|3Distal|3Distal|in.transcript|in.transcript|in.transcript	||||3UTR:exon.7|intron.4|intron.2	3UTR	45446|44200|40368|38227|37130|33035|24113	45238|43992|40160|38019|36922|32827|23905	7847|6601|2769|628|-469|-4564|-13486	9360|8114|4282|2141|1044|-3051|-11973	Rab40c
chr17	NM_021478	28488464	28502088	-	6	23653|23654|23655|23656|23657|23658	3Distal|3Distal|3Distal|in.transcript|in.transcript|5Distal	|||3UTR:exon.15|exon.7|	3UTR	21021|19104|14594|13398|2361|-3445	20995|19078|14568|13372|2335|-3471	7397|5480|970|-226|-11263|-17069	7747|5830|1320|124|-10913|-16719	Tulp1
chr17	NM_172450	29033340	29052269	-	3	23697|23698|23699	in.transcript|in.transcript|5Distal	3UTR:exon.12|intron.10|	3UTR	16877|14982|-9808	16786|14891|-9899	-2052|-3947|-28737	441|-1454|-26244	4930539E08Rik
chr17	NM_001002786	29272001	29285921	+	4	23728|23729|23730|23731	in.transcript|3Distal|3Distal|3Distal	3UTR:exon.8|||	3UTR	13235|20727|21089|21754	12009|19501|19863|20528	-685|6807|7169|7834	16|7508|7870|8535	Rab44
chr17	NM_153166	29293466	29374735	-	18	23728|23729|23730|23731|23732|23733|23734|23735|23736|23737|23738|23739|23740|23741|23742|23743|23744|23745	3Distal|3Distal|3Distal|in.transcript|in.transcript|in.transcript|in.transcript|in.transcript|in.transcript|in.transcript|in.transcript|in.transcript|in.transcript|in.transcript|in.transcript|in.transcript|in.transcript|5Distal	|||3UTR:exon.21|intron.20|intron.12|intron.12|intron.12|intron.9|intron.9|intron.8|intron.8|intron.8|intron.3|intron.3|intron.3|intron.2|	3UTR	89499|82007|81645|80980|77896|66388|65906|64629|52153|50374|48542|44047|43621|25843|24767|24094|12035|-8337	89416|81924|81562|80897|77813|66305|65823|64546|52070|50291|48459|43964|43538|25760|24684|24011|11952|-8420	8230|738|376|-289|-3373|-14881|-15363|-16640|-29116|-30895|-32727|-37222|-37648|-55426|-56502|-57175|-69234|-89606	10731|3239|2877|2212|-872|-12380|-12862|-14139|-26615|-28394|-30226|-34721|-35147|-52925|-54001|-54674|-66733|-87105	Cpne5
chr17	NM_021322	31631268	31649432	-	4	23910|23911|23912|23913	3Distal|in.transcript|in.transcript|5Distal	|3UTR:exon.11|3UTR:exon.11|	3UTR	24665|16211|15791|-7766	24562|16108|15688|-7869	6501|-1953|-2373|-25930	8916|462|42|-23515	Wdr4
chr17	NM_146077	37035075	37047162	+	2	24218|24219	in.transcript|in.transcript	exon.8|3UTR:exon.8	3UTR	11185|11874	10961|11650	-902|-213	-402|287	Trim31
chr17	NM_028662	45701101	45704618	+	7	24344|24345|24346|24347|24348|24349|24350	5Distal|in.transcript|3Distal|3Distal|3Distal|3Distal|3Distal	|3UTR:exon.3|||||	3UTR	-8485|3361|5534|8856|9761|10528|12370	-9049|2797|4970|8292|9197|9964|11806	-12002|-156|2017|5339|6244|7011|8853	-11577|269|2442|5764|6669|7436|9278	Slc35b2
chr17	NM_001013767	45767153	45796258	-	6	24369|24370|24371|24372|24373|24374	3Distal|in.transcript|in.transcript|in.transcript|in.transcript|5Distal	|3UTR:exon.22|intron.11|intron.11|exon.6|	3UTR	29361|28789|24520|23531|16708|-7243	29312|28740|24471|23482|16659|-7292	256|-316|-4585|-5574|-12397|-36348	637|65|-4204|-5193|-12016|-35967	Capn11
chr17	NM_001100452	46935065	46968362	-	10	24481|24482|24483|24484|24485|24486|24487|24488|24489|24490	3Distal|3Distal|in.transcript|in.transcript|in.transcript|in.transcript|in.transcript|in.transcript|in.transcript|in.transcript	||3UTR:exon.11|exon.11|intron.9|intron.7|intron.5|intron.5|intron.4|intron.4	3UTR	38123|34689|31509|29971|24706|22896|19069|17589|10408|8017	37701|34267|31087|29549|24284|22474|18647|17167|9986|7595	4826|1392|-1788|-3326|-8591|-10401|-14228|-15708|-22889|-25280	7758|4324|1144|-394|-5659|-7469|-11296|-12776|-19957|-22348	BC032203
chr17	NM_001109973	47952281	47971640	-	5	24587|24588|24589|24590|24591	3Distal|in.transcript|in.transcript|in.transcript|5Distal	|3UTR:exon.5|exon.5|intron.4|	3UTR	19712|19087|18685|18078|-3873	18040|17415|17013|16406|-5545	353|-272|-674|-1281|-23232	929|304|-98|-705|-22656	Mdfi
chr17	NM_010783	47952285	47970207	-	5	24587|24588|24589|24590|24591	3Distal|in.transcript|in.transcript|in.transcript|5Distal	|3UTR:exon.5|exon.5|intron.4|	3UTR	18279|17654|17252|16645|-5306	18040|17415|17013|16406|-5545	357|-268|-670|-1277|-23228	929|304|-98|-705|-22656	Mdfi
chr17	NM_009168	56109905	56116040	+	2	24740|24741	in.transcript|3Distal	3UTR:exon.7|	3UTR	5955|6315	4998|5358	-180|180	33|393	Shd
chr17	NM_001159523	56109905	56116040	+	2	24740|24741	in.transcript|3Distal	3UTR:exon.7|	3UTR	5955|6315	4998|5358	-180|180	33|393	Shd
chr17	NM_011691	57418523	57468659	+	5	24863|24864|24865|24866|24867	5Distal|in.transcript|3Distal|3Distal|3Distal	|3UTR:exon.27|||	3UTR	-2755|49242|52486|53306|55812	-2853|49144|52388|53208|55714	-52891|-894|2350|3170|5676	-51359|638|3882|4702|7208	Vav1
chr17	NM_001163816	57418523	57468659	+	5	24863|24864|24865|24866|24867	5Distal|in.transcript|3Distal|3Distal|3Distal	|3UTR:exon.26|||	3UTR	-2755|49242|52486|53306|55812	-2853|49144|52388|53208|55714	-52891|-894|2350|3170|5676	-51359|638|3882|4702|7208	Vav1
chr17	NM_001163815	57418523	57468659	+	5	24863|24864|24865|24866|24867	5Distal|in.transcript|3Distal|3Distal|3Distal	|3UTR:exon.28|||	3UTR	-2755|49242|52486|53306|55812	-2853|49144|52388|53208|55714	-52891|-894|2350|3170|5676	-51359|638|3882|4702|7208	Vav1
chr17	NM_001114098	66686322	66799090	-	10	24958|24959|24960|24961|24962|24963|24964|24965|24966|24967	in.transcript|in.transcript|in.transcript|in.transcript|in.transcript|in.transcript|in.transcript|in.transcript|5Distal|5Distal	3UTR:exon.15|intron.3|intron.3|intron.3|intron.3|intron.1|intron.1|intron.1||	3UTR	111796|44483|32927|30192|24963|10154|8380|2412|-6455|-7768	111391|44078|32522|29787|24558|9749|7975|2007|-6860|-8173	-972|-68285|-79841|-82576|-87805|-102614|-104388|-110356|-119223|-120536	2548|-64765|-76321|-79056|-84285|-99094|-100868|-106836|-115703|-117016	1110012J17Rik
chr17	NM_172963	66686322	66799090	-	10	24958|24959|24960|24961|24962|24963|24964|24965|24966|24967	in.transcript|in.transcript|in.transcript|in.transcript|in.transcript|in.transcript|in.transcript|in.transcript|5Distal|5Distal	3UTR:exon.14|intron.3|intron.3|intron.3|intron.3|intron.1|intron.1|intron.1||	3UTR	111796|44483|32927|30192|24963|10154|8380|2412|-6455|-7768	111391|44078|32522|29787|24558|9749|7975|2007|-6860|-8173	-972|-68285|-79841|-82576|-87805|-102614|-104388|-110356|-119223|-120536	6|-67307|-78863|-81598|-86827|-101636|-103410|-109378|-118245|-119558	1110012J17Rik
chr17	NM_177639	70774132	71170753	+	19	25020|25021|25022|25023|25024|25025|25026|25027|25028|25029|25030|25031|25032|25033|25034|25035|25036|25037|25038	in.transcript|in.transcript|in.transcript|in.transcript|in.transcript|in.transcript|in.transcript|in.transcript|in.transcript|in.transcript|in.transcript|in.transcript|in.transcript|in.transcript|in.transcript|in.transcript|in.transcript|in.transcript|in.transcript	intron.3|intron.5|intron.5|intron.5|intron.6|intron.6|intron.6|intron.6|intron.6|intron.6|intron.6|intron.6|intron.9|intron.9|intron.9|intron.10|intron.10|intron.10|3UTR:exon.12	3UTR	175034|251910|282722|283496|296048|311092|312844|313673|323034|326230|330455|336177|371681|381243|381880|385057|386163|388921|394394	83804|160680|191492|192266|204818|219862|221614|222443|231804|235000|239225|244947|280451|290013|290650|293827|294933|297691|303164	-221587|-144711|-113899|-113125|-100573|-85529|-83777|-82948|-73587|-70391|-66166|-60444|-24940|-15378|-14741|-11564|-10458|-7700|-2227	-218408|-141532|-110720|-109946|-97394|-82350|-80598|-79769|-70408|-67212|-62987|-57265|-21761|-12199|-11562|-8385|-7279|-4521|952	Dlgap1
chr17	NM_001128180	70871450	71170753	+	19	25020|25021|25022|25023|25024|25025|25026|25027|25028|25029|25030|25031|25032|25033|25034|25035|25036|25037|25038	in.transcript|in.transcript|in.transcript|in.transcript|in.transcript|in.transcript|in.transcript|in.transcript|in.transcript|in.transcript|in.transcript|in.transcript|in.transcript|in.transcript|in.transcript|in.transcript|in.transcript|in.transcript|in.transcript	intron.2|intron.4|intron.4|intron.4|intron.4|intron.4|intron.4|intron.4|intron.4|intron.4|intron.4|intron.4|intron.7|intron.7|intron.7|intron.8|intron.8|intron.8|3UTR:exon.10	3UTR	77716|154592|185404|186178|198730|213774|215526|216355|225716|228912|233137|238859|274363|283925|284562|287739|288845|291603|297076	77638|154514|185326|186100|198652|213696|215448|216277|225638|228834|233059|238781|274285|283847|284484|287661|288767|291525|296998	-221587|-144711|-113899|-113125|-100573|-85529|-83777|-82948|-73587|-70391|-66166|-60444|-24940|-15378|-14741|-11564|-10458|-7700|-2227	-218408|-141532|-110720|-109946|-97394|-82350|-80598|-79769|-70408|-67212|-62987|-57265|-21761|-12199|-11562|-8385|-7279|-4521|952	Dlgap1
chr17	NM_001033443	80922890	80963174	-	5	25238|25239|25240|25241|25242	in.transcript|in.transcript|in.transcript|in.transcript|5Distal	3UTR:exon.10|intron.3|intron.2|intron.2|	3UTR	39712|10364|5291|4850|-5627	36395|7047|1974|1533|-8944	-572|-29920|-34993|-35434|-45911	1163|-28185|-33258|-33699|-44176	Cdkl4
chr17	NM_026516	81343972	81401156	+	5	25267|25268|25269|25270|25271	5Distal|in.transcript|in.transcript|in.transcript|in.transcript	|intron.1|intron.1|intron.1|3UTR:exon.4	3UTR	-7987|3790|22985|25224|56575	-8044|3733|22928|25167|56518	-65171|-53394|-34199|-31960|-609	-64426|-52649|-33454|-31215|136	Tmem178
chr17	NM_177606	84911235	85021482	+	5	25360|25361|25362|25363|25364	in.transcript|in.transcript|in.transcript|in.transcript|3Distal	intron.11|exon.12|intron.21|3UTR:exon.30|	3UTR	62227|63041|85077|108433|114646	52419|53233|75269|98625|104838	-48020|-47206|-25170|-1814|4399	-45687|-44873|-22837|519|6732	Plekhh2
chr17	NR_015385	86014727	86018751	-	2	25399|25400	in.transcript|in.transcript	3UTR:intron.1|3UTR:intron.1	3UTR	2116|1876	2116|1876	-1908|-2148	2117|1877	Six3os1
chr17	NM_020252	90432984	91492142	-	8	25570|25571|25572|25573|25574|25575|25576|25577	in.transcript|in.transcript|in.transcript|in.transcript|in.transcript|in.transcript|in.transcript|in.transcript	3UTR:exon.23|intron.21|intron.8|intron.4|intron.4|intron.4|intron.4|intron.2	3UTR	1056119|958707|401862|283383|249495|248777|213559|97189	1052043|954631|397786|279307|245419|244701|209483|93113	-3039|-100451|-657296|-775775|-809663|-810381|-845599|-961969	394|-97018|-653863|-772342|-806230|-806948|-842166|-958536	Nrxn1
chr17	NM_177284	90432984	91492142	-	8	25570|25571|25572|25573|25574|25575|25576|25577	in.transcript|in.transcript|in.transcript|in.transcript|in.transcript|in.transcript|in.transcript|in.transcript	3UTR:exon.21|intron.19|intron.6|intron.4|intron.4|intron.4|intron.4|intron.2	3UTR	1056119|958707|401862|283383|249495|248777|213559|97189	1052043|954631|397786|279307|245419|244701|209483|93113	-3039|-100451|-657296|-775775|-809663|-810381|-845599|-961969	394|-97018|-653863|-772342|-806230|-806948|-842166|-958536	Nrxn1
chr18	NM_028866	31963711	32068640	+	4	26029|26030|26031|26032	in.transcript|in.transcript|in.transcript|in.transcript	intron.7|intron.7|exon.9|3UTR:exon.22	3UTR	49952|56993|75653|103399	26724|33765|52425|80171	-54977|-47936|-29276|-1530	-52986|-45945|-27285|461	Wdr33
chr18	NM_011946	32322743	32396405	+	2	26040|26041	5Distal|in.transcript	|3UTR:exon.17	3UTR	-3127|72312	-32005|43434	-76789|-1350	-68386|7053	Map3k2
chr18	NM_029669	35830759	35862798	-	4	26170|26171|26172|26173	3Distal|in.transcript|in.transcript|in.transcript	|3UTR:exon.8|intron.3|intron.3	3UTR	38308|31646|13428|6293	38229|31567|13349|6214	6269|-393|-18611|-25746	10283|3621|-14597|-21732	Dnajc18
chr18	NM_001033168	35886643	35890523	+	2	26174|26175	5Distal|in.transcript	|3UTR:exon.2	3UTR	-9037|3491	-9136|3392	-12917|-389	-10896|1632	1700066B19Rik
chr18	NM_033584	37821599	38001524	+	13	26275|26276|26277|26278|26279|26280|26281|26282|26283|26284|26285|26286|26287	in.transcript|in.transcript|in.transcript|in.transcript|in.transcript|in.transcript|in.transcript|in.transcript|in.transcript|in.transcript|in.transcript|in.transcript|in.transcript	intron.1|intron.1|intron.1|intron.1|intron.1|intron.1|intron.1|intron.1|intron.1|intron.1|intron.2|intron.3|3UTR:exon.4	3UTR	54229|85193|94207|109733|122521|123136|124310|137108|139067|160790|164596|173874|178850	54229|85193|94207|109733|122521|123136|124310|137108|139067|160790|164596|173874|178850	-125696|-94732|-85718|-70192|-57404|-56789|-55615|-42817|-40858|-19135|-15329|-6051|-1075	-123955|-92991|-83977|-68451|-55663|-55048|-53874|-41076|-39117|-17394|-13588|-4310|666	Pcdhga1
chr18	NM_033585	37828759	38001524	+	13	26275|26276|26277|26278|26279|26280|26281|26282|26283|26284|26285|26286|26287	in.transcript|in.transcript|in.transcript|in.transcript|in.transcript|in.transcript|in.transcript|in.transcript|in.transcript|in.transcript|in.transcript|in.transcript|in.transcript	intron.1|intron.1|intron.1|intron.1|intron.1|intron.1|intron.1|intron.1|intron.1|intron.1|intron.2|intron.3|3UTR:exon.4	3UTR	47069|78033|87047|102573|115361|115976|117150|129948|131907|153630|157436|166714|171690	47069|78033|87047|102573|115361|115976|117150|129948|131907|153630|157436|166714|171690	-125696|-94732|-85718|-70192|-57404|-56789|-55615|-42817|-40858|-19135|-15329|-6051|-1075	-123955|-92991|-83977|-68451|-55663|-55048|-53874|-41076|-39117|-17394|-13588|-4310|666	Pcdhga2
chr18	NM_033586	37833989	38001526	+	13	26275|26276|26277|26278|26279|26280|26281|26282|26283|26284|26285|26286|26287	in.transcript|in.transcript|in.transcript|in.transcript|in.transcript|in.transcript|in.transcript|in.transcript|in.transcript|in.transcript|in.transcript|in.transcript|in.transcript	intron.1|intron.1|intron.1|intron.1|intron.1|intron.1|intron.1|intron.1|intron.1|intron.1|intron.2|intron.3|3UTR:exon.4	3UTR	41839|72803|81817|97343|110131|110746|111920|124718|126677|148400|152206|161484|166460	41678|72642|81656|97182|109970|110585|111759|124557|126516|148239|152045|161323|166299	-125698|-94734|-85720|-70194|-57406|-56791|-55617|-42819|-40860|-19137|-15331|-6053|-1077	-123955|-92991|-83977|-68451|-55663|-55048|-53874|-41076|-39117|-17394|-13588|-4310|666	Pcdhga3
chr18	NM_033574	37840112	38001524	+	13	26275|26276|26277|26278|26279|26280|26281|26282|26283|26284|26285|26286|26287	in.transcript|in.transcript|in.transcript|in.transcript|in.transcript|in.transcript|in.transcript|in.transcript|in.transcript|in.transcript|in.transcript|in.transcript|in.transcript	intron.1|intron.1|intron.1|intron.1|intron.1|intron.1|intron.1|intron.1|intron.1|intron.1|intron.2|intron.3|3UTR:exon.4	3UTR	35716|66680|75694|91220|104008|104623|105797|118595|120554|142277|146083|155361|160337	35716|66680|75694|91220|104008|104623|105797|118595|120554|142277|146083|155361|160337	-125696|-94732|-85718|-70192|-57404|-56789|-55615|-42817|-40858|-19135|-15329|-6051|-1075	-123955|-92991|-83977|-68451|-55663|-55048|-53874|-41076|-39117|-17394|-13588|-4310|666	Pcdhgb1
chr18	NM_033587	37845054	38001524	+	13	26275|26276|26277|26278|26279|26280|26281|26282|26283|26284|26285|26286|26287	in.transcript|in.transcript|in.transcript|in.transcript|in.transcript|in.transcript|in.transcript|in.transcript|in.transcript|in.transcript|in.transcript|in.transcript|in.transcript	intron.1|intron.1|intron.1|intron.1|intron.1|intron.1|intron.1|intron.1|intron.1|intron.1|intron.2|intron.3|3UTR:exon.4	3UTR	30774|61738|70752|86278|99066|99681|100855|113653|115612|137335|141141|150419|155395	30774|61738|70752|86278|99066|99681|100855|113653|115612|137335|141141|150419|155395	-125696|-94732|-85718|-70192|-57404|-56789|-55615|-42817|-40858|-19135|-15329|-6051|-1075	-123955|-92991|-83977|-68451|-55663|-55048|-53874|-41076|-39117|-17394|-13588|-4310|666	Pcdhga4
chr18	NM_033575	37849513	38001526	+	13	26275|26276|26277|26278|26279|26280|26281|26282|26283|26284|26285|26286|26287	in.transcript|in.transcript|in.transcript|in.transcript|in.transcript|in.transcript|in.transcript|in.transcript|in.transcript|in.transcript|in.transcript|in.transcript|in.transcript	intron.1|intron.1|intron.1|intron.1|intron.1|intron.1|intron.1|intron.1|intron.1|intron.1|intron.2|intron.3|3UTR:exon.4	3UTR	26315|57279|66293|81819|94607|95222|96396|109194|111153|132876|136682|145960|150936	26216|57180|66194|81720|94508|95123|96297|109095|111054|132777|136583|145861|150837	-125698|-94734|-85720|-70194|-57406|-56791|-55617|-42819|-40860|-19137|-15331|-6053|-1077	-123955|-92991|-83977|-68451|-55663|-55048|-53874|-41076|-39117|-17394|-13588|-4310|666	Pcdhgb2
chr18	NM_033588	37854155	38001524	+	13	26275|26276|26277|26278|26279|26280|26281|26282|26283|26284|26285|26286|26287	in.transcript|in.transcript|in.transcript|in.transcript|in.transcript|in.transcript|in.transcript|in.transcript|in.transcript|in.transcript|in.transcript|in.transcript|in.transcript	intron.1|intron.1|intron.1|intron.1|intron.1|intron.1|intron.1|intron.1|intron.1|intron.1|intron.2|intron.3|3UTR:exon.4	3UTR	21673|52637|61651|77177|89965|90580|91754|104552|106511|128234|132040|141318|146294	21673|52637|61651|77177|89965|90580|91754|104552|106511|128234|132040|141318|146294	-125696|-94732|-85718|-70192|-57404|-56789|-55615|-42817|-40858|-19135|-15329|-6051|-1075	-123955|-92991|-83977|-68451|-55663|-55048|-53874|-41076|-39117|-17394|-13588|-4310|666	Pcdhga5
chr18	NM_033589	37866883	38001524	+	13	26275|26276|26277|26278|26279|26280|26281|26282|26283|26284|26285|26286|26287	in.transcript|in.transcript|in.transcript|in.transcript|in.transcript|in.transcript|in.transcript|in.transcript|in.transcript|in.transcript|in.transcript|in.transcript|in.transcript	intron.1|intron.1|intron.1|intron.1|intron.1|intron.1|intron.1|intron.1|intron.1|intron.1|intron.2|intron.3|3UTR:exon.4	3UTR	8945|39909|48923|64449|77237|77852|79026|91824|93783|115506|119312|128590|133566	8945|39909|48923|64449|77237|77852|79026|91824|93783|115506|119312|128590|133566	-125696|-94732|-85718|-70192|-57404|-56789|-55615|-42817|-40858|-19135|-15329|-6051|-1075	-123955|-92991|-83977|-68451|-55663|-55048|-53874|-41076|-39117|-17394|-13588|-4310|666	Pcdhga6
chr18	NM_033590	37874488	38001526	+	13	26275|26276|26277|26278|26279|26280|26281|26282|26283|26284|26285|26286|26287	in.transcript|in.transcript|in.transcript|in.transcript|in.transcript|in.transcript|in.transcript|in.transcript|in.transcript|in.transcript|in.transcript|in.transcript|in.transcript	exon.1|intron.1|intron.1|intron.1|intron.1|intron.1|intron.1|intron.1|intron.1|intron.1|intron.2|intron.3|3UTR:exon.4	3UTR	1340|32304|41318|56844|69632|70247|71421|84219|86178|107901|111707|120985|125961	1232|32196|41210|56736|69524|70139|71313|84111|86070|107793|111599|120877|125853	-125698|-94734|-85720|-70194|-57406|-56791|-55617|-42819|-40860|-19137|-15331|-6053|-1077	-123955|-92991|-83977|-68451|-55663|-55048|-53874|-41076|-39117|-17394|-13588|-4310|666	Pcdhga7
chr18	NM_033576	37880208	38001524	+	13	26275|26276|26277|26278|26279|26280|26281|26282|26283|26284|26285|26286|26287	5Distal|in.transcript|in.transcript|in.transcript|in.transcript|in.transcript|in.transcript|in.transcript|in.transcript|in.transcript|in.transcript|in.transcript|in.transcript	|intron.1|intron.1|intron.1|intron.1|intron.1|intron.1|intron.1|intron.1|intron.1|intron.2|intron.3|3UTR:exon.4	3UTR	-4380|26584|35598|51124|63912|64527|65701|78499|80458|102181|105987|115265|120241	-4380|26584|35598|51124|63912|64527|65701|78499|80458|102181|105987|115265|120241	-125696|-94732|-85718|-70192|-57404|-56789|-55615|-42817|-40858|-19135|-15329|-6051|-1075	-123955|-92991|-83977|-68451|-55663|-55048|-53874|-41076|-39117|-17394|-13588|-4310|666	Pcdhgb4
chr18	NM_033591	37885360	38001526	+	13	26275|26276|26277|26278|26279|26280|26281|26282|26283|26284|26285|26286|26287	5Distal|in.transcript|in.transcript|in.transcript|in.transcript|in.transcript|in.transcript|in.transcript|in.transcript|in.transcript|in.transcript|in.transcript|in.transcript	|intron.1|intron.1|intron.1|intron.1|intron.1|intron.1|intron.1|intron.1|intron.1|intron.2|intron.3|3UTR:exon.4	3UTR	-9532|21432|30446|45972|58760|59375|60549|73347|75306|97029|100835|110113|115089	-9719|21245|30259|45785|58573|59188|60362|73160|75119|96842|100648|109926|114902	-125698|-94734|-85720|-70194|-57406|-56791|-55617|-42819|-40860|-19137|-15331|-6053|-1077	-123955|-92991|-83977|-68451|-55663|-55048|-53874|-41076|-39117|-17394|-13588|-4310|666	Pcdhga8
chr18	NM_033577	37890808	38001524	+	12	26276|26277|26278|26279|26280|26281|26282|26283|26284|26285|26286|26287	in.transcript|in.transcript|in.transcript|in.transcript|in.transcript|in.transcript|in.transcript|in.transcript|in.transcript|in.transcript|in.transcript|in.transcript	intron.1|intron.1|intron.1|intron.1|intron.1|intron.1|intron.1|intron.1|intron.1|intron.2|intron.3|3UTR:exon.4	3UTR	15984|24998|40524|53312|53927|55101|67899|69858|91581|95387|104665|109641	15984|24998|40524|53312|53927|55101|67899|69858|91581|95387|104665|109641	-94732|-85718|-70192|-57404|-56789|-55615|-42817|-40858|-19135|-15329|-6051|-1075	-92991|-83977|-68451|-55663|-55048|-53874|-41076|-39117|-17394|-13588|-4310|666	Pcdhgb5
chr18	NM_033592	37896590	38001517	+	12	26276|26277|26278|26279|26280|26281|26282|26283|26284|26285|26286|26287	in.transcript|in.transcript|in.transcript|in.transcript|in.transcript|in.transcript|in.transcript|in.transcript|in.transcript|in.transcript|in.transcript|in.transcript	intron.1|intron.1|intron.1|intron.1|intron.1|intron.1|intron.1|intron.1|intron.1|intron.2|intron.3|3UTR:exon.4	3UTR	10202|19216|34742|47530|48145|49319|62117|64076|85799|89605|98883|103859	10018|19032|34558|47346|47961|49135|61933|63892|85615|89421|98699|103675	-94725|-85711|-70185|-57397|-56782|-55608|-42810|-40851|-19128|-15322|-6044|-1068	-92991|-83977|-68451|-55663|-55048|-53874|-41076|-39117|-17394|-13588|-4310|666	Pcdhga9
chr18	NM_033578	37901748	38001526	+	12	26276|26277|26278|26279|26280|26281|26282|26283|26284|26285|26286|26287	in.transcript|in.transcript|in.transcript|in.transcript|in.transcript|in.transcript|in.transcript|in.transcript|in.transcript|in.transcript|in.transcript|in.transcript	intron.1|intron.1|intron.1|intron.1|intron.1|intron.1|intron.1|intron.1|intron.1|intron.2|intron.3|3UTR:exon.4	3UTR	5044|14058|29584|42372|42987|44161|56959|58918|80641|84447|93725|98701	4897|13911|29437|42225|42840|44014|56812|58771|80494|84300|93578|98554	-94734|-85720|-70194|-57406|-56791|-55617|-42819|-40860|-19137|-15331|-6053|-1077	-92991|-83977|-68451|-55663|-55048|-53874|-41076|-39117|-17394|-13588|-4310|666	Pcdhgb6
chr18	NM_033579	37911433	38001524	+	12	26276|26277|26278|26279|26280|26281|26282|26283|26284|26285|26286|26287	5Distal|in.transcript|in.transcript|in.transcript|in.transcript|in.transcript|in.transcript|in.transcript|in.transcript|in.transcript|in.transcript|in.transcript	|intron.1|intron.1|intron.1|intron.1|intron.1|intron.1|intron.1|intron.1|intron.2|intron.3|3UTR:exon.4	3UTR	-4641|4373|19899|32687|33302|34476|47274|49233|70956|74762|84040|89016	-4641|4373|19899|32687|33302|34476|47274|49233|70956|74762|84040|89016	-94732|-85718|-70192|-57404|-56789|-55615|-42817|-40858|-19135|-15329|-6051|-1075	-92991|-83977|-68451|-55663|-55048|-53874|-41076|-39117|-17394|-13588|-4310|666	Pcdhgb7
chr18	NM_033580	37921455	38001524	+	11	26277|26278|26279|26280|26281|26282|26283|26284|26285|26286|26287	5Distal|in.transcript|in.transcript|in.transcript|in.transcript|in.transcript|in.transcript|in.transcript|in.transcript|in.transcript|in.transcript	|intron.1|intron.1|intron.1|intron.1|intron.1|intron.1|intron.1|intron.2|intron.3|3UTR:exon.4	3UTR	-5649|9877|22665|23280|24454|37252|39211|60934|64740|74018|78994	-5727|9799|22587|23202|24376|37174|39133|60856|64662|73940|78916	-85718|-70192|-57404|-56789|-55615|-42817|-40858|-19135|-15329|-6051|-1075	-83977|-68451|-55663|-55048|-53874|-41076|-39117|-17394|-13588|-4310|666	Pcdhgb8
chr18	NM_033595	37925234	38001526	+	11	26277|26278|26279|26280|26281|26282|26283|26284|26285|26286|26287	5Distal|in.transcript|in.transcript|in.transcript|in.transcript|in.transcript|in.transcript|in.transcript|in.transcript|in.transcript|in.transcript	|intron.1|intron.1|intron.1|intron.1|intron.1|intron.1|intron.1|intron.2|intron.3|3UTR:exon.4	3UTR	-9428|6098|18886|19501|20675|33473|35432|57155|60961|70239|75215	-9965|5561|18349|18964|20138|32936|34895|56618|60424|69702|74678	-85720|-70194|-57406|-56791|-55617|-42819|-40860|-19137|-15331|-6053|-1077	-83977|-68451|-55663|-55048|-53874|-41076|-39117|-17394|-13588|-4310|666	Pcdhga12
chr18	NM_033581	37966064	38001526	+	6	26282|26283|26284|26285|26286|26287	5Distal|5Distal|in.transcript|in.transcript|in.transcript|in.transcript	||intron.1|intron.2|intron.3|3UTR:exon.4	3UTR	-7357|-5398|16325|20131|29409|34385	-7495|-5536|16187|19993|29271|34247	-42819|-40860|-19137|-15331|-6053|-1077	-41076|-39117|-17394|-13588|-4310|666	Pcdhgc3
chr18	NM_033582	37974733	38001526	+	4	26284|26285|26286|26287	in.transcript|in.transcript|in.transcript|in.transcript	intron.1|intron.2|intron.3|3UTR:exon.4	3UTR	7656|11462|20740|25716	7202|11008|20286|25262	-19137|-15331|-6053|-1077	-17394|-13588|-4310|666	Pcdhgc4
chr18	NM_033583	37979200	38001526	+	4	26284|26285|26286|26287	in.transcript|in.transcript|in.transcript|in.transcript	intron.1|intron.2|intron.3|3UTR:exon.4	3UTR	3189|6995|16273|21249	3060|6866|16144|21120	-19137|-15331|-6053|-1077	-17394|-13588|-4310|666	Pcdhgc5
chr18	NM_177340	60753644	60783959	-	4	26613|26614|26615|26616	in.transcript|in.transcript|in.transcript|in.transcript	3UTR:exon.3|3UTR:exon.3|exon.3|exon.2	3UTR	29339|29010|28448|21360	9189|8860|8298|1210	-976|-1305|-1867|-8955	860|531|-31|-7119	Synpo
chr18	NM_053255	73894692	73914133	-	1	26951	in.transcript	3UTR:exon.4	3UTR	19355	12199	-86	3710	Elac1
chr19	NM_011750	6363690	6378038	+	5	27568|27569|27570|27571|27572	in.transcript|in.transcript|in.transcript|in.transcript|3Distal	exon.10|intron.12|intron.12|3UTR:exon.13|	3UTR	10320|12056|12568|14153|19957	9922|11658|12170|13755|19559	-4028|-2292|-1780|-195|5609	-2350|-614|-102|1483|7287	Sf1
chr19	NM_001110791	6363690	6378038	+	5	27568|27569|27570|27571|27572	in.transcript|in.transcript|in.transcript|in.transcript|3Distal	exon.10|exon.13|3UTR:exon.13|3UTR:exon.13|	3UTR	10320|12056|12568|14153|19957	9922|11658|12170|13755|19559	-4028|-2292|-1780|-195|5609	-1985|-249|263|1848|7652	Sf1
chr19	NM_201411	7166502	7180219	-	4	27649|27650|27651|27652	3Distal|3Distal|in.transcript|in.transcript	||3UTR:exon.2|exon.2	3UTR	20240|18446|11442|9779	11691|9897|2893|1230	6523|4729|-2275|-3938	9667|7873|869|-794	Flrt1
chr19	NM_008023	16946806	16948320	-	1	27860	in.transcript	3UTR:exon.1	3UTR	1478	1288	-36	2	Foxb2
chr19	NM_013468	36186455	36194334	-	2	28210|28211	in.transcript|in.transcript	3UTR:exon.9|exon.8	3UTR	7637|4839	7574|4776	-242|-3040	500|-2298	Ankrd1
chr19	NM_031156	37343231	37405103	-	7	28249|28250|28251|28252|28253|28254|28255	in.transcript|in.transcript|in.transcript|in.transcript|in.transcript|in.transcript|in.transcript	3UTR:exon.24|intron.16|intron.16|exon.14|intron.5|intron.3|intron.3	3UTR	61256|44674|44217|39875|15448|6774|6457	61256|44674|44217|39875|15448|6774|6457	-616|-17198|-17655|-21997|-46424|-55098|-55415	1385|-15197|-15654|-19996|-44423|-53097|-53414	Ide
chr19	NM_198108	42149429	42160860	-	2	28404|28405	in.transcript|5Distal	3UTR:exon.5|	3UTR	10292|-7473	2472|-15293	-1139|-18904	29|-17736	Morn4
chr19	NM_144874	43807744	43827490	-	1	28476	in.transcript	3UTR:exon.9	3UTR	18509	18420	-1237	2230	Cox15
chr19	NM_001162410	44147824	44181967	-	1	28490	in.transcript	3UTR:intron.20	3UTR	32370	32285	-1773	355	Chuk
chr19	NM_021901	45225205	45231432	+	5	28581|28582|28583|28584|28585	5Distal|5Distal|in.transcript|in.transcript|3Distal	||exon.3|3UTR:exon.3|	3UTR	-6826|-3805|5188|5994|15769	-7027|-4006|4987|5793|15568	-13053|-10032|-1039|-233|9542	-12227|-9206|-213|593|10368	Tlx1
chr19	NM_015752	46471408	46561150	+	5	28658|28659|28660|28661|28662	in.transcript|in.transcript|in.transcript|in.transcript|3Distal	intron.8|intron.8|intron.10|3UTR:exon.12|	3UTR	73420|73971|82106|89161|93874	73235|73786|81921|88976|93689	-16322|-15771|-7636|-581|4132	-15606|-15055|-6920|135|4848	Sufu
chr19	NM_001025391	46471408	46561150	+	5	28658|28659|28660|28661|28662	in.transcript|in.transcript|in.transcript|in.transcript|3Distal	intron.8|intron.8|intron.10|3UTR:exon.12|	3UTR	73420|73971|82106|89161|93874	73235|73786|81921|88976|93689	-16322|-15771|-7636|-581|4132	-15606|-15055|-6920|135|4848	Sufu
chr19	NM_146099	46673641	46731874	+	6	28672|28673|28674|28675|28676|28677	5Distal|in.transcript|in.transcript|in.transcript|in.transcript|in.transcript	|intron.1|intron.1|intron.1|intron.1|3UTR:exon.4	3UTR	-9439|7671|22781|25489|42744|57195	-9519|7591|22701|25409|42664|57115	-67672|-50562|-35452|-32744|-15489|-1038	-65007|-47897|-32787|-30079|-12824|1627	D19Wsu162e
chr19	NR_028353	46961321	47036841	-	4	28696|28697|28698|28699	in.transcript|in.transcript|in.transcript|in.transcript	3UTR:exon.19|3UTR:intron.3|3UTR:intron.3|3UTR:intron.1	3UTR	74382|47074|46462|4722	74382|47074|46462|4722	-1138|-28446|-29058|-70798	74383|47075|46463|4723	Nt5c2
chr19	NM_001164365	46961321	47044057	-	5	28696|28697|28698|28699|28700	in.transcript|in.transcript|in.transcript|in.transcript|5Distal	3UTR:exon.18|intron.3|intron.3|intron.1|	3UTR	81598|54290|53678|11938|-6554	81505|54197|53585|11845|-6647	-1138|-28446|-29058|-70798|-89290	849|-26459|-27071|-68811|-87303	Nt5c2
chr19	NR_028427	53515702	53539286	-	5	28806|28807|28808|28809|28810	3Distal|in.transcript|in.transcript|in.transcript|in.transcript	|3UTR:intron.5|3UTR:exon.5|3UTR:intron.2|3UTR:intron.2	3UTR	27333|15883|15363|10902|4130	27333|15883|15363|10902|4130	3749|-7701|-8221|-12682|-19454	27334|15884|15364|10903|4131	5830416P10Rik
chr19	NM_001081076	55272591	55315726	-	3	28839|28840|28841	in.transcript|in.transcript|in.transcript	3UTR:exon.21|intron.12|intron.1	3UTR	42700|22713|1442	42700|22713|1442	-435|-20422|-41693	148|-19839|-41110	Gucy2g
chr19	NM_007419	56796862	56799352	+	2	28890|28891	in.transcript|3Distal	3UTR:exon.1|	3UTR	2031|6587	2031|6587	-459|4097	631|5187	Adrb1
chr19	NM_178688	57107754	57290522	-	19	28898|28899|28900|28901|28902|28903|28904|28905|28906|28907|28908|28909|28910|28911|28912|28913|28914|28915|28916	3Distal|in.transcript|in.transcript|in.transcript|in.transcript|in.transcript|in.transcript|in.transcript|in.transcript|in.transcript|in.transcript|in.transcript|in.transcript|in.transcript|in.transcript|in.transcript|in.transcript|in.transcript|in.transcript	|3UTR:exon.25|intron.6|intron.6|intron.6|intron.6|intron.6|intron.6|intron.6|intron.6|intron.4|intron.2|intron.1|intron.1|intron.1|intron.1|intron.1|intron.1|intron.1	3UTR	189338|180021|131115|117041|100728|100167|98927|87297|86459|86105|73949|53209|42315|33816|28332|22697|18448|15384|11624	189263|179946|131040|116966|100653|100092|98852|87222|86384|86030|73874|53134|42240|33741|28257|22622|18373|15309|11549	6570|-2747|-51653|-65727|-82040|-82601|-83841|-95471|-96309|-96663|-108819|-129559|-140453|-148952|-154436|-160071|-164320|-167384|-171144	10530|1213|-47693|-61767|-78080|-78641|-79881|-91511|-92349|-92703|-104859|-125599|-136493|-144992|-150476|-156111|-160360|-163424|-167184	Ablim1
chr19	NM_207261	59294138	59311860	+	1	28971	in.transcript	3UTR:exon.3	3UTR	16132	16046	-1590	171	Kcnk18
chr2	NM_026045	4543213	4573132	-	1	29025	in.transcript	3UTR:exon.10	3UTR	28541	28436	-1378	901	Prpf18
chr2	NM_001110228	6460744	6806042	-	3	29111|29112|29113	in.transcript|in.transcript|in.transcript	3UTR:exon.14|intron.2|intron.1	3UTR	339376|181272|133703	339338|181234|133665	-5922|-164026|-211595	1466|-156638|-204207	Cugbp2
chr2	NM_010160	6460744	6806042	-	3	29111|29112|29113	in.transcript|in.transcript|in.transcript	3UTR:exon.12|intron.2|intron.1	3UTR	339376|181272|133703	339338|181234|133665	-5922|-164026|-211595	1466|-156638|-204207	Cugbp2
chr2	NM_001160293	6460744	6806042	-	3	29111|29112|29113	in.transcript|in.transcript|in.transcript	3UTR:exon.14|intron.2|intron.1	3UTR	339376|181272|133703	339338|181234|133665	-5922|-164026|-211595	1466|-156638|-204207	Cugbp2
chr2	NM_001110230	6460744	7002348	-	3	29111|29112|29113	in.transcript|in.transcript|in.transcript	3UTR:exon.15|intron.3|intron.2	3UTR	535682|377578|330009	535539|377435|329866	-5922|-164026|-211595	1466|-156638|-204207	Cugbp2
chr2	NM_001110229	6460744	7002348	-	3	29111|29112|29113	in.transcript|in.transcript|in.transcript	3UTR:exon.15|intron.3|intron.2	3UTR	535682|377578|330009	535539|377435|329866	-5922|-164026|-211595	1466|-156638|-204207	Cugbp2
chr2	NM_001160292	6460744	7002348	-	3	29111|29112|29113	in.transcript|in.transcript|in.transcript	3UTR:exon.14|intron.3|intron.2	3UTR	535682|377578|330009	535539|377435|329866	-5922|-164026|-211595	1466|-156638|-204207	Cugbp2
chr2	NR_028376	17946818	17959368	-	6	29276|29277|29278|29279|29280|29281	3Distal|in.transcript|in.transcript|in.transcript|5Distal|5Distal	|3UTR:exon.2|3UTR:exon.2|3UTR:intron.1||	3UTR	20314|10965|9779|5499|-2389|-2803	20314|10965|9779|5499|-2389|-2803	7764|-1585|-2771|-7051|-14939|-15353	20315|10966|9780|5500|-2388|-2802	A930004D18Rik
chr2	NM_001037098	25911056	25947916	-	8	29458|29459|29460|29461|29462|29463|29464|29465	3Distal|in.transcript|in.transcript|in.transcript|in.transcript|in.transcript|5Distal|5Distal	|3UTR:exon.6|intron.2|intron.2|intron.2|intron.2||	3UTR	39260|36706|24327|16140|15062|12694|-5567|-6027	37286|34732|22353|14166|13088|10720|-7541|-8001	2400|-154|-12533|-20720|-21798|-24166|-42427|-42887	6826|4272|-8107|-16294|-17372|-19740|-38001|-38461	Nacc2
chr2	NR_029460	29100636	29108513	-	6	29593|29594|29595|29596|29597|29598	3Distal|in.transcript|in.transcript|in.transcript|in.transcript|5Distal	|3UTR:exon.2|3UTR:exon.2|3UTR:exon.2|3UTR:exon.2|	3UTR	14742|7674|6977|6130|5063|-4424	14742|7674|6977|6130|5063|-4424	6865|-203|-900|-1747|-2814|-12301	14743|7675|6978|6131|5064|-4423	6530402F18Rik
chr2	NM_022415	30744992	30758817	-	7	29733|29734|29735|29736|29737|29738|29739	3Distal|3Distal|in.transcript|in.transcript|in.transcript|5Distal|5Distal	||3UTR:exon.3|intron.2|intron.1||	3UTR	21800|18355|12199|9178|1563|-2720|-3580	21721|18276|12120|9099|1484|-2799|-3659	7975|4530|-1626|-4647|-12262|-16545|-17405	11080|7635|1479|-1542|-9157|-13440|-14300	Ptges
chr2	NM_133673	30808521	30814535	+	3	29748|29749|29750	in.transcript|3Distal|3Distal	3UTR:exon.5||	3UTR	5753|7037|10040	5729|7013|10016	-261|1023|4026	1701|2985|5988	Tor1b
chr2	NM_001005343	73109983	73113826	+	3	30568|30569|30570	in.transcript|in.transcript|3Distal	intron.1|3UTR:exon.2|	3UTR	1129|2856|5761	984|2711|5616	-2714|-987|1918	-1503|224|3129	Sp9
chr2	NM_001113399	77248689	77541329	-	7	30690|30691|30692|30693|30694|30695|30696	in.transcript|in.transcript|in.transcript|in.transcript|in.transcript|in.transcript|in.transcript	3UTR:exon.8|intron.4|intron.1|intron.1|intron.1|intron.1|intron.1	3UTR	291412|285787|196767|194941|159709|116681|116452	291220|285595|196575|194749|159517|116489|116260	-1228|-6853|-95873|-97699|-132931|-175959|-176188	65|-5560|-94580|-96406|-131638|-174666|-174895	Zfp385b
chr2	NM_007442	93482591	93518093	+	2	30957|30958	in.transcript|in.transcript	intron.2|3UTR:exon.5	3UTR	4583|35272	4358|35047	-30919|-230	-30544|145	Alx4
chr2	NM_001033347	103983232	104250491	-	10	31077|31078|31079|31080|31081|31082|31083|31084|31085|31086	3Distal|3Distal|in.transcript|in.transcript|in.transcript|in.transcript|in.transcript|in.transcript|in.transcript|in.transcript	||3UTR:exon.21|intron.16|intron.14|intron.1|intron.1|intron.1|intron.1|intron.1	3UTR	277152|270549|264133|228665|206861|138444|84715|38387|37938|30721	276981|270378|263962|228494|206690|138273|84544|38216|37767|30550	9893|3290|-3126|-38594|-60398|-128815|-182544|-228872|-229321|-236538	15599|8996|2580|-32888|-54692|-123109|-176838|-223166|-223615|-230832	D430041D05Rik
chr2	NR_015462	104916695	104966667	-	4	31106|31107|31108|31109	in.transcript|in.transcript|5Distal|5Distal	3UTR:intron.5|3UTR:exon.2||	3UTR	44182|25782|-7924|-8193	44182|25782|-7924|-8193	-5790|-24190|-57896|-58165	44183|25783|-7923|-8192	AI314831
chr2	NR_002867	105376237	105510487	-	4	31118|31119|31120|31121	in.transcript|in.transcript|5Distal|5Distal	3UTR:intron.1|3UTR:intron.1||	3UTR	53707|10204|-5230|-7405	53707|10204|-5230|-7405	-80543|-124046|-139480|-141655	53708|10205|-5229|-7404	Pax6os1
chr2	NM_001081971	118524839	118529699	-	1	31276	in.transcript	3UTR:exon.1	3UTR	3244	2719	-1616	1547	Gm1337
chr2	NR_027618	120142202	120178869	-	3	31352|31353|31354	in.transcript|in.transcript|5Distal	3UTR:exon.23|3UTR:intron.7|	3UTR	32185|10067|-9640	32185|10067|-9640	-4482|-26600|-46307	32186|10068|-9639	Vps39
chr2	NR_028589	128124399	128255087	-	4	31531|31532|31533|31534	in.transcript|in.transcript|in.transcript|5Distal	3UTR:intron.2|3UTR:intron.2|3UTR:intron.2|	3UTR	115576|115162|100720|-5045	115576|115162|100720|-5045	-15112|-15526|-29968|-135733	115577|115163|100721|-5044	Gm14005
chr2	NR_028590	128142036	128255087	-	4	31531|31532|31533|31534	3Distal|3Distal|in.transcript|5Distal	||3UTR:intron.2|	3UTR	115576|115162|100720|-5045	115576|115162|100720|-5045	2525|2111|-12331|-118096	115577|115163|100721|-5044	Gm14005
chr2	NM_025395	128955436	128959845	+	2	31555|31556	5Distal|in.transcript	|3UTR:exon.4	3UTR	-8734|4284	-8890|4128	-13143|-125	-12332|686	Chchd5
chr2	NM_023043	131776597	131781866	+	2	31659|31660	in.transcript|3Distal	3UTR:exon.2|	3UTR	4130|7269	1975|5114	-1139|2000	1436|4575	Prnd
chr2	NM_001126338	131776597	131781866	+	2	31659|31660	in.transcript|3Distal	3UTR:exon.3|	3UTR	4130|7269	1975|5114	-1139|2000	1436|4575	Prnd
chr2	NM_025314	144425689	144594483	+	4	31827|31828|31829|31830	5Distal|in.transcript|in.transcript|in.transcript	|intron.4|3UTR:intron.5|3UTR:intron.5	3UTR	-5931|115402|158214|159585	-6027|115306|158118|159489	-174725|-53392|-10580|-9209	-153031|-31698|11114|12485	Dtd1
chr2	NM_172118	156601200	156607393	+	3	32272|32273|32274	in.transcript|3Distal|3Distal	3UTR:exon.4||	3UTR	5763|6499|6923	2682|3418|3842	-430|306|730	65|801|1225	Myl9
chr2	NM_008489	158132229	158158588	+	2	32370|32371	5Distal|in.transcript	|3UTR:exon.15	3UTR	-8770|25661	-8947|25484	-35129|-698	-34227|204	Lbp
chr2	NM_009508	158436494	158441483	+	4	32387|32388|32389|32390	5Distal|in.transcript|3Distal|3Distal	|3UTR:exon.2||	3UTR	-9262|4620|5724|14005	-9746|4136|5240|13521	-14251|-369|735|9016	-13508|374|1478|9759	Slc32a1
chr2	NR_027970	163319542	163367457	-	2	32492|32493	in.transcript|in.transcript	3UTR:intron.1|3UTR:intron.1	3UTR	25084|24256	25084|24256	-22831|-23659	25085|24257	0610008F07Rik
chr2	NM_008261	163372924	163398643	+	1	32494	in.transcript	3UTR:exon.10	3UTR	25497	25380	-222	2594	Hnf4a
chr2	NM_054055	165230795	165298697	-	2	32608|32609	in.transcript|5Distal	3UTR:exon.13|	3UTR	67521|-9138	67485|-9174	-381|-77040	1004|-75655	Slc13a3
chr2	NM_027230	165609654	165710188	-	26	32621|32622|32623|32624|32625|32626|32627|32628|32629|32630|32631|32632|32633|32634|32635|32636|32637|32638|32639|32640|32641|32642|32643|32644|32645|32646	3Distal|in.transcript|in.transcript|in.transcript|in.transcript|in.transcript|in.transcript|in.transcript|in.transcript|in.transcript|in.transcript|in.transcript|in.transcript|in.transcript|in.transcript|in.transcript|in.transcript|in.transcript|in.transcript|in.transcript|in.transcript|in.transcript|in.transcript|5Distal|5Distal|5Distal	|3UTR:exon.24|intron.22|intron.22|intron.17|intron.15|intron.15|intron.15|intron.15|exon.15|intron.13|intron.13|intron.12|intron.11|intron.11|intron.11|intron.10|intron.2|intron.2|intron.2|intron.2|intron.1|intron.1|||	3UTR	101920|99583|94168|93464|79507|76670|75956|75325|74567|72078|67590|64212|59022|54174|53698|52811|50845|31484|27092|18202|11661|4759|4069|-2110|-2748|-9968	101853|99516|94101|93397|79440|76603|75889|75258|74500|72011|67523|64145|58955|54107|53631|52744|50778|31417|27025|18135|11594|4692|4002|-2177|-2815|-10035	1386|-951|-6366|-7070|-21027|-23864|-24578|-25209|-25967|-28456|-32944|-36322|-41512|-46360|-46836|-47723|-49689|-69050|-73442|-82332|-88873|-95775|-96465|-102644|-103282|-110502	2822|485|-4930|-5634|-19591|-22428|-23142|-23773|-24531|-27020|-31508|-34886|-40076|-44924|-45400|-46287|-48253|-67614|-72006|-80896|-87437|-94339|-95029|-101208|-101846|-109066	Zmynd8
chr2	NM_024199	172196503	172206586	+	1	33094	in.transcript	3UTR:exon.6	3UTR	9691	7733	-392	75	Cstf1
chr2	NR_002846	174106738	174120937	-	4	33221|33222|33223|33224	3Distal|3Distal|in.transcript|in.transcript	||3UTR:intron.2|3UTR:intron.1	3UTR	22112|21746|10434|7656	22112|21746|10434|7656	7913|7547|-3765|-6543	22113|21747|10435|7657	Nespas
chr2	NM_201618	174123360	174172243	+	4	33225|33226|33227|33228	in.transcript|in.transcript|in.transcript|in.transcript	3UTR:intron.1|3UTR:intron.1|3UTR:intron.1|3UTR:intron.2	3UTR	32783|33206|36262|37162	32602|33025|36081|36981	-16100|-15677|-12621|-11721	30425|30848|33904|34804	Gnas
chr2	NM_011805	180415764	180436805	-	7	33344|33345|33346|33347|33348|33349|33350	3Distal|in.transcript|in.transcript|5Distal|5Distal|5Distal|5Distal	|3UTR:exon.6|3UTR:exon.6||||	3UTR	21853|20697|20258|-2914|-6942|-7582|-9619	9406|8250|7811|-15361|-19389|-20029|-22066	812|-344|-783|-23955|-27983|-28623|-30660	3302|2146|1707|-21465|-25493|-26133|-28170	Dido1
chr3	NM_019483	54559504	54605179	+	5	34189|34190|34191|34192|34193	5Distal|in.transcript|in.transcript|in.transcript|3Distal	|intron.2|intron.2|3UTR:exon.6|	3UTR	-8383|27701|28358|42737|48300	-35162|922|1579|15958|21521	-54058|-17974|-17317|-2938|2625	-50302|-14218|-13561|818|6381	Smad9
chr3	NM_133231	54607037	54611713	-	2	34192|34193	3Distal|in.transcript	|3UTR:exon.3	3UTR	9472|3909	9356|3793	4796|-767	6146|583	Rfxap
chr3	NM_028808	59011814	59014804	-	1	34250	in.transcript	3UTR:exon.2	3UTR	1820	1293	-1170	280	P2ry13
chr3	NM_183222	87239704	87271446	+	1	34581	in.transcript	3UTR:exon.13	3UTR	31394	31291	-348	9340	Fcrl5
chr3	NM_001113238	87239704	87304600	+	4	34581|34582|34583|34584	in.transcript|in.transcript|in.transcript|3Distal	3UTR:intron.11|3UTR:intron.11|3UTR:intron.11|	3UTR	31394|42409|42969|65571	31291|42306|42866|65468	-33502|-22487|-21927|675	9340|20355|20915|43517	Fcrl5
chr3	NM_178696	88214420	88229061	-	2	34635|34636	3Distal|in.transcript	|3UTR:exon.4	3UTR	15058|14352	14690|13984	417|-289	2625|1919	Slc25a44
chr3	NM_001145876	88214420	88229061	-	2	34635|34636	3Distal|in.transcript	|3UTR:exon.4	3UTR	15058|14352	11044|10338	417|-289	2625|1919	Slc25a44
chr3	NM_001145877	88214420	88229061	-	2	34635|34636	3Distal|in.transcript	|3UTR:exon.3	3UTR	15058|14352	14690|13984	417|-289	2812|2106	Slc25a44
chr3	NR_027357	88214420	88229061	-	2	34635|34636	3Distal|in.transcript	|3UTR:exon.4	3UTR	15058|14352	15058|14352	417|-289	15059|14353	Slc25a44
chr3	NM_008508	91884193	91887064	-	1	34832	in.transcript	3UTR:exon.2	3UTR	2632	1467	-239	7	Lor
chr3	NM_017395	94758937	94765483	+	2	34866|34867	in.transcript|in.transcript	3UTR:exon.9|3UTR:exon.9	3UTR	5016|5479	4997|5460	-1530|-1067	663|1126	Rfx5
chr3	NR_015490	95190381	95206763	-	1	34906	in.transcript	3UTR:intron.1	3UTR	15629	15629	-753	15630	4930558C23Rik
chr3	NM_001025614	95908450	95965052	+	2	34969|34970	in.transcript|in.transcript	3UTR:exon.12|3UTR:exon.12	3UTR	51595|56427	19582|24414	-5007|-175	154|4986	Otud7b
chr3	NM_001025613	95908450	95965052	+	2	34969|34970	in.transcript|in.transcript	3UTR:exon.13|3UTR:exon.13	3UTR	51595|56427	19582|24414	-5007|-175	154|4986	Otud7b
chr3	NR_003619	96410585	96433742	-	3	35007|35008|35009	3Distal|in.transcript|5Distal	|3UTR:intron.1|	3UTR	31548|6406|-5591	31548|6406|-5591	8391|-16751|-28748	31549|6407|-5590	6330549D23Rik
chr3	NM_001081053	96449507	96468442	+	3	35010|35011|35012	in.transcript|3Distal|3Distal	3UTR:exon.30||	3UTR	18168|24460|28922	18117|24409|28871	-767|5525|9987	722|7014|11476	Itga10
chr3	NR_033207	106284904	106288831	-	2	35296|35297	in.transcript|5Distal	3UTR:exon.2|	3UTR	3198|-2041	3198|-2041	-729|-5968	3199|-2040	2010016I18Rik
chr3	NM_028943	131021906	131047841	-	6	35683|35684|35685|35686|35687|35688	3Distal|in.transcript|in.transcript|in.transcript|in.transcript|in.transcript	|3UTR:exon.6|3UTR:exon.6|intron.3|intron.2|intron.2	3UTR	28605|22930|22376|13030|6067|5456	25905|20230|19676|10330|3367|2756	2670|-3005|-3559|-12905|-19868|-20479	6789|1114|560|-8786|-15749|-16360	Sgms2
chr3	NM_019464	144351808	144383287	-	3	35869|35870|35871	in.transcript|in.transcript|in.transcript	3UTR:exon.9|intron.3|intron.3	3UTR	30843|12692|11328	30573|12422|11058	-636|-18787|-20151	1945|-16206|-17570	Sh3glb1
chr4	NR_026843	32646656	32658637	-	1	36386	in.transcript	3UTR:exon.4	3UTR	9875	9875	-2106	9876	BC024582
chr4	NM_009416	43527584	43536260	-	3	36586|36587|36588	3Distal|in.transcript|in.transcript	|3UTR:exon.9|exon.3	3UTR	14691|7990|3672	14657|7956|3638	6015|-686|-5004	7224|523|-3795	Tpm2
chr4	NM_019485	43707872	43713679	-	2	36599|36600	3Distal|in.transcript	|3UTR:exon.2	3UTR	15471|5229	11835|1593	9664|-578	10885|643	Olfr70
chr4	NM_018741	45822379	45839699	-	5	36701|36702|36703|36704|36705	3Distal|in.transcript|in.transcript|in.transcript|5Distal	|3UTR:intron.4|intron.2|intron.1|	3UTR	26565|15437|11161|7527|-6766	26531|15403|11127|7493|-6800	9245|-1883|-6159|-9793|-24086	13139|2011|-2265|-5899|-20192	Igfbpl1
chr4	NM_029967	85699819	86074286	+	5	37229|37230|37231|37232|37233	5Distal|in.transcript|in.transcript|in.transcript|in.transcript	|intron.1|intron.4|intron.4|3UTR:exon.28	3UTR	-7792|29824|129946|137600|372943	-7935|29681|129803|137457|372800	-382259|-344643|-244521|-236867|-1524	-379825|-342209|-242087|-234433|910	Adamtsl1
chr4	NM_009877	88920377	88940523	-	2	37272|37273	in.transcript|in.transcript	3UTR:intron.2|intron.1	3UTR	19543|12209	19447|12113	-603|-7937	1590|-5744	Cdkn2a
chr4	NM_007670	88952198	88956941	-	2	37274|37275	in.transcript|5Distal	3UTR:exon.2|	3UTR	4346|-2676	4111|-2911	-397|-7419	368|-6654	Cdkn2b
chr4	NM_021461	115511851	115551853	+	4	37706|37707|37708|37709	5Distal|in.transcript|in.transcript|3Distal	|intron.9|3UTR:exon.13|	3UTR	-7143|34178|39139|47671	-24931|16390|21351|29883	-47145|-5824|-863|7669	-46081|-4760|201|8733	Mknk1
chr4	NM_153105	118928046	118935043	+	2	37928|37929	5Distal|in.transcript	|3UTR:exon.4	3UTR	-7655|4132	-7787|4000	-14652|-2865	-11184|603	Cldn19
chr4	NM_011284	132324275	132334661	+	1	38648	in.transcript	3UTR:exon.9	3UTR	10385	10288	-1	871	Rpa2
chr4	NM_199306	132848381	132895230	-	5	38735|38736|38737|38738|38739	3Distal|in.transcript|in.transcript|5Distal|5Distal	|3UTR:exon.16|3UTR:exon.16||	3UTR	52534|46564|45738|-8936|-9287	37094|31124|30298|-24376|-24727	5685|-285|-1111|-55785|-56136	7407|1437|611|-54063|-54414	Wdtc1
chr4	NM_145554	134301327	134323919	-	9	38918|38919|38920|38921|38922|38923|38924|38925|38926	3Distal|3Distal|in.transcript|in.transcript|in.transcript|in.transcript|in.transcript|5Distal|5Distal	||3UTR:exon.9|intron.6|intron.3|intron.2|intron.1||	3UTR	32458|24015|21640|18296|12561|9427|6948|-2270|-5631	32354|23911|21536|18192|12457|9323|6844|-2374|-5735	9866|1423|-952|-4296|-10031|-13165|-15644|-24862|-28223	11506|3063|688|-2656|-8391|-11525|-14004|-23222|-26583	Ldlrap1
chr4	NM_026780	134486895	134493452	+	4	38937|38938|38939|38940	5Distal|5Distal|in.transcript|3Distal	||3UTR:exon.7|	3UTR	-7936|-6746|6455|15210	-7951|-6761|6440|15195	-14493|-13303|-102|8653	-13961|-12771|430|9185	Syf2
chr4	NR_033135	134925492	134954142	-	4	38976|38977|38978|38979	in.transcript|in.transcript|in.transcript|in.transcript	3UTR:intron.1|3UTR:intron.1|3UTR:intron.1|3UTR:intron.1	3UTR	16620|7741|7272|3514	16620|7741|7272|3514	-12030|-20909|-21378|-25136	16621|7742|7273|3515	A330049M08Rik
chr4	NM_022980	134968224	134989720	-	4	38980|38981|38982|38983	3Distal|in.transcript|in.transcript|in.transcript	|3UTR:exon.5|3UTR:exon.5|intron.3	3UTR	22349|20216|19353|13564	13952|11819|10956|5167	853|-1280|-2143|-7932	4964|2831|1968|-3821	Rcan3
chr4	NM_008305	137024718	137126545	+	18	39174|39175|39176|39177|39178|39179|39180|39181|39182|39183|39184|39185|39186|39187|39188|39189|39190|39191	5Distal|5Distal|5Distal|5Distal|in.transcript|in.transcript|in.transcript|in.transcript|in.transcript|in.transcript|in.transcript|in.transcript|in.transcript|in.transcript|in.transcript|in.transcript|in.transcript|3Distal	||||intron.1|intron.1|intron.1|intron.1|intron.1|intron.1|intron.1|intron.1|intron.1|intron.1|exon.14|intron.77|3UTR:exon.97|	3UTR	-8775|-7896|-7410|-6607|1530|8187|11142|11651|12510|16774|21413|24486|25756|28720|45834|89355|101422|106126	-8834|-7955|-7469|-6666|1471|8128|11083|11592|12451|16715|21354|24427|25697|28661|45775|89296|101363|106067	-110602|-109723|-109237|-108434|-100297|-93640|-90685|-90176|-89317|-85053|-80414|-77341|-76071|-73107|-55993|-12472|-405|4299	-109636|-108757|-108271|-107468|-99331|-92674|-89719|-89210|-88351|-84087|-79448|-76375|-75105|-72141|-55027|-11506|561|5265	Hspg2
chr4	NM_028453	138451294	138469862	-	5	39293|39294|39295|39296|39297	3Distal|in.transcript|in.transcript|5Distal|5Distal	|3UTR:exon.8|intron.2||	3UTR	24600|18227|8575|-7676|-8284	24480|18107|8455|-7796|-8404	6032|-341|-9993|-26244|-26852	6391|18|-9634|-25885|-26493	Otud3
chr4	NM_001039200	138908508	138934645	+	4	39328|39329|39330|39331	in.transcript|in.transcript|3Distal|3Distal	exon.18|3UTR:exon.23||	3UTR	17318|24997|28445|33453	17291|24970|28418|33426	-8819|-1140|2308|7316	-5614|2065|5513|10521	C230096C10Rik
chr4	NM_146157	138908508	138934645	+	4	39328|39329|39330|39331	in.transcript|in.transcript|3Distal|3Distal	exon.19|3UTR:exon.24||	3UTR	17318|24997|28445|33453	17291|24970|28418|33426	-8819|-1140|2308|7316	-5614|2065|5513|10521	C230096C10Rik
chr4	NM_011059	140368896	140401693	-	5	39462|39463|39464|39465|39466	in.transcript|in.transcript|in.transcript|in.transcript|in.transcript	3UTR:exon.16|intron.15|intron.10|intron.6|intron.1	3UTR	31566|29827|19652|17433|7252	31439|29700|19525|17306|7125	-1231|-2970|-13145|-15364|-25545	409|-1330|-11505|-13724|-23905	Padi1
chr4	NM_007919	141370878	141381918	-	4	39600|39601|39602|39603	3Distal|in.transcript|in.transcript|5Distal	|3UTR:exon.8|intron.5|	3UTR	13091|10990|6661|-6135	13070|10969|6640|-6156	2051|-50|-4379|-17175	2126|25|-4304|-17100	Cela2a
chr4	NM_001126324	143204906	143208498	+	1	39717	in.transcript	3UTR:exon.3	3UTR	3314	3314	-278	680	Gm13083
chr4	NM_001126330	153430358	153471282	-	4	40228|40229|40230|40231	3Distal|in.transcript|in.transcript|in.transcript	|3UTR:exon.12|intron.1|intron.1	3UTR	43100|38591|15011|1093	42859|38350|14770|852	2176|-2333|-25913|-39831	4918|409|-23171|-37089	Trp73
chr4	NM_001126331	153430358	153471282	-	4	40228|40229|40230|40231	3Distal|in.transcript|in.transcript|in.transcript	|3UTR:exon.10|intron.1|intron.1	3UTR	43100|38591|15011|1093	42859|38350|14770|852	2176|-2333|-25913|-39831	4918|409|-23171|-37089	Trp73
chr4	NM_147776	155142604	155148670	-	3	40345|40346|40347	3Distal|in.transcript|5Distal	|3UTR:exon.4|	3UTR	13597|4323|-9507	13538|4264|-9566	7531|-1743|-15573	9364|90|-13740	Vwa1
chr4	NM_001033394	155155700	155159983	-	2	40347|40348	in.transcript|in.transcript	3UTR:exon.2|intron.1	3UTR	1806|1192	1534|920	-2477|-3091	200|-414	Tmem88b
chr4	NM_031872	155233379	155237462	-	1	40353	in.transcript	3UTR:exon.6	3UTR	3813	3794	-270	646	Tas1r3
chr4	NM_080445	155363575	155366787	-	1	40356	in.transcript	3UTR:exon.1	3UTR	1345	1283	-1867	306	B3galt6
chr5	NM_054098	7960472	7982213	+	1	40418	in.transcript	3UTR:exon.5	3UTR	21321	6352	-420	1235	Steap4
chr5	NM_021288	30385367	30400121	-	2	40763|40764	3Distal|in.transcript	|3UTR:exon.7	3UTR	14966|13850	14932|13816	212|-904	2381|1265	Tyms
chr5	NM_175675	30950312	30962102	+	4	40785|40786|40787|40788	in.transcript|3Distal|3Distal|3Distal	3UTR:exon.6|||	3UTR	11292|12562|16309|18576	11209|12479|16226|18493	-498|772|4519|6786	1382|2652|6399|8666	4930471M23Rik
chr5	NM_030889	36359830	36740788	-	3	40956|40957|40958	3Distal|in.transcript|in.transcript	|3UTR:exon.27|intron.3	3UTR	388026|380591|307961	387932|380497|307867	7068|-367|-72997	9215|1780|-70850	Sorcs2
chr5	NR_015588	57961323	58109158	-	3	41201|41202|41203	in.transcript|in.transcript|in.transcript	3UTR:intron.4|3UTR:intron.1|3UTR:intron.1	3UTR	130712|2771|2198	130712|2771|2198	-17123|-145064|-145637	130713|2772|2199	4932441J04Rik
chr5	NR_003718	112650443	112658015	-	2	42185|42186	3Distal|in.transcript	|3UTR:exon.1	3UTR	13713|1363	13713|1363	6141|-6209	13714|1364	Miat
chr5	NR_027934	113672244	113709621	-	6	42245|42246|42247|42248|42249|42250	3Distal|in.transcript|in.transcript|5Distal|5Distal|5Distal	|3UTR:intron.9|3UTR:intron.7|||	3UTR	46147|16503|12548|-6569|-6877|-7840	46147|16503|12548|-6569|-6877|-7840	8770|-20874|-24829|-43946|-44254|-45217	46148|16504|12549|-6568|-6876|-7839	Sgsm1
chr5	NR_027936	113686494	113709621	-	5	42246|42247|42248|42249|42250	in.transcript|in.transcript|5Distal|5Distal|5Distal	3UTR:intron.9|3UTR:intron.7|||	3UTR	16503|12548|-6569|-6877|-7840	16503|12548|-6569|-6877|-7840	-6624|-10579|-29696|-30004|-30967	16504|12549|-6568|-6876|-7839	Sgsm1
chr5	NR_027937	113694699	113739806	-	8	42246|42247|42248|42249|42250|42251|42252|42253	3Distal|in.transcript|in.transcript|in.transcript|in.transcript|in.transcript|in.transcript|5Distal	|3UTR:intron.16|3UTR:intron.4|3UTR:intron.3|3UTR:intron.3|3UTR:intron.2|3UTR:intron.2|	3UTR	46688|42733|23616|23308|22345|12567|8784|-3492	46688|42733|23616|23308|22345|12567|8784|-3492	1581|-2374|-21491|-21799|-22762|-32540|-36323|-48599	46689|42734|23617|23309|22346|12568|8785|-3491	Sgsm1
chr5	NM_001077360	115177417	115223500	-	2	42400|42401	in.transcript|5Distal	3UTR:exon.18|	3UTR	45146|-2154	45020|-2280	-937|-48237	1837|-45463	Git2
chr5	NM_019834	115177417	115223500	-	2	42400|42401	in.transcript|5Distal	3UTR:exon.19|	3UTR	45146|-2154	45020|-2280	-937|-48237	1837|-45463	Git2
chr5	NM_001077359	115177417	115223501	-	2	42400|42401	in.transcript|5Distal	3UTR:exon.19|	3UTR	45147|-2153	45020|-2280	-937|-48237	1837|-45463	Git2
chr5	NM_175403	115592990	115608185	-	7	42413|42414|42415|42416|42417|42418|42419	3Distal|3Distal|in.transcript|in.transcript|in.transcript|in.transcript|5Distal	||3UTR:exon.5|3UTR:exon.5|intron.1|intron.1|	3UTR	23814|17232|13825|12744|5777|2995|-8078	23672|17090|13683|12602|5635|2853|-8220	8619|2037|-1370|-2451|-9418|-12200|-23273	13553|6971|3564|2483|-4484|-7266|-18339	Mlec
chr5	NM_007545	118619773	118639487	+	6	42630|42631|42632|42633|42634|42635	5Distal|in.transcript|in.transcript|in.transcript|3Distal|3Distal	|3UTR:intron.1|3UTR:intron.1|3UTR:intron.1||	3UTR	-8865|1472|2781|4891|19747|20695	-8884|1453|2762|4872|19728|20676	-28579|-18242|-16933|-14823|33|981	-9162|1175|2484|4594|19450|20398	Hrk
chr5	NM_008052	121130273	121161678	-	8	42847|42848|42849|42850|42851|42852|42853|42854	in.transcript|in.transcript|in.transcript|in.transcript|in.transcript|in.transcript|in.transcript|5Distal	3UTR:exon.10|exon.5|intron.3|exon.3|intron.2|intron.2|intron.2|	3UTR	30497|28242|23086|16656|10016|8009|5447|-6632	29141|26886|21730|15300|8660|6653|4091|-7988	-908|-3163|-8319|-14749|-21389|-23396|-25958|-38037	76|-2179|-7335|-13765|-20405|-22412|-24974|-37053	Dtx1
chr5	NM_011027	123093920	123134293	+	4	42996|42997|42998|42999	in.transcript|in.transcript|in.transcript|in.transcript	exon.2|intron.2|intron.2|3UTR:exon.13	3UTR	8830|9204|9508|39501	8667|9041|9345|39338	-31543|-31169|-30865|-872	-28563|-28189|-27885|2108	P2rx7
chr5	NM_001038839	123093920	123134293	+	4	42996|42997|42998|42999	in.transcript|in.transcript|in.transcript|in.transcript	exon.2|intron.2|intron.2|3UTR:exon.13	3UTR	8830|9204|9508|39501	8667|9041|9345|39338	-31543|-31169|-30865|-872	-30439|-30065|-29761|232	P2rx7
chr5	NM_029112	123487136	123496829	-	4	43021|43022|43023|43024	3Distal|3Distal|3Distal|in.transcript	|||3UTR:exon.5	3UTR	19608|17202|11069|9669	19563|17157|11024|9624	9915|7509|1376|-24	10071|7665|1532|132	Morn3
chr5	NM_023232	123961339	123974173	-	3	43062|43063|43064	3Distal|3Distal|in.transcript	||3UTR:exon.6	3UTR	21626|15642|11798	21582|15598|11754	8792|2808|-1036	9973|3989|145	Diablo
chr5	NM_020022	135058560	135074198	+	3	43511|43512|43513	5Distal|5Distal|in.transcript	||3UTR:exon.11	3UTR	-7257|-3393|15311	-7356|-3492|15212	-22895|-19031|-327	-22526|-18662|42	Rfc2
chr5	NM_010246	135724808	135726917	-	3	43572|43573|43574	3Distal|in.transcript|5Distal	|3UTR:exon.1|	3UTR	4408|1980|-2906	4390|1962|-2924	2299|-129|-5015	2612|184|-4702	Fzd9
chr5	NM_033571	135767574	135825861	-	2	43578|43579	3Distal|in.transcript	|3UTR:intron.8	3UTR	63615|43428	63615|43428	5328|-14859	51241|31054	Fkbp6
chr5	NM_010571	138084260	138086942	-	1	43747	in.transcript	3UTR:exon.2	3UTR	2648	2454	-34	621	Irs3
chr5	NM_001038703	139865858	139872368	+	2	43816|43817	5Distal|in.transcript	|3UTR:exon.2	3UTR	-9423|5079	-11964|2538	-15933|-1431	-12965|1537	Gpr146
chr5	NR_015478	149931141	149995639	-	6	44253|44254|44255|44256|44257|44258	3Distal|3Distal|3Distal|3Distal|in.transcript|in.transcript	||||3UTR:intron.2|3UTR:intron.2	3UTR	73570|71203|70572|65717|43574|26694	73570|71203|70572|65717|43574|26694	9072|6705|6074|1219|-20924|-37804	73571|71204|70573|65718|43575|26695	5730422E09Rik
chr6	NR_015388	6770546	6819533	-	2	44415|44416	in.transcript|5Distal	3UTR:intron.1|	3UTR	15184|-5154	15184|-5154	-33803|-54141	15185|-5153	Dlx6os1
chr6	NM_198854	6827805	6832068	-	2	44416|44417	3Distal|in.transcript	|3UTR:intron.2	3UTR	7381|2946	7199|2764	3118|-1317	4856|421	Dlx5
chr6	NM_001081351	21935910	22205606	+	6	44515|44516|44517|44518|44519|44520	in.transcript|in.transcript|in.transcript|in.transcript|in.transcript|in.transcript	intron.2|intron.2|intron.4|intron.4|intron.5|3UTR:exon.22	3UTR	39591|39984|78085|85876|100421|268905	38690|39083|77184|84975|99520|268004	-230105|-229712|-191611|-183820|-169275|-791	-229189|-228796|-190695|-182904|-168359|125	A430107O13Rik
chr6	NM_028459	24563811	24614995	-	3	44559|44560|44561	in.transcript|in.transcript|in.transcript	3UTR:exon.11|intron.8|intron.1	3UTR	49410|42768|22710	49058|42416|22358	-1774|-8416|-28474	700|-5942|-26000	Wasl
chr6	NM_146173	29644256	29668558	+	1	44639	in.transcript	3UTR:exon.8	3UTR	24163	23976	-139	781	Tspan33
chr6	NM_177736	48504798	48520721	+	1	45026	in.transcript	3UTR:exon.3	3UTR	15568	2122	-355	1343	Lrrc61
chr6	NM_001110160	48504798	48520721	+	1	45026	in.transcript	3UTR:exon.2	3UTR	15568	2122	-355	1343	Lrrc61
chr6	NM_027881	50243326	50332836	-	5	45083|45084|45085|45086|45087	in.transcript|in.transcript|in.transcript|in.transcript|5Distal	3UTR:exon.22|intron.16|intron.15|intron.11|	3UTR	86700|70215|64208|53722|-8972	74078|57593|51586|41100|-21594	-2810|-19295|-25302|-35788|-98482	928|-15557|-21564|-32050|-94744	Osbpl3
chr6	NM_008263	52181198	52184938	-	14	45166|45167|45168|45169|45170|45171|45172|45173|45174|45175|45176|45177|45178|45179	3Distal|3Distal|3Distal|3Distal|3Distal|3Distal|3Distal|3Distal|in.transcript|in.transcript|5Distal|5Distal|5Distal|5Distal	||||||||3UTR:exon.2|intron.1||||	3UTR	13361|13009|12761|10428|9901|9223|8689|5125|2838|1094|-4893|-5585|-6243|-8387	13356|13004|12756|10423|9896|9218|8684|5120|2833|1089|-4898|-5590|-6248|-8392	9621|9269|9021|6688|6161|5483|4949|1385|-902|-2646|-8633|-9325|-9983|-12127	10928|10576|10328|7995|7468|6790|6256|2692|405|-1339|-7326|-8018|-8676|-10820	Hoxa10
chr6	NM_010450	52192105	52195766	-	7	45175|45176|45177|45178|45179|45180|45181	3Distal|3Distal|3Distal|3Distal|in.transcript|5Distal|5Distal	||||3UTR:exon.2||	3UTR	11922|5935|5243|4585|2441|-7028|-7785	11874|5887|5195|4537|2393|-7076|-7833	8261|2274|1582|924|-1220|-10689|-11446	9515|3528|2836|2178|34|-9435|-10192	Hoxa11
chr6	NM_025817	53765463	53770819	-	3	45211|45212|45213	3Distal|in.transcript|in.transcript	|3UTR:exon.1|exon.1	3UTR	13422|3361|2707	12832|2771|2117	8066|-1995|-2649	10403|342|-312	1200009O22Rik
chr6	NR_015565	60229037	60353701	-	6	45310|45311|45312|45313|45314|45315	in.transcript|5Distal|5Distal|5Distal|5Distal|5Distal	3UTR:intron.1|||||	3UTR	39640|-3310|-5625|-6275|-6764|-7704	39640|-3310|-5625|-6275|-6764|-7704	-85024|-127974|-130289|-130939|-131428|-132368	39641|-3309|-5624|-6274|-6763|-7703	A530053G22Rik
chr6	NM_007599	72494433	72512972	+	1	45444	in.transcript	3UTR:exon.10	3UTR	18536	7689	-3	100	Capg
chr6	NM_001042534	72499443	72512974	+	1	45444	in.transcript	3UTR:exon.10	3UTR	13526	7689	-5	100	Capg
chr6	NR_002871	83642800	83662195	-	2	45538|45539	in.transcript|in.transcript	3UTR:intron.2|3UTR:intron.2	3UTR	14108|1571	14108|1571	-5287|-17824	14109|1572	Vax2os2
chr6	NM_175475	84521938	84543740	-	4	45561|45562|45563|45564	3Distal|3Distal|in.transcript|in.transcript	||3UTR:exon.7|exon.7	3UTR	27459|23606|20204|19184	21718|17865|14463|13443	5657|1804|-1598|-2618	7980|4127|725|-295	Cyp26b1
chr6	NR_033190	89162191	89166173	-	1	45675	in.transcript	3UTR:exon.2	3UTR	1363	1363	-2619	1364	Gm839
chr6	NM_001166580	116600702	116602865	+	2	46181|46182	5Distal|in.transcript	|3UTR:exon.2	3UTR	-6782|1825	-7796|811	-8945|-338	-8413|194	8430408G22Rik
chr6	NM_145980	116600702	116602865	+	2	46181|46182	5Distal|in.transcript	|3UTR:exon.2	3UTR	-6782|1825	-7796|811	-8945|-338	-8413|194	8430408G22Rik
chr6	NM_008359	120413215	120433744	+	1	46297	in.transcript	3UTR:exon.13	3UTR	20261	20129	-268	974	Il17ra
chr6	NM_028730	121133685	121146203	+	2	46336|46337	5Distal|in.transcript	|3UTR:exon.5	3UTR	-6055|10569	-6653|9971	-18573|-1949	-16003|621	Pex26
chr6	NM_133661	121296715	121315791	+	3	46340|46341|46342	5Distal|in.transcript|3Distal	|3UTR:exon.15|	3UTR	-8189|18877|23587	-8464|18602|23312	-27265|-199|4511	-26864|202|4912	Slc6a12
chr6	NM_153508	124380774	124414802	-	4	46424|46425|46426|46427	in.transcript|in.transcript|in.transcript|5Distal	3UTR:exon.18|3UTR:exon.18|intron.16|	3UTR	33797|33385|29346|-8262	33497|33085|29046|-8562	-231|-643|-4682|-42290	605|193|-3846|-41454	Clstn3
chr6	NM_177192	148936591	149050202	-	5	47105|47106|47107|47108|47109	3Distal|in.transcript|in.transcript|in.transcript|in.transcript	|3UTR:exon.21|intron.20|intron.17|intron.3	3UTR	115502|109131|106842|97515|43648	115131|108760|106471|97144|43277	1891|-4480|-6769|-16096|-69963	7528|1157|-1132|-10459|-64326	Dennd5b
chr7	NM_001033431	3221511	3249741	-	12	47140|47141|47142|47143|47144|47145|47146|47147|47148|47149|47150|47151	3Distal|3Distal|3Distal|3Distal|3Distal|3Distal|3Distal|in.transcript|in.transcript|in.transcript|5Distal|5Distal	|||||||3UTR:exon.10|intron.8|intron.8||	3UTR	38064|37456|36455|35945|33215|32007|30656|27370|22945|22753|-2218|-2436	37863|37255|36254|35744|33014|31806|30455|27169|22744|22552|-2419|-2637	9834|9226|8225|7715|4985|3777|2426|-860|-5285|-5477|-30448|-30666	10797|10189|9188|8678|5948|4740|3389|103|-4322|-4514|-29485|-29703	Nlrp12
chr7	NM_001101598	4828655	4847316	+	2	47259|47260	in.transcript|3Distal	3UTR:exon.6|	3UTR	18347|25551	4207|11411	-314|6890	0|7204	Isoc2a
chr7	NR_003247	17234379	17242827	-	1	47434	in.transcript	3UTR:intron.2	3UTR	7632	7632	-816	7633	Ceacam-ps1
chr7	NM_173430	17394616	17402081	-	3	47446|47447|47448	in.transcript|in.transcript|in.transcript	3UTR:exon.3|exon.3|exon.3	3UTR	6779|5742|5469	1982|945|672	-686|-1723|-1996	498|-539|-812	Fkrp
chr7	NM_008967	17491839	17496254	+	2	47456|47457	in.transcript|3Distal	3UTR:exon.2|	3UTR	4070|7523	3775|7228	-345|3108	1446|4899	Ptgir
chr7	NM_177692	20091153	20093680	-	2	47565|47566	3Distal|in.transcript	|3UTR:exon.2	3UTR	12194|1383	11464|653	9667|-1144	10877|66	Bloc1s3
chr7	NM_027839	20550761	20576460	+	3	47634|47635|47636	in.transcript|in.transcript|3Distal	intron.5|3UTR:exon.12|	3UTR	10204|25414|32574	10128|25338|32498	-15495|-285|6875	-14410|800|7960	Ceacam20
chr7	NM_008168	25794870	25857388	-	8	47711|47712|47713|47714|47715|47716|47717|47718	3Distal|3Distal|3Distal|3Distal|3Distal|in.transcript|in.transcript|in.transcript	|||||3UTR:exon.20|intron.19|intron.12	3UTR	68833|67251|66550|64129|63140|62079|59671|46731	64986|63404|62703|60282|59293|58232|55824|42884	6315|4733|4032|1611|622|-439|-2847|-15787	6833|5251|4550|2129|1140|79|-2329|-15269	Grik5
chr7	NM_177102	26454161	26460185	-	4	47778|47779|47780|47781	3Distal|in.transcript|in.transcript|5Distal	|3UTR:exon.4|intron.3|	3UTR	15869|5848|4788|-5872	14337|4316|3256|-7404	9845|-176|-1236|-11896	10043|22|-1038|-11698	Tmem91
chr7	NM_172741	35021733	35070628	-	5	48220|48221|48222|48223|48224	3Distal|3Distal|3Distal|3Distal|in.transcript	||||3UTR:exon.13	3UTR	56038|55625|55223|51432|48580	55625|55212|54810|51019|48167	7143|6730|6328|2537|-315	9358|8945|8543|4752|1900	4931406P16Rik
chr7	NM_028021	51861190	51920873	-	16	48474|48475|48476|48477|48478|48479|48480|48481|48482|48483|48484|48485|48486|48487|48488|48489	3Distal|3Distal|3Distal|3Distal|in.transcript|in.transcript|in.transcript|in.transcript|in.transcript|in.transcript|in.transcript|in.transcript|in.transcript|in.transcript|in.transcript|5Distal	||||3UTR:exon.40|intron.36|exon.34|intron.33|exon.33|intron.31|intron.19|intron.14|intron.14|exon.12|intron.9|	3UTR	68391|62894|61992|61018|59376|52826|51210|50908|50018|47392|34071|30750|29222|26517|23780|-6018	68385|62888|61986|61012|59370|52820|51204|50902|50012|47386|34065|30744|29216|26511|23774|-6024	8708|3211|2309|1335|-307|-6857|-8473|-8775|-9665|-12291|-25612|-28933|-30461|-33166|-35903|-65701	9098|3601|2699|1725|83|-6467|-8083|-8385|-9275|-11901|-25222|-28543|-30071|-32776|-35513|-65311	Myh14
chr7	NM_016849	52253030	52258218	+	1	48516	in.transcript	3UTR:exon.8	3UTR	4835	3782	-353	149	Irf3
chr7	NM_001146703	52895363	52901117	+	1	48618	in.transcript	3UTR:exon.10	3UTR	5134	4345	-620	138	Mamstr
chr7	NM_001146704	52898533	52901117	+	1	48618	in.transcript	3UTR:exon.5	3UTR	1964	1904	-620	138	Mamstr
chr7	NM_001111016	56214443	56865458	+	37	48708|48709|48710|48711|48712|48713|48714|48715|48716|48717|48718|48719|48720|48721|48722|48723|48724|48725|48726|48727|48728|48729|48730|48731|48732|48733|48734|48735|48736|48737|48738|48739|48740|48741|48742|48743|48744	in.transcript|in.transcript|in.transcript|in.transcript|in.transcript|in.transcript|in.transcript|in.transcript|in.transcript|in.transcript|in.transcript|in.transcript|in.transcript|in.transcript|in.transcript|in.transcript|in.transcript|in.transcript|in.transcript|in.transcript|in.transcript|in.transcript|in.transcript|in.transcript|in.transcript|in.transcript|in.transcript|in.transcript|in.tran…	intron.2|intron.2|intron.2|intron.2|intron.2|intron.2|intron.2|intron.2|intron.2|intron.2|intron.2|intron.2|intron.2|intron.2|intron.2|intron.2|intron.4|intron.7|intron.7|intron.7|exon.8|intron.8|intron.8|intron.11|intron.12|intron.12|intron.12|intron.12|intron.12|intron.12|intron.12|intron.12|intron.12|intron.37|intron.38|intron.38|3UTR:exon.39	3UTR	36298|173825|186529|186960|267495|284905|286648|287282|298683|324912|339561|377317|388650|389054|389783|398604|438514|473304|489715|490898|493478|497261|498401|512456|543593|544655|546060|547319|564052|565894|568547|574688|575399|641009|646473|647499|650529	31005|168532|181236|181667|262202|279612|281355|281989|293390|319619|334268|372024|383357|383761|384490|393311|433221|468011|484422|485605|488185|491968|493108|507163|538300|539362|540767|542026|558759|560601|563254|569395|570106|635716|641180|642206|645236	-614717|-477190|-464486|-464055|-383520|-366110|-364367|-363733|-352332|-326103|-311454|-273698|-262365|-261961|-261232|-252411|-212501|-177711|-161300|-160117|-157537|-153754|-152614|-138559|-107422|-106360|-104955|-103696|-86963|-85121|-82468|-76327|-75	-611450|-473923|-461219|-460788|-380253|-362843|-361100|-360466|-349065|-322836|-308187|-270431|-259098|-258694|-257965|-249144|-209234|-174444|-158033|-156850|-154270|-150487|-149347|-135292|-104155|-103093|-101688|-100429|-83696|-81854|-79201|-73060|-72	Nav2
chr7	NR_015351	66874528	66934248	-	1	48809	in.transcript	3UTR:intron.2	3UTR	2707	2707	-57013	2708	Ipw
chr7	NM_013788	69606757	69609396	-	2	48816|48817	3Distal|in.transcript	|3UTR:exon.1	3UTR	11976|1971	11813|1808	9337|-668	10962|957	Peg12
chr7	NR_028143	74658297	74790122	-	1	48934	in.transcript	3UTR:intron.5	3UTR	82930	82930	-48895	82931	Lrrc28
chr7	NR_028144	74658297	74790122	-	1	48934	in.transcript	3UTR:intron.4	3UTR	82930	82930	-48895	82931	Lrrc28
chr7	NM_001122780	82993224	83019016	+	2	49064|49065	in.transcript|3Distal	3UTR:intron.2|	3UTR	20189|33453	3179|16443	-5603|7661	1410|14674	Klhl25
chr7	NM_029652	82993224	83019016	+	2	49064|49065	in.transcript|3Distal	3UTR:intron.2|	3UTR	20189|33453	3179|16443	-5603|7661	1410|14674	Klhl25
chr7	NR_015542	85725952	85863106	-	3	49078|49079|49080	in.transcript|in.transcript|in.transcript	3UTR:intron.9|3UTR:intron.9|3UTR:intron.8	3UTR	132497|131938|98486	132497|131938|98486	-4657|-5216|-38668	132498|131939|98487	E430016F16Rik
chr7	NM_009381	104561467	104566020	-	1	49533	in.transcript	3UTR:intron.1	3UTR	3000	2993	-1553	2541	Thrsp
chr7	NM_001170912	116592515	116651648	-	3	49833|49834|49835	3Distal|in.transcript|in.transcript	|3UTR:exon.20|intron.1	3UTR	60029|58440|13713	59846|58257|13530	896|-693|-45420	5870|4281|-40446	Trim66
chr7	NM_133758	119167020	119254894	+	1	49919	in.transcript	3UTR:exon.28	3UTR	87320	87118	-554	707	Usp47
chr7	NM_028708	146132433	146269875	+	4	50731|50732|50733|50734	in.transcript|in.transcript|in.transcript|3Distal	intron.3|intron.9|3UTR:intron.14|	3UTR	74601|83421|132583|137943	26002|34822|83984|89344	-62841|-54021|-4859|501	-43556|-34736|14426|19786	Jakmip3
chr7	NR_027857	146765276	146768696	-	3	50745|50746|50747	in.transcript|in.transcript|5Distal	3UTR:exon.4|3UTR:exon.3|	3UTR	3318|1778|-8763	3318|1778|-8763	-102|-1642|-12183	3319|1779|-8762	Nkx6-2
chr7	NM_026769	147255786	147268447	-	2	50774|50775	3Distal|in.transcript	|3UTR:intron.5	3UTR	21319|12304	12846|3831	8658|-357	9118|103	Caly
chr7	NM_172909	147404166	147417044	+	2	50781|50782	in.transcript|3Distal	3UTR:intron.13|	3UTR	12454|13026	12156|12728	-424|148	255|827	Cd163l1
chr7	NM_018742	148039283	148042282	-	4	50790|50791|50792|50793	3Distal|3Distal|in.transcript|5Distal	||3UTR:exon.4|	3UTR	11325|10476|2661|-9420	11181|10332|2517|-9564	8326|7477|-338|-12419	9398|8549|734|-11347	Bet1l
chr7	NR_027769	148483077	148513624	-	2	50846|50847	3Distal|in.transcript	|3UTR:intron.8	3UTR	39449|13179	39449|13179	8902|-17368	39450|13180	Deaf1
chr7	NM_177280	148545077	148551009	-	6	50851|50852|50853|50854|50855|50856	3Distal|3Distal|in.transcript|5Distal|5Distal|5Distal	||3UTR:exon.2|||	3UTR	13835|11868|3942|-7045|-7363|-8653	10593|8626|700|-10287|-10605|-11895	7903|5936|-1990|-12977|-13295|-14585	10093|8126|200|-10787|-11105|-12395	B230206H07Rik
chr7	NR_033261	149676985	149692676	-	2	50897|50898	3Distal|in.transcript	|3UTR:intron.1	3UTR	25418|7186	25418|7186	9727|-8505	25419|7187	Gm14492
chr7	NM_008554	150152727	150155169	-	1	50907	in.transcript	3UTR:intron.2	3UTR	1647	1363	-795	301	Ascl2
chr8	NR_030715	10924427	10928457	-	5	51129|51130|51131|51132|51133	3Distal|in.transcript|5Distal|5Distal|5Distal	|3UTR:exon.3|||	3UTR	4499|3429|-6443|-6955|-8040	4499|3429|-6443|-6955|-8040	469|-601|-10473|-10985|-12070	4500|3430|-6442|-6954|-8039	3930402G23Rik
chr8	NM_029116	15011025	15033330	+	4	51298|51299|51300|51301	in.transcript|in.transcript|3Distal|3Distal	exon.2|3UTR:exon.2||	3UTR	16704|19626|22854|25557	326|3248|6476|9179	-5601|-2679|549|3252	-1575|1347|4575|7278	Kbtbd11
chr8	NM_031158	24168747	24260968	+	5	51400|51401|51402|51403|51404	in.transcript|in.transcript|in.transcript|in.transcript|in.transcript	intron.21|intron.37|intron.38|exon.39|3UTR:exon.45	3UTR	51130|64698|73035|74084|91628	50773|64341|72678|73727|91271	-41091|-27523|-19186|-18137|-593	-32289|-18721|-10384|-9335|8209	Ank1
chr8	NM_001080813	28249245	28285120	-	5	51539|51540|51541|51542|51543	in.transcript|in.transcript|in.transcript|in.transcript|in.transcript	3UTR:exon.6|exon.4|exon.4|intron.3|intron.1	3UTR	31928|22399|22091|21016|13082	31865|22336|22028|20953|13019	-3947|-13476|-13784|-14859|-22793	456|-9073|-9381|-10456|-18390	Rab11fip1
chr8	NM_011266	72654705	72663096	-	1	52122	in.transcript	3UTR:exon.9	3UTR	6451	5469	-1940	647	Rfxank
chr8	NM_001025589	72654705	72663096	-	1	52122	in.transcript	3UTR:exon.9	3UTR	6451	5469	-1940	647	Rfxank
chr8	NM_181418	73908173	73919700	-	10	52216|52217|52218|52219|52220|52221|52222|52223|52224|52225	3Distal|3Distal|3Distal|3Distal|3Distal|in.transcript|in.transcript|in.transcript|5Distal|5Distal	|||||3UTR:exon.13|exon.13|intron.10||	3UTR	19971|15618|14901|13453|12195|10399|10076|8965|-3806|-7650	19563|15210|14493|13045|11787|9991|9668|8557|-4214|-8058	8444|4091|3374|1926|668|-1128|-1451|-2562|-15333|-19177	9786|5433|4716|3268|2010|214|-109|-1220|-13991|-17835	Ushbp1
chr8	NR_028579	79272986	79424072	-	2	52355|52356	in.transcript|5Distal	3UTR:intron.1|	3UTR	36917|-2269	36917|-2269	-114169|-153355	36918|-2268	Gm10649
chr8	NM_008535	87225356	87228615	+	5	52599|52600|52601|52602|52603	in.transcript|3Distal|3Distal|3Distal|3Distal	3UTR:exon.4||||	3UTR	3054|5296|6305|6704|7859	1847|4089|5098|5497|6652	-205|2037|3046|3445|4600	204|2446|3455|3854|5009	Lyl1
chr8	NM_001081982	87231498	87324239	-	12	52599|52600|52601|52602|52603|52604|52605|52606|52607|52608|52609|52610	3Distal|3Distal|in.transcript|in.transcript|in.transcript|in.transcript|in.transcript|in.transcript|in.transcript|in.transcript|in.transcript|in.transcript	||3UTR:exon.10|3UTR:exon.10|3UTR:intron.9|intron.2|intron.2|intron.2|intron.1|intron.1|intron.1|intron.1	3UTR	95829|93587|92578|92179|91024|62550|59673|54601|26352|23473|14908|1011	95513|93271|92262|91863|90708|62234|59357|54285|26036|23157|14592|695	3088|846|-163|-562|-1717|-30191|-33068|-38140|-66389|-69268|-77833|-91730	9275|7033|6024|5625|4470|-24004|-26881|-31953|-60202|-63081|-71646|-85543	Nfix
chr8	NM_010906	87231498	87324239	-	12	52599|52600|52601|52602|52603|52604|52605|52606|52607|52608|52609|52610	3Distal|3Distal|in.transcript|in.transcript|in.transcript|in.transcript|in.transcript|in.transcript|in.transcript|in.transcript|in.transcript|in.transcript	||3UTR:exon.9|3UTR:exon.9|3UTR:intron.8|intron.2|intron.2|intron.2|intron.1|intron.1|intron.1|intron.1	3UTR	95829|93587|92578|92179|91024|62550|59673|54601|26352|23473|14908|1011	95513|93271|92262|91863|90708|62234|59357|54285|26036|23157|14592|695	3088|846|-163|-562|-1717|-30191|-33068|-38140|-66389|-69268|-77833|-91730	9275|7033|6024|5625|4470|-24004|-26881|-31953|-60202|-63081|-71646|-85543	Nfix
chr8	NM_001164498	90723112	90783618	+	3	52738|52739|52740	in.transcript|in.transcript|in.transcript	intron.2|intron.3|3UTR:exon.13	3UTR	5771|45279|59539	5020|44528|58788	-54735|-15227|-967	-52291|-12783|1477	Papd5
chr8	NM_001164497	90723112	90783618	+	3	52738|52739|52740	in.transcript|in.transcript|in.transcript	intron.2|intron.3|3UTR:exon.13	3UTR	5771|45279|59539	5020|44528|58788	-54735|-15227|-967	-52291|-12783|1477	Papd5
chr8	NM_001164499	90723112	90783618	+	3	52738|52739|52740	in.transcript|in.transcript|in.transcript	intron.2|intron.3|3UTR:exon.12	3UTR	5771|45279|59539	5020|44528|58788	-54735|-15227|-967	-52291|-12783|1477	Papd5
chr8	NM_011332	97334353	97335935	+	3	52911|52912|52913	5Distal|in.transcript|3Distal	|3UTR:exon.3|	3UTR	-9633|1433|10396	-9652|1414|10377	-11215|-149|8814	-11033|33|8996	Ccl17
chr8	NM_028805	97605101	97623774	+	2	52931|52932	in.transcript|in.transcript	intron.4|3UTR:exon.20	3UTR	11743|18115	10090|16462	-6930|-558	-5842|530	Katnb1
chr8	NM_001037841	106774832	106788836	+	1	53006	in.transcript	3UTR:exon.3	3UTR	13919	13833	-85	1338	Cklf
chr8	NM_173432	108424374	108455702	+	3	53090|53091|53092	in.transcript|3Distal|3Distal	3UTR:exon.3||	3UTR	30231|36627|37654	18015|24411|25438	-1097|5299|6326	737|7133|8160	Pskh1
chr8	NM_001168623	114062243	114149930	+	9	53320|53321|53322|53323|53324|53325|53326|53327|53328	5Distal|5Distal|in.transcript|in.transcript|in.transcript|in.transcript|in.transcript|in.transcript|3Distal	||intron.1|intron.1|intron.1|intron.2|intron.2|3UTR:intron.4|	3UTR	-6750|-2031|2056|27787|35178|74185|75026|83869|88157	-6750|-2031|2056|27787|35178|74185|75026|83869|88157	-94437|-89718|-85631|-59900|-52509|-13502|-12661|-3818|470	-90060|-85341|-81254|-55523|-48132|-9125|-8284|559|4847	Znrf1
chr8	NM_027570	114150171	114154222	-	2	53327|53328	3Distal|in.transcript	|3UTR:exon.11	3UTR	8110|3822	8098|3810	4059|-229	4813|525	Ldhd
chr8	NM_013925	114490808	114516202	-	5	53366|53367|53368|53369|53370	3Distal|3Distal|3Distal|in.transcript|in.transcript	|||3UTR:exon.10|intron.9	3UTR	30111|28613|28236|24642|23178	28182|26684|26307|22713|21249	4717|3219|2842|-752|-2216	6215|4717|4340|746|-718	Adat1
chr8	NM_028941	119873070	119985403	+	15	53488|53489|53490|53491|53492|53493|53494|53495|53496|53497|53498|53499|53500|53501|53502	5Distal|5Distal|5Distal|5Distal|in.transcript|in.transcript|in.transcript|in.transcript|in.transcript|in.transcript|in.transcript|in.transcript|in.transcript|3Distal|3Distal	||||intron.1|intron.1|intron.1|intron.1|intron.3|intron.3|intron.3|intron.5|3UTR:exon.21||	3UTR	-8787|-7476|-6225|-4672|11562|15845|20924|21404|54142|61009|61942|67932|110517|116270|122237	-8957|-7646|-6395|-4842|11392|15675|20754|21234|53972|60839|61772|67762|110347|116100|122067	-121120|-119809|-118558|-117005|-100771|-96488|-91409|-90929|-58191|-51324|-50391|-44401|-1816|3937|9904	-118999|-117688|-116437|-114884|-98650|-94367|-89288|-88808|-56070|-49203|-48270|-42280|305|6058|12025	4933407C03Rik
chr8	NM_009698	125098537	125100807	-	3	53768|53769|53770	3Distal|3Distal|in.transcript	||3UTR:exon.5	3UTR	9091|6731|2059	9016|6656|1984	6821|4461|-211	7069|4709|37	Aprt
chr9	NM_009808	5345476	5373034	+	1	54045	in.transcript	3UTR:intron.10	3UTR	20806	20763	-6752	7459	Casp12
chr9	NM_176807	14690258	14708395	-	1	54155	in.transcript	3UTR:exon.5	3UTR	17940	16509	-197	281	Folr4
chr9	NM_144935	21742718	21753351	+	6	54335|54336|54337|54338|54339|54340	5Distal|in.transcript|in.transcript|3Distal|3Distal|3Distal	|exon.5|3UTR:exon.9|||	3UTR	-6246|5244|9479|12131|19504|20389	-7285|4205|8440|11092|18465|19350	-16879|-5389|-1154|1498|8871|9756	-15608|-4118|117|2769|10142|11027	BC018242
chr9	NM_025870	21760197	21762714	+	4	54337|54338|54339|54340	5Distal|5Distal|in.transcript|3Distal	||3UTR:exon.2|	3UTR	-8000|-5348|2025|2910	-8009|-5357|2016|2901	-10517|-7865|-492|393	-9517|-6865|508|1393	2310047B19Rik
chr9	NM_029939	21794315	21807078	-	3	54343|54344|54345	3Distal|in.transcript|in.transcript	|3UTR:exon.13|intron.8	3UTR	14715|12733|9781	14555|12573|9621	1952|-30|-2982	2207|225|-2727	Ccdc151
chr9	NM_001163787	21794315	21807078	-	3	54343|54344|54345	3Distal|in.transcript|in.transcript	|3UTR:exon.13|intron.8	3UTR	14715|12733|9781	14555|12573|9621	1952|-30|-2982	2207|225|-2727	Ccdc151
chr9	NM_029792	26559147	26568923	+	1	54417	in.transcript	3UTR:exon.5	3UTR	8645	8428	-1131	2428	B3gat1
chr9	NM_133733	40494047	40592129	+	6	54644|54645|54646|54647|54648|54649	in.transcript|in.transcript|in.transcript|in.transcript|3Distal|3Distal	intron.1|intron.1|intron.2|3UTR:exon.7||	3UTR	29417|71918|77393|97865|98207|107756	29046|71547|77022|97494|97836|107385	-68665|-26164|-20689|-217|125|9674	-67229|-24728|-19253|1219|1561|11110	9030425E11Rik
chr9	NM_147126	43909925	43917270	+	4	54774|54775|54776|54777	5Distal|5Distal|in.transcript|3Distal	||3UTR:exon.13|	3UTR	-8410|-4932|5599|13602	-8461|-4983|5548|13551	-15755|-12277|-1746|6257	-13035|-9557|974|8977	Mfrp
chr9	NM_001163743	44060796	44076270	-	1	54786	in.transcript	3UTR:exon.10	3UTR	15082	12708	-392	113	Nlrx1
[truncated: 16,755 more rows]

## Sheet: Esrrb ChIP-seq Targets
Table S2
Sheet2_Regions enriched for Esrrb in mouse ES cells by ChIP-seq technology
# This file is generated by MACS
# ARGUMENTS LIST:
# name = Input_esrrb_bowtie250
# format = BOWTIE
# ChIP-seq file = c:\bowtie-0.12.5\esrrb_chipseq.txt
# control file = c:\bowtie-0.12.5\Input_foresrrb_chipseq.txt
# effective genome size = 1.87e+09
# band width = 250
# model fold = 10,30
# pvalue cutoff = 1.00e-05
# Range for calculating regional lambda is: 200 bps and 1000 bps
# tag size is determined as 36 bps
# unique tags in treatment: 6801143
# total tags in treatment: 10495635
# maximum duplicate tags at the same position = 2
# unique tags in control: 6500509
# total tags in control: 6772741
# Background redundant rate: 0.12
# d = 79
Chr	Start	End	Length	Summit	Tags	#NAME?	Fold_Enrichment	FDR(%)	Name	Dist
chr2	30634459	30635529	1071	450	258	3177.68	159.7	0	1700001O22Rik	16631
chr6	72738480	72739135	656	301	227	3159.13	222.62	0	Kcmf1	52627
chr7	114380280	114380839	560	115	199	3139.91	201.86	0	Rbmxl2	27322
chr13	110808584	110810257	1674	768	326	3119.89	180.98	0	Rab3c	35812
chr4	106532112	106532611	500	181	209	3114.64	278.27	0	Ssbp3	51962
chr15	88539074	88539964	891	540	292	3100	162.12	0	Brd1	21610
chr1	184430475	184431621	1147	758	642	3100	118.57	0	Capn2	33086
chr2	154253481	154254253	773	443	262	3100	152.44	0	Cbfa2t2	8738
chr8	14846040	14846683	644	288	215	3100	257.55	0	Cln8	42495
chr11	12367138	12367677	540	331	205	3100	254.07	0	Cobl	230460
chr10	61391495	61392428	934	404	264	3100	135.1	0	Col13a1	90250
chr18	35202750	35203496	747	310	335	3100	372.41	0	Ctnna1	75815
chr14	48192278	48193113	836	430	419	3100	396.77	0	D14Ertd436e	31710
chr12	87810951	87811548	598	414	695	3100	47.18	0	Esrrb	108885
chr12	87842483	87843305	823	495	413	3100	245	0	Esrrb	140417
chr12	87855186	87855542	357	185	475	3100	29.04	0	Esrrb	153120
chr12	87859633	87860201	569	322	421	3100	62.91	0	Esrrb	157567
chr15	25832619	25833574	956	577	349	3100	114.94	0	Fam134b	38022
chr7	87274604	87275977	1374	789	386	3100	108.89	0	Idh2	34869
chr1	121201093	121202929	1837	935	423	3100	193.58	0	Inhbb	110948
chr12	57397367	57398078	712	518	290	3100	191.56	0	Mbip	31928
chr7	3206358	3207106	749	192	254	3100	176.64	0	Mir290	12268
chr11	97522832	97524289	1458	1009	494	3100	101.63	0	Mllt6	1893
chr12	12794585	12795844	1260	973	367	3100	313.24	0	Mycn	148313
chr1	133786546	133787628	1083	275	322	3100	256.49	0	Nucks1	20488
chr7	73018160	73018949	790	327	238	3100	220.8	0	Pcsk6	11139
chr5	139450339	139451618	1280	552	534	3100	227.46	0	Pdgfa	2589
chrX	103381918	103382713	796	298	848	3100	188.74	0	Pgk1	544
chr3	28012690	28013337	648	331	321	3100	266.17	0	Pld1	129598
chr17	35642618	35643470	853	599	564	3100	61.3	0	Pou5f1	365
chr10	62359342	62360455	1114	480	266	3100	273.43	0	Slc25a16	24038
chr3	34659939	34660605	667	277	308	3100	125.83	0	Sox2	111013
chr11	59989757	59990847	1091	568	283	3100	355	0	Srebf1	22833
chr17	35646756	35647409	654	251	392	3100	90.14	0	Tcf19	2923
chr6	72577107	72577830	724	274	466	3100	313.24	0	Tcf7l1	734
chr17	71177285	71178499	1215	751	318	3100	179.75	0	Tgif1	16261
chr14	55704378	55705401	1024	316	325	3100	122.5	0	Thtpa	9242
chr13	34201271	34202084	814	545	268	3100	243.63	0	Tubb2b	17605
chr7	144707997	144708952	956	652	223	3074.07	285.4	0	Glrx3	78667
chr1	120544510	120545069	560	216	201	3058.02	356.91	0	Tcfcp2l1	19989
chr9	120245547	120246284	738	343	208	3053.53	257.55	0	Myrip	32357
chr12	12810340	12811101	762	252	227	3049.64	171.8	0	Mycn	132558
chr3	135210137	135210629	493	357	190	3045.79	313.24	0	Nfkb1	37481
chr4	154537027	154538090	1064	587	229	3043.11	393.29	0	Ski	8844
chr4	138350084	138350832	749	301	223	2995.91	186.32	0	Pla2g5	5077
chr8	73171123	73171973	851	284	232	2976.52	254.07	0	Pgpep1	1886
chr14	61576281	61577381	1101	301	332	2965.63	120.99	0	Tnfrsf19	6389
chr5	54062583	54063334	752	428	203	2961.65	271.47	0	Cckar	27140
chr1	84857013	84858044	1032	413	245	2935.48	169.38	0	Fbxo36	20598
chr3	68368856	68369810	955	222	220	2877.53	313.24	0	Schip1	7433
chr15	100304340	100304944	605	254	195	2877.24	172.41	0	Letmd1	4876
chr2	146456378	146457451	1074	693	317	2846.38	58.63	0	Plk1s1	225246
chr3	34654982	34656146	1165	535	245	2828.62	142.76	0	Sox2	106056
chr2	152002833	152003749	917	471	235	2805.79	169.38	0	Tcf15	33489
chr10	85001884	85003197	1314	959	361	2803.07	101.63	0	Btbd11	59271
chr17	10625062	10626121	1060	507	213	2783.59	236.67	0	Pacrg	29185
chr2	162877251	162878492	1242	775	261	2763.65	198.42	0	Mybl2	3119
chr6	100327767	100328674	908	601	225	2762.08	120.99	0	Rybp	149209
chr19	28256923	28257645	723	391	190	2752.06	219.27	0	Glis3	80014
chr6	72580965	72581410	446	330	171	2738.71	229.71	0	Tcf7l1	4592
chr19	11373353	11373921	569	216	179	2733.43	229.71	0	Ms4a7	22544
chr14	46064789	46065686	898	535	198	2717.18	212.31	0	Fermt2	13677
chr3	18156575	18156967	393	275	164	2707.54	274.95	0	Cyp7b1	184626
chr5	129747924	129748868	945	463	195	2621.01	226.23	0	Gpr133	145300
chr16	9132845	9133625	781	248	203	2611.92	137.93	0	1810013L24Rik	302653
chr7	137744010	137744705	696	306	198	2607.5	162.12	0	Tacc2	23013
chr6	4968968	4969712	745	298	201	2601.41	140.34	0	Ppp1r9a	115649
chr3	153338807	153339478	672	301	177	2567.67	271.47	0	Asb17	168403
chr10	42182540	42183610	1071	528	200	2567.64	149.66	0	Snx3	39319
chr4	141121310	141121986	677	149	179	2562.02	250.59	0	Fblim1	10666
chr10	68003901	68004783	883	560	209	2554.95	176.64	0	1700040L02Rik	110198
chr5	65255878	65256679	802	296	190	2552.76	223.83	0	Tlr1	60194
chr16	84769346	84770144	799	369	240	2523.61	106.47	0	Jam2	5021
chr15	7117570	7118533	964	509	190	2517.21	278.43	0	Lifr	27029
chr5	104863021	104863722	702	167	176	2515.94	198.38	0	Spp1	1115
chr5	147704422	147704890	469	321	182	2515.35	157.28	0	Rasl11a	47776
chr7	87159730	87160712	983	492	209	2492.93	181.48	0	Zfp710	11383
chr16	31890739	31891723	985	533	208	2475.05	208.1	0	Mfi2	11844
chr17	17875416	17876009	594	445	182	2473.18	174.22	0	Vmn2r90	34512
chr6	144309685	144310376	692	358	173	2471.47	285.4	0	Sox5	528337
chr7	116591297	116591942	646	451	170	2466.72	302.8	0	Trim66	1217
chr12	73750249	73751288	1040	886	216	2455.46	198.38	0	Dhrs7	1091
chr18	35916981	35917771	791	544	178	2443.5	201.86	0	Ube2d2	14231
chr12	111655560	111656716	1157	898	230	2441.66	227.46	0	Ppp2r5c	29828
chr3	34656518	34657333	816	401	193	2390.33	154.86	0	Sox2	107592
chr12	8875399	8875977	579	282	184	2384.99	165.35	0	Laptm4a	52713
chr4	45121422	45122318	897	371	195	2361.39	157.28	0	Tomm5	3339
chr2	172346142	172347030	889	553	197	2352.59	157.28	0	Tcfap2c	28950
chr10	98923451	98924249	799	564	173	2328.99	153.14	0	Dusp6	197587
chr1	77450236	77450869	634	433	167	2323.52	245	0	Epha4	86477
chr10	68467731	68468453	723	438	182	2319.9	234.71	0	Rhobtb1	207673
chr10	80603362	80605087	1726	1280	271	2316.79	167.06	0	Zbtb7a	4347
chr16	13748869	13749963	1095	226	267	2304.11	154.86	0	Rrn3	31922
chr1	121294756	121295959	1204	744	198	2303.8	139.22	0	Inhbb	17285
chr19	42396200	42397620	1421	907	258	2297.06	194.9	0	Crtac1	38674
chr11	96051396	96052025	630	221	190	2294.22	115.8	0	Hoxb13	4278
chr11	101633769	101634276	508	285	165	2286.4	246.81	0	Etv4	2714
chr3	129254863	129255453	591	147	172	2283.51	159.7	0	Elovl6	19560
chr4	130178913	130179929	1017	640	201	2277.26	178.46	0	Pum1	40360
chr2	26466546	26466996	451	257	167	2276.95	171.4	0	Fam69b	17430
chr15	75674679	75675144	466	299	148	2271.72	233.19	0	Gsdmd	18089
chr5	64687894	64688733	840	414	175	2257.23	226.85	0	Tbc1d1	136445
chr12	111186199	111187182	984	475	194	2252.97	152.44	0	Mir410	204275
chr11	100420730	100421335	606	330	204	2247.42	76.22	0	Ttc25	13785
chr4	118744238	118745395	1158	265	227	2240.96	101.63	0	Slc2a1	37111
chr19	25560976	25561739	764	248	217	2233.36	120.99	0	Dmrt1	19219
chr5	118895312	118896609	1298	754	318	2233.24	113.43	0	Med13l	115415
chr3	135208995	135210068	1074	857	232	2224.18	125.02	0	Nfkb1	38623
chr11	98158672	98159969	1298	381	326	2215.07	95.58	0	Neurod2	28058
chr11	116942981	116944385	1405	718	228	2207.4	130.67	0	2810008D09Rik	4885
chr11	94946131	94946511	381	130	150	2205.67	205.68	0	Dlx3	35299
chr16	76319757	76320355	599	428	153	2203.52	302.8	0	Nrip1	28651
chr6	122292041	122292819	779	296	162	2188.04	247.11	0	Phc1	24293
chr2	31018844	31019784	941	362	199	2185.92	98.81	0	Gpr107	11009
chr4	57933011	57933838	828	589	187	2182	150.02	0	D630039A03Rik	11756
chr1	92320491	92321317	827	308	164	2181.22	215.79	0	Cops8	179508
chr9	58127061	58128042	982	116	206	2177.81	261.03	0	Loxl1	8468
chr17	88746071	88746814	744	336	159	2166.71	212.31	0	Foxn2	93980
chr19	3842273	3843296	1024	247	183	2163.85	170.54	0	Chka	9499
chr3	34567302	34567750	449	327	141	2158.91	264.51	0	Sox2	18376
chr17	17876802	17877586	785	257	178	2157.33	171.8	0	Vmn2r90	35898
chr17	45960471	45961021	551	126	161	2141.04	164.54	0	Mrpl14	137151
chr4	125211658	125212394	737	306	173	2138.42	254.07	0	Ftl2	30370
chr1	36117523	36118566	1044	508	171	2133.05	128.78	0	Hs6st1	7721
chr12	88629941	88630503	563	434	147	2132.26	205.35	0	Sptlc2	18897
chr11	115691675	115692340	666	423	167	2128.37	196	0	Llgl2	6304
chr1	134367464	134368092	629	441	164	2118.08	166.96	0	Rbbp5	6479
chr4	130195489	130196675	1187	581	198	2114.51	142.76	0	Pum1	23784
chr13	97345529	97346236	708	317	204	2113.54	76.22	0	Col4a3bp	32840
chr7	119834012	119835457	1446	1148	227	2110.67	156.62	0	Tead1	68885
chr12	87845160	87846030	871	314	163	2110.46	233.19	0	Esrrb	143094
chr15	61923865	61924740	876	450	162	2106.48	233.19	0	Pvt1	54324
chr9	20783404	20784084	681	431	152	2101.06	219.27	0	S1pr2	13009
chr15	89009184	89009699	516	269	142	2093.01	254.07	0	Fam116b	3458
chr17	10558819	10559849	1031	824	226	2090.88	181.48	0	Pacrg	37058
chr6	64974476	64975405	930	395	190	2089.17	157.28	0	Smarcad1	18184
chr7	140306406	140307270	865	646	170	2080.99	163.58	0	Ctbp2	127713
chr4	153201880	153202557	678	247	150	2068.12	191.42	0	A430005L14Rik	129465
chr8	48307133	48307580	448	254	136	2063.56	271.47	0	Stox2	41732
chr17	45632231	45632906	676	325	163	2050.81	186.32	0	Aars2	11558
chr3	100967086	100968205	1120	514	174	2049.26	180.98	0	Cd2	112744
chr6	122652387	122653298	912	534	215	2045.25	39.93	0	Nanog	5198
chr16	76321750	76322430	681	310	197	2045.25	99.21	0	Nrip1	30644
chr13	74487197	74487807	611	255	145	2043.98	267.99	0	Ccdc127	567
chr17	47647925	47648948	1024	634	190	2034.74	169.38	0	Taf8	22927
chr14	76894709	76895421	713	216	155	2030.95	157.28	0	Serp2	37911
chr15	97423925	97425025	1101	382	182	2029.06	111.37	0	Rpap3	81610
chrX	98676877	98677310	434	284	133	2024.17	257.55	0	Itgb1bp2	32430
chr17	35646004	35646210	207	85	143	2023.51	119.78	0	Pou5f1	3021
chr6	67061402	67062264	863	566	176	2022.68	94.37	0	Gadd45a	76313
chr7	51480331	51480860	530	177	139	2020.58	191.42	0	Klk1	475
chr4	149610481	149611374	894	233	248	2018.53	96.79	0	Eno1	824
chr7	4772620	4773135	516	95	139	2017.91	233.19	0	Shisa7	4534
chr5	33877883	33879597	1715	307	384	2013.41	75.82	0	Fam53a	65119
chr7	146549848	146550249	402	202	130	2009.48	261.03	0	Inpp5a	25159
chr1	154856384	154857111	728	250	150	2004.68	191.42	0	Nmnat2	54154
chr14	121905308	121906210	903	415	240	1996.29	58.88	0	Dock9	35952
chr4	141100957	141101342	386	140	128	1992.96	261.03	0	B330016D10Rik	1119
chr5	86836242	86836740	499	210	177	1992.93	90.74	0	Tmprss11a	3192
chr15	102080890	102081659	770	336	165	1992.47	200.84	0	Rarg	15520
chr11	97844472	97845431	960	474	214	1985.98	62.91	0	Arl5c	6421
chr7	30982502	30983225	724	359	177	1981.29	103.7	0	Capns1	10542
chr11	62242363	62242899	537	299	137	1975.63	205.35	0	Pigl	29598
chr1	137095291	137096306	1016	441	163	1970.86	163.58	0	Gpr37l1	38465
chr6	122291043	122291473	431	244	131	1970.3	194.9	0	Phc1	23295
chr18	75624345	75625559	1215	314	307	1965.09	90.34	0	Gm672	33475
chr18	36575075	36575912	838	384	167	1964.64	123.41	0	Pfdn1	11743
chr1	192780437	192781597	1161	701	202	1953.37	77.43	0	Vash2	8911
chr17	35646311	35646667	357	98	194	1949.24	79.25	0	Pou5f1	3328
chr2	20590892	20591515	624	400	161	1947.19	84.69	0	Etl4	159219
chr11	77310846	77312176	1331	789	215	1944.35	120.99	0	Git1	3933
chr7	107848311	107849182	872	519	167	1936.39	147.6	0	Fam168a	6904
chr15	50731805	50732621	817	320	164	1934.93	120.99	0	Trps1	245501
chr1	72260361	72261404	1044	369	207	1931.13	136.11	0	Pecr	45387
chr10	21707942	21708765	824	298	164	1928.97	159.7	0	Sgk1	9465
chr19	23161953	23162565	613	259	183	1926.13	89.53	0	Klf9	53762
chr11	107213779	107214633	855	252	204	1925.03	105.26	0	Psmd12	127062
chr1	37042576	37043299	724	496	192	1923.89	75.01	0	Tmem131	193543
chr8	87174014	87174577	564	382	201	1920.35	58.88	0	Ier2	11215
chr8	119197894	119198980	1087	396	229	1914.13	67.75	0	Cdyl2	99595
chr15	51844557	51845158	602	168	137	1908.17	167.06	0	Aard	27095
chr10	68496107	68496641	535	232	133	1904	229.71	0	Rhobtb1	179297
chr2	35469299	35469973	675	267	155	1902.78	150.02	0	Dab2ip	78214
chr11	107138137	107138945	809	206	154	1897.28	114.94	0	Pitpnc1	68932
chr4	140981663	140982374	712	262	142	1896.12	194.9	0	Hspb7	4970
chr2	91983765	91984749	985	470	170	1895.59	140.34	0	Phf21a	77953
chr2	26455806	26456713	908	624	173	1892.2	210.52	0	Agpat2	6700
chr10	66546314	66547031	718	150	148	1891	107.89	0	Jmjd1c	43691
chr11	117835887	117837440	1554	1012	214	1888.58	174.02	0	Socs3	8485
chr8	58731016	58731500	485	298	129	1885.28	233.19	0	Hpgd	42332
chr8	128224223	128224793	571	187	135	1884.79	201.86	0	4933403G14Rik	30506
chrX	98591650	98592396	747	466	143	1884.11	163.58	0	Zmym3	8073
chr5	114114472	114115060	589	292	178	1883.44	102.84	0	1700069L16Rik	27960
chr4	140671279	140671676	398	224	134	1883.32	198.42	0	D4Ertd22e	2350
chr17	45611327	45612328	1002	414	162	1868.73	190.55	0	Gm9104	8591
chr4	125116719	125117597	879	603	151	1867.55	257.55	0	Grik3	51355
chr3	130949159	130949867	709	242	153	1854.26	169.38	0	Hadh	12818
chr9	17679218	17679713	496	301	128	1854.21	233.19	0	Chordc1	417492
chr3	95455253	95455878	626	218	148	1852.32	215.36	0	Mcl1	7389
chr3	18523895	18524304	410	229	133	1848.18	196	0	Armc1	508248
chr7	91050717	91051835	1119	880	190	1848.02	94.37	0	Mesdc2	10208
chr16	38471717	38472310	594	274	176	1847.92	113.73	0	Cd80	12705
chr9	42665781	42666533	753	321	155	1846.91	133.09	0	Arhgef12	106143
chr4	132678006	132678614	609	400	178	1843.89	88.32	0	Wasf2	8541
chr3	88140508	88140949	442	304	135	1840.53	196	0	Smg5	327
chr10	75398351	75399148	798	483	158	1840.13	142.76	0	Chchd10	34
chr16	64884971	64885313	343	188	127	1838.6	176.64	0	Cggbp1	33061
chr7	3201121	3201881	761	247	146	1836.58	111.91	0	Mir290	17505
chrX	7585504	7586270	767	359	156	1834.74	142.76	0	Glod5	4178
chr2	166019556	166020501	946	231	179	1832.79	116.15	0	Gm11468	79851
chr5	3872274	3872737	464	357	136	1829.85	166.96	0	Mterf	18306
chr7	26453924	26455036	1113	468	161	1828.91	201.86	0	Tmem91	236
chr1	63184470	63186025	1556	867	225	1828.17	208.83	0	Ndufs1	5696
chr1	115855812	115856205	394	317	121	1826.21	153.14	0	Cntnap5a	1725901
chr1	72869969	72871060	1092	585	157	1825.55	177.5	0	Igfbp2	1107
chr2	156516355	156517130	776	377	146	1824.39	193.58	0	Dlgap4	30659
chr13	59240197	59241344	1148	680	189	1824.24	177.5	0	Agtpbp1	310698
chr6	72581907	72582134	228	115	116	1821.66	186.32	0	Tcf7l1	5534
chr11	117459403	117460166	764	346	155	1821.42	210.52	0	2900041M22Rik	13157
chr7	129105924	129106601	678	393	136	1820.63	180.98	0	Gga2	24311
chr7	13599549	13600136	588	429	215	1818.7	47.79	0	Zbtb45	8535
chr10	57994914	57995297	384	170	154	1817.99	75.01	0	Ccdc138	34230
chr5	119759810	119760840	1031	677	174	1817.78	125.83	0	Tbx3	360867
chr15	88224047	88224627	581	192	143	1815.35	133.09	0	Zdhhc25	206684
chr10	79513460	79515204	1745	802	288	1814.11	142.76	0	Gpx4	2794
chr1	134980335	134981484	1150	507	176	1813.45	111.31	0	Pik3c2b	37747
chr13	44800515	44801715	1201	610	172	1809.88	121.81	0	Jarid2	25756
chr3	54793877	54794510	634	368	133	1806.74	271.47	0	Ccna1	55513
chr16	35587938	35588408	471	285	135	1803.64	145.18	0	Sema5b	46491
chr11	8469193	8470036	844	231	196	1800.77	96.79	0	Tns3	137539
chr11	117833784	117834526	743	378	138	1784.26	174.02	0	Socs3	6382
chr9	30826171	30826815	645	433	145	1784.13	166.96	0	Zbtb44	12057
chr8	119765660	119766279	620	257	132	1784.07	194.9	0	4933407C03Rik	15258
chr11	102268764	102269450	687	218	134	1778.18	128.78	0	Slc25a39	4468
chr17	71179334	71179697	364	160	131	1776.6	169.38	0	Tgif1	14212
chr14	22293797	22294399	603	324	142	1776	159.7	0	Myst4	25278
chr10	66382777	66383716	940	480	146	1776	132.26	0	Reep3	91478
chr12	58572796	58573185	390	139	134	1772.49	133.09	0	Foxa1	68822
chr18	76060868	76061711	844	447	147	1771.99	175.43	0	Zbtb7c	81037
chr14	92055106	92055853	748	304	150	1771.55	111.31	0	Pcdh9	1357813
chr13	65412545	65413782	1238	691	169	1758.76	121.81	0	Zfp369	32384
chr8	125046595	125047595	1001	275	195	1753.49	108.89	0	Fam38a	40997
chrX	147558202	147558897	696	523	135	1753.42	184.46	0	Tsr2	36565
chr8	110118745	110119477	733	441	149	1752.62	123.41	0	Psmd7	14465
chr18	35982452	35983433	982	361	170	1752.4	153.25	0	Cxxc5	7019
chr4	104896362	104897070	709	408	153	1735.52	151.23	0	Ppap2b	66411
chr8	119866219	119867479	1261	646	161	1731.33	163.58	0	4933407C03Rik	85301
chr1	92301230	92302201	972	611	171	1730.8	151.23	0	Cops8	198769
chr2	172419800	172420463	664	224	130	1728.08	229.71	0	Tcfap2c	44708
chr14	76915251	76916144	894	278	157	1724.77	153.14	0	Serp2	17369
chr12	83663895	83664391	497	319	121	1724.07	174.02	0	Rgs6	54129
chr12	87847244	87847643	400	137	259	1724.05	33.88	0	Esrrb	145178
chr11	107860092	107860711	620	213	132	1722.17	217.78	0	Prkca	65392
chr11	114392110	114392945	836	600	156	1716.01	111.31	0	4932435O22Rik	117392
chr7	141213783	141214641	859	311	140	1715.62	139.22	0	Adam12	138901
chr11	72100633	72101685	1053	611	169	1714.2	179.06	0	Xaf1	14497
chr2	71705573	71706019	447	212	129	1711.15	171.8	0	Pdk1	5755
chr3	27053895	27054801	907	501	155	1709.15	137.93	0	Nceh1	28030
chr10	126408569	126409470	902	541	191	1708.43	77.43	0	Ctdsp2	7203
chr16	84778853	84780418	1566	836	215	1706.08	125.3	0	Jam2	4486
chr1	36070394	36071524	1131	624	195	1705.99	78.64	0	Hs6st1	54850
chr9	121523196	121523838	643	377	140	1704.48	125.83	0	Vipr1	28637
chr3	65462577	65463692	1116	483	159	1704.24	157.28	0	Lekr1	7579
chr18	78012626	78013542	917	604	173	1701.99	147.6	0	Atp5a1	120
chr5	117806306	117807068	763	467	146	1695.93	174.22	0	Wsb2	1007
chr8	124842816	124843563	748	369	177	1691.25	70.17	0	Zfpm1	36776
chr11	19762200	19762744	545	246	133	1685.58	142.76	0	Spred2	62244
chr14	35476603	35477134	532	174	132	1682.51	181.48	0	Wapal	10510
chr11	114432366	114433408	1043	778	179	1681.29	143.17	0	Rpl38	97728
chr10	110291753	110292156	404	132	113	1679.86	170.54	0	Csrp2	65478
chr3	95456192	95457213	1022	920	176	1675.42	133.09	0	Mcl1	6450
chr19	23207490	23208929	1440	596	194	1674.3	132.26	0	Klf9	8225
chr11	120025802	120026366	565	293	148	1673.55	127.9	0	2810410L24Rik	22161
chr7	6209758	6210795	1038	640	177	1671.71	77.78	0	Gm6792	2235
chr2	72892037	72892850	814	461	148	1671.18	208.1	0	Ola1	83546
chr11	88704646	88705290	645	210	138	1670.23	166.96	0	Akap1	12541
chr17	66634545	66635098	554	222	121	1667.44	240.15	0	1110012J17Rik	51776
chr11	96111949	96112633	685	481	142	1666.68	120.99	0	Mir196a-1	14528
chr10	96093748	96094198	451	140	116	1663.06	177.5	0	Btg1	14114
chr3	9641885	9642457	573	195	126	1662.71	211.73	0	Pag1	50012
chr2	155563495	155564360	866	332	135	1661.58	128.78	0	Procr	13457
chr5	28536174	28537000	827	371	134	1655.11	118.33	0	Cnpy1	4172
chr3	68338377	68339132	756	516	143	1654.64	145.18	0	Schip1	37912
chr10	51997792	51998330	539	306	158	1654.58	89.53	0	Dcbld1	44368
chr4	126878079	126878882	804	278	132	1654.55	121.81	0	Dlgap3	27956
chr13	41240420	41241378	959	547	163	1653.92	106.87	0	Elovl2	37330
chr3	121121889	121122546	658	196	151	1653.87	95.06	0	Cnn3	7569
chr2	19301956	19302884	929	326	144	1653.28	198.38	0	Msrb2	8694
chr5	147420865	147421675	811	381	132	1649.65	174.02	0	Gpr12	27140
chr15	36056374	36057283	910	556	152	1646.65	125.83	0	Fbxo43	23440
chr2	154251842	154252864	1023	735	164	1644.26	222.75	0	Cbfa2t2	10377
chr10	21699058	21699810	753	237	130	1641.11	226.23	0	Sgk1	581
chr14	79677722	79678234	513	279	118	1635.13	160.1	0	1190002H23Rik	10834
chr7	88356581	88357646	1066	202	196	1632.97	137.93	0	Pde8a	2108
chr4	138686825	138687348	524	261	129	1623.84	191.16	0	2310028O11Rik	29077
chr19	6389915	6390691	777	151	147	1622.48	133.09	0	Pygm	5487
chr14	25072933	25073516	584	335	120	1622.37	191.42	0	E330034G19Rik	39652
chr13	54919657	54920094	438	318	112	1621.84	236.67	0	Tspan17	28892
chr19	5849072	5849780	709	433	139	1614.56	99.21	0	Frmd8	1901
chr12	87829328	87829786	459	228	167	1614.45	87.92	0	Esrrb	127262
chr13	114584107	114584660	554	174	129	1609.85	123.41	0	Arl15	608
chr11	104156690	104157373	684	419	124	1608.72	153.14	0	1700081L11Rik	37852
chr12	112075436	112075926	491	361	125	1608.61	108.89	0	Zfp839	13052
chr4	46678214	46678706	493	262	125	1606.43	130.67	0	Gabbr2	1445
chr12	12948949	12950966	2018	1157	235	1601.4	153.14	0	Mycn	6051
chr7	80762757	80763665	909	208	151	1601.38	149.66	0	Fam174b	122435
chr6	142459836	142460544	709	316	137	1598.82	111.31	0	Ldhb	21068
chr11	117169302	117170173	872	579	146	1598.06	140.34	0	40430	23726
chr1	84692346	84693169	824	579	160	1595.28	152.1	0	Trip12	25417
chr1	13074575	13075639	1065	613	157	1590.17	89.53	0	Prdm14	28933
chr17	31944960	31945767	808	295	134	1588.57	139.13	0	Sik1	36234
chr5	110898351	110899131	781	432	128	1587.76	226.23	0	Fbrsl1	107580
chr18	39066970	39067457	488	176	113	1587.65	156.62	0	Gm5820	14861
chr2	157243993	157244966	974	727	154	1578.01	170.54	0	Src	6035
chr14	30608425	30608977	553	315	127	1577.82	113.73	0	Selk	173140
chr9	20818978	20819690	713	460	189	1575.44	70.98	0	Icam1	1425
chr4	141694176	141694897	722	280	144	1571.88	145.18	0	9030409G11Rik	978
chr7	139865454	139866077	624	202	119	1570.92	191.42	0	Fam53b	38312
chr5	144195335	144195636	302	130	109	1570.34	193.58	0	Kdelr2	29837
chr1	13117728	13118679	952	452	164	1568.42	88.15	0	Ncoa2	11511
chr11	22729992	22730643	652	246	132	1567.73	152.44	0	B3gnt2	4746
chr18	66084699	66085457	759	225	131	1559.28	257.1	0	Rax	9593
chr4	139523307	139523845	539	356	127	1558.66	174.22	0	Klhdc7a	5220
chr2	75711981	75712527	547	270	152	1558.55	52.02	0	Agps	41733
chr4	141125757	141126458	702	248	134	1557.46	123.41	0	Fblim1	6219
chr6	82653548	82654382	835	387	132	1554.09	111.91	0	Hk2	21472
chr15	101011211	101012069	859	447	128	1552.22	170.54	0	Acvr1b	6656
chr4	119943555	119944417	863	485	134	1551.24	124.01	0	Foxo6	3873
chr19	24043076	24043750	675	451	120	1547.7	187.94	0	Fam189a2	4163
chr1	88205488	88206509	1022	537	170	1546.88	75.62	0	B3gnt7	5693
chr10	60878204	60879610	1407	695	183	1545.22	104.05	0	Nodal	2515
chr8	46148576	46149372	797	550	126	1543.87	212.31	0	Mtnr1a	5987
chr11	69517372	69518171	800	133	143	1543.72	145.18	0	Tnfsf12	17523
chr5	112938922	112939493	572	181	126	1543.16	140.34	0	Gm6588	60477
chr2	20589564	20590572	1009	546	135	1542.21	149.66	0	Etl4	157891
chr11	88792903	88793541	639	298	158	1541.58	72.59	0	Scpep1	7568
chr10	62360770	62361552	783	279	138	1540.99	140.34	0	Slc25a16	22610
chr13	44773210	44773962	753	358	166	1538.74	85.9	0	Jarid2	53061
chr3	152396030	152396968	939	645	133	1535.24	135.74	0	Pigk	18967
chr2	10001295	10002353	1059	542	188	1533.87	75.01	0	Kin	943
chr4	155044018	155045015	998	429	134	1532.74	212.31	0	Mib2	15438
chr3	102889822	102890330	509	360	111	1531.37	198.38	0	Ampd1	11886
chr10	82271662	82272659	998	615	157	1528.61	106.87	0	Txnrd1	51423
chr1	8926027	8926432	406	250	105	1527.52	240.15	0	Sntg1	573286
chr4	53802215	53802605	391	239	136	1526.45	78.64	0	Tal2	9639
chr16	92103816	92104498	683	451	123	1518.51	160.31	0	Mrps6	45236
chr5	75934539	75934888	350	174	101	1518.4	184.46	0	Kit	36472
chr4	141626635	141627253	619	474	127	1516.64	99.21	0	Gm10565	13577
chr17	36220252	36221504	1253	371	181	1513.19	137.93	0	H2-Bl	3119
chr5	111233022	111233410	389	129	104	1509.5	160.1	0	Ulk1	19515
chr18	75504331	75505158	828	264	138	1508.52	82.27	0	Smad7	22687
chr5	53933183	53933759	577	269	136	1507.72	126.17	0	Rbpj	48270
chr2	90686737	90687589	853	399	125	1507.59	233.19	0	Mtch2	574
chr10	6056624	6056983	360	138	102	1506.08	194.9	0	Akap12	69554
chr18	33995389	33996127	739	382	120	1501.1	132.26	0	Epb4.1l4a	39409
chr2	129625496	129626211	716	432	119	1500.68	160.1	0	Stk35	756
chr13	105701558	105702120	563	425	113	1500.59	177.5	0	Rgs7bp	35674
chr3	30623097	30623833	737	504	162	1500.32	76.22	0	Samd7	22117
chr14	49274670	49275310	641	181	128	1497.72	104.05	0	Otx2	3188
chr4	53964935	53965730	796	264	122	1495.48	118.33	0	Tmem38b	126019
chr16	17219781	17220912	1132	430	156	1494.44	91.95	0	Rimbp3	11554
chr1	122983626	122984411	786	621	135	1493.09	104.05	0	Insig2	218472
chr1	62814052	62814699	648	260	155	1491.3	71.38	0	Nrp2	64162
chr6	47982603	47983144	542	297	121	1489.98	128.25	0	Zfp777	8417
chr13	97977354	97977888	535	256	110	1489.94	212.31	0	Hexb	31068
chr16	36707856	36708567	712	482	130	1487.21	123.41	0	Ildr1	13733
chr10	24589552	24590043	492	155	161	1486.16	73.4	0	Med23	239
chr4	149820587	149821153	567	320	115	1480.2	148.21	0	Rere	164563
chr15	7066653	7067346	694	220	122	1477.53	136.11	0	Lifr	23888
chr6	72737893	72738423	531	366	110	1475.9	247.11	0	Kcmf1	53214
chr1	88207233	88208000	768	412	132	1475.77	87.11	0	B3gnt7	7438
chr9	118772656	118773244	589	262	129	1475.77	145.18	0	Ctdspl	62997
chr3	96380711	96381595	885	690	135	1474.84	117.96	0	Polr3gl	1085
chr7	16950237	16950875	639	126	114	1473.49	177.5	0	Zc3h4	36307
chr11	6795006	6795581	576	322	112	1472.27	135.74	0	Adcy1	168485
chr18	65282222	65282782	561	146	121	1472.15	137.93	0	Nedd4l	99042
chr4	107891487	107892064	578	306	148	1467.36	93.16	0	Zyg11b	8872
chr6	100285504	100286258	755	514	144	1466.02	100.25	0	Rybp	106946
chr19	7335751	7336496	746	481	118	1463.31	132.26	0	Rcor2	8502
chr11	29509579	29510165	587	370	112	1463.24	215.79	0	1700034F02Rik	61630
chr17	17876280	17876785	506	279	107	1463.06	160.1	0	Vmn2r90	35376
chr19	25562997	25564006	1010	322	141	1462.35	133.09	0	Dmrt1	17198
chr13	12769539	12770026	488	293	106	1461.92	226.23	0	Gpr137b-ps	63207
chr5	125873300	125873948	649	408	175	1460.54	78.24	0	Ubc	6966
chr4	135104445	135105259	815	361	189	1460.31	49.2	0	Grhl3	6643
chr5	12872812	12873538	727	262	118	1459.81	121.81	0	Sema3d	489647
chr2	71493684	71494563	880	632	144	1458.42	62.91	0	Gm1631	63789
chr11	30650037	30650976	940	536	126	1455.81	97.45	0	Psme4	21737
chr1	37186864	37187407	544	235	119	1455.47	162.12	0	Cnga3	89241
chr8	93356841	93357171	331	180	105	1455.3	159.7	0	Chd9	4108
chr14	98989079	98989424	346	114	106	1452.96	142.76	0	2410129H14Rik	444683
chr11	114650301	114651549	1249	988	160	1451.28	191.42	0	Btbd17	1681
chr17	90333378	90333738	361	135	108	1451.15	118.57	0	Nrxn1	99605
chr9	62050109	62050628	520	197	107	1450.48	201.86	0	Spesp1	68426
chr15	73013586	73014173	588	314	112	1445.24	187.94	0	Ptk2	21948
chr5	53658082	53659160	1079	354	140	1443.13	132.26	0	1810013D10Rik	262
chr3	75455491	75456019	529	260	107	1442.57	160.1	0	Serpini1	94037
chr1	6204211	6204864	654	338	117	1442.51	190.55	0	Rb1cc1	531
chr18	76331167	76331656	490	220	115	1442.13	125.83	0	Smad2	70411
chr11	9015359	9016536	1178	911	257	1442.13	64.53	0	Upp1	2746
chr1	138849083	138849992	910	688	142	1439.15	75.01	0	Nr5a2	108923
chr4	129984359	129985447	1089	759	139	1438.08	132.26	0	Fabp3	1662
chr2	165794961	165795347	387	172	99	1437.3	149.66	0	Ncoa3	23175
chr5	135477089	135477551	463	152	113	1436.51	166.96	0	Abhd11	8079
chr8	49263076	49263658	583	323	121	1436.25	183.9	0	Odz3	47942
chr1	180379295	180379682	388	199	99	1436.2	243.63	0	Efcab2	43284
chr15	7031833	7032482	650	130	151	1435.04	55.65	0	Lifr	58708
chr16	30939742	30940433	692	404	115	1434.52	111.37	0	AI480653	15854
chr1	184111926	184112397	472	164	125	1434.3	110.62	0	Vmn1r1	24616
chr11	93999706	94000951	1246	447	213	1434.13	71.38	0	Tob1	73061
chr5	118959684	118960425	742	440	116	1433.17	104.41	0	Med13l	51043
chr17	10272524	10273521	998	364	141	1428.97	150.02	0	Qk	126811
chr4	134588912	134589763	852	503	165	1428.19	81.06	0	Runx3	87647
chr8	127915322	127916051	730	547	128	1427.45	106.47	0	Sipa1l2	26640
chr1	174046054	174046479	426	245	110	1425.76	174.22	0	Pex19	10831
chr5	140544359	140544868	510	337	105	1424.16	118.33	0	Mad1l1	59717
chr15	100299074	100299804	731	178	117	1424.15	156.62	0	Letmd1	390
chr5	120034379	120035336	958	708	171	1424.05	87.11	0	Tbx3	86298
chr7	4644491	4645126	636	286	122	1423.04	118.57	0	Brsk1	1962
chr3	102949243	102950026	784	221	120	1422.02	243.63	0	Dennd2c	17765
chr18	36413017	36413387	371	212	106	1421.1	101.63	0	Pura	27798
chr5	129660867	129662252	1386	356	176	1420.68	114.85	0	Gpr133	58243
chr4	141234956	141235393	438	181	101	1420.42	222.75	0	Ddi2	4521
chr7	29363332	29364069	738	402	157	1420.33	72.59	0	Pak4	19495
chr11	9016956	9017607	652	89	152	1419.62	93.16	0	Upp1	1149
chr6	49048948	49049614	667	245	112	1419.03	198.38	0	Igf2bp3	13731
chr5	18194265	18194782	518	172	105	1417.12	153.14	0	Gnai1	423313
chr8	44406006	44406780	775	530	116	1411.57	118.33	0	Zfp42	25586
chr4	149173971	149174602	632	446	110	1411.14	167.06	0	Slc25a33	55827
chr13	108390341	108390987	647	206	149	1410.96	78.64	0	Zswim6	124356
chr11	100410949	100411916	968	750	162	1408.84	88.15	0	Ttc25	4004
chr7	152324689	152325445	757	374	115	1406.95	128.78	0	Tpcn2	115138
chr8	87996630	87997568	939	664	146	1406.68	99.21	0	Gpt2	19885
chr3	94967897	94968533	637	155	121	1406.55	91.95	0	Sema6c	398
chr7	29751817	29752557	741	526	126	1404.19	145.18	0	Eif3k	4574
chr3	102950208	102950620	413	107	102	1402.62	117.96	0	Dennd2c	18730
chr10	84016903	84017727	825	322	160	1398.95	54.44	0	Tcp11l2	22788
chr17	15474800	15475339	540	325	105	1398.32	142.7	0	Gm10510	12976
chr17	71214350	71215309	960	454	168	1396.44	60.49	0	Tgif1	20804
chr16	31901703	31902536	834	471	184	1396.43	71.79	0	Mfi2	22808
chr8	13050500	13051021	522	226	104	1396.18	153.14	0	Proz	10407
chr7	51630059	51631174	1116	701	142	1391.61	133.09	0	Syt3	9436
chr12	87846656	87847065	410	185	121	1391.41	119.47	0	Esrrb	144590
chr17	37110043	37111082	1040	387	163	1389.84	88.15	0	2410137M14Rik	4602
chr11	77697875	77698764	890	344	142	1389.33	110.9	0	Pipox	3759
chr11	63903075	63903608	534	335	104	1386	153.14	0	Cox10	126945
chr1	11267827	11268425	599	181	108	1385.37	87.01	0	A830018L16Rik	136365
chr4	109723519	109724186	668	188	111	1384.99	167.06	0	Dmrta2	72890
chr7	114483174	114483493	320	220	92	1384.35	167.06	0	Syt9	31129
chr4	55488112	55488892	781	230	157	1383.66	54.44	0	Klf4	51896
chr2	151833248	151833872	625	322	112	1382.88	102.84	0	2310046K01Rik	7647
chr12	4179489	4180123	635	347	146	1382.09	83.48	0	Cenpo	32182
chr15	79294684	79295651	968	422	144	1381.43	129.05	0	Kcnj4	19459
chr2	75707678	75708238	561	187	106	1381.09	180.98	0	Agps	37430
chr4	124163015	124163665	651	302	120	1379.8	137.93	0	Pou3f1	171873
chr19	32315016	32315667	652	278	110	1379.73	170.54	0	Sgms1	117799
chr1	158913426	158914015	590	301	162	1377.46	63.72	0	1700057K13Rik	115852
chr1	121809661	121810205	545	433	104	1376.87	118.33	0	Tmem177	5184
chr7	134489014	134489957	944	396	121	1375.66	80.05	0	Zfp768	2706
chr16	23098185	23098446	262	135	95	1374.42	169.38	0	Eif4a2	9366
chr17	88373136	88373496	361	97	95	1373.45	212.31	0	Msh6	1253
chr1	11457073	11457552	480	332	110	1369.44	89.53	0	A830018L16Rik	52881
chr17	47708304	47709160	857	553	125	1368.69	139.13	0	Ccnd3	22111
chr1	89570312	89571104	793	651	128	1367.96	94.37	0	Inpp5d	53426
chr4	151472631	151472960	330	160	100	1367.68	152.44	0	Plekhg5	1804
chr15	76017051	76017870	820	469	116	1367.66	191.42	0	Plec	15647
chr1	72839669	72840263	595	198	142	1367.07	99.21	0	Igfbp2	31407
chr1	166433228	166434391	1164	602	160	1363.48	102.84	0	Atp1b1	65831
chr18	61788522	61788875	354	173	93	1362.74	180.98	0	Mir145	18956
chr5	113763390	113764429	1040	473	140	1362.63	87.11	0	Aym1	22923
chr18	67500989	67501682	694	326	122	1362.43	125.83	0	Cidea	2228
chr17	81200220	81201288	1069	769	172	1360.84	84.69	0	Tmem178	143751
chr2	179962012	179962668	657	407	119	1359.65	113.73	0	Rps21	30071
chr6	52055024	52055702	679	107	117	1359.22	154.26	0	Hoxa1	50341
chr8	73220373	73220653	281	186	88	1358.16	208.83	0	Jund	1264
chr11	98802692	98803793	1102	168	160	1357.19	212.94	0	Rara	19092
chr17	45755765	45756540	776	268	118	1357.05	114.94	0	Capn11	11387
chr2	31427205	31428181	977	320	147	1355.64	104.05	0	Fubp3	1039
chr19	14910104	14910498	395	267	95	1355.09	125.3	0	Tle4	387543
chr9	56383051	56383624	574	280	105	1353.69	180.98	0	Lingo1	83230
chr1	74077550	74078236	687	287	120	1352.33	159.7	0	Rufy4	94564
chr12	12183777	12184736	960	530	134	1351.2	89.53	0	Fam49a	85167
chr19	42390384	42391152	769	491	112	1350.79	174.02	0	Crtac1	32858
chr1	92424394	92425016	623	452	106	1350.54	149.66	0	Cops8	75605
chr7	29232134	29232953	820	257	130	1350.1	162.12	0	Lrfn1	5122
chr19	11373981	11374517	537	221	103	1348.92	229.71	0	Ms4a7	21916
chr1	154887182	154887793	612	209	116	1348.51	72.59	0	Lamc2	82703
chr2	101961566	101962314	749	300	111	1347.23	132.26	0	Ldlrad3	171209
chr4	138004736	138005414	679	576	110	1344.28	212.31	0	Camk2n1	6326
chr5	125906645	125907363	719	319	122	1344.24	164.54	0	Dhx37	11872
chr4	26871775	26872217	443	205	97	1343.67	156.62	0	Manea	620123
chr17	66828595	66830112	1518	677	184	1341.49	96.79	0	Rab12	15256
chr11	62028602	62029043	442	267	106	1341.33	116.15	0	Adora2b	33883
chr13	67945358	67945886	529	282	135	1338.89	105.26	0	BC048507	18915
chr10	83880966	83881678	713	436	109	1337.96	93.97	0	Nuak1	46903
chr16	35146078	35146630	553	281	102	1336.04	177.5	0	Adcy5	9643
chr17	29587771	29588943	1173	721	151	1334.68	79.85	0	Pim1	40218
chr5	117846552	117847085	534	329	101	1334.13	187.94	0	Rfc5	17399
chr3	88449989	88450955	967	666	125	1332.67	128.78	0	Rxfp4	5830
chr11	72114692	72115363	672	256	108	1332.58	191.42	0	Xaf1	438
chr15	84496081	84496634	554	190	156	1331.04	58.88	0	Prr5	15346
chr18	61787670	61788320	651	330	106	1330.55	146.18	0	Mir145	19808
chr16	96304688	96305314	627	341	138	1329.67	75.28	0	Brwd1	16414
chr5	143562232	143562730	499	335	100	1328.66	174.02	0	Fbxl18	71235
chr5	73293099	73294229	1131	519	139	1328.45	70.17	0	Slain2	12456
chr1	84868507	84869137	631	354	105	1328.05	191.42	0	Fbxo36	32092
chr6	108608459	108609626	1168	356	138	1325.82	121.81	0	Bhlhe40	2163
chr6	54648689	54649494	806	415	116	1322.72	148.21	0	2410066E13Rik	16924
chr4	148824671	148825201	531	257	110	1321.91	154.86	0	Rbp7	861
chr4	136288401	136288952	552	288	101	1319.73	184.46	0	Ephb2	78877
chr7	52495968	52496686	719	464	147	1319.5	91.95	0	Cd37	6967
chr17	79741891	79742745	855	208	122	1315.75	118.33	0	Cdc42ep3	8527
chr10	61800744	61801793	1050	903	162	1315.35	125.83	0	Hkdc1	45140
chr10	84534289	84534982	694	456	145	1314.96	65.33	0	Fhl4	25474
chr4	124813283	124814365	1083	694	146	1311.85	94.37	0	Zc3h12a	17626
chr1	34159979	34161044	1066	246	194	1306.91	137.93	0	Dst	91310
chr11	26070588	26070896	309	184	95	1306.69	137.93	0	Fancl	216495
chr15	81702280	81703427	1148	401	136	1305.39	149.66	0	Aco2	612
chr2	166084186	166084901	716	500	118	1301.11	111.31	0	Gm11468	15221
chr3	46674822	46675163	342	125	97	1299.86	106.47	0	Pabpc4l	428704
chr5	121138481	121138808	328	206	88	1299.11	201.86	0	Dtx1	8209
chr11	97918526	97919224	699	292	106	1298.24	184.46	0	Stac2	20589
chr3	50931482	50932943	1462	1258	192	1296.47	106.87	0	Ccrn4l	96886
chr19	5802952	5803874	923	404	116	1294.28	111.37	0	Malat1	7263
chr8	14014781	14015483	703	204	146	1294.22	96.79	0	Erich1	12783
chr8	47295845	47296939	1095	705	150	1291.94	123.41	0	Slc25a4	3148
chr8	91527190	91527924	735	226	107	1291.53	121.81	0	Sall1	23952
chr7	152074600	152075420	821	425	122	1290.82	123.41	0	Fgf15	7836
chr17	45743992	45744921	930	194	125	1290.62	114.85	0	Gm7325	6077
chr6	149079581	149080129	549	283	109	1290.37	113.73	0	4833442J19Rik	10537
chr6	72583906	72584400	495	260	106	1289.89	176.64	0	Tcf7l1	7533
chr13	66811920	66812285	366	256	98	1288.67	159.7	0	Uqcrb	189636
chr2	119567224	119567992	769	289	108	1286.76	191.42	0	Itpka	848
chr8	128297013	128298074	1062	477	120	1285.73	135.74	0	Pcnxl2	21606
chr11	69377763	69378262	500	210	106	1285.34	125.83	0	Wrap53	2508
chr1	154878405	154878905	501	289	125	1285.19	94.1	0	Nmnat2	76175
chr5	27569586	27570529	944	431	116	1283.37	142.7	0	Dpp6	18888
chrX	13038664	13039412	749	308	107	1282.9	104.41	0	Nyx	6133
chr2	90402094	90402904	811	524	121	1282.52	145.18	0	Nup160	115277
chr3	22020636	22021252	617	231	112	1282.33	111.31	0	Tbl1xr1	45063
chr15	79999854	80000571	718	247	144	1281.6	60.49	0	Mgat3	4296
chr7	4202697	4203149	453	337	94	1281.22	177.5	0	Lilra5	13342
chr11	116953921	116954519	599	185	111	1280.89	128.25	0	2810008D09Rik	15825
chr11	88551097	88551912	816	429	150	1279.88	50.81	0	Akap1	141008
chr8	18480075	18480548	474	177	104	1276.9	106.47	0	Mcph1	115097
chr17	33943998	33944758	761	319	119	1270.62	60.49	0	Kank3	3469
chr2	163288867	163289568	702	425	143	1269.19	59.28	0	Fitm2	5571
chr5	129775642	129776456	815	242	151	1268.16	59.28	0	Gpr133	173018
chr11	116953084	116953641	558	164	108	1267.05	120.99	0	2810008D09Rik	14988
chr5	4303609	4304148	540	255	107	1266.3	123.41	0	Gm9897	111243
chr2	126934653	126935120	468	253	103	1266.25	147.6	0	Ncaph	5089
chr10	18927833	18928250	418	252	100	1265.97	152.44	0	Olig3	148511
chr2	172696676	172697536	861	693	123	1265.66	170.54	0	Bmp7	1488
chr6	4969859	4970393	535	170	98	1264.8	128.78	0	Ppp1r9a	116540
chr15	96075143	96075625	483	187	127	1263.01	96.79	0	E330033B04Rik	23851
chr4	119487766	119488517	752	452	118	1261.75	130.67	0	Hivep3	484
chr2	101950436	101950841	406	133	99	1261.7	123.41	0	Ldlrad3	160079
chr8	130566812	130567586	775	159	122	1261.51	147.6	0	Nrp1	316160
chr6	108283952	108284841	890	311	144	1260.86	84.69	0	Itpr1	120863
chr1	173255691	173256131	441	187	106	1259.62	110.9	0	Dedd	3584
chr2	76897499	76897997	499	310	95	1259.28	125.3	0	Ccdc141	14472
chr5	65038454	65039351	898	721	136	1258.88	123.41	0	Klf3	156307
chr1	92098881	92099671	791	434	107	1257.97	149.66	0	Cxcr7	1696
chr4	104868668	104869110	443	271	101	1257.49	94.37	0	Ppap2b	38717
chr1	183960072	183961050	979	188	143	1255.93	118.57	0	Srp9	94795
chr1	103653045	103654146	1102	788	155	1252.52	121.81	0	Cntnap5b	1983704
chr1	120971939	120973641	1703	1568	459	1251.18	91.95	0	Gli2	241302
chr4	53351697	53353515	1819	566	227	1247.69	98.52	0	AI427809	77470
chr10	95058280	95059279	1000	505	127	1244.7	55.65	0	Nudt4	48640
chr1	180248293	180249073	781	520	117	1243.02	104.05	0	Fam36a	990
chr1	12734580	12735481	902	278	125	1242.38	70.17	0	Sulf1	25955
chr19	23169279	23169887	609	369	109	1242.17	145.18	0	Klf9	46436
chr6	5446235	5446885	651	390	111	1241.56	116.15	0	Pdk4	12885
chr1	157923309	157924383	1075	547	145	1240.95	72.59	0	Fam163a	214
chr12	12183003	12183744	742	548	105	1239.25	111.37	0	Fam49a	85941
chr2	5455519	5456123	605	197	152	1238.44	64.53	0	Camk1d	241017
chr7	4776913	4777571	659	149	117	1236.85	82.67	0	Shisa7	241
chr8	81554719	81555183	465	313	102	1236.51	150.02	0	Zfp827	2384
chr2	158416920	158417476	557	401	107	1236.45	125.83	0	Slc32a1	19573
chr18	75071039	75071410	372	179	87	1232.96	201.86	0	Lipg	27936
chr11	76100497	76101259	763	468	143	1232.76	67.75	0	Nxn	29770
chr7	133618822	133619435	614	234	134	1228.23	78.64	0	Sh2b1	8315
chr4	118413923	118414312	390	169	97	1228.22	128.25	0	Olfr1339	6788
chr17	48954152	48954886	735	493	104	1227.52	142.7	0	Lrfn2	117754
chr13	66091955	66092389	435	103	90	1226.81	167.06	0	Zfp369	711794
chr8	128006244	128006831	588	293	97	1225.42	111.37	0	Sipa1l2	64282
chr7	141962756	141963605	850	453	107	1225.15	132.26	0	Dock1	100387
chr2	33294993	33296035	1043	679	123	1224.68	87.72	0	Zbtb43	10814
chr4	98530691	98531211	521	423	94	1224.58	125.3	0	Usp1	59809
chr3	133196962	133197464	503	281	94	1221.65	191.42	0	Tet2	70322
chr8	60211644	60212006	363	151	113	1219.73	58.07	0	Galntl6	43375
chr15	79435489	79436212	724	442	102	1218.19	114.85	0	4933432B09Rik	4516
chr11	77707231	77707838	608	304	101	1217.06	78.64	0	Pipox	13115
chr14	49748306	49748954	649	448	100	1216.86	167.06	0	Naa30	43595
chr15	59223378	59223934	557	298	95	1214.34	174.02	0	Nsmce2	17626
chr3	89668843	89669499	657	258	99	1211.67	132.26	0	Il6ra	4402
chr7	25793638	25794858	1221	650	223	1209.09	32.67	0	Grik5	1231
chr2	93767704	93768462	759	218	132	1207.95	81.67	0	Gm13889	28263
chr17	10535131	10535745	615	78	97	1206.74	93.97	0	Pacrg	60746
chr10	84325579	84326057	479	168	91	1206.64	205.35	0	Rfx4	24687
chr18	34974900	34975455	556	257	104	1205.99	111.31	0	Reep2	25411
chr4	147459142	147459914	773	281	103	1205.34	174.02	0	Agtrap	7973
chr6	65010970	65011416	447	331	119	1204.46	68.96	0	Smarcad1	18310
chr4	124811324	124811984	661	337	110	1204.2	94.37	0	Zc3h12a	15667
chr16	87691173	87691751	579	376	105	1203.46	130.67	0	Bach1	8025
chr11	67158878	67159294	417	284	96	1200.63	140.34	0	Myh13	18274
chr5	117239904	117240328	425	177	88	1200.49	156.62	0	Suds3	301784
chr16	91931326	91932036	711	235	111	1200.03	111.31	0	Atp5o	5859
chr7	152043677	152044667	991	347	115	1199.91	156.62	0	Fgf4	3613
chrX	7578970	7579618	649	267	108	1197.58	104.05	0	Glod5	2356
chr3	15056798	15057136	339	252	83	1194.11	121.81	0	Car2	170373
chr10	62358109	62358682	574	300	98	1193.23	136.11	0	Slc25a16	25271
chr14	122731293	122731670	378	231	85	1190.86	174.02	0	1700108J01Rik	102165
chr13	99808141	99808832	692	455	99	1189.67	128.78	0	1700024P04Rik	54097
chr19	6247464	6248491	1028	256	134	1189	145.18	0	Atg2a	5797
chr11	6315260	6315784	525	213	92	1187.6	187.94	0	Ppia	612
chr18	24152060	24152600	541	305	102	1186.77	123.41	0	Zfp35	3926
chr5	114000316	114001107	792	236	144	1185.96	77.43	0	Cmklr1	62047
chr5	72856041	72856664	624	399	106	1185.18	113.73	0	Nfxl1	48501
chr6	10041017	10041383	367	184	84	1183.63	156.62	0	Nxph1	1140999
chr7	4853925	4854487	563	251	126	1182.09	72.59	0	Zfp628	12893
chr17	27176718	27178708	1991	1690	317	1181.92	82.27	0	Ggnbp1	10515
chr6	28966880	28967814	935	479	108	1181.78	104.41	0	Mir129-1	5738
chr2	32483227	32484161	935	554	134	1179.96	98.52	0	Ak1	1796
chr1	23263222	23264070	849	591	109	1179.49	184.46	0	Mir30a	15885
chr2	5293656	5294364	709	398	99	1179.4	121.81	0	Camk1d	79154
chr14	21521994	21522385	392	255	85	1177.5	191.42	0	Chchd1	254
chr4	133671577	133672049	473	253	89	1177.07	170.54	0	Sh3bgrl3	11743
chr1	148170013	148170424	412	125	86	1176.87	187.94	0	Fam5c	174803
chr6	53150991	53151669	679	419	109	1176.86	77.43	0	9430076C15Rik	86297
chr4	124502031	124503040	1010	409	116	1176.25	142.7	0	Mtf1	22239
chr2	34792770	34793384	615	176	96	1173.95	180.98	0	Traf1	6007
chr16	11511021	11511344	324	113	81	1173.37	219.27	0	Snx29	105281
chr1	54541576	54542221	646	226	96	1170.09	132.26	0	Pgap1	4025
chr6	64972925	64973448	524	277	100	1169.21	116.15	0	Smarcad1	19735
chr13	119054517	119054957	441	324	87	1169.01	170.54	0	Mrps30	114399
chr11	117869066	117869865	800	533	119	1168.83	66.54	0	Dnahc17	13971
chr11	117749377	117750246	870	372	104	1168.68	149.66	0	Tha1	20115
chr1	162664672	162665282	611	516	128	1165.19	58.07	0	Gpr52	157874
chr7	29754687	29755477	791	147	111	1164.11	149.66	0	Eif3k	1704
chr5	105872177	105872475	299	111	79	1164.08	194.9	0	Lrrc8b	27384
chr13	75972956	75973324	369	111	83	1163.64	139.22	0	Glrx	4377
chr1	82816742	82817633	892	647	125	1163.38	125.83	0	Agfg1	19315
chr13	86484816	86485347	532	276	100	1162.75	116.15	0	Cox7c	300414
chr11	20033520	20034313	794	453	101	1162.48	177.5	0	Rab1	68084
chr13	8994982	8996038	1057	868	138	1161.16	130.67	0	Gtpbp4	23259
chr3	8510733	8511682	950	680	127	1160.23	111.31	0	Stmn2	1207
chr2	58478201	58479213	1013	212	139	1160.13	104.41	0	Upp2	129394
chr8	113043561	113044096	536	259	100	1159.55	125.83	0	Vac14	98976
chr15	80119946	80120521	576	133	102	1159.52	120.99	0	Cacna1i	2279
chr17	26004805	26005885	1081	529	111	1159.41	87.01	0	Fam195a	4163
chr1	72258738	72259137	400	237	113	1158.98	78.64	0	Pecr	47010
chr11	20045410	20045900	491	202	92	1158.58	151.23	0	Rab1	56194
chr10	88010358	88010875	518	229	100	1158.42	111.31	0	Mybpc1	29330
chr6	53671496	53671931	436	321	86	1155.85	170.54	0	1200009O22Rik	93966
chr10	75400455	75401344	890	268	112	1155.14	93.76	0	Chchd10	2138
chr14	28487215	28487798	584	312	96	1153.87	130.06	0	Erc2	51588
chr19	14860014	14860618	605	283	103	1153.37	140.34	0	Tle4	337453
chr9	102902648	102903196	549	300	91	1153.24	146.18	0	Slco2a1	8170
chr1	59479862	59480857	996	161	147	1153.09	100.93	0	Fzd7	59128
chr2	148526782	148527306	525	167	99	1152.74	96.79	0	Napb	6390
chr14	119095982	119096488	507	347	98	1151.73	91.95	0	Cldn10a	91110
chr2	167173604	167174149	546	296	100	1151.67	152.44	0	B4galt5	49660
chr11	72351427	72352473	1047	648	118	1151.44	78.64	0	Spns3	39770
chr9	103293959	103294421	463	340	87	1150.75	156.62	0	Bfsp2	33294
chr11	98162410	98163481	1072	342	165	1150.73	86.71	0	Neurod2	24320
chr5	129723026	129723756	731	525	125	1148.94	72.59	0	Gpr133	120402
chr11	55760087	55760783	697	292	118	1146.96	84.69	0	Nmur2	78404
chrX	115182141	115182490	350	214	81	1146.29	187.94	0	Tgif2lx2	411174
chr8	127858917	127859622	706	363	113	1146.02	102.84	0	Sipa1l2	83045
chr1	59014770	59015328	559	149	123	1145.83	73.8	0	Stradb	15644
chr5	113758554	113759680	1127	825	222	1143.86	64.53	0	Aym1	27759
chr4	151270913	151271596	684	424	106	1143.86	133.09	0	Dnajc11	36915
chr1	71082112	71082487	376	278	90	1142.41	135.51	0	Bard1	8004
chr19	55663115	55663949	835	401	113	1138.76	101.63	0	Vti1a	272275
chr8	109785740	109786580	841	433	103	1137.74	142.7	0	Nfat5	31629
chr16	18387085	18387490	406	203	111	1137.7	72.59	0	Comt1	19889
chr7	87330866	87331298	433	234	102	1137.34	110.62	0	Sema4b	860
chr16	16866245	16866792	548	267	90	1137.31	114.85	0	Vpreb1	2250
chr11	114734210	114734891	682	421	100	1136.49	139.13	0	Cd300a	17144
chr17	84750581	84750999	419	256	101	1136.34	96.79	0	Plekhh2	160653
chr10	75111789	75112308	520	144	92	1135.92	145.18	0	Cabin1	2935
chr16	17275809	17276511	703	453	96	1135.36	100.93	0	Tmem191c	583
chr2	75699226	75699479	254	125	97	1135.19	71.38	0	Agps	28978
chr12	40724584	40725112	529	270	89	1134.21	149.66	0	Arl4a	35293
chr7	88238964	88239754	791	435	101	1133.15	146.18	0	Slc28a1	20720
chr6	72583167	72583419	253	109	82	1132.63	154.86	0	Tcf7l1	6794
chr9	53946461	53946880	420	148	92	1132.15	150.02	0	Cyp19a1	67282
chr9	62262620	62263495	876	675	119	1130.12	104.05	0	Coro2b	4678
chr11	96824945	96825520	576	271	100	1128.88	116.15	0	Sp2	10294
chr11	78482277	78482557	281	113	76	1128.73	139.22	0	Fam58b	81730
chr3	52204230	52205385	1156	615	128	1128.69	106.47	0	Foxo1	131972
chr13	113252522	113253156	635	285	93	1128.58	111.37	0	Il6st	1755
chr17	44242183	44242743	561	231	90	1128.24	132.26	0	Enpp4	8925
chr8	109487098	109487783	686	356	105	1127.81	123.41	0	Sntb2	27449
chr5	122724491	122725234	744	271	125	1126.7	102.84	0	Pptc7	9915
chr6	99328909	99329487	579	254	100	1126.67	125.83	0	Eif4e3	246221
chr10	61750275	61750557	283	119	76	1126.39	174.02	0	Hk1	18673
chr1	135236862	135237399	538	209	120	1125.32	60.49	0	Ren2	10280
chr8	64069813	64070599	787	313	110	1123.69	140.34	0	Palld	75994
chr5	134815516	134816456	941	554	119	1123.55	62.91	0	Gtf2ird1	18014
chr5	137409672	137410388	717	361	106	1122.71	118.57	0	4933404O12Rik	14657
chrX	34336049	34336746	698	458	95	1122.46	128.78	0	Slc25a5	403
chr6	125454635	125454951	317	172	85	1122.05	108.89	0	Cd9	44352
chr15	88749733	88750181	449	187	102	1121.61	89.88	0	Ttll8	5406
chr11	51671902	51672743	842	517	111	1120.72	84.69	0	Phf15	44945
chr8	109431207	109431755	549	349	89	1120.01	191.42	0	Cirh1a	13668
chr19	43598251	43599953	1703	1106	194	1119.95	101.63	0	Got1	24009
chr1	188334351	188334910	560	219	121	1118.44	67.75	0	Tgfb2	112713
chr17	46948998	46949869	872	651	117	1118.31	108.89	0	BC032203	13934
chr17	66051489	66051964	476	172	115	1117.95	60.49	0	Rab31	50424
chr1	194278696	194279318	623	217	122	1117.8	64.53	0	Hhat	58013
chr17	46051821	46052223	403	141	90	1115.61	154.86	0	Vegfa	102121
chr3	84442711	84443283	573	280	109	1114.89	93.33	0	Tmem154	27402
chr2	73748636	73749824	1189	840	183	1114.27	101.63	0	Atp5g3	2130
chr13	63373960	63374567	608	191	91	1113.37	97.45	0	Mir23b	27831
chr13	95438008	95438961	954	286	110	1113.15	100.93	0	Tbca	120889
chr13	54310727	54311885	1159	617	119	1112.84	100.93	0	Hrh2	23230
chr10	117606193	117606689	497	270	95	1112.77	162.12	0	Mdm1	27351
chr17	35640794	35641405	612	195	125	1112.35	65.33	0	Pou5f1	2189
chr2	173107063	173107580	518	269	96	1111.53	147.6	0	Pmepa1	57098
chr17	33199882	33200381	500	230	95	1110.33	101.63	0	4921501E09Rik	1205
chr6	39370105	39371290	1186	980	151	1109.21	98.81	0	Mkrn1	22286
chr5	118886394	118887507	1114	184	172	1107.94	99.21	0	Med13l	124333
chr19	3823723	3824372	650	512	102	1107.12	77.43	0	Chka	28049
chr3	89894889	89895277	389	143	94	1106.38	110.9	0	Nup210l	13164
chr11	19819356	19820076	721	280	105	1105.69	116.15	0	Spred2	5088
chr5	137790701	137791545	845	223	114	1105.02	104.05	0	Ephb4	635
chr10	69258524	69258840	317	109	84	1104.9	162.12	0	Ank3	129755
chr2	60708800	60709448	649	499	93	1103.9	156.62	0	Rbms1	118791
chr5	114173615	114174290	676	412	93	1103.68	170.54	0	Ficd	12175
chr6	29976833	29977382	550	323	97	1102.32	128.25	0	Nrf1	49487
chr3	101968803	101969092	290	152	82	1102.24	106.47	0	Vangl1	8183
chr14	55003198	55003732	535	348	118	1101.46	50.81	0	Slc7a7	14071
chr6	120928348	120928766	419	244	82	1100.65	128.78	0	Mical3	28909
chr7	71101407	71102754	1348	772	195	1100.48	41.14	0	Klf13	70170
chr14	67644342	67644762	421	253	85	1099.87	124.01	0	Ppp2r2a	9835
chr6	54538345	54538713	369	114	87	1099.62	77.43	0	Fkbp14	10747
chr17	37134009	37134733	725	459	130	1099.2	68.96	0	Zfp57	5417
chr16	84834414	84835241	828	360	103	1098.94	90.74	0	Gabpa	954
chr7	88357682	88358326	645	418	102	1095.61	137.93	0	Pde8a	1007
chr11	102681677	102682240	564	294	107	1093.7	96.79	0	Higd1b	15932
chr10	88147545	88148107	563	360	97	1092.67	128.25	0	Spic	9531
chr7	107650447	107651406	960	328	113	1091.93	84.69	0	Dnajb13	1081
chr10	41549675	41550266	592	267	89	1091.21	128.78	0	Sesn1	57569
chr4	133634495	133635010	516	323	90	1090.08	127.04	0	Aim1l	10129
chr1	178573927	178575175	1249	250	198	1089.11	91.95	0	Cep170	89856
chr9	49559466	49560100	635	267	100	1087.43	99.21	0	Gm11149	233074
chr16	20097694	20098571	878	649	116	1087.3	137.93	0	Klhl24	68
chr3	151828271	151828635	365	176	86	1087.05	147.6	0	Dnajb4	18647
chr5	122903175	122903705	531	243	95	1085.95	130.67	0	Atp2a2	347
chr4	133216455	133217161	707	505	95	1085.86	153.14	0	Pigv	885
chr7	3347383	3348771	1389	895	195	1084.15	66.54	0	Cacng7	10699
chr6	122720174	122721033	860	431	102	1082.56	96.79	0	Slc2a3	42346
chr7	35015216	35015595	380	191	80	1082.06	187.94	0	4931406P16Rik	6516
chr6	5069026	5069983	958	278	125	1081.86	135.74	0	Pon1	49063
chr2	25988699	25989232	534	218	87	1080.77	153.14	0	Lhx3	67032
chr7	34954470	34954930	461	173	91	1079.59	125.83	0	Pdcd2l	15045
chr5	67042917	67043692	776	321	95	1079.51	100.93	0	Uchl1	24442
chr1	134055163	134055674	512	333	103	1079.29	74.32	0	Lemd1	32849
chr11	107296882	107297575	694	390	103	1078.81	101.63	0	Psmd12	43959
chr5	122953632	122954214	583	336	98	1078.27	101.63	0	Ift81	46580
chr4	135137088	135137760	673	465	101	1077.42	70.17	0	Grhl3	39286
chr17	28783128	28783514	387	274	79	1075.82	146.18	0	Slc26a8	3482
chr3	30900061	30900611	551	290	105	1075.71	86.42	0	Prkci	5369
chr10	75344506	75345261	756	643	118	1074.66	107.89	0	Derl3	11636
chr18	75738857	75739556	700	382	92	1074.14	121.81	0	Gm672	147987
chr12	107413320	107414363	1044	525	104	1073.84	73.09	0	Vrk1	164848
chr10	85897626	85898220	595	296	88	1073.09	121.81	0	Timp3	134470
chr2	71582922	71583673	752	396	104	1072.7	84.69	0	Gm1631	25449
chr7	125849141	125849649	509	300	93	1072	108.89	0	6330503K22Rik	6983
chr4	141721872	141722769	898	447	118	1071.51	84.69	0	9030409G11Rik	26718
chr5	75933565	75934094	530	370	94	1071.32	91.95	0	Kit	37446
chr2	164649370	164649870	501	282	84	1070.83	187.94	0	Zswim1	1185
chr4	148286978	148287726	749	469	129	1069.52	89.53	0	Pex14	47665
chr9	114478215	114478629	415	204	80	1069.29	146.18	0	Cnot10	16780
chr13	5696627	5697011	385	179	86	1067.35	101.63	0	Klf6	164107
chr13	44181505	44182041	537	180	95	1066.06	128.25	0	Cd83	301030
chr15	22016675	22016945	271	107	72	1065.32	167.06	0	Gm5803	626900
chr5	134898266	134898953	688	332	91	1065.23	121.81	0	Gtf2ird1	64736
chr16	13750029	13750587	559	243	96	1065.16	104.05	0	Rrn3	30762
chr12	88273488	88274045	558	258	87	1064.53	93.97	0	2310044G17Rik	14872
chr7	151008725	151009569	845	288	109	1063.14	133.09	0	Dhcr7	346
chr17	32771838	32772398	561	279	86	1062.56	153.14	0	Gm9705	13575
chr7	28334592	28335316	725	260	129	1062.18	66.54	0	2310022A10Rik	3721
chr2	132403870	132404293	424	286	80	1061.88	167.06	0	AU019990	20061
chr11	86389041	86390045	1005	751	113	1061.38	177.5	0	Tmem49	8325
chr12	53496252	53496715	464	140	90	1061.27	89.53	0	Arhgap5	120811
chr3	15000663	15001186	524	132	94	1060.48	108.89	0	Car2	114238
chr7	52484765	52485396	632	314	99	1059.78	89.53	0	Cd37	4236
chr13	6646367	6646957	591	241	87	1059.46	184.46	0	Pfkp	67248
chr2	165806724	165807152	429	198	80	1057.83	174.02	0	Ncoa3	11412
chr6	67063034	67064310	1277	434	126	1057.27	99.81	0	Gadd45a	77945
chr8	128223201	128224005	805	362	105	1056.84	55.65	0	4933403G14Rik	29484
chr1	137114082	137114599	518	362	87	1056.29	96.79	0	Elf3	36068
chr13	91363229	91363780	552	170	94	1055.03	128.25	0	Ssbp2	237472
chr10	33953705	33954215	511	207	92	1054.98	96.79	0	Tspyl1	48290
chr6	125397141	125397730	590	448	90	1054.7	96.79	0	Cd9	13142
chr11	60553610	60554611	1002	388	116	1053.04	75.01	0	Top3a	50
chr3	101993944	101994742	799	245	95	1052.51	100.93	0	Vangl1	33324
chr19	46910602	46911172	571	173	89	1051.48	99.81	0	Nt5c2	50718
chr16	30062969	30063547	579	328	117	1049.66	76.22	0	Hes1	2473
chr5	36060480	36060899	420	225	79	1047.91	153.14	0	Sh3tc1	20652
chr12	88157045	88158460	1416	690	187	1047.9	42.35	0	6430527G18Rik	64607
chr17	84753813	84754879	1067	621	148	1047.89	60.49	0	Plekhh2	157421
chr6	39380453	39381146	694	395	124	1047.78	60.49	0	Dennd2a	31923
chr8	26347415	26347975	561	239	85	1046.26	114.85	0	Tacc1	82392
chr15	25699312	25700035	724	507	101	1046.21	75.01	0	Myo10	147008
chr1	166390788	166391606	819	372	132	1045.96	55.65	0	Atp1b1	23391
chr1	75801036	75801400	365	234	76	1042.57	139.22	0	Slc4a3	258196
chr16	87354629	87354940	312	188	80	1042.3	145.18	0	N6amt1	200
chr6	140551664	140552394	731	243	91	1041.68	107.89	0	Aebp2	20545
chr12	86726725	86727293	569	474	85	1041.09	111.37	0	Tmed10	45162
chr9	69935164	69935804	641	275	97	1039.2	125.83	0	Fam81a	1952
chr11	120712468	120713328	861	594	98	1037.51	83.53	0	Ccdc57	24613
chr6	70913909	70914739	831	413	94	1036.8	83.53	0	Foxi3	7310
chr16	4077711	4078225	515	244	91	1036.54	106.47	0	Crebbp	6336
chr12	118922441	118923181	741	216	92	1036.41	97.45	0	Cdca7l	159892
chr5	108505703	108506953	1251	426	117	1036.4	83.53	0	Mtf2	10943
chr19	6452738	6453271	534	329	113	1036.32	66.54	0	Nrxn2	24723
chr11	20130479	20131567	1089	911	178	1036.03	47.18	0	Cep68	3440
chr11	20038468	20039149	682	189	105	1035.61	106.87	0	Rab1	63136
chr10	66376937	66377486	550	308	114	1035.43	66.54	0	Reep3	97318
chr11	115965359	115966017	659	254	88	1034.6	160.1	0	Trim47	1780
chr13	57627007	57627776	770	549	105	1034.03	101.63	0	Spock1	99556
chr9	69986112	69986718	607	391	86	1033.5	149.66	0	Fam81a	48996
chr7	137748616	137749034	419	232	94	1030.73	108.89	0	Tacc2	27619
chr15	12133222	12134068	847	352	95	1029.19	87.01	0	Mtmr12	1626
chr2	166228626	166229509	884	204	138	1028.3	52.02	0	5031425F14Rik	44324
chr13	59871062	59871591	530	237	97	1027.73	116.95	0	Etohd2	264
chr19	33031407	33031686	280	138	77	1027.53	118.57	0	Rnls	180829
chr16	34175646	34176089	444	234	106	1027.16	75.01	0	Kalrn	206488
chr8	114467316	114467831	516	249	82	1027.1	153.14	0	Gabarapl2	2699
chr10	79264993	79265689	697	322	104	1026.09	98.81	0	Palm	8677
chr13	53441731	53442180	450	274	82	1025.87	133.09	0	Sptlc1	13613
chr1	181417046	181417692	647	525	87	1025.74	132.26	0	Tfb2m	41140
chr10	12269758	12270349	592	166	100	1025.57	137.12	0	Utrn	167773
chr3	34658851	34659827	977	610	114	1024.65	91.95	0	Sox2	109925
chr3	65286719	65287430	712	465	99	1024.63	65.33	0	4931440P22Rik	44689
chr6	100432506	100433009	504	210	111	1023.66	56.86	0	Shq1	90569
chr8	29878944	29879417	474	278	80	1023.45	153.14	0	Unc5d	121756
chr11	74462473	74463728	1256	256	164	1022.82	152.44	0	1300001I01Rik	523
chr17	35622535	35623039	505	313	110	1022.75	66.54	0	H2-Q10	15502
chr19	3323269	3324288	1020	775	135	1022.74	118.97	0	Cpt1a	31
chr14	122580776	122581348	573	321	84	1022.38	146.18	0	Clybl	139
chr11	95632458	95633410	953	669	142	1021.72	73.8	0	Zfp652	22078
chr10	76653455	76654424	970	634	120	1021.43	92.76	0	Gm10941	67064
chr2	51927434	51928116	683	324	88	1021.15	121.81	0	Rif1	922
chr4	135749473	135750128	656	265	87	1020.6	156.62	0	Asap3	12806
chr3	83676748	83677148	401	183	85	1020.01	91.95	0	D930015E06Rik	25460
chr15	77697020	77697923	904	419	106	1019.22	65.33	0	Txn2	48460
chr10	41717346	41718105	760	237	125	1013.44	49.6	0	Armc2	82550
chr11	62324294	62324907	614	306	85	1013.37	97.45	0	Cenpv	14152
chr17	28216443	28216888	446	172	87	1013.15	130.67	0	Tcp11	12752
chr14	20997646	20998412	767	253	94	1012.77	130.06	0	Kcnk5	38367
chr2	91761119	91761815	697	371	109	1011.88	107.16	0	Chrm4	1226
chr6	115600734	115601405	672	274	87	1011.64	90.49	0	Raf1	32144
chr1	163072633	163073124	492	143	81	1010.62	180.98	0	Ankrd45	209
chr18	61171684	61172467	784	415	126	1009.41	78.64	0	Cdx1	6832
chrX	45658274	45658911	638	455	89	1009.32	133.09	0	Bcorl1	36260
chr1	137368789	137369527	739	498	100	1009.07	118.57	0	Nav1	37633
chr18	20927178	20927510	333	114	96	1008.99	65.33	0	D030074E01Rik	48546
chr19	44793678	44794442	765	563	92	1008.85	80.05	0	Pax2	38205
chr2	27427482	27428247	766	179	92	1008.35	104.41	0	Wdr5	56816
chr1	120538851	120539954	1104	839	130	1007.26	107.89	0	Tcfcp2l1	14330
chr17	71249863	71250415	553	319	112	1006.92	73.8	0	Tgif1	56317
chr4	119303947	119304689	743	574	102	1006.82	67.75	0	Guca2a	6389
chr2	17910624	17911186	563	349	129	1006.07	41.94	0	H2afb1	7424
chr9	97014583	97015323	741	351	89	1005.79	104.41	0	Slc25a36	37154
chr2	59888596	59889123	528	334	81	1002.64	180.98	0	Baz2b	151177
chr8	37610875	37611536	662	212	88	1001.58	121.81	0	Dlc1	19923
chr8	91539448	91539861	414	321	76	1001.21	104.41	0	Sall1	11694
chr11	106585622	106586181	560	101	113	1001.06	55.65	0	Gm885	26959
chr16	9266993	9267658	666	525	86	999.37	153.14	0	Grin2a	310809
chr11	66746298	66746890	593	265	92	996.72	87.11	0	A530088H08Rik	20806
chr7	51150234	51150738	505	252	108	996.34	78.64	0	Klk4	13693
chr10	60688422	60688929	508	226	88	995.81	101.63	0	Adamts14	28563
chr3	122214939	122215426	488	203	87	995.46	99.21	0	Fnbp1l	26697
chr5	89988082	89988611	530	354	89	995.03	84.69	0	Npffr2	31629
chr1	135590846	135592012	1167	329	136	994.66	62.91	0	Atp2b4	9995
chr1	174450834	174451400	567	290	82	993.92	142.7	0	Ccdc19	426
chr7	28625158	28625517	360	128	84	993.22	102.84	0	Zfp59	1556
chr1	74433216	74433792	577	196	91	992.52	104.05	0	Ctdsp1	4966
chr7	20408565	20409415	851	410	108	991.37	80.66	0	Bcl3	14755
chr6	122657035	122657635	601	400	84	989.31	135.74	0	Nanog	550
chr2	139699405	139700005	601	393	83	989.31	90.49	0	Tasp1	40190
chr10	128174439	128174890	452	217	77	989.2	125.3	0	Wibg	11138
chr13	24853693	24854176	484	277	106	988.88	82.27	0	Gmnn	9980
chr11	11722443	11723167	725	289	98	988.68	94.37	0	Ddc	8338
chr1	138591454	138592204	751	384	99	988.29	79.85	0	Zfp281	69977
chr2	153406270	153407075	806	450	100	986.68	77.43	0	Commd7	38299
chr5	143560775	143561278	504	219	80	985.87	121.81	0	Fbxl18	72692
chr4	41047970	41048557	588	370	91	985.22	101.63	0	Aqp3	8214
chr6	34870030	34870442	413	154	75	984.91	146.18	0	Stra8	929
chr15	36920798	36921529	732	507	98	984.75	104.05	0	Zfp706	5985
chr16	90165368	90166190	823	444	95	984.7	117.96	0	Gm10789	22887
chrX	154255386	154255777	392	195	74	984.54	153.14	0	Klhl34	980
chr18	85103093	85104520	1428	1207	178	984.52	70.17	0	Fbxo15	1323
chr10	80402889	80403711	823	374	126	984.39	52.02	0	Gng7	8479
chr15	87888404	87888994	591	289	91	983.25	82.27	0	Fam19a5	432745
chr5	36113450	36114659	1210	679	111	982.36	73.09	0	Ablim2	12871
chr18	38680919	38681882	964	507	125	982.1	65.03	0	Spry4	64999
chr2	164058395	164058858	464	218	77	980.51	170.54	0	Semg1	3269
chr4	101181151	101181898	748	111	102	978.45	105.86	0	Dnajc6	42047
chr14	20569607	20570282	676	344	86	978.41	97.45	0	Nid2	871
chr11	94024191	94025045	855	339	102	975.48	70.17	0	Tob1	48576
chr18	61194211	61195180	970	455	99	974.77	93.76	0	Pdgfrb	10592
chr3	95478130	95479044	915	682	114	973.49	82.27	0	Adamtsl4	1996
chr9	121244609	121245158	550	375	80	972.32	132.26	0	Trak1	31466
chr17	48035186	48036005	820	398	94	971.73	145.18	0	Foxp4	31105
chr9	21854949	21855791	843	322	91	971.7	135.74	0	Zfp653	4954
chr4	10326759	10327260	502	236	78	970.8	170.54	0	2610301B20Rik	474885
chr1	62228154	62228688	535	237	108	970.37	67.75	0	Nrp2	521736
chr15	78727851	78728311	461	240	84	969.89	140.34	0	Sh3bp1	2364
chr1	142325860	142326292	433	131	75	969.61	111.37	0	Kcnt2	183027
chr14	9235541	9236353	813	511	100	969.29	84.69	0	4930452B06Rik	28144
chr8	27558449	27559016	568	195	89	968.82	70.17	0	Thap1	289809
chr12	78065986	78066669	684	264	88	967.96	105.86	0	Max	27731
chr10	61212714	61213738	1025	223	119	967.38	100.93	0	H2afy2	11320
chr1	157919159	157919685	527	327	87	966.95	111.31	0	Fam163a	3936
chr1	7115983	7116553	571	370	91	966.83	79.85	0	Pcmtd1	36983
chr2	118311005	118311469	465	359	84	966.79	125.83	0	Srp14	9427
chr3	96479642	96480104	463	217	76	964.57	121.81	0	Ankrd35	5589
chr2	159936835	159937461	627	414	101	964.33	89.88	0	Gm826	200301
chr15	62790086	62790885	800	518	99	962.21	120.99	0	H2afy3	740991
chr6	134754726	134755432	707	435	85	962.14	80.05	0	Crebl2	25490
chr7	108080935	108081766	832	465	90	961.94	139.22	0	P2ry6	5212
chr9	109811471	109812701	1231	667	108	961.48	104.41	0	Mtap4	22806
chr11	79447898	79448274	377	245	79	961.05	123.41	0	Gm11202	27318
chr13	99806891	99807335	445	318	75	960.77	146.18	0	1700024P04Rik	52847
chr5	24104451	24105253	803	603	99	960.67	91.95	0	Smarcd3	6012
chr5	120162717	120163488	772	302	88	960.18	132.26	0	Tbx3	42040
chr9	99320262	99321223	962	642	135	960.15	44.77	0	Mras	34424
chr17	34700814	34701395	582	182	90	959.62	70.17	0	Notch4	425
chrX	147475729	147476200	472	285	76	958.27	104.41	0	Fgd1	6046
chr8	11308567	11309652	1086	235	154	958.13	111.37	0	Col4a2	4261
chr3	89186142	89186816	675	250	87	957.93	114.94	0	Zbtb7b	4575
chr6	97906729	97907247	519	140	86	957.51	104.05	0	Mitf	35047
chr11	113058841	113059747	907	573	132	957.21	39.93	0	Slc39a11	47327
chr5	120029688	120030187	500	325	81	956.87	136.11	0	Tbx3	90989
chr6	39395737	39396574	838	660	108	956.7	60.49	0	Dennd2a	16639
chr4	137025720	137026776	1057	764	127	955.69	56.46	0	Hspg2	1003
chr3	129252426	129252931	506	267	94	955.63	70.86	0	Elovl6	17123
chr11	79565679	79566633	955	362	105	955.06	79.85	0	Mir365-2	25778
chr1	74825466	74826198	733	435	137	954.04	45.98	0	Wnt6	7001
chr7	91299221	91299974	754	309	87	953.85	90.49	0	Fam108c	41356
chr2	165834566	165835022	457	222	92	952.65	88.15	0	Ncoa3	16430
chr13	97840860	97841555	696	132	85	952.51	93.97	0	Fam169a	3619
chr9	30817515	30818045	531	315	78	951.99	83.53	0	Zbtb44	20713
chr2	157979519	157980832	1314	1065	167	951.47	70.17	0	Tgm2	37379
chr16	23102500	23103322	823	432	98	950.54	72.59	0	Eif4a2	5051
chr4	127021965	127022683	719	477	110	950.5	52.93	0	Gjb4	6364
chr17	33084240	33085003	764	281	86	949.03	69.61	0	Zfp472	18535
chr15	102006135	102006621	487	246	76	948.04	153.14	0	Csad	1293
chr7	26218049	26218588	540	277	91	947.74	78.64	0	Ceacam1	28671
chr6	54046051	54046850	800	227	89	947	184.46	0	Chn2	176764
chr5	136577695	136578433	739	387	106	946.49	77.78	0	Polr2j	14865
chr7	87158775	87159404	630	167	91	944.13	111.31	0	Zfp710	12338
chr7	26601428	26602485	1058	454	126	942.9	42.35	0	Cyp2s1	13934
chr10	44111303	44112141	839	553	101	942.62	67.75	0	Prdm1	45677
chr2	156832297	156832924	628	418	81	942.43	163.58	0	9830001H06Rik	3880
chr14	93262154	93262702	549	241	78	940.83	139.22	0	Pcdh9	150765
chr14	56170147	56170487	341	169	69	940.65	125.3	0	Dcaf11	8721
chr17	34699553	34699944	392	186	109	940.57	50.81	0	Notch4	1686
chr2	69932423	69933108	686	221	92	939.97	87.11	0	Myo3b	55241
chr15	84014052	84014788	737	410	94	939.94	104.05	0	Samm50	8610
chr7	56687383	56687833	451	375	74	939.79	180.98	0	Dbx1	199485
chr1	180288283	180289048	766	560	97	938.46	82.27	0	Hnrnpu	29853
chr10	41187048	41187622	575	225	92	937.71	78.64	0	Mical1	9071
chr1	137264910	137265372	463	153	82	937.48	106.47	0	Shisa4	3122
chr2	157494349	157495039	691	272	92	937.14	94.37	0	Ctnnbl1	68787
chr19	29082399	29083125	727	228	85	936.91	90.49	0	Gm10136	4547
chr6	113346611	113347054	444	214	81	936.62	130.67	0	Ttll3	7358
chr2	152595292	152595798	507	246	79	936.28	127.04	0	Bcl2l1	11111
chr5	92541236	92542306	1071	507	135	935.87	29.04	0	Uso1	25727
chr5	30962582	30963087	506	273	76	935.54	100.93	0	Cenpa	6692
chr11	35231334	35232215	882	232	103	935.46	84.69	0	Mir218-2	198983
chr2	37627095	37627646	552	187	86	934.96	77.43	0	Crb2	4673
chr7	72209439	72210084	646	372	91	934.58	99.21	0	Ndnl2	192904
chr5	75480916	75481799	884	388	99	934.52	65.33	0	Gsx2	9291
chr4	98514053	98514607	555	373	86	932.98	62.91	0	Usp1	76447
chr11	115324704	115325286	583	147	108	931.86	73.8	0	Slc16a5	918
chr1	136281126	136281536	411	210	80	931.81	123.41	0	4933406M09Rik	1390
chr6	72599072	72599238	167	90	58	931.77	180.98	0	Tcf7l1	22699
chr7	134355861	134356627	767	355	100	931.04	104.86	0	Mylpf	740
chr1	71697327	71697774	448	197	86	929.72	76.63	0	Fn1	65231
chr2	157495155	157496307	1153	647	143	927.98	39.93	0	Ctnnbl1	67981
chr6	107168210	107168836	627	255	80	927.43	135.74	0	Lrrn1	311568
chr7	86356063	86356923	861	516	123	926.83	36.3	0	Abhd2	62088
chr1	138592233	138593299	1067	523	120	926.73	76.05	0	Zfp281	70756
chr15	38640024	38640855	832	621	145	926.09	36.3	0	Atp6v1c1	48366
chr11	4603789	4604381	593	353	92	925.74	76.63	0	Zmat5	891
chr1	73952205	73952794	590	301	87	925.21	99.21	0	Tns1	4599
chr4	137433457	137433953	497	240	75	925.11	146.18	0	Ece1	15306
chr17	81898302	81898566	265	113	64	923.69	187.94	0	Slc8a1	125858
chr17	34518766	34519290	525	292	84	923.34	111.31	0	Btnl1	4690
chr11	34611603	34612077	475	194	74	923.27	118.33	0	Ccdc99	11083
chr2	131035899	131036477	579	236	78	923.05	177.5	0	2310035K24Rik	276
chr18	77276350	77277360	1011	764	142	922.91	36.3	0	Pias2	27596
chr1	137082364	137083089	726	406	83	922.33	90.49	0	Gpr37l1	25538
chr2	33294001	33294668	668	134	90	921.84	70.17	0	Zbtb43	11806
chr10	62311452	62312060	609	307	79	921.76	118.33	0	Tet1	44134
chr9	75310917	75311538	622	233	93	921.06	62.51	0	Leo1	21587
chr6	52028510	52028940	431	246	72	920.71	121.81	0	Hoxa1	76855
chr2	130664769	130665596	828	231	87	919.64	80.05	0	A730017L22Rik	33507
chr16	10216420	10216977	558	240	78	919.49	114.85	0	Atf7ip2	23422
chr15	10653216	10653870	655	239	99	919.35	51.85	0	Rai14	154483
chr4	82135663	82136277	615	418	79	918.45	170.54	0	Nfib	199587
chr17	46055359	46055926	568	305	106	918.29	78.64	0	Vegfa	98583
chr1	45414746	45415471	726	360	94	917.97	140.34	0	Col5a2	16429
chr13	48432037	48432257	221	114	62	917.23	160.1	0	Id4	75242
chr7	56500729	56501374	646	367	80	917.22	107.89	0	Nav2	286287
chr15	79349657	79350307	651	276	95	916.9	56.46	0	Kdelr3	2820
chr11	69598426	69598961	536	256	76	916.75	83.53	0	Chrnb1	889
chr7	16566770	16567472	703	439	93	916.43	101.63	0	Gltscr1	10160
chr16	33368747	33369449	703	164	94	916.43	116.15	0	Zfp148	12113
chr18	38761020	38761994	975	313	100	916.27	125.3	0	Spry4	15102
chr15	88514485	88514813	329	184	67	916.07	139.22	0	Brd1	2979
chr7	104562912	104563426	515	178	83	915.22	140.34	0	Thrsp	1446
chr4	148118194	148118613	420	202	96	915.12	82.27	0	Casz1	60306
chr11	119433576	119434281	706	283	91	914.79	87.11	0	Rptor	30732
chr19	47224241	47224747	507	337	91	912.74	76.05	0	Calhm1	8717
chr15	76137537	76138221	685	397	90	912.29	91.95	0	Oplah	10505
chr13	19722810	19723206	397	240	77	911.88	145.18	0	Sfrp4	7767
chr1	134096901	134098347	1447	793	145	911.31	54.44	0	Mir135b	2237
chr7	148094453	148095065	613	178	87	911.11	101.63	0	BC024386	2491
chr13	66816676	66817337	662	341	90	911.07	94.37	0	Uqcrb	184880
chr5	135446347	135446868	522	288	83	910.45	89.53	0	Cldn3	15736
chr8	64443351	64444102	752	319	84	909.89	90.49	0	Ddx60	36466
chr6	127719728	127720303	576	444	77	909.01	118.33	0	Prmt8	80700
chr4	40772042	40772539	498	307	74	908.23	135.74	0	B4galt1	20408
chr7	70947529	70947978	450	184	72	907.33	149.66	0	Klf13	83708
chr10	107723707	107724449	743	189	117	905.64	45.98	0	Pawr	45537
chr19	5845307	5846136	830	523	86	904.16	80.05	0	Neat1	3006
chr11	49553163	49553693	531	392	76	903.8	90.49	0	Gfpt2	54493
chr1	35289367	35289853	487	233	76	902.25	99.81	0	Plekhb2	382564
chr7	71974986	71975615	630	209	87	901.04	72.59	0	Ndnl2	41549
chr11	119253348	119253953	606	273	86	900.91	111.31	0	Slc26a11	36478
chr2	127664983	127665755	773	462	83	900.17	93.97	0	Acoxl	15380
chr1	181206809	181207634	826	431	100	900.12	66.54	0	Tfb2m	251377
chr7	114805053	114805393	341	146	90	899.89	66.54	0	Ppfibp2	54696
chr11	97669805	97670689	885	224	101	899.76	105.86	0	Lasp1	8820
chr5	97655472	97655863	392	175	69	899.07	135.74	0	Paqr3	144125
chr8	94446009	94446521	513	245	74	898.8	174.02	0	Irx3	123586
chr19	3912159	3912817	659	308	88	898.61	72.59	0	Aldh3b1	1331
chr17	10693637	10694493	857	96	109	897.91	187.53	0	Pacrg	97760
chr11	97557474	97558498	1025	367	101	897.77	84.69	0	Psmb3	7273
chr2	153410003	153410714	712	467	90	897.62	62.91	0	Commd7	34566
chr5	128168842	128169450	609	329	123	897.32	51.62	0	Glt1d1	56211
chr15	102761987	102762551	565	190	84	897.13	75.01	0	Hoxc12	5296
chr3	27602380	27602922	543	129	84	896.53	106.47	0	Tmem212	162607
chr7	29225862	29226360	499	238	81	896.27	118.57	0	Gmfg	93
chr9	66124503	66125159	657	334	79	896.15	125.3	0	Herc1	73753
chr7	38892863	38893581	719	228	81	895.66	83.53	0	Ccne1	9861
chr2	34341430	34342087	658	379	79	895.64	80.05	0	Mapkap1	53886
chr2	59918963	59919316	354	145	67	894.83	118.33	0	40244	129029
chr1	72251689	72252431	743	204	111	894.77	41.67	0	Mreg	45882
chr18	38683766	38684238	473	241	98	893.42	62.91	0	Spry4	62152
chr4	137154513	137154950	438	212	83	893.17	72.59	0	Usp48	4410
chr13	63457459	63457736	278	171	69	893.16	108.89	0	Fancc	51443
chr13	66816178	66816419	242	163	61	893.12	153.14	0	Uqcrb	185378
chr4	140975457	140976100	644	305	87	892.95	82.27	0	Hspb7	1236
chr7	6155716	6156241	526	389	82	892.91	77.43	0	Galp	7025
chr9	58303555	58303978	424	195	71	892.34	114.85	0	6030419C18Rik	32854
chr5	120036273	120036734	462	331	79	892.31	128.25	0	Tbx3	84404
chr2	172082527	172083430	904	241	128	891.34	52.02	0	Mc3r	8536
chr9	62183259	62183905	647	99	88	891.25	75.01	0	Anp32a	5890
chr11	114608872	114609306	435	143	73	890.46	105.86	0	Kif19a	17830
chr13	113144230	113144737	508	316	81	890.11	87.11	0	Ankrd55	65572
chr3	53258925	53259457	533	225	77	888.33	114.94	0	Nhlrc3	3008
chr10	51993790	51994525	736	281	81	887.61	80.05	0	Dcbld1	40366
chr2	157201905	157202578	674	399	80	887.54	125.3	0	Manbal	8576
chr14	50438338	50438871	534	373	74	886.06	111.37	0	Olfr722	75594
chr4	117003227	117003809	583	318	84	885.95	101.63	0	Rnf220	59159
chr14	56486980	56488112	1133	263	150	885.84	75.28	0	Cbln3	10776
chr18	42096334	42096724	391	244	75	885.33	94.37	0	Grxcr2	49520
chr1	112671408	112671819	412	179	70	884.25	121.81	0	Cdh19	114363
chr8	12545564	12546025	462	320	72	882.79	132.26	0	1700094C09Rik	27484
chr4	55476632	55477696	1065	583	96	882.7	84.69	0	Klf4	63376
chr6	127685438	127686151	714	253	90	882.69	58.07	0	Prmt8	46410
chr11	33433619	33433946	328	214	65	881.9	107.89	0	Gabrp	17161
chr14	64120566	64121083	518	323	101	881.74	48.39	0	Tdh	9381
chr2	71710786	71711449	664	148	87	881.72	91.95	0	Pdk1	542
chr7	87988655	87989404	750	393	81	881.11	111.37	0	Zscan2	18338
chr4	99302637	99303234	598	246	89	880.8	72.59	0	Foxd3	20352
chr2	162892727	162893415	689	184	80	880.13	97.45	0	Mybl2	12357
chr12	76717108	76717608	501	192	80	879.94	101.63	0	Wdr89	14473
chr13	108744604	108745293	690	545	80	879.64	118.33	0	2810008M24Rik	90063
chr2	92264216	92265213	998	578	90	879.48	73.09	0	Cry2	12800
chr1	53010338	53010980	643	245	87	879.35	72.59	0	1700019D03Rik	28368
chr6	31846936	31847591	656	203	109	879.3	61.7	0	1700012A03Rik	153351
chr10	84668064	84668694	631	159	77	878.98	93.97	0	Cry1	73620
chr2	5995938	5996729	792	183	98	878.53	66.54	0	5430407P10Rik	23607
chr4	8942642	8943611	970	488	126	878.45	54.44	0	Clvs1	253866
chr11	69395358	69395690	333	142	66	877.64	132.26	0	Trp53	1498
chr5	73610869	73611473	605	398	76	877.33	114.85	0	Ociad1	73163
chr10	83071316	83071820	505	196	80	877.23	116.15	0	Appl2	8538
chr6	125114861	125116146	1286	312	156	876.09	89.53	0	Gapdh	2992
chr3	88083951	88084475	525	214	73	875.51	184.46	0	1700021C14Rik	2730
chr12	88240401	88240765	365	216	73	875.51	89.53	0	6430527G18Rik	18749
chr4	153203823	153204309	487	269	79	874.57	96.79	0	A430005L14Rik	127522
chr4	131871659	131872063	405	153	75	874.03	108.89	0	Trnau1ap	3982
chr11	104150165	104151254	1090	424	112	874	69.61	0	1700081L11Rik	44377
chr1	129670324	129670790	467	192	78	873.53	106.47	0	Ccnt2	416
chr14	52685633	52686161	529	346	75	873.13	167.06	0	Snord58b	3356
chr7	152036860	152037598	739	503	112	873	44.77	0	Fgf4	10430
chr1	191563958	191564364	407	122	75	872.45	82.27	0	Ptpn14	11812
chr5	110895725	110896436	712	483	98	872.07	96.79	0	Fbrsl1	104954
chr6	117497237	117497690	454	244	70	871.73	153.14	0	Zfp637	294022
chr5	134921217	134922129	913	242	106	871.05	62.51	0	Clip2	44038
chr2	112337893	112338462	570	234	87	870.82	78.64	0	Aven	4773
chr8	28195234	28195781	548	226	116	869.64	53.23	0	Gpr124	1078
chr1	88544105	88544638	534	200	101	869.12	60.49	0	Nppc	18760
chr12	113204846	113205383	538	333	74	867.85	107.89	0	Tdrd9	4923
chr13	74536598	74537192	595	433	75	867.23	118.33	0	Zfp72	27725
chr5	120129758	120130411	654	99	79	867.21	87.01	0	Tbx3	9081
chr10	6404721	6405528	808	278	116	866.32	44.77	0	Plekhg1	25481
chr12	80952784	80953351	568	268	82	866.16	96.79	0	Zfp36l1	255962
chr7	3217496	3217973	478	218	78	865.79	96.79	0	Mir290	1130
chr9	31902984	31903581	598	133	78	865.51	105.86	0	Arhgap32	20736
chr12	80136119	80136886	768	406	131	865.38	34.68	0	Plekhh1	5970
chr13	91008787	91009178	392	123	68	865.31	111.37	0	Atp6ap1l	14267
chr9	119480473	119480888	416	221	92	865.31	53.23	0	Scn10a	37110
chr13	108745446	108745909	464	223	71	865.17	132.26	0	2810008M24Rik	89221
chr11	77987926	77988500	575	253	91	864.59	84.69	0	Tlcd1	4341
chr4	141154068	141155394	1327	362	147	864.44	93.97	0	Tmem82	16079
chr1	105367987	105368452	466	328	70	863.87	149.66	0	Cdh20	1297408
chr7	72599108	72599625	518	237	72	863.77	121.81	0	Tjp1	158057
chr2	166464188	166464638	451	132	72	863.2	102.84	0	Prex1	72344
chr3	41299839	41300257	419	204	68	862.62	125.3	0	Phf17	59816
chr4	139962354	139963291	938	664	130	862.16	55.65	0	Arhgef10l	108045
chr8	49814189	49814672	484	233	78	861.65	75.01	0	Odz3	503171
chr2	30602772	30603670	899	652	105	861.6	67.75	0	1700001O22Rik	48318
chr18	75691048	75691698	651	299	85	860.78	79.85	0	Gm672	100178
chr7	137859951	137860393	443	147	76	860.5	113.73	0	Btbd16	57631
chr10	61291611	61292344	734	411	79	858.85	73.09	0	Col13a1	9634
chr5	138051656	138052561	906	334	89	858.45	90.49	0	Fbxo24	2076
chr13	11004659	11004973	315	117	63	858.14	97.45	0	Zp4-ps	609659
chr12	111940578	111941190	613	390	75	857.68	125.3	0	Hsp90aa1	11333
chr5	104153230	104154200	971	331	108	857.01	53.23	0	Aff1	30361
chr17	56972840	56973246	407	163	74	856.92	111.31	0	Acsbg2	9686
chr8	111987298	111988025	728	479	111	856.48	70.17	0	Pmfbp1	30628
chr1	169565863	169566250	388	178	74	856.39	111.31	0	Rxrg	17468
chr6	122716160	122716844	685	519	87	856.38	65.33	0	Slc2a3	38332
chr7	78601293	78601697	405	270	67	855.88	118.33	0	Mctp2	621422
chr11	88882130	88882764	635	406	84	855.58	106.47	0	Dgke	16765
chr6	4930147	4930640	494	162	79	854.86	96.79	0	Ppp1r9a	76828
chr7	20327012	20327648	637	262	84	854.47	62.91	0	Bcam	14474
chr4	147458308	147458847	540	248	80	854.44	96.79	0	Agtrap	7139
chr5	122968178	122968672	495	297	78	854.18	118.57	0	Ift81	32034
chr18	42394269	42394881	613	169	83	853.87	70.17	0	Lars	32267
chr8	125935430	125936785	1356	930	129	852.8	62.91	0	Tubb3	33
chr11	51451353	51452068	716	256	79	852.32	139.22	0	C330016O10Rik	5237
chr13	112187560	112188514	955	717	110	852.26	78.64	0	Gpbp1	28327
chr15	102042322	102042742	421	205	71	852.2	117.96	0	Zfp740	3625
chr15	102077082	102078236	1155	529	95	852.13	55.69	0	Rarg	11712
chr1	59754445	59755069	625	385	120	851.47	40.33	0	Snord70	5644
chr4	154056295	154056919	625	292	75	851.46	118.33	0	Actrt2	15759
chr4	118745873	118746693	821	625	106	851.21	76.63	0	Slc2a1	35476
chr19	5023958	5024679	722	177	89	851.01	67.75	0	Slc29a2	47
chr1	138847731	138848211	481	211	77	848.74	94.37	0	Nr5a2	107571
chr19	53138817	53139508	692	245	77	848.67	73.09	0	Xpnpep1	73145
chr10	61294054	61294864	811	186	91	847.96	78.64	0	Col13a1	7191
chr2	148700410	148701041	632	189	104	847.41	56.86	0	Cst3	2943
chr12	88658913	88659512	600	108	83	847.12	89.53	0	Sptlc2	10075
chr7	36339957	36340607	651	186	84	846.75	70.17	0	Nudt19	7754
chr15	9382347	9383138	792	518	105	846.33	54.44	0	Capsl	16565
chr1	34130432	34130986	555	356	80	845.14	75.01	0	Dst	61763
chr1	121985800	121986353	554	218	75	845.14	114.94	0	Tmem37	21847
chr7	86367492	86368281	790	152	100	844.86	53.23	0	Abhd2	50659
chr11	120211592	120211974	383	224	73	844.77	96.79	0	Actg1	4589
chr10	79303599	79304154	556	352	80	844.53	84.69	0	E130317F20Rik	10522
chr6	28969930	28970721	792	533	89	843.91	70.17	0	Mir129-1	2688
chr10	19984325	19984706	382	202	88	843.83	49.6	0	Bclaf1	47949
chr3	131025055	131025875	821	520	91	843.77	106.47	0	Sgms2	3150
chr6	142456345	142456929	585	253	101	843.62	65.33	0	Ldhb	17577
chr6	39542308	39543044	737	498	78	842.73	80.05	0	Ndufb2	273
chr13	55463864	55464658	795	545	92	842.5	111.31	0	Rgs14	7228
chr7	119831893	119832566	674	486	77	842.29	104.41	0	Tead1	71004
chr10	75299973	75300461	489	317	95	841.36	64.12	0	Gstt2	5384
chr12	85874626	85875652	1027	594	92	841.36	111.37	0	Vsx2	36175
chr12	111710401	111710906	506	212	97	840.51	50.81	0	Ppp2r5c	25013
chr1	134238365	134239434	1070	754	136	840.21	42.35	0	Tmcc2	14526
chr5	143143759	143144422	664	206	85	839.75	82.27	0	Slc29a4	34295
chr15	75581604	75582433	830	577	93	839.67	87.11	0	Zc3h3	3272
chr11	53073820	53074555	736	273	105	839.2	51.08	0	Hspa4	505
chr11	33437300	33438240	941	299	125	838.77	56.86	0	Gabrp	13480
chr16	13987167	13987612	446	326	92	838.54	60.49	0	2900011O08Rik	438
chr8	109632929	109633648	720	501	108	838.11	65.33	0	Terf2	33511
chr6	124781633	124782167	535	164	71	838.06	107.89	0	Cdca3	1440
chr14	68608341	68609147	807	189	98	836.92	87.11	0	Nefl	93599
chr7	87891189	87891646	458	253	68	836.55	97.45	0	Iqgap1	34721
chr2	165847698	165848152	455	274	80	836.16	86.71	0	Ncoa3	29562
chr14	75905010	75905548	539	146	71	835.79	107.89	0	Siah3	49222
chr3	29089210	29089645	436	188	74	835.15	70.17	0	6130401L20Rik	107712
chr11	59041781	59042274	494	256	72	835.1	114.94	0	Arf1	16868
chr6	29297560	29298037	478	294	80	833.96	98.81	0	Calu	558
chr11	116447065	116447591	527	131	79	833.41	108.89	0	Aanat	7935
chr2	171104886	171105190	305	129	67	832.8	96.79	0	Dok5	547580
chr5	44260316	44260947	632	513	74	832.7	66.13	0	Cd38	251
chr7	28180394	28181027	634	359	87	831.88	90.74	0	Spnb4	38993
chr16	22412594	22413411	818	515	91	831.87	82.27	0	Etv5	31209
chr13	59525218	59525619	402	182	102	831	34.68	0	Agtpbp1	25677
chr7	144063767	144064233	467	250	68	830.86	118.33	0	Mgmt	22526
chr5	100772051	100772598	548	273	71	830.75	139.22	0	Sec31a	18617
chr15	100100185	100100648	464	238	75	830.46	77.43	0	Tmprss12	11082
chr5	34629532	34630087	556	277	80	830.08	99.21	0	Rnf4	49506
chr9	114492982	114494041	1060	681	95	829.93	69.61	0	Cnot10	2013
chr19	6996134	6997124	991	699	169	828.99	44.36	0	1700019N12Rik	781
chr1	181128860	181129301	442	211	91	828.96	58.07	0	Smyd3	243691
chr1	23975178	23975729	552	246	71	828.54	142.7	0	1110058L19Rik	27600
chr9	58302772	58303229	458	95	92	828.35	59.28	0	6030419C18Rik	33637
chr18	75520167	75520992	826	466	91	828.25	58.07	0	Smad7	6851
chr4	135702505	135703164	660	361	83	827.97	65.33	0	Id3	2769
chr12	107415825	107416653	829	423	90	826.9	53.23	0	Vrk1	167353
chr5	116903345	116903859	515	93	77	826.37	77.43	0	Srrm4	14064
chr10	36331168	36331695	528	302	70	826.32	135.74	0	Hs3st5	104556
chr1	181534650	181534961	312	193	67	826.25	87.11	0	Cnst	57991
chr13	38057124	38057761	638	293	82	825.84	70.17	0	Ssr1	6145
chr10	84124151	84124463	313	133	67	825.33	94.37	0	Polr3b	38970
chr16	94592526	94593028	503	158	69	825	121.81	0	Ttc3	181
chr9	11106280	11106730	451	206	74	824.47	87.11	0	Cntn5	1445390
chr2	172402582	172403196	615	267	82	824.44	79.85	0	Tcfap2c	27490
chr2	119288965	119290125	1161	85	145	823.55	107.89	0	Exd1	56174
chr3	146844578	146845258	681	297	79	822.41	78.64	0	Ttll7	329248
chr17	29193526	29194123	598	391	100	822.34	36.3	0	Sfrs3	23909
chr5	33921211	33921691	481	250	68	822.23	156.62	0	Fam53a	21791
chr5	123587665	123588707	1043	213	129	822.16	100.93	0	Rhof	19477
chr6	119274633	119275350	718	488	77	821.83	93.97	0	Lrtm2	9482
chr14	17145406	17146123	718	461	76	821.83	118.33	0	Top2b	52313
chr1	82823500	82823853	354	153	69	821.39	77.43	0	Agfg1	12557
chr6	143104590	143104868	279	134	59	819.73	107.89	0	Etnk1	11159
chr2	31988116	31988511	396	212	71	819.01	75.01	0	Bat2l	18551
chr9	119872367	119872827	461	269	67	818.5	114.85	0	Csrnp1	7916
chr2	153412480	153412915	436	326	66	818.25	83.53	0	Commd7	32089
chr6	108060289	108060789	501	209	80	818.05	88.72	0	Sumf1	3268
chr19	5058805	5059595	791	484	88	817.68	82.27	0	Rin1	7998
chr5	150290887	150291370	484	334	75	816.98	106.47	0	4930434E21Rik	40366
chr2	170597576	170598180	605	267	76	816.98	69.57	0	Dok5	40270
chr8	80592036	80592473	438	218	66	816.95	121.81	0	Ttc29	145204
chr18	60820837	60821380	544	333	111	816.61	45.17	0	Ndst1	24792
chr6	65220574	65221091	518	236	69	816.3	93.97	0	C130060K24Rik	110713
chr17	71155878	71156274	397	266	87	816.3	60.49	0	Tgif1	37668
chr11	77579504	77580647	1144	420	109	816.16	84.69	0	Myo18a	11262
chr1	8930920	8931334	415	86	65	815.81	139.22	0	Sntg1	578179
chr8	107995143	107995809	667	247	75	815.69	107.89	0	Zdhhc1	1181
chr10	41155008	41155408	401	195	71	815.19	96.79	0	Zbtb24	15193
chr2	172341917	172342445	529	274	85	814.63	69.14	0	Tcfap2c	33175
chr17	15384429	15385454	1026	486	87	814.41	62.65	0	Gm10510	103347
chr12	82022194	82022637	444	263	66	813.09	132.26	0	Sfrs5	24296
chr18	33966659	33966955	297	145	90	813.01	38.72	0	Epb4.1l4a	10679
chr19	40528431	40529041	611	311	80	812.58	77.43	0	Aldh18a1	96316
chr13	44774518	44775191	674	329	74	812.4	135.74	0	Jarid2	51753
chr11	51447024	51447890	867	639	86	810.61	75.62	0	C330016O10Rik	9566
chr7	28361919	28362367	449	302	66	809.9	114.85	0	Akt2	14659
chr1	74157896	74158605	710	167	107	809.4	38.72	0	Rufy4	14218
chr5	145131833	145132241	409	165	71	809.2	89.53	0	Baiap2l1	106440
chr18	74961226	74961768	543	298	78	809.06	79.85	0	Acaa2	22361
chr6	128230825	128231276	452	181	66	808.01	125.3	0	Tulp3	40353
chr1	134437273	134438027	755	555	86	807.76	91.95	0	Nfasc	23994
chr11	101757939	101758830	892	456	81	807.55	100.93	0	Meox1	19116
chr11	96574523	96575273	751	222	76	807.31	111.37	0	Snx11	54339
chr17	91243149	91243576	428	287	65	807.18	80.05	0	Nrxn1	810166
chr1	14733220	14733636	417	110	69	806.97	130.06	0	Msc	10208
chr10	62645106	62645574	469	149	91	806.48	56.86	0	Herc4	61626
chr5	129804653	129805411	759	340	85	805.88	72.59	0	Gpr133	202029
chr4	123310622	123311195	574	174	78	805.15	91.95	0	Ndufs5	79330
chr6	100173338	100173877	540	336	69	804	104.41	0	Rybp	5220
chr5	118894419	118895240	822	332	87	803.68	43.56	0	Med13l	116308
chr3	129234943	129235344	402	190	75	803.25	68.56	0	Elovl6	360
chr8	80622386	80622795	410	158	65	802.75	104.41	0	Ttc29	114854
chr2	169607087	169607640	554	329	77	802.52	60.49	0	Tshz2	147942
chr7	139972312	139972669	358	186	68	802.33	82.27	0	Mettl10	46831
chr11	74349551	74350152	602	240	71	802.2	76.57	0	E130309D14Rik	83555
chr4	132596387	132596980	594	187	99	800.92	43.56	0	Ahdc1	28967
chr5	90664197	90664634	438	197	65	800.71	100.93	0	Ankrd17	8007
chrX	100633444	100633803	360	163	68	800.71	79.85	0	Tsix	6589
chr5	122160796	122161528	733	491	76	800.54	76.57	0	Atxn2	821
chr15	77184852	77186161	1310	1080	165	799.56	68.56	0	Apol7a	33795
chr16	21382205	21382866	662	439	81	799.27	65.33	0	Vps8	40985
chr2	119062521	119062961	441	250	65	798.8	118.33	0	Spint1	574
chr19	28635210	28635850	641	175	72	798.14	76.57	0	Gm6788	202140
chr7	133941430	133942176	747	439	84	798.13	99.21	0	Aldoa	2682
chr11	95666376	95667361	986	763	119	798	87.72	0	Phospho1	19437
chr9	21566567	21567062	496	178	67	797.43	128.78	0	Kank2	4649
chr8	85839562	85839932	371	157	62	796.77	121.81	0	Elmod2	3032
chr11	115090227	115091163	937	282	107	796.13	53.58	0	Grin2c	20255
chr2	156276883	156277860	978	219	134	795.06	87.72	0	Epb4.1l1	30096
chr15	25670024	25670616	593	285	78	794.41	84.69	0	Myo10	117720
chr14	32898672	32899370	699	195	83	794.29	87.11	0	Oxnad1	241
chr3	122268264	122268540	277	146	63	794.14	89.53	0	Fnbp1l	26628
chr2	152224512	152225013	502	247	67	793.98	153.14	0	Sox12	5165
chr10	80802761	80803548	788	496	96	793.95	58.77	0	Gipc3	2255
chr10	66466305	66467087	783	447	78	793.86	80.05	0	Reep3	7950
chr11	87952628	87953875	1248	666	135	793.77	42.35	0	Cuedc1	30438
chr2	29675519	29676413	895	620	85	792.46	69.61	0	Urm1	7389
chr2	28462697	28463349	653	334	72	792.45	87.01	0	Gfi1b	2273
chr15	97595228	97596213	986	768	106	792.16	93.76	0	Slc48a1	19567
chr3	101971375	101972287	913	319	91	791.06	75.01	0	Vangl1	10755
chr15	88667760	88668823	1064	392	106	791	102.84	0	Creld2	17685
chr11	120367786	120368341	556	248	95	790.84	52.02	0	Slc25a10	14636
chr12	41563446	41564002	557	301	95	790.13	45.98	0	Immp2l	187230
chr2	27267225	27267624	400	183	73	790.07	84.69	0	Brd3	33875
chr5	33871977	33872842	866	572	114	789.93	64.12	0	Fam53a	71025
chr8	111145160	111145698	539	246	68	789.02	118.33	0	Zfhx3	93383
chr9	78222538	78223264	727	378	76	788.57	87.01	0	Ooep	2171
chr18	82062368	82062850	483	138	73	788.13	82.27	0	Galr1	499519
chr7	26048915	26049898	984	246	93	788.06	114.85	0	Cic	18282
chr2	125443420	125443735	316	121	60	787.85	104.41	0	Shc4	9762
chr14	79685255	79685767	513	370	67	787.75	83.53	0	1190002H23Rik	3301
chr11	66836217	66836600	384	241	62	787.55	135.74	0	Tmem220	2438
chr18	52482781	52483220	440	202	71	787.05	94.37	0	Ftmt	8408
chr14	118768105	118768685	581	388	77	787	77.43	0	Gm9376	101726
chr6	140554152	140555230	1079	400	167	786.77	40.53	0	Aebp2	18057
chr2	174573739	174574143	405	243	73	786.21	96.79	0	Edn3	12534
chr4	138019343	138019916	574	249	69	785.96	100.93	0	Camk2n1	8281
chr17	65997763	65998448	686	515	118	785.67	37.1	0	Rab31	3302
chr18	80381266	80381938	673	409	102	785.5	53.23	0	1110032A13Rik	7736
chr1	184112506	184113080	575	192	82	785.14	80.66	0	Vmn1r1	25196
chr16	4593967	4594881	915	207	87	785.09	135.74	0	Glis2	745
chr2	180462269	180462905	637	398	71	785.08	97.45	0	Slc17a9	2226
chr10	95302290	95302871	582	268	72	784.71	105.86	0	Eea1	101006
chr14	106258556	106258968	413	286	64	784.37	107.89	0	Spry2	32607
chr1	166387848	166388541	694	539	82	783.17	116.15	0	Atp1b1	20451
chr11	74363962	74364667	706	474	74	783.13	66.13	0	E130309D14Rik	69144
chr8	122858239	122858601	363	114	67	782.68	101.63	0	Fam92b	167943
chr10	80402198	80402779	582	124	70	781.88	90.49	0	Gng7	9170
chr13	18577553	18578105	553	269	68	781.55	97.45	0	Vps41	231607
chr6	5432163	5432728	566	401	76	781.32	55.65	0	Pdk4	1187
chr1	12743971	12744618	648	244	71	779.9	107.89	0	Sulf1	35346
chr19	53671516	53672012	497	351	73	779.26	91.95	0	Smc3	3369
chr6	108406205	108407024	820	636	80	779	100.93	0	Bhlhe40	204417
chr18	13747535	13748105	571	263	76	778.49	75.01	0	Zfp521	97989
chr5	30916239	30916999	761	556	86	778.29	89.53	0	Kcnk3	25697
chr2	135384926	135385577	652	443	71	778.03	62.65	0	9630028H03Rik	21339
chr1	72874328	72875043	716	404	77	777.47	78.64	0	Igfbp2	3252
chr10	121179471	121179970	500	114	73	777.4	82.27	0	BC048403	2479
chr2	146837279	146837609	331	121	66	777.4	94.37	0	Xrn2	1516
chr9	43797300	43798152	853	611	89	777.28	84.69	0	Thy1	54166
chr9	78207484	78208007	524	249	74	777.24	82.27	0	Dppa5a	7376
chr15	10617092	10617575	484	237	103	777	40.33	0	Rai14	118359
chr14	41729985	41730417	433	228	70	776.88	111.31	0	Tspan14	10253
chr2	109151466	109152027	562	339	68	776.85	93.97	0	Kif18a	30572
chr7	87366103	87366703	601	371	78	775.98	108.89	0	Cib1	5942
chr3	95467274	95468040	767	269	84	775.56	50.81	0	Mcl1	4632
chr2	65252899	65253425	527	289	75	775.45	111.31	0	Scn3a	42275
chr11	98441725	98442353	629	128	75	775.42	96.79	0	Ormdl3	882
chr16	32608619	32609146	528	162	92	774.05	68.96	0	Tfrc	362
chr14	64127385	64128070	686	402	80	773.53	77.43	0	Mtmr9	15061
chr9	49932280	49933077	798	480	75	773.51	90.49	0	1600029D21Rik	370349
chr5	109980447	109981474	1028	646	90	773.17	114.85	0	Crlf2	3282
chr1	17240768	17241198	431	157	63	772.8	104.41	0	Gdap1	105315
chr1	36111439	36111891	453	214	78	772.28	74.32	0	Hs6st1	13805
chr11	95377590	95378141	552	364	81	771.63	104.86	0	Nxph3	6431
chr17	49172562	49173284	723	267	120	771.27	50.01	0	Lrfn2	100656
chr17	29602336	29602696	361	155	60	770.53	114.85	0	Pim1	25653
chr4	149364926	149365651	726	453	86	769.71	48.39	0	H6pd	11337
chr4	59185485	59185704	220	99	53	769.34	149.66	0	Ugcg	16936
chr9	110849515	110850876	1362	1106	188	769.06	89.53	0	Lrrc2	4533
chr2	152201280	152201922	643	318	98	769.05	53.23	0	Nrsn2	6787
chr9	96913551	96914473	923	246	86	768.42	107.89	0	Slc25a36	63878
chr16	10674158	10674649	492	151	66	768.23	139.22	0	Socs1	109743
chrX	159269992	159270506	515	307	74	768.23	65.33	0	Syap1	24784
chr1	135294046	135294752	707	235	72	768.1	111.37	0	Sox13	15170
chr15	54976945	54977347	403	252	68	767.86	96.79	0	Depdc6	11955
chr5	150178280	150178859	580	357	69	767.69	111.37	0	6330406I15Rik	36100
chrX	12624153	12624566	414	271	62	767.43	97.45	0	Usp9x	24470
chr12	12945363	12946089	727	367	81	767.37	70.17	0	Mycn	2465
chr15	99056369	99056929	561	367	83	767.33	62.22	0	Kcnh3	963
chr19	46599113	46599681	569	172	87	766.63	43.86	0	Arl3	6485
chr1	135638452	135638906	455	225	66	766.36	84.69	0	Atp2b4	37611
chr4	98512339	98512922	584	361	81	766.35	68.56	0	Usp1	78161
chr2	149808228	149809349	1122	896	130	766.32	72.59	0	Zfp120	131914
chr14	32937373	32937788	416	229	63	766.14	156.62	0	Msmb	17835
chr7	13882916	13883439	524	259	66	766.12	121.81	0	Lig1	18742
chr13	95415944	95417400	1457	935	110	765.04	83.53	0	Tbca	142953
chr6	97467567	97468020	454	224	74	765.03	56.46	0	Frmd4b	230707
chr4	154563696	154564344	649	228	78	764.7	65.33	0	Ski	35513
chr1	37040469	37041010	542	294	92	764.11	65.33	0	Tmem131	191436
chr9	62347873	62348325	453	199	70	763.4	77.43	0	Coro2b	80575
chr10	98935512	98935769	258	143	60	763.38	94.37	0	Dusp6	209648
chr11	101195736	101196310	575	281	75	762.16	77.43	0	Aoc3	3817
chr18	75609299	75609696	398	197	61	761.58	100.93	0	Gm672	18429
chr8	119857576	119858315	740	516	81	761.35	55.65	0	4933407C03Rik	76658
chr8	23537253	23537698	446	335	86	761.26	44.77	0	Mrps31	15442
chr10	85102153	85102745	593	246	69	761.25	69.61	0	Btbd11	40998
chr11	84683811	84684315	505	360	65	760.95	90.49	0	Pigw	6003
chr11	29197593	29197967	375	270	60	760.67	153.14	0	Ccdc104	76058
chr9	72843926	72844390	465	216	87	758.93	48.39	0	Ccpg1	10569
chr2	5992461	5993494	1034	819	157	758.89	33.07	0	5430407P10Rik	27084
chr7	51978559	51978868	310	142	57	758.31	149.66	0	Zfp473	8296
chr7	49993905	49994202	298	181	62	758.16	106.47	0	Vmn2r62	25902
chr11	5396048	5396491	444	75	66	757.72	87.72	0	Xbp1	24921
chr1	13650371	13651007	637	211	77	757.08	60.49	0	Xkr9	8480
chr4	120498240	120498842	603	231	69	756.39	118.33	0	Rims3	52233
chr19	45346370	45346775	406	250	61	756.34	125.3	0	Lbx1	38153
chr12	59574099	59574978	880	662	81	756.32	104.41	0	Clec14a	208393
chr5	32760805	32761408	604	352	68	755.91	125.3	0	Ppp1cb	537
chr4	137561608	137562119	512	284	73	755.63	111.31	0	Eif4g3	12224
chr8	11704729	11705396	668	202	79	755.23	106.47	0	Gm6524	11748
chr9	103274940	103275428	489	216	71	755.13	70.17	0	Cdv3	19508
chr2	121119890	121120477	588	199	75	755.07	67.75	0	Mtap1a	1299
chr8	122014375	122015002	628	461	96	755	56.86	0	Slc38a8	10873
chr8	110085892	110086497	606	346	68	754.95	125.3	0	Mir140	10749
chr6	94705263	94705752	490	366	65	753.68	132.26	0	Lrig1	150741
chr4	137215350	137215940	591	240	77	753.46	60.49	0	Rap1gap	22267
chr11	113450197	113450870	674	164	70	753.32	69.61	0	Sstr2	35373
chr1	182213889	182214742	854	456	103	753.16	29.57	0	Gm5069	43210
chr17	15344205	15344947	743	117	79	752.92	100.93	0	Gm10510	143571
chr11	8571691	8572154	464	317	64	752.8	107.89	0	Tns3	240037
chr2	168590582	168591360	779	573	77	752.65	87.01	0	Sall4	16751
chr9	61107495	61107941	447	259	69	752.56	99.21	0	Tle3	112677
chr7	140000975	140001554	580	186	67	752.54	69.61	0	Mettl10	18168
chr6	30323829	30324395	567	134	75	752.51	101.63	0	Zc3hc1	7442
chr11	97819951	97820582	632	230	96	752.5	48.39	0	Arl5c	30942
chr1	115867286	115867529	244	112	80	751.73	51.62	0	Cntnap5a	1714427
chr8	86185974	86186651	678	406	70	751.56	107.89	0	Ptger1	4564
chr11	116832192	116832596	405	85	67	751.29	72.59	0	Mgat5b	52016
chr7	148144905	148145723	819	363	74	751.19	59.17	0	Ifitm2	4168
chr5	28145603	28146086	484	403	79	750.55	82.96	0	Htr5a	22883
chr14	56328211	56328960	750	304	73	750.05	104.41	0	Rabggta	6502
chr5	139467628	139468213	586	261	67	749.59	107.89	0	Pdgfa	14700
chr12	87839496	87840176	681	475	78	748.91	58.07	0	Esrrb	137430
chr2	135607040	135607634	595	277	70	748.65	90.74	0	Plcb4	39475
chr7	141870961	141871787	827	253	76	748.15	97.45	0	Dock1	8592
chr8	73125160	73125605	446	195	62	747.56	135.74	0	Ssbp4	3771
chr12	33814098	33814751	654	391	69	747.54	125.3	0	F730043M19Rik	17523
chr12	16740810	16741111	302	225	56	747.54	118.33	0	Greb1	63390
chr11	77730366	77731107	742	77	95	747.18	55.65	0	Sez6	14078
chr1	166480817	166481781	965	567	84	746.99	99.81	0	Atp1b1	113420
chr6	83843548	83843994	447	222	64	746.96	118.33	0	Zfml	20798
chr11	35654288	35654768	481	202	88	746.72	64.12	0	Wwc1	1609
chr4	130177855	130178357	503	191	71	746.61	82.27	0	Pum1	41418
chr2	164692105	164693100	996	464	88	746.54	55.65	0	Pcif1	12762
chr8	73285028	73285370	343	179	78	746.51	71.38	0	Ifi30	1643
chr11	95936399	95937456	1058	519	104	746.14	86.42	0	Gm10039	2110
chr5	145978576	145979316	741	271	101	745.92	52.02	0	Zkscan5	13149
chr9	43072041	43072728	688	444	79	745.55	104.05	0	Oaf	42681
chr11	63766256	63767336	1081	599	141	744.73	30.65	0	Cox10	9874
chr10	120453209	120453902	694	243	71	744.61	97.45	0	Wif1	17850
chr14	26410353	26410859	507	321	64	744.31	73.09	0	4931406H21Rik	4064
chr12	88149865	88150735	871	136	98	744.22	94.37	0	6430527G18Rik	71787
chr5	142954179	142954657	479	172	63	744.19	90.49	0	Radil	6615
chr10	70807233	70807895	663	175	77	744.12	96.79	0	Ipmk	3307
chr6	140146644	140147016	373	140	66	744.1	77.43	0	Capza3	156599
chr12	52945756	52946594	839	700	83	743.64	93.97	0	Heatr5a	31103
chr15	79267088	79267540	453	206	63	743.41	125.3	0	Csnk1e	18807
chr10	82085968	82086362	395	235	66	743.27	87.11	0	1190007I07Rik	3372
chr15	81353299	81354138	840	474	75	743.27	73.09	0	Rbx1	56554
chr17	66806550	66807074	525	235	103	743.04	33.88	0	Rab12	37301
chr11	106534367	106534925	559	317	73	742.87	79.85	0	Pecam1	18836
chr18	77956700	77957131	432	235	96	742.69	44.36	0	4930465K10Rik	3778
chr11	77552060	77552615	556	313	91	742.4	66.54	0	Cryba1	19827
chr11	66825146	66825608	463	154	69	742.22	70.17	0	Tmem220	13509
chr6	134744171	134744506	336	220	63	741.78	120.99	0	Crebl2	36045
chr11	6191797	6192465	669	375	98	741.66	50.81	0	Ogdh	198
chr9	64032030	64032297	268	158	54	741.31	132.26	0	Map2k1	1569
chr5	114912367	114912960	594	221	94	741.24	38.72	0	Mvk	18053
chr8	27077793	27078148	356	89	59	740.76	125.3	0	4930444A02Rik	13282
chr3	154027919	154028534	616	354	76	740.34	75.01	0	Lhx8	58662
chr8	70944171	70944714	544	428	66	740.24	73.09	0	Csgalnact1	63490
chr14	75578684	75579036	353	163	60	739.99	120.99	0	Lcp1	42453
chr1	191740211	191741366	1156	284	120	739.75	84.69	0	Smyd2	35841
chr5	149552236	149552880	645	352	77	739.39	116.15	0	2210417A02Rik	1179
chr6	60944068	60944613	546	258	87	739.01	77.97	0	Mmrn1	49758
chr6	64971726	64972266	541	356	73	738.81	84.69	0	Smarcad1	20934
chr15	10563046	10563584	539	316	76	738.5	80.66	0	Rai14	64313
chr11	54787375	54787843	469	207	70	738.44	87.11	0	Anxa6	5088
chr4	134937347	134937682	336	113	57	738.42	135.74	0	A330049M08Rik	11856
chr2	152533225	152533840	616	385	70	738.33	120.99	0	Mcts2	20342
chr1	75542374	75542967	594	252	75	737.97	62.91	0	Slc4a3	466
chr7	92252908	92253501	594	173	74	737.97	89.53	0	Vmn2r67	31841
chr2	165635311	165635931	621	420	75	737.79	65.33	0	Zmynd8	25658
chr12	88257757	88258093	337	222	57	737.69	104.41	0	2310044G17Rik	30603
chr16	96265711	96266230	520	213	65	737.37	149.66	0	Brwd1	22563
chr17	84053857	84054534	678	457	77	736.87	60.49	0	Mta3	51645
chr18	69596673	69597055	383	224	65	736.74	94.37	0	Tcf4	91299
chr11	84083055	84083977	923	622	88	736.49	75.01	0	Acaca	74116
chr4	119095124	119095629	506	266	66	736.36	111.91	0	Zmynd12	164
chr6	97052378	97052764	387	131	59	736.14	104.41	0	A130022J15Rik	8559
chr19	38403817	38404229	413	136	61	735.69	156.62	0	Lgi1	64546
chr1	65087380	65087782	403	190	93	734.56	53.23	0	Cryge	7750
chr11	19887113	19887639	527	299	65	733.7	93.97	0	Spred2	62669
chr17	31347975	31349130	1156	390	95	733.37	59.17	0	Ubash3a	2965
chr7	129548049	129548600	552	167	72	732.67	89.53	0	Prkcb	115411
chr10	41404394	41404811	418	255	60	732.58	128.78	0	2410017P07Rik	34257
chr4	45434868	45435235	368	197	64	732.5	99.21	0	Shb	1280
chr8	122070842	122071371	530	229	64	732.15	114.85	0	Hsdl1	15036
chrX	55267036	55267697	662	299	76	731.08	60.49	0	Zic3	16768
chr5	120037401	120037770	370	225	65	731.02	116.15	0	Tbx3	83276
chr17	70136403	70136713	311	78	61	730.88	89.53	0	A330050F15Rik	347738
chr5	108978623	108979577	955	787	107	730.13	97.45	0	Gak	19809
chr2	30615423	30616582	1160	402	145	729.6	28.23	0	1700001O22Rik	35667
chr7	29478345	29479038	694	298	77	729.33	87.11	0	Fbxo27	183
chr19	7339448	7340060	613	221	94	729.24	56.86	0	Rcor2	4805
chr15	39612160	39612725	566	177	65	729.22	121.81	0	Dpys	2083
chr3	14621264	14621687	424	288	70	728.83	70.58	0	1810022K09Rik	14976
chr1	58481302	58481717	416	263	67	728.67	96.79	0	Ppil3	6534
chr11	97372333	97373057	725	468	78	728.41	84.69	0	Srcin1	1680
chr19	10306157	10306942	786	484	80	727.9	58.07	0	Dagla	13597
chr17	10549112	10549784	673	234	97	727.87	54.44	0	Pacrg	46765
chr10	61475065	61475651	587	377	73	727.79	94.37	0	Gm5424	58704
chr9	113021741	113022166	426	173	60	727.68	149.66	0	Pdcd6ip	539121
chr7	117324897	117325377	481	257	62	727.43	114.85	0	Swap70	40319
chr19	61301103	61301874	772	398	72	727.08	87.01	0	Csf2ra	799
chr12	107378160	107378685	526	217	88	726.65	48.39	0	Vrk1	129688
chr15	79246772	79247471	700	339	77	726.55	58.07	0	Csnk1e	1509
chr4	123301624	123302281	658	206	80	726.38	52.43	0	Ndufs5	88328
chr11	19885306	19885788	483	113	62	726.33	83.53	0	Spred2	60862
chr6	47854213	47854632	420	150	66	725.98	70.17	0	Zfp212	16353
chr5	21181108	21181754	647	390	77	724.83	96.79	0	Napepld	12388
chr15	84342007	84342710	704	229	77	724.71	70.17	0	Ldoc1l	41820
chr4	153871053	153872175	1123	694	128	724.64	45.98	0	Actrt2	169483
chr10	63152070	63152584	515	156	63	724.61	83.53	0	Ctnna3	231812
chr19	44733801	44734345	545	278	64	724.5	125.3	0	Hif1an	96458
chr10	79178879	79179366	488	335	62	723.59	100.93	0	Hcn2	499
chr18	61001082	61001364	283	96	59	723.29	104.05	0	Tcof1	26887
chr17	79034926	79035414	489	273	62	723.04	107.89	0	Strn	18377
chr19	21858745	21859215	471	296	68	722.66	65.33	0	Tmem2	5914
chr7	148559336	148559989	654	369	75	721.44	70.17	0	B230206H07Rik	14260
chr10	79712029	79712342	314	163	55	721.1	149.66	0	Ndufs7	167
chr17	88910338	88910911	574	152	72	720.78	62.91	0	Klraq1	19125
chr3	85691551	85691911	361	94	58	720.73	114.85	0	Glt28d2	17784
chr4	140996969	140997182	214	116	50	720.73	135.74	0	Zbtb17	3618
chr8	113046892	113047475	584	171	65	720.52	73.09	0	Vac14	95645
chr2	157666391	157667334	944	333	80	720.33	125.3	0	Vstm2l	73997
chr5	150040574	150041097	524	323	74	720.2	74.61	0	Alox5ap	36059
chr4	140847129	140847982	854	416	104	720.11	31.46	0	Epha2	10025
chr3	21975072	21975595	524	285	70	720.1	62.91	0	Tbl1xr1	501
chr16	96308577	96309130	554	405	89	719.78	49.6	0	Brwd1	20303
chr3	53454065	53454614	550	246	71	719.73	58.07	0	Frem2	136206
chr13	67006198	67006484	287	94	60	719.72	111.31	0	Uqcrb	4642
chr7	86359843	86360390	548	272	75	719.71	64.53	0	Abhd2	58308
chr11	8484861	8485330	470	146	75	719.51	62.22	0	Tns3	153207
chr19	23164263	23164872	610	176	92	719.43	45.98	0	Klf9	51452
chr11	19820100	19820996	897	288	82	718.53	75.62	0	Spred2	4344
chr19	7067042	7067730	689	221	76	718.31	70.17	0	Nudt22	466
chr3	142407039	142407848	810	376	86	718.27	66.54	0	Gtf2b	21171
chr2	72649205	72649975	771	359	88	717.33	51.85	0	Sp3	125284
[truncated: 42,634 more rows]
