# Supplementary material for: An Esrrb and Nanog Cell Fate Regulatory Module Controlled by Feed Forward Loop Interactions
Source: Front Cell Dev Biol. 2021 Mar 19;9:630067. doi: 10.3389/fcell.2021.630067 (PMC8017264; doi:10.3389/fcell.2021.630067)
Supplement: Supplementary file 4 [file Table_3.XLSX]

## Sheet: Integrated Clusters
Supplementary Table 3. In relation to Fig. 3.
Sheet1_Integrated clusters.
Name	Clusters>	cl-1	cl-2	cl-3	cl-4	cl-5	cl-6	cl-7	cl-8	uncl	Chip data>	Esrrb	Nanog	Pou5f1	Sox2	Expression>	N-0	N-1	N-3	N-5	P-Value		E-0	E-1	E-3	E-5	P-Value
A4galt		0	1	0	0	0	0	0	0	0		1	1	1	1		-1.0958	-0.585417	0.693529	0.987688	0.0482228		0.86104	0.631822	-1.3568	-0.136065	0.00060174
Aaas		0	0	1	0	0	0	0	0	0		1	1	1	0		-1.02482	-0.549454	0.335112	1.23917	0.0472046		-1.06724	-0.254571	1.3401	-0.0182879	0.0143705
Aarsd1		0	0	0	1	0	0	0	0	0		1	1	1	1		0	0	0	0	1		-0.124401	0.809547	0.680766	-1.36591	0.000140426
Aasdhppt		0	0	0	1	0	0	0	0	0		1	1	1	1		0	0	0	0	1		1.31778	-0.0316724	-0.176469	-1.10964	0.000743139
Abcb8		0	0	0	0	0	0	1	0	0		1	0	1	1		-0.279073	0.43598	1.08768	-1.24459	1		0	0	0	0	1
Abcc5		0	0	0	0	0	0	0	1	0		1	1	1	1		-1.29811	-0.257733	0.63979	0.916053	0.016277		0	0	0	0	1
Abcd3		0	0	0	1	0	0	0	0	0		0	1	1	0		0	0	0	0	1		0.66576	-0.116896	-1.36816	0.819294	3.32e-05
Abcg2		1	0	0	0	0	0	0	0	0		1	1	1	1		-0.155877	0.731031	0.779169	-1.35432	0.019		-0.394304	0.0213096	1.36431	-0.991321	0.0126154
Abl2		0	0	0	0	0	0	0	1	0		1	1	1	1		-1.27873	0.562571	0.987336	-0.27118	0.00759368		0	0	0	0	1
Abt1		1	0	0	0	0	0	0	0	0		0	1	1	1		0.616559	1.03593	-0.525126	-1.12736	1		0.477656	1.17421	-0.945842	-0.706021	0.00014086
Acad8		0	0	0	0	0	0	0	0	1		0	0	1	0		-1.34002	0.679937	0.841985	-0.1819	0.00324031		0	0	0	0	1
Acadm		1	0	0	0	0	0	0	0	0		1	1	1	1		0.545869	1.04936	-0.392339	-1.20289	1		1.08567	0.598286	-0.69114	-0.99282	6.45e-06
Accsl		1	0	0	0	0	0	0	0	0		1	1	1	1		0.84239	0.747628	-0.311608	-1.27841	1		1.02164	0.694919	-0.862849	-0.853713	1.36e-09
Acly		1	0	0	0	0	0	0	0	0		0	1	1	1		0.910486	0.765474	-0.537444	-1.13852	1		-0.456943	0.933236	0.71234	-1.18863	0.000317814
Acp6		1	0	0	0	0	0	0	0	0		0	1	1	1		1.2123	0.417619	-0.697496	-0.932425	0.00801886		0.711402	0.725589	-0.0347729	-1.40222	4.44e-07
Acsl6		1	0	0	0	0	0	0	0	0		1	0	1	0		1.07036	0.185482	0.0901854	-1.34603	0.0077126		-0.20495	-0.756466	1.46142	-0.500004	0.0013863
Actc1		1	0	0	0	0	0	0	0	0		0	1	1	1		1.26516	0.0302291	-0.118808	-1.17658	0.00186287		-0.683076	-0.70892	-0.0327032	1.4247	1.1e-05
Actn3		1	0	0	0	0	0	0	0	0		1	0	0	0		1.0557	0.42604	-0.190313	-1.29142	0.0040954		-0.673187	0.565179	1.10794	-0.999931	0.000112105
Actn4		0	0	0	1	0	0	0	0	0		1	1	1	1		0	0	0	0	1		-0.150639	0.58758	-1.34466	0.907718	0.000695602
Acvr1b		0	1	0	0	0	0	0	0	0		1	1	1	1		0.149258	-1.39127	0.253029	0.988978	1		-0.319495	0.784945	0.809739	-1.27519	0.00557998
Acy3		0	1	0	0	0	0	0	0	0		1	0	0	1		-0.710971	-0.938632	0.469209	1.18039	1		1.37712	-0.336827	-0.0463404	-0.993952	0.00800947
Adam19		0	0	1	0	0	0	0	0	0		1	1	0	1		-1.12998	-0.480217	0.491902	1.11829	0.0148244		-0.753916	-0.390693	-0.32878	1.47339	7.98e-06
Adar		0	0	0	0	1	0	0	0	0		1	1	1	1		0	0	0	0	1		-1.27243	-0.150579	1.1273	0.295716	1
Adat1		0	0	0	1	0	0	0	0	0		1	1	1	1		0	0	0	0	1		0.116892	0.675617	0.656324	-1.44883	5.51e-06
Adc		0	0	1	0	0	0	0	0	0		1	0	1	0		-0.551791	-1.12184	0.971891	0.701738	0.00153632		-1.29638	-0.264609	0.905033	0.65596	0.0219092
Adck4		0	0	0	0	0	0	0	0	1		1	0	0	0		0	0	0	0	1		-1.33906	0.732233	0.79669	-0.189868	0.00101798
Adcy1		0	0	0	1	0	0	0	0	0		1	0	1	1		0	0	0	0	1		1.24995	-0.389275	0.246309	-1.10699	1.98e-06
Adipoq		0	0	0	0	0	0	1	0	0		0	1	1	1		1.46687	-0.195481	-0.666392	-0.604992	0.0154649		0	0	0	0	0.000141584
Adipor1		0	0	1	0	0	0	0	0	0		1	1	1	1		-0.805495	-0.655589	0.0770899	1.38399	1		-0.80942	0.0219183	-0.614783	1.40228	0.0168397
Adipor2		0	1	0	0	0	0	0	0	0		1	1	1	1		-1.34328	-0.0858908	1.00352	0.425653	0.0150339		0.987203	0.273326	0.130082	-1.39061	0.00136718
Aebp2		0	0	0	1	0	0	0	0	0		1	1	1	1		0	0	0	0	1		1.09244	-1.11388	-0.52107	0.54251	0.00304259
Aes		1	0	0	0	0	0	0	0	0		1	0	1	0		1.41369	-0.138612	-0.928541	-0.346535	1.62e-05		1.19912	0.416862	-0.604714	-1.01127	9.44e-07
Aff3		0	0	1	0	0	0	0	0	0		0	1	1	1		-1.12844	0.524973	1.09827	-0.494799	0.010298		-1.09915	0.271157	1.24332	-0.415327	4.13e-07
Aff4		0	0	0	0	1	0	0	0	0		0	1	0	1		0	0	0	0	1		-0.99359	-0.376216	0.00187551	1.36793	0.0288823
Agk		1	0	0	0	0	0	0	0	0		0	1	0	0		0.766209	0.849904	-0.369492	-1.24662	1		1.02506	0.643253	-0.565974	-1.10234	0.000354037
Agl		0	0	1	0	0	0	0	0	0		1	1	0	0		-0.84224	-0.879859	0.731302	0.990797	1		-0.234987	-1.2411	1.13492	0.341165	0.0365373
Agpat1		0	0	1	0	0	0	0	0	0		0	1	1	0		-0.689342	-0.61983	-0.146555	1.45573	1		-0.777079	-0.251307	-0.435598	1.46398	0.00329988
Agpat2		0	0	0	1	0	0	0	0	0		1	0	1	0		0	0	0	0	1		1.24951	0.362178	-0.872071	-0.73962	8.16e-07
Agpat3		0	0	1	0	0	0	0	0	0		1	1	1	0		-0.950554	-0.676496	0.416565	1.21048	1		0.0919339	-0.460433	-0.98015	1.34865	0.0037082
Agtrap		0	0	0	1	0	0	0	0	0		1	1	0	1		0	0	0	0	1		1.14515	0.397351	-0.358285	-1.18422	1.78e-07
Ahcyl2		0	1	0	0	0	0	0	0	0		1	1	1	1		-1.05803	-0.600732	0.561098	1.09766	1		1.36168	0.039243	-0.414973	-0.985948	1.24e-05
Aifm2		1	0	0	0	0	0	0	0	0		1	0	1	1		1.36396	0.132905	-0.719869	-0.777	1		1.16111	0.49792	-0.9472	-0.711832	9.46e-05
Aim1l		0	0	0	1	0	0	0	0	0		1	1	1	1		0	0	0	0	1		1.25951	0.137488	-0.240831	-1.15617	0.000178651
Ak1		1	0	0	0	0	0	0	0	0		1	0	0	0		0.866909	0.86296	-0.803511	-0.926358	1		1.16216	0.225498	-1.25762	-0.130035	0.000377331
Ak2		1	0	0	0	0	0	0	0	0		1	1	1	1		1.22441	0.385097	-0.635544	-0.973963	1		0.795037	0.607921	0.0106309	-1.41359	0.000293051
Akap12		0	0	0	0	0	0	0	0	1		1	1	1	1		0.169943	0.0528864	1.10174	-1.32457	1		-0.311303	-1.27793	0.73473	0.854498	0.0122479
Akap2		0	0	1	0	0	0	0	0	0		1	1	1	1		-0.747133	-0.969895	0.742312	0.974716	1		-0.289349	0.0682621	-1.09095	1.31204	0.00129955
Akt2		0	0	1	0	0	0	0	0	0		1	1	1	1		-1.11585	-0.378484	0.249614	1.24472	0.0299637		-0.346035	0.320806	-1.16574	1.19097	0.00265304
Aldh3a1		0	0	0	0	0	0	1	0	0		0	1	1	1		0.65295	0.943263	-0.345359	-1.25085	1		0	0	0	0	4.51e-05
Aldh7a1		0	0	0	0	1	0	0	0	0		0	0	1	0		0	0	0	0	1		-0.34094	-0.332901	1.46517	-0.791331	0.00172926
Alg12		0	0	1	0	0	0	0	0	0		0	1	0	0		-1.09532	-0.439235	0.303642	1.23091	1		-0.264425	0.230594	-1.18232	1.21615	0.00624986
Als2cl		0	1	0	0	0	0	0	0	0		0	1	1	1		0.563488	-1.3469	-0.138144	0.921555	0.0220485		-0.170535	-0.792816	1.45078	-0.487432	0.0338219
Ammecr1l		0	0	0	0	1	0	0	0	0		1	1	1	1		0	0	0	0	1		-0.438294	-0.768652	-0.259288	1.46623	3.09e-05
Ampd3		0	0	0	1	0	0	0	0	0		1	1	0	0		0	0	0	0	1		1.30423	0.15511	-0.405553	-1.05378	1.65e-07
Amt		1	0	0	0	0	0	0	0	0		1	1	1	0		0.78315	0.943824	-0.911729	-0.815245	1		0.917603	0.501956	-0.0395294	-1.38003	1.09e-05
Amz2		0	0	1	0	0	0	0	0	0		1	0	1	1		0.40445	-1.06829	-0.52681	1.19065	0.000624802		-0.234836	-0.976223	-0.187726	1.39879	0.0111549
Anapc5		1	0	0	0	0	0	0	0	0		0	1	1	1		1.21934	0.40501	-0.934468	-0.689884	0.0024072		0.23885	1.22937	-0.313529	-1.15469	0.000984691
Angel2		0	0	0	1	0	0	0	0	0		1	1	1	1		0	0	0	0	1		1.28218	-0.0779893	-0.0431239	-1.16107	0.000363392
Angptl3		0	0	0	0	0	0	0	0	1		0	1	0	0		-0.289921	1.26197	-1.13831	0.166263	0.0272678		0	0	0	0	1
Ankfy1		0	0	0	0	0	0	0	1	0		0	1	0	0		-1.0166	-0.567312	0.350195	1.23371	1		0	0	0	0	1
Ankrd1		0	0	1	0	0	0	0	0	0		1	1	0	1		-0.398161	-1.22972	0.7677	0.860176	1		-0.193991	-0.342579	-0.893837	1.43041	0.00263833
Ankrd10		1	0	0	0	0	0	0	0	0		1	1	1	1		0.974259	0.668065	-0.463466	-1.17886	1		0.418623	0.233069	0.805101	-1.45679	0.000274494
Ankrd12		0	1	0	0	0	0	0	0	0		1	1	1	0		-0.984519	-0.680926	1.1329	0.532549	1		0.485184	0.578101	0.434046	-1.49733	0.0122056
Ankrd44		0	0	1	0	0	0	0	0	0		1	1	0	1		-1.09029	-0.356638	0.15898	1.28795	1		-0.275103	-0.696221	-0.506271	1.47759	0.00282501
Ankrd52		0	0	1	0	0	0	0	0	0		0	1	1	1		-0.419989	-0.922252	-0.0610876	1.40333	1		-0.811172	-0.594663	-0.00425608	1.41009	0.0139859
Ano6		0	1	0	0	0	0	0	0	0		1	1	1	1		-0.996434	-0.258111	-0.132187	1.38673	1		1.20628	0.14103	-1.22925	-0.118065	7.79e-05
Anp32a		0	0	0	0	0	0	0	0	1		1	1	1	1		1.06836	0.259451	0.0105341	-1.33835	1		1.25302	-1.18532	0.0726014	-0.140295	0.000166376
Anp32e		0	0	0	1	0	0	0	0	0		1	1	1	1		0	0	0	0	1		-0.0281184	0.0165847	1.23028	-1.21875	0.00188006
Ap1ar		0	0	0	0	1	0	0	0	0		0	1	1	1		0	0	0	0	1		-1.01988	-0.0987141	-0.254486	1.37308	1
Ap1s3		0	0	1	0	0	0	0	0	0		0	0	1	0		-1.26623	-0.334209	0.846439	0.753998	1		-1.3622	-0.118295	0.60894	0.871555	4.9e-05
Ap3m2		0	1	0	0	0	0	0	0	0		1	1	1	1		-0.559909	-0.941262	0.170167	1.331	1		1.18729	0.468124	-0.85003	-0.805386	0.00134766
Apoa1		0	0	0	1	0	0	0	0	0		0	1	1	0		0	0	0	0	1		1.09079	0.594034	-0.70463	-0.980198	1
Aqp3		0	0	0	0	0	0	1	0	0		1	1	0	1		0.936812	0.742237	-0.555039	-1.12401	1		0	0	0	0	1.01e-05
Arfgap1		0	0	1	0	0	0	0	0	0		0	0	1	0		-0.746765	-0.648742	-0.0260405	1.42155	1		-1.05037	-0.236196	-0.0685098	1.35508	0.000312294
Arfgap3		0	0	1	0	0	0	0	0	0		0	1	0	0		-0.396644	-0.985283	0.0138275	1.3681	1		-0.697298	-0.259521	-0.518755	1.47557	3.86e-05
Arg2		1	0	0	0	0	0	0	0	0		0	0	0	1		0.42035	1.20919	-0.685414	-0.944126	0.023283		0.945912	0.506083	-0.0955279	-1.35647	0.00276121
Arhgap1		0	0	1	0	0	0	0	0	0		0	1	1	1		-0.564101	-0.173756	-0.721801	1.45966	1		-0.531231	-0.217735	-0.718657	1.46762	5.49e-06
Arhgap12		0	0	1	0	0	0	0	0	0		1	1	1	1		-0.792784	-0.739481	1.33655	0.195719	1		0.129146	-0.678687	1.36374	-0.814199	0.00179507
Arhgap27		0	0	0	0	1	0	0	0	0		1	1	1	1		0	0	0	0	1		-1.19227	-0.346745	0.399382	1.13963	2.39e-06
Arhgef10		0	0	1	0	0	0	0	0	0		0	1	1	1		-0.845453	-0.855441	0.619243	1.08165	1		-0.427628	-1.1549	0.451318	1.13121	3.63e-05
Arhgef10l		0	0	0	0	0	0	1	0	0		1	1	1	0		1.26261	0.272103	-0.489782	-1.04493	1		0	0	0	0	0.0348373
Arhgef18		0	0	1	0	0	0	0	0	0		1	1	1	1		-1.00819	-0.686664	0.652764	1.04209	1		-0.893159	0.663551	1.04636	-0.816756	0.00316047
Arhgef2		0	0	1	0	0	0	0	0	0		1	0	1	0		-1.01503	-0.702841	0.868255	0.84962	1		-0.345794	-1.24288	0.986322	0.602357	2.94e-05
Arid1a		0	0	0	0	0	0	1	0	0		1	1	1	0		0.34845	1.21058	-0.46505	-1.09398	1		0	0	0	0	0.0377304
Arid3b		0	0	1	0	0	0	0	0	0		1	1	1	0		-1.19455	-0.366858	0.449454	1.11196	1		-1.00581	-0.132123	-0.244499	1.38243	0.000164277
Arih1		0	1	0	0	0	0	0	0	0		1	1	1	1		-0.341358	-1.08421	0.124642	1.30093	0.0147116		1.2214	-1.16359	-0.305092	0.247283	8.24e-05
Arih2		0	0	0	0	0	0	0	0	1		0	1	0	0		0.133431	-0.602105	-0.885894	1.35457	1		1.40484	-0.0469082	-0.905038	-0.452898	1.17e-06
Arl4d		0	0	0	0	0	0	1	0	0		1	1	1	1		1.43775	-0.0985925	-0.784647	-0.554511	0.00182183		0	0	0	0	1
Arl6ip5		0	0	0	0	0	0	0	0	1		0	1	0	1		1.4651	-0.597792	-0.678602	-0.188711	0.0226875		-1.19738	0.0500586	-0.0992489	1.24657	0.000805053
Arpp19		0	0	0	0	0	0	1	0	0		1	1	0	0		1.25139	0.361093	-0.764015	-0.848472	1		0	0	0	0	1
Arsa		0	0	1	0	0	0	0	0	0		1	1	1	1		-0.883781	-0.7864	0.514346	1.15584	1		-1.49708	0.586255	0.46693	0.443893	0.0477685
Asah2		0	0	1	0	0	0	0	0	0		0	0	1	1		-0.745409	-0.838429	0.298396	1.28544	1		-0.827965	-0.681873	0.159218	1.35062	0.000203914
Asap3		0	0	0	1	0	0	0	0	0		1	0	0	0		0	0	0	0	1		1.47881	-0.265005	-0.551087	-0.662719	0.000135784
Ascc2		0	0	0	0	0	0	0	1	0		0	1	1	1		-0.85001	-0.491792	-0.0825608	1.42436	1		0	0	0	0	1
Asna1		1	0	0	0	0	0	0	0	0		0	1	1	1		0.930381	0.736398	-0.514772	-1.15201	1		0.679607	0.955886	-0.438932	-1.19656	2.67e-06
Asns		0	0	1	0	0	0	0	0	0		1	1	0	1		-0.679651	-1.03275	0.907964	0.804433	1		1.1495	-0.865998	-0.808276	0.524773	0.000354052
Aspa		0	0	0	1	0	0	0	0	0		1	1	1	1		0	0	0	0	1		1.44384	-0.127871	-0.529367	-0.786603	1.41e-07
Ass1		1	0	0	0	0	0	0	0	0		1	0	0	1		1.39397	-0.118635	-0.976433	-0.298905	0.000264124		1.18149	0.431921	-1.0475	-0.565911	6.19e-08
Asxl1		0	1	0	0	0	0	0	0	0		1	1	1	1		-1.18706	0.757697	0.894611	-0.465248	0.0131616		-0.437959	0.594575	1.02677	-1.18339	1.84e-06
Atad2		0	0	0	0	0	0	0	0	1		0	0	1	0		-0.671251	0.0609026	1.39133	-0.780978	1		-0.146842	-0.55548	1.4519	-0.749577	0.0155714
Atad2b		0	0	0	0	1	0	0	0	0		1	1	1	1		0	0	0	0	1		-0.172653	-0.702175	-0.585933	1.46076	0.00958786
Atcay		0	0	0	1	0	0	0	0	0		0	1	1	0		0	0	0	0	1		0.214334	0.565961	0.689046	-1.46934	0.000163672
Atf1		0	0	0	1	0	0	0	0	0		1	1	1	0		0	0	0	0	1		1.14917	0.268123	-0.159479	-1.25781	0.00028119
Atf7ip		1	0	0	0	0	0	0	0	0		1	1	1	1		-1.33405	0.71251	0.820418	-0.198878	0.012675		0.450426	0.895265	0.0654554	-1.41115	9.97e-06
Atg2a		1	0	0	0	0	0	0	0	0		1	0	1	0		0.70008	1.01683	-0.826478	-0.890435	1		0.407881	0.708066	-1.48253	0.366582	0.00056224
Atic		1	0	0	0	0	0	0	0	0		1	1	1	1		0.346395	1.25237	-0.669892	-0.928878	0.019043		-1.13786	1.13009	0.466572	-0.458803	4.6e-05
Atn1		0	0	0	1	0	0	0	0	0		0	0	1	1		0	0	0	0	1		1.00448	-0.542539	-1.12259	0.660652	0.00255975
Atp11a		0	1	0	0	0	0	0	0	0		1	1	1	1		-0.617995	-0.564755	-0.302964	1.48571	1		0.827192	0.519213	-1.42811	0.0817047	0.00100642
Atp1b1		0	0	1	0	0	0	0	0	0		1	1	0	1		0.100782	-1.18599	-0.162535	1.24774	0.0146882		-0.62673	-0.50029	-0.364345	1.49137	2.7e-06
Atp2a2		0	0	0	0	0	1	0	0	0		1	1	0	0		0	0	0	0	1		-0.319203	-0.227256	-0.888053	1.43451	0.000621212
Atp2b2		0	0	0	1	0	0	0	0	0		1	1	1	1		0	0	0	0	1		1.37376	-0.473494	0.0414641	-0.941733	0.00568817
Atp5g1		1	0	0	0	0	0	0	0	0		1	1	0	1		1.16366	0.501908	-0.773873	-0.891691	0.000848224		0.709559	0.930369	-0.441641	-1.19829	2.73e-06
Atp6v0a1		0	0	1	0	0	0	0	0	0		0	0	0	1		-1.00317	-0.00608913	-0.356853	1.36611	0.00224553		-1.4942	0.418944	0.62054	0.454721	1.98648e-05
Atp6v0b		0	0	0	0	0	0	0	0	1		1	0	0	0		-1.06751	-0.569579	0.505508	1.13158	1		-1.20413	1.05952	0.528941	-0.384329	6.5e-05
Atp9b		0	0	1	0	0	0	0	0	0		0	1	1	1		-1.13391	-0.438089	0.407356	1.16464	1		-1.20156	-0.28869	0.319399	1.17085	0.00108313
Atrx		0	0	0	1	0	0	0	0	0		0	1	1	0		0	0	0	0	1		0.891914	-0.650393	0.815272	-1.05679	0.00432409
Atxn2		0	0	1	0	0	0	0	0	0		1	0	0	0		-0.522845	-0.857102	-0.031096	1.41104	1		-0.238826	-1.06237	-0.0450163	1.34622	0.00941048
Atxn7l1		0	0	0	0	0	0	0	1	0		1	1	1	1		-0.69029	-0.992652	0.594491	1.08845	1		0	0	0	0	0.00147069
Aurkb		0	0	1	0	0	0	0	0	0		1	1	1	1		-0.772357	-0.794811	0.262178	1.30499	1		-0.997523	-0.199946	1.38867	-0.191203	1
Avpi1		1	0	0	0	0	0	0	0	0		1	1	1	1		1.20562	0.438944	-0.794664	-0.849897	0.000308888		-0.778505	1.45142	-0.510971	-0.161942	0.000388218
B3gnt2		1	0	0	0	0	0	0	0	0		1	1	1	1		1.08715	-0.104897	0.322716	-1.30497	1		1.20898	0.119443	-1.23067	-0.0977512	0.000429307
B3gnt7		0	0	0	1	0	0	0	0	0		1	1	1	0		0	0	0	0	1		0.58305	1.07326	-1.08938	-0.566926	5.98e-07
B4galnt3		0	1	0	0	0	0	0	0	0		1	1	1	1		-1.24603	1.2005	-0.0280531	0.0735874	0.013877		-1.25032	1.02565	-0.31164	0.536308	1
B4galt5		0	0	0	0	0	0	0	0	1		1	0	0	0		1.15321	-0.196557	-1.24445	0.287789	0.0319517		0.724766	0.444597	-1.47725	0.307883	6.81e-05
B4galt6		0	0	1	0	0	0	0	0	0		1	1	1	1		-1.13215	-0.534649	0.68629	0.980508	0.0185527		0.877883	-0.664868	-1.04581	0.832797	0.000150862
Bach2		0	0	1	0	0	0	0	0	0		0	1	0	0		-0.662194	-1.02476	0.633174	1.05378	1		-0.784132	-0.638274	0.0161759	1.40623	7.97e-05
Bag1		0	0	0	0	0	0	1	0	0		0	0	1	1		1.36088	0.0556519	-0.974381	-0.442149	0.0149575		0	0	0	0	0.0454694
Banf1		1	0	0	0	0	0	0	0	0		0	1	1	1		1.02375	0.667527	-0.650532	-1.04075	1		0.0559145	0.972335	0.358455	-1.3867	1.26e-05
Bcar1		0	0	0	0	1	0	0	0	0		1	1	1	0		0	0	0	0	1		-1.20975	-0.317501	0.396583	1.13067	0.00026421
Bcar3		0	0	1	0	0	0	0	0	0		1	1	1	1		-1.15265	-0.123904	1.28683	-0.0102827	1		-0.341618	-0.728057	-0.408859	1.47853	1.34e-05
Bcat1		1	0	0	0	0	0	0	0	0		1	1	1	1		0.831062	0.700536	-0.197606	-1.33399	1		1.3648	0.0744296	-0.500419	-0.93881	1.28e-07
Bcl10		1	0	0	0	0	0	0	0	0		0	1	1	1		1.28237	0.305205	-0.760649	-0.826922	0.0251253		-0.933952	-0.280035	-0.203079	1.41707	1.43e-05
Bcl11a		1	0	0	0	0	0	0	0	0		1	1	1	0		-0.280538	1.40445	-0.163688	-0.960223	0.00941609		-0.875744	0.992383	0.72954	-0.84618	6.3e-07
Bend3		1	0	0	0	0	0	0	0	0		1	1	0	1		-0.347928	1.31741	0.0955275	-1.06501	0.00138268		-1.1219	1.20676	0.332708	-0.417575	0.000146324
Bhlhe40		1	0	0	0	0	0	0	0	0		1	1	1	1		1.23419	0.359712	-0.993301	-0.600606	0.00389581		-1.11175	-0.478923	0.428223	1.16245	7.4e-08
Blnk		0	0	0	0	0	0	1	0	0		0	1	1	1		1.45172	-0.148357	-0.548893	-0.754468	0.0270009		0	0	0	0	0.000590151
Blvra		0	0	0	1	0	0	0	0	0		0	1	1	1		0	0	0	0	1		0.711548	-0.0273838	-1.40484	0.720676	0.000945388
Bmi1		0	0	1	0	0	0	0	0	0		0	1	1	0		-1.11911	-0.231503	0.0500446	1.30057	0.0376951		0.31277	0.389446	-1.47003	0.767809	0.000750416
Bphl		0	0	1	0	0	0	0	0	0		1	1	1	1		-0.0703713	-1.34414	1.01379	0.400716	0.0231931		-0.686958	-0.112503	1.44755	-0.648092	0.0100892
Brd1		0	0	1	0	0	0	0	0	0		1	1	1	1		-1.02734	-0.687257	0.891375	0.823224	1		0.815836	-0.181377	-1.34198	0.707525	0.00129739
Brms1		1	0	0	0	0	0	0	0	0		1	1	0	1		0.0529549	1.35952	-0.43114	-0.981335	0.0435989		0.1962	0.844923	-1.44404	0.402921	0.0414688
Brms1l		0	0	0	1	0	0	0	0	0		0	1	0	0		0	0	0	0	1		0.994716	0.540656	-1.28708	-0.248288	0.000183637
Brpf1		0	0	0	0	0	0	1	0	0		1	1	0	0		0.366818	1.01708	-0.0311208	-1.35278	1		0	0	0	0	0.0419696
Bscl2		0	0	0	0	0	0	0	0	1		0	0	1	0		1.20615	0.104991	-1.23636	-0.0747815	0.045712		-1.4462	0.143399	0.511252	0.791553	2.96e-05
Btn1a1		0	0	0	0	0	1	0	0	0		0	0	1	1		0	0	0	0	1		-1.0124	0.350023	-0.572454	1.23484	0.0486453
Btrc		0	1	0	0	0	0	0	0	0		0	1	1	1		-0.933675	-0.554547	0.146899	1.34132	1		0.837282	0.79155	-0.398566	-1.23027	0.000135767
Bzw1		1	0	0	0	0	0	0	0	0		0	0	1	0		0.125239	1.26742	-0.244548	-1.14811	0.037389		0.802353	0.926352	-0.820251	-0.908455	0.000529245
C2cd4c		0	0	0	0	0	0	1	0	0		1	1	1	1		0.737452	0.98175	-0.944755	-0.774448	1		0	0	0	0	1
C4bp		0	0	0	1	0	0	0	0	0		0	1	1	0		0	0	0	0	1		1.49885	-0.455747	-0.492235	-0.550866	3.81e-06
Cabp7		0	0	0	0	0	0	1	0	0		1	0	0	0		1.43008	-0.648826	-0.0524713	-0.728787	0.0153003		0	0	0	0	1
Cacna2d1		0	0	1	0	0	0	0	0	0		0	1	1	1		-1.20886	-0.428803	0.901947	0.735716	0.0254942		-1.09148	-0.565907	1.06842	0.588969	1.38458e-05
Cacnb1		0	0	0	0	0	0	1	0	0		0	1	1	1		1.05509	0.646837	-0.951219	-0.75071	1		0	0	0	0	1
Cacnb3		0	1	0	0	0	0	0	0	0		1	1	1	1		-1.28895	-0.147093	0.339957	1.09608	0.00985406		-0.179904	1.46387	-0.62755	-0.65642	0.000138955
Cacybp		0	0	0	0	0	0	1	0	0		0	1	1	1		0.653314	0.927017	-0.307933	-1.2724	1		0	0	0	0	0.0409875
Calb2		0	0	0	1	0	0	0	0	0		0	0	1	1		0	0	0	0	1		1.475	-0.300772	-0.736295	-0.437933	0.00290525
Cald1		0	0	1	0	0	0	0	0	0		1	1	1	1		-0.877141	-0.840109	0.699934	1.01732	1		-0.323967	-0.741609	-0.409903	1.47548	5.78e-08
Calu		0	0	1	0	0	0	0	0	0		1	0	0	0		-0.68823	-0.845005	0.202302	1.33093	1		-0.437697	-0.683824	-0.364416	1.48594	3.77e-06
Camk2b		0	0	0	1	0	0	0	0	0		1	1	1	1		0	0	0	0	1		-0.0568535	-0.163644	1.32385	-1.10336	0.00168107
Camk2n1		0	1	0	0	0	0	0	0	0		0	0	1	1		-0.586578	-0.932201	0.196548	1.32223	1		1.17868	0.479363	-0.772632	-0.885414	2.76766e-05
Camsap3		0	0	0	0	0	0	0	1	0		0	0	1	0		-0.162421	-0.817837	-0.464939	1.4452	1		0	0	0	0	1
Capn1		0	0	0	0	0	0	0	0	1		1	0	1	1		0.870476	-0.0765553	-1.37708	0.583156	0.0394838		0	0	0	0	1
Car3		1	0	0	0	0	0	0	0	0		1	0	1	1		-0.613389	1.3819	0.0733444	-0.841857	4.11e-05		-1.39104	0.861069	0.567578	-0.0376035	1.45406e-05
Car8		0	0	1	0	0	0	0	0	0		1	0	0	0		-0.940977	-0.692522	0.428927	1.20457	1		-1.468	0.201096	0.601882	0.665026	0.00435869
Cars2		1	0	0	0	0	0	0	0	0		1	0	0	0		0.998278	0.695308	-0.639583	-1.054	1		0.624206	0.890541	-0.178548	-1.3362	5.27e-05
Casp3		0	0	0	0	1	0	0	0	0		0	1	1	1		0	0	0	0	1		-0.750138	0.157151	1.35403	-0.761046	2.99521e-05
Casq1		1	0	0	0	0	0	0	0	0		1	1	1	1		0.686973	0.98734	-0.56187	-1.11244	1		1.14621	0.501829	-1.01943	-0.628603	3.33e-07
Cass4		0	0	0	1	0	0	0	0	0		0	1	1	1		0	0	0	0	1		0.163939	1.00289	0.218646	-1.38547	1.14e-05
Cast		0	0	1	0	0	0	0	0	0		0	1	0	1		-0.583298	-0.82508	0.00160839	1.40677	1		0.444103	-0.717276	-0.924303	1.19748	2.2e-05
Catsperg1		0	0	0	0	0	0	0	1	0		0	0	1	1		-0.682913	-0.914573	0.339829	1.25766	1		0	0	0	0	1
Cbr2		0	0	0	1	0	0	0	0	0		0	1	1	1		0	0	0	0	1		0.780334	0.3867	0.299816	-1.46685	1.35e-06
Cbx1		1	0	0	0	0	0	0	0	0		1	1	1	1		0.217814	0.790431	0.449685	-1.45793	1		0.0542229	0.785286	0.587221	-1.42673	3.34e-08
Cbx5		0	0	0	0	0	0	1	0	0		1	1	1	1		-0.152877	0.791316	0.716793	-1.35523	1		0	0	0	0	1
Cbx7		1	0	0	0	0	0	0	0	0		1	1	1	1		-0.532358	0.54506	1.09352	-1.10622	0.0172365		0.348855	0.175451	0.901906	-1.42621	1.14e-06
Ccdc117		0	0	0	1	0	0	0	0	0		1	0	1	0		0	0	0	0	1		1.34826	0.128446	-0.544223	-0.932482	0.000313423
Ccdc122		0	0	0	0	1	0	0	0	0		0	1	1	1		0	0	0	0	1		0.00191084	-0.71346	-0.70201	1.41356	0.00220511
Ccdc124		1	0	0	0	0	0	0	0	0		1	0	1	0		1.0974	0.595517	-0.782854	-0.910062	1		-0.446607	1.48564	-0.355795	-0.683241	0.00157111
Ccdc130		0	0	0	1	0	0	0	0	0		0	0	1	0		0	0	0	0	1		0.982789	0.729094	-0.719417	-0.992466	1
Ccdc132		1	0	0	0	0	0	0	0	0		0	0	0	1		0.807662	0.838984	-0.443806	-1.20284	1		0.96175	0.76377	-0.824145	-0.901376	1.11e-06
Ccdc22		0	0	0	0	0	0	1	0	0		0	1	0	1		0.872204	0.816863	-0.574794	-1.11427	1		0	0	0	0	0.0134386
Ccdc80		0	0	1	0	0	0	0	0	0		0	0	1	0		-0.959868	-0.735101	0.62185	1.07312	1		0.661938	0.281204	-1.48103	0.537885	1.51e-05
Ccdc85a		0	0	0	0	0	0	0	0	1		1	1	0	1		0.434692	0.944968	0.00527749	-1.38494	1		-0.43132	-1.20694	0.731663	0.906599	0.00246147
Ccdc88a		0	0	1	0	0	0	0	0	0		1	0	1	0		-0.843895	-0.797147	1.2116	0.42944	1		0.45997	-1.4915	0.389576	0.641949	0.00128102
Ccdc90a		0	0	0	1	0	0	0	0	0		1	0	1	1		0	0	0	0	1		0.361455	0.61928	-1.4916	0.510862	0.00101824
Ccl25		0	0	0	0	0	0	0	1	0		1	1	1	1		-0.798877	-0.874341	0.522367	1.15085	1		0	0	0	0	1
Ccng1		0	0	1	0	0	0	0	0	0		1	1	1	1		-0.513037	-1.01075	0.235494	1.2883	0.037627		0.133302	-0.727046	-0.77022	1.36396	2.79e-05
Ccnt2		0	0	0	1	0	0	0	0	0		1	0	0	0		0	0	0	0	1		0.8298	0.145076	0.46524	-1.44012	0.00010484
Ccr8		0	0	0	0	0	0	1	0	0		0	1	1	1		1.20516	0.269099	-0.296406	-1.17785	1		0	0	0	0	1
Ccrn4l		1	0	0	0	0	0	0	0	0		1	1	1	1		1.15382	0.477083	-0.579686	-1.05122	0.0157972		0.394984	0.145837	-1.42723	0.886411	0.00018432
Cct4		0	0	0	0	0	0	1	0	0		1	0	0	0		1.26901	0.238659	-0.440691	-1.06698	0.000422228		0	0	0	0	0.0266762
Cd248		0	0	0	0	0	1	0	0	0		1	0	0	0		0	0	0	0	1		-0.314391	-0.481372	-0.686743	1.48251	0.000244316
Cd320		0	0	0	1	0	0	0	0	0		1	1	0	1		0	0	0	0	1		0.347834	1.15755	-0.302148	-1.20324	0.000513595
Cd38		1	0	0	0	0	0	0	0	0		1	1	1	1		-0.858309	1.26294	0.339172	-0.743805	0.00650568		1.16109	0.507914	-0.857878	-0.811129	1.27e-07
Cd59b		1	0	0	0	0	0	0	0	0		1	1	1	1		1.39716	0.0419128	-0.792738	-0.646336	0.0398758		1.14735	-0.265359	-1.22337	0.341374	0.00472463
Cd68		0	0	0	0	0	0	0	0	1		0	0	1	1		-0.167199	-0.939058	-0.306613	1.41287	0.00528513		-0.733225	1.2442	-0.881508	0.370535	0.0186416
Cd80		1	0	0	0	0	0	0	0	0		1	1	1	1		1.08837	0.308356	-0.0880534	-1.30867	0.0152841		1.06187	0.643359	-0.900664	-0.804566	0.000163423
Cd9		0	0	1	0	0	0	0	0	0		1	1	1	1		0.53282	-0.651079	-1.0098	1.12806	0.0109672		-0.048733	-0.671058	-0.709744	1.42953	1.48e-05
Cdc123		0	0	0	0	0	0	1	0	0		0	1	0	0		1.11293	0.551155	-0.640974	-1.02311	0.0102576		0	0	0	0	0.0306316
Cdc20		1	0	0	0	0	0	0	0	0		1	0	1	0		1.10386	0.48452	-0.416523	-1.17186	0.0177988		0.843637	0.467301	0.12255	-1.43349	2.29e-06
Cdc25c		0	0	0	0	0	0	0	1	0		0	1	1	1		-0.415435	-0.972855	0.01691	1.37138	1		0	0	0	0	1
Cdc37		0	0	0	0	0	0	1	0	0		0	1	1	0		0.425656	1.18857	-0.57988	-1.03434	1		0	0	0	0	1
Cdc42ep1		0	0	1	0	0	0	0	0	0		1	0	0	1		-0.833692	-0.89051	0.749148	0.975053	1		-0.589841	-0.346058	-0.555373	1.49127	0.00626181
Cdc42ep2		0	0	0	0	0	0	0	1	0		1	0	0	0		-0.636415	-0.571913	-0.272724	1.48105	1		0	0	0	0	1
Cdc42ep5		0	0	1	0	0	0	0	0	0		0	1	1	1		-1.25716	-0.306896	1.00812	0.55593	1		-0.973309	-0.271652	-0.153377	1.39834	0.000305729
Cdca5		1	0	0	0	0	0	0	0	0		1	0	1	1		0.751551	0.742694	-0.127772	-1.36647	1		-0.180868	1.01522	0.474044	-1.3084	0.000110806
Cdh3		0	0	0	0	0	0	0	0	1		0	1	1	0		1.39869	-0.934474	-0.0550901	-0.409128	0.000613596		0.245994	-0.831083	1.31177	-0.726677	0.00461549
Cdh6		0	0	0	0	1	0	0	0	0		1	0	1	1		0	0	0	0	1		-1.12997	-0.262131	0.110607	1.28149	1.83e-05
Cdk15		0	0	0	0	0	0	1	0	0		1	0	1	0		0.526717	1.14854	-0.828014	-0.847243	1		0	0	0	0	1
Cdk17		0	0	1	0	0	0	0	0	0		0	1	1	1		-1.33487	0.135206	1.08986	0.109801	0.0138203		-0.910168	-0.699853	0.365855	1.24417	1
Cdk18		0	0	0	0	1	0	0	0	0		1	1	1	1		0	0	0	0	1		-0.796121	-0.843083	0.424694	1.21451	1
Cdk2ap2		0	0	0	0	0	0	1	0	0		1	1	0	0		1.17855	0.402459	-1.10614	-0.474874	0.0258958		0	0	0	0	0.00109549
Cdk5rap3		0	0	0	1	0	0	0	0	0		1	1	0	1		0	0	0	0	1		0.393585	0.223135	0.83294	-1.44966	3.08239e-05
Cdk6		0	0	0	0	0	0	0	0	1		1	1	1	1		-0.262319	0.287687	1.18065	-1.20602	1		-1.17913	-0.273192	0.236048	1.21627	0.000660904
Cdkl3		0	0	0	0	1	0	0	0	0		1	0	1	1		0	0	0	0	1		-0.979193	-0.738744	0.759508	0.958429	0.000299763
Cdkn1a		0	0	1	0	0	0	0	0	0		1	0	0	0		-0.742114	-0.753483	0.130092	1.36551	1		-0.247637	-0.305177	-0.883926	1.43674	5.69e-08
Cdyl		0	0	0	0	0	0	1	0	0		1	1	1	1		0.423654	0.835486	0.185834	-1.44497	1		0	0	0	0	0.00159128
Cdyl2		1	0	0	0	0	0	0	0	0		1	1	0	0		1.00326	0.110407	0.268137	-1.3818	0.02628		1.20353	0.442472	-0.846082	-0.799922	7.09e-07
Cecr5		0	0	0	1	0	0	0	0	0		1	0	0	1		0	0	0	0	1		0.660316	0.194327	0.612152	-1.4668	0.000456522
Celsr2		0	0	0	0	0	0	0	0	1		0	1	0	0		0.489313	1.08791	-0.380436	-1.19679	1		-1.06322	-0.285975	1.33702	0.0121763	0.014487
Cep350		0	0	1	0	0	0	0	0	0		1	1	0	0		-0.969567	-0.622757	0.346516	1.24581	1		-0.542579	-1.03946	0.358752	1.22329	0.000443156
Cep55		1	0	0	0	0	0	0	0	0		1	1	0	1		1.23799	0.23421	-0.33062	-1.14158	0.000794499		1.28424	0.22545	-0.47171	-1.03798	0.000103452
Cep68		0	0	0	1	0	0	0	0	0		1	1	1	1		0	0	0	0	1		-0.26234	1.1832	0.283616	-1.20448	2.7e-06
Cep78		0	0	0	0	0	0	0	0	1		0	0	1	0		-1.03324	0.510917	1.13722	-0.6149	0.0406547		0.0972716	0.19866	1.0577	-1.35364	8.03e-07
Cerkl		0	0	0	1	0	0	0	0	0		0	1	1	1		0	0	0	0	1		0.927593	0.347998	0.138383	-1.41397	0.00238373
Cfh		0	1	0	0	0	0	0	0	0		0	0	1	1		-1.19489	0.0987222	1.24152	-0.145358	1		1.40658	-0.130224	-0.946432	-0.329921	0.00253262
Cfl1		1	0	0	0	0	0	0	0	0		1	0	1	0		0.768528	0.939933	-0.671925	-1.03654	1		0.0150129	0.912729	-1.39563	0.467888	1
Cgn		0	0	1	0	0	0	0	0	0		0	0	0	1		-1.13613	-0.504909	0.588401	1.05264	0.0212948		-1.16766	-0.393172	0.417188	1.14365	5.66e-07
Chac1		0	0	0	0	0	0	1	0	0		0	1	1	1		0.435372	0.807063	0.211632	-1.45407	1		0	0	0	0	1
Chaf1b		1	0	0	0	0	0	0	0	0		1	1	0	1		0.0986247	0.672391	0.673013	-1.44403	0.0414373		-1.3523	0.743655	0.769644	-0.161003	0.00235709
Chchd3		1	0	0	0	0	0	0	0	0		1	1	0	1		1.07013	0.634063	-0.833871	-0.870318	1		1.03713	0.674863	-0.814364	-0.897628	4.28e-06
Chchd5		0	1	0	0	0	0	0	0	0		1	1	0	0		0.927928	-1.01487	-0.699901	0.786844	0.000546142		0.697663	0.940625	-0.440662	-1.19763	1.66e-05
Chchd7		0	0	0	0	0	0	0	0	1		1	0	0	0		0	0	0	0	1		-0.438196	-0.680771	1.48644	-0.367471	0.000147319
Chd3		0	0	0	0	0	0	1	0	0		1	1	1	1		-0.714159	1.15685	0.504494	-0.947186	0.00364343		0	0	0	0	1
Chek1		1	0	0	0	0	0	0	0	0		1	1	1	1		-0.341257	0.905346	0.693863	-1.25795	0.0347509		1.15172	0.443396	-0.477617	-1.1175	0.000575515
Chek2		1	0	0	0	0	0	0	0	0		0	1	1	1		0.238898	0.795085	0.425401	-1.45938	1		0.426114	0.291946	0.753488	-1.47155	7.2e-07
Chka		0	0	0	1	0	0	0	0	0		1	1	1	1		0	0	0	0	1		1.03537	0.00869177	0.309504	-1.35357	0.00180955
Chmp1b		0	0	0	1	0	0	0	0	0		1	1	1	1		0	0	0	0	1		1.0383	-0.428461	-1.18594	0.576107	0.00437791
Chmp4b		0	0	0	0	0	0	0	0	1		1	1	0	0		-0.180351	-0.0894046	-1.07407	1.34382	1		0	0	0	0	0.00499748
Chn2		0	0	0	0	1	0	0	0	0		1	1	1	1		0	0	0	0	1		-0.894261	-0.225353	-0.31276	1.43237	0.00107478
Chrnb1		0	0	0	0	1	0	0	0	0		1	1	1	0		0	0	0	0	1		-0.409499	-1.12889	0.336424	1.20197	9.38e-05
Chst1		0	0	0	0	0	1	0	0	0		1	0	0	0		0	0	0	0	1		-0.77974	-0.3681	-0.319875	1.46772	5.06e-05
Chst5		0	0	0	0	0	0	0	1	0		1	0	1	0		-0.273161	-0.67135	-0.534875	1.47939	1		0	0	0	0	0.00943889
Chsy1		1	0	0	0	0	0	0	0	0		1	1	1	1		1.16273	0.476417	-1.01667	-0.622473	1		0.0522535	0.408517	-1.39748	0.936711	0.00176577
Cinp		1	0	0	0	0	0	0	0	0		1	1	1	1		0.908041	0.741999	-0.461989	-1.18805	1		-1.44126	0.456439	0.153677	0.831147	0.011448
Cited1		0	0	0	0	1	0	0	0	0		0	1	0	1		0	0	0	0	1		-1.37329	0.741661	-0.111102	0.742736	0.00073752
Ciz1		0	0	1	0	0	0	0	0	0		1	0	1	0		-0.980292	-0.674944	0.500834	1.1544	1		-0.763655	-0.852339	0.369459	1.24653	0.00148696
Ckap2l		0	0	0	1	0	0	0	0	0		0	1	0	1		0	0	0	0	1		1.48716	-0.411532	-0.395523	-0.680109	0.00162375
Ckb		1	0	0	0	0	0	0	0	0		1	0	0	1		1.30948	0.172214	-1.02182	-0.459869	0.0404611		1.19843	0.445977	-0.742075	-0.90233	2.81e-08
Clic4		0	0	1	0	0	0	0	0	0		1	1	1	0		-0.69401	-0.888496	0.303009	1.2795	1		-1.25492	-0.173796	0.281712	1.147	6.67e-07
Clk3		0	0	1	0	0	0	0	0	0		0	1	1	1		-0.700047	-0.837484	0.209054	1.32848	1		-1.0214	-0.675876	0.676063	1.02121	1.46e-06
Cln8		0	0	0	0	0	0	0	1	0		1	0	0	0		-0.733356	-0.519724	-0.2122	1.46528	1		0	0	0	0	0.0389193
Clptm1l		1	0	0	0	0	0	0	0	0		0	1	0	1		1.08841	0.59803	-0.709639	-0.9768	1		-0.499466	0.295522	-1.04746	1.25141	2.88e-07
Cltc		0	0	1	0	0	0	0	0	0		1	0	1	0		-0.658018	-0.876839	0.21053	1.32433	1		-1.32621	0.0640915	0.161716	1.10041	1
Cmas		0	1	0	0	0	0	0	0	0		0	1	1	1		-1.43185	0.063919	0.755027	0.612905	0.0130842		0.901392	-0.136786	0.586323	-1.35093	0.000274134
Cmklr1		0	0	0	0	0	1	0	0	0		1	0	0	1		0	0	0	0	1		-0.815527	-0.606528	0.0196813	1.40237	7.67e-05
Cndp2		1	0	0	0	0	0	0	0	0		0	1	0	1		1.34559	0.176405	-0.765079	-0.756916	0.0115104		0.572942	1.0215	-0.374648	-1.2198	5.15e-06
Cnksr3		0	0	0	0	0	0	0	1	0		1	1	1	1		-1.19839	0.800177	0.848836	-0.450625	0.00532094		0	0	0	0	9.65e-05
Cnn2		0	0	1	0	0	0	0	0	0		1	1	1	1		-0.581217	-0.971482	0.269903	1.2828	1		-0.702912	-0.690271	-0.0310622	1.42425	5.92e-06
Cnnm2		1	0	0	0	0	0	0	0	0		1	1	0	0		1.23911	0.381733	-0.758898	-0.861948	0.00484211		1.04337	0.364106	-0.0759248	-1.33155	0.000108608
Cnot10		1	0	0	0	0	0	0	0	0		0	1	1	1		1.09356	0.600353	-0.779769	-0.914145	1		0.661492	0.880061	-0.223178	-1.31837	9.73e-08
Cnot6		0	0	0	0	1	0	0	0	0		0	1	1	1		0	0	0	0	1		-0.184002	-0.978745	-0.23478	1.39753	0.00892939
Cnp		1	0	0	0	0	0	0	0	0		0	1	1	1		1.11749	0.52892	-0.582245	-1.06417	1		0.546834	1.10577	-0.588914	-1.06369	0.000818403
Cnpy1		1	0	0	0	0	0	0	0	0		1	1	1	1		0.103469	0.709766	0.631374	-1.44461	1		0.832192	0.637314	-0.0938313	-1.37568	3.3e-05
Cntd1		0	0	1	0	0	0	0	0	0		0	1	1	0		-0.86152	-0.826684	0.570825	1.11738	1		-0.680861	-0.525423	1.47858	-0.272301	0.00262706
Cobl		1	0	0	0	0	0	0	0	0		1	1	1	1		1.17271	0.33744	-0.324617	-1.18554	0.00749364		1.12726	0.552515	-0.758701	-0.921076	2.35e-07
Cog1		0	0	0	1	0	0	0	0	0		0	1	1	1		0	0	0	0	1		0.452603	0.539568	-1.49903	0.506864	4.41e-05
Coil		1	0	0	0	0	0	0	0	0		0	1	0	1		0.952056	0.66656	-0.397405	-1.22121	1		0.712058	0.965269	-0.560713	-1.11662	1.78435e-06
Col18a1		0	0	1	0	0	0	0	0	0		1	1	0	1		-1.31375	-0.126945	0.388566	1.05213	0.00635873		-1.42359	0.81593	0.055823	0.551839	0.0368922
Col1a1		0	0	1	0	0	0	0	0	0		0	1	1	0		-0.94345	-0.535621	0.13572	1.34335	1		0.628133	0.197802	-1.46778	0.64184	7.75e-05
Col4a1		0	0	1	0	0	0	0	0	0		1	0	0	1		-0.878901	-0.444054	-0.0985369	1.42149	0.0453148		-0.811822	-0.454192	-0.183466	1.44948	4.7e-06
Col4a2		0	0	1	0	0	0	0	0	0		1	1	0	1		-0.917609	-0.502641	0.0405024	1.37975	1		-0.759677	-0.488854	-0.213738	1.46227	1.31e-06
Commd3		0	0	1	0	0	0	0	0	0		1	1	1	1		-0.804395	-0.834663	0.42391	1.21515	1		-0.72001	-0.0613701	-0.651553	1.43293	0.00476802
Commd5		1	0	0	0	0	0	0	0	0		1	0	1	0		1.14482	0.524397	-0.937679	-0.73154	1		0.434454	1.20056	-0.688513	-0.946498	3.33e-06
Cope		0	0	0	0	0	0	0	0	1		0	1	1	0		-0.313607	-0.323348	-0.820435	1.45739	1		0	0	0	0	0.0417128
Cops5		0	0	0	0	0	0	1	0	0		0	1	1	1		1.23941	0.363685	-0.95424	-0.648858	1		0	0	0	0	0.00193218
Coq3		1	0	0	0	0	0	0	0	0		0	1	1	1		1.45497	-0.162075	-0.748935	-0.54396	0.0254446		1.20239	0.423925	-0.651785	-0.974533	7.37e-05
Coq5		1	0	0	0	0	0	0	0	0		0	1	1	1		1.30438	0.0806427	-1.10053	-0.284488	0.0292281		-0.131909	1.39929	-0.300933	-0.966449	0.000245616
Coro1b		0	0	1	0	0	0	0	0	0		0	1	1	0		-0.964748	-0.54316	0.189443	1.31846	1		-1.3221	-0.117236	0.401487	1.03785	0.00286369
Coro1c		0	0	0	0	0	1	0	0	0		1	0	1	0		0	0	0	0	1		-0.802428	-0.0799248	-0.548887	1.43124	0.00351814
Cox17		0	0	0	0	0	0	1	0	0		1	0	0	0		1.3218	0.226744	-0.73949	-0.809058	0.0194679		0	0	0	0	1
Cox6a1		0	0	0	0	0	0	1	0	0		1	1	1	0		1.38743	0.0691474	-0.796984	-0.659596	0.00659416		0	0	0	0	1
Cpne2		0	0	0	0	0	0	0	1	0		0	1	1	1		-0.334543	-0.960348	-0.103368	1.39826	1		0	0	0	0	0.0253971
Cpsf4l		1	0	0	0	0	0	0	0	0		1	1	0	0		0.889911	0.716172	-0.352817	-1.25327	1		0.720603	0.826058	-0.224569	-1.32209	4.41e-06
Cpt1a		1	0	0	0	0	0	0	0	0		1	0	1	1		1.06936	-0.115783	0.356396	-1.30998	0.00821911		1.21664	0.331958	-0.44988	-1.09872	3.38e-07
Cpz		0	0	0	0	0	0	0	1	0		1	0	1	0		-0.671895	-1.03926	0.808229	0.902922	1		0	0	0	0	1
Creb3		0	0	1	0	0	0	0	0	0		0	1	1	0		-0.838179	-0.602915	0.0513784	1.38972	1		-0.640183	-0.0806748	-0.717494	1.43835	0.000488355
Creld1		1	0	0	0	0	0	0	0	0		1	0	1	0		1.12246	0.536946	-0.636096	-1.02331	1		-1.06144	-0.137823	1.35303	-0.153771	0.000522221
Creld2		0	0	0	0	0	0	0	0	1		1	1	1	0		1.07648	0.323541	-1.31503	-0.0849916	1		-0.714399	0.655082	-0.98492	1.04424	7.73e-07
Crk		0	0	1	0	0	0	0	0	0		1	1	0	0		-0.571978	-1.04051	0.425369	1.18712	1		0.247233	-1.1687	-0.297043	1.21851	3.95e-05
Crkl		0	0	0	0	0	0	0	1	0		1	0	1	0		-1.23084	-0.10252	0.125581	1.20778	0.0329087		0	0	0	0	0.00221539
Crmp1		1	0	0	0	0	0	0	0	0		1	0	1	1		0.740122	0.854922	-0.323579	-1.27147	1		-0.180828	0.909026	0.604363	-1.33256	0.00023747
Csad		0	0	0	1	0	0	0	0	0		1	1	0	0		0	0	0	0	1		-0.163006	1.16809	0.240391	-1.24547	0.00108968
Cse1l		1	0	0	0	0	0	0	0	0		1	1	1	1		-0.166131	1.05543	0.410636	-1.29994	1		1.27993	0.297588	-0.909081	-0.668433	1
Csnk1e		0	1	0	0	0	0	0	0	0		1	1	1	1		-0.987398	-0.731094	0.775769	0.942724	1		1.28867	-1.0383	-0.464252	0.213884	8.34e-06
Csnk2a1		0	1	0	0	0	0	0	0	0		1	0	1	1		-1.43226	0.125286	0.85205	0.454921	0.00353273		0.597843	0.516415	0.379651	-1.49391	1.4134e-05
Csnk2a2		0	0	0	0	1	0	0	0	0		0	1	1	1		0	0	0	0	1		-0.851578	-0.390677	-0.200636	1.44289	0.00244103
Csrp1		0	0	1	0	0	0	0	0	0		1	1	0	1		-0.753371	-0.859472	0.363076	1.24977	1		-0.742704	-0.664648	-0.00917451	1.41653	1.29e-07
Cstf2t		0	0	0	1	0	0	0	0	0		0	1	1	1		0	0	0	0	1		0.830989	0.858991	-1.11292	-0.577057	0.000305667
Ctbp2		0	0	0	0	0	0	1	0	0		0	1	0	0		0.331686	0.797112	0.334907	-1.46371	0.00672763		0	0	0	0	1
Ctcf		1	0	0	0	0	0	0	0	0		0	1	1	1		-0.500567	1.10125	0.523151	-1.12383	1		0.827787	0.773444	-0.334469	-1.26676	0.00262904
Ctnna1		0	0	1	0	0	0	0	0	0		1	1	1	1		-0.536636	-1.11069	0.577148	1.07018	1		0.483536	-0.9609	-0.691083	1.16845	1.29e-06
Ctrl		0	0	0	0	0	0	1	0	0		0	0	1	1		0.56732	0.984147	-0.272703	-1.27876	1		0	0	0	0	0.00179017
Ctsf		0	0	0	0	0	0	0	1	0		1	1	1	1		0.425806	-1.16739	-0.397619	1.1392	0.00387832		0	0	0	0	0.0101909
Cuedc1		0	0	1	0	0	0	0	0	0		1	1	1	1		-0.934947	-0.600068	0.225448	1.30957	1		-0.933968	-0.480016	0.0370629	1.37692	3.48e-05
Cwf19l2		0	0	0	1	0	0	0	0	0		0	1	1	1		0	0	0	0	1		1.31235	0.00427879	-0.205002	-1.11162	2.05e-05
Cxcr1		0	0	0	1	0	0	0	0	0		1	1	1	1		0	0	0	0	1		0.806569	-1.39991	0.62352	-0.0301754	1
Cxxc5		0	0	0	0	0	0	1	0	0		1	0	0	1		-0.0323768	1.34225	-0.242957	-1.06691	1		0	0	0	0	0.0241964
Cyct		0	1	0	0	0	0	0	0	0		0	1	1	1		-0.216871	-1.31081	0.57967	0.948011	1		0.779194	0.843901	-0.385244	-1.23785	4.27e-06
Cyp1b1		0	1	0	0	0	0	0	0	0		0	0	1	1		-1.1862	-0.37089	0.429905	1.12719	1		0.963086	0.704197	-1.13914	-0.528143	0.00154669
Cyth3		0	0	1	0	0	0	0	0	0		1	1	1	1		-1.10191	-0.533586	0.531682	1.10381	1		-0.491651	-0.456181	-0.55102	1.49885	0.00150523
Daam1		0	0	1	0	0	0	0	0	0		1	1	1	0		-0.282268	-1.22939	0.39087	1.12078	1		0.283695	-0.876639	-0.697316	1.29026	8.14e-05
Dab2ip		0	0	0	0	1	0	0	0	0		1	1	1	1		0	0	0	0	1		-0.0710724	-0.559312	-0.79913	1.42951	0.0338023
Dag1		0	0	1	0	0	0	0	0	0		1	1	1	1		-1.03628	-0.486203	0.246105	1.27638	0.00532295		-1.17622	0.051523	-0.138144	1.26284	0.00479906
Dak		0	0	1	0	0	0	0	0	0		0	0	1	0		-1.00447	-0.691088	0.652869	1.04269	1		1.32338	-0.843814	-0.69894	0.219374	0.00330319
Dcaf7		0	0	1	0	0	0	0	0	0		0	1	0	0		-0.70597	-0.55885	-0.20108	1.4659	1		-0.39578	-0.169799	-0.869293	1.43487	3.92e-05
Dclre1a		0	0	0	1	0	0	0	0	0		0	1	0	0		0	0	0	0	1		1.45858	-0.346725	-0.814971	-0.296887	0.000127036
Dcun1d3		0	0	0	1	0	0	0	0	0		0	1	1	1		0	0	0	0	1		1.00578	0.676581	-1.08147	-0.600895	0.00709896
Ddc		1	0	0	0	0	0	0	0	0		1	1	1	1		0.935589	0.660643	-0.34301	-1.25322	1		1.16339	0.503417	-0.877988	-0.788818	2.9053e-05
Ddr1		0	0	1	0	0	0	0	0	0		1	1	0	1		-1.42564	0.0357672	0.681113	0.708764	0.0487497		-1.12089	-0.49669	0.501704	1.11588	1.06e-05
Ddx24		1	0	0	0	0	0	0	0	0		0	1	1	1		0.715758	0.991908	-0.702587	-1.00508	1		0.592299	0.857596	-1.38169	-0.068208	0.000233017
Ddx39		1	0	0	0	0	0	0	0	0		0	1	0	0		0.833122	0.818388	-0.456698	-1.19481	1		0.700383	0.935058	-0.431846	-1.20359	5.74e-07
Ddx43		0	0	0	1	0	0	0	0	0		0	0	1	1		0	0	0	0	1		1.04075	0.536035	-0.348859	-1.22793	1
Ddx46		0	0	0	0	0	0	1	0	0		0	1	0	0		0.895088	0.751026	-0.448935	-1.19718	1		0	0	0	0	0.0169571
Ddx52		1	0	0	0	0	0	0	0	0		0	0	1	0		0.816935	0.896353	-0.6813	-1.03199	1		0.726602	0.98229	-1.00774	-0.701147	0.000116991
Dedd		0	1	0	0	0	0	0	0	0		1	1	1	0		-1.18184	0.447557	1.11992	-0.385641	0.00497209		-0.688711	0.96694	0.741794	-1.02002	0.0178809
Degs1		0	0	0	1	0	0	0	0	0		0	1	0	0		0	0	0	0	1		1.08368	0.554055	-1.11685	-0.520886	4.81e-07
Des		0	0	0	0	0	0	0	1	0		1	0	1	0		-0.594798	-0.914233	0.174945	1.33409	1		0	0	0	0	1
Dgka		0	0	1	0	0	0	0	0	0		0	0	1	0		-1.21457	-0.421327	0.750109	0.885793	0.0123334		0.54981	-0.819543	-0.862551	1.13228	9.88e-05
Dgke		1	0	0	0	0	0	0	0	0		0	1	0	0		0.989537	0.529451	-0.217815	-1.30117	1		1.20523	0.436705	-0.754923	-0.887014	1.04e-06
Dhrs13		0	0	1	0	0	0	0	0	0		1	0	1	0		-1.35278	0.465796	-0.085487	0.972474	0.0283795		-1.25507	0.162192	-0.0865389	1.17941	0.0122278
Dhrs7		0	0	1	0	0	0	0	0	0		1	1	1	1		-0.906881	-0.803519	0.669207	1.04119	1		-0.54223	-0.89559	0.0592722	1.37855	0.00019332
Dhx40		1	0	0	0	0	0	0	0	0		1	0	1	1		1.33541	0.174424	-0.6025	-0.907333	0.00251607		0.966584	0.478898	-0.093589	-1.35189	1.02196e-05
Dhx8		1	0	0	0	0	0	0	0	0		1	1	1	1		0.915555	0.782844	-0.618294	-1.0801	1		0.120635	1.35893	-0.591153	-0.888416	7.42e-05
Dido1		1	0	0	0	0	0	0	0	0		1	1	1	1		-0.675686	0.142627	1.35764	-0.824578	1		0.373825	0.780892	0.312523	-1.46724	6.85e-05
Dip2b		0	0	1	0	0	0	0	0	0		1	1	1	1		-1.25189	-0.351671	0.693586	0.909971	0.0111625		-1.41723	0.15192	0.922368	0.342944	0.00979871
Dirc2		0	0	1	0	0	0	0	0	0		0	1	1	0		-1.04502	-0.457533	0.217535	1.28502	0.0223038		-0.969879	0.351515	-0.624784	1.24315	0.00199417
Dis3l		0	0	0	1	0	0	0	0	0		1	1	1	0		0	0	0	0	1		0.673295	0.700675	-1.43258	0.0586122	0.00678032
Dixdc1		0	0	1	0	0	0	0	0	0		0	1	1	0		-0.226131	-1.24446	0.336001	1.13459	1		0.929882	-1.22532	-0.395543	0.690981	0.00025652
Dkk1		0	1	0	0	0	0	0	0	0		0	1	1	1		-0.911086	-0.521092	0.0554752	1.3767	1		0.355216	1.22337	-1.04545	-0.53313	5.48e-08
Dlgap3		0	0	0	0	0	0	1	0	0		1	1	1	1		1.20682	0.437406	-0.805823	-0.838401	1		0	0	0	0	1
Dlgap4		0	0	0	0	1	0	0	0	0		1	0	1	1		0	0	0	0	1		-1.11496	-0.446601	0.369582	1.19198	0.000839213
Dmbx1		0	0	0	0	0	0	1	0	0		1	1	1	0		1.42672	-0.0392123	-0.68097	-0.706541	1		0	0	0	0	1
Dmrt1		0	1	0	0	0	0	0	0	0		1	1	0	0		-1.47547	0.393766	0.337271	0.744434	0.000826842		0.63228	0.832183	-0.0859471	-1.37852	8.87e-06
Dmrtb1		0	0	0	0	0	0	1	0	0		0	1	0	1		1.34604	-0.105873	-0.168448	-1.07172	0.0266316		0	0	0	0	0.00363994
Dmtf1		0	0	0	0	0	0	0	1	0		1	1	0	1		-1.44872	0.217001	0.834432	0.397288	0.012485		0	0	0	0	1
Dnahc8		0	0	1	0	0	0	0	0	0		0	1	1	1		-1.12136	-0.537471	1.02665	0.632183	0.0220096		-1.20728	1.19693	0.239468	-0.229119	0.00245606
Dnajb1		0	0	0	0	1	0	0	0	0		0	1	0	1		0	0	0	0	1		-0.104862	-0.0303331	-1.15284	1.28804	0.00121295
Dnajc16		0	0	1	0	0	0	0	0	0		1	1	1	1		-0.821136	-0.853357	0.524552	1.14994	1		-1.06385	-0.266747	-0.00990883	1.34051	0.00216058
Dnajc27		0	0	0	0	0	0	1	0	0		1	1	1	1		-0.152356	-0.0898508	1.33341	-1.0912	1		0	0	0	0	0.0350919
Dnajc28		0	0	0	0	0	0	0	1	0		1	1	1	1		-0.776362	-0.950728	0.894823	0.832268	1		0	0	0	0	1
Dnajc5		0	0	1	0	0	0	0	0	0		1	1	1	1		-0.714731	-0.440273	-0.324801	1.47981	1		-1.05889	-0.236901	-0.0532088	1.349	0.0187799
Dnmt1		0	0	1	0	0	0	0	0	0		0	1	1	0		-1.17443	-0.281945	1.21845	0.237921	0.0429819		-0.806659	-0.604296	0.0023661	1.40859	0.0168308
Dnmt3a		1	0	0	0	0	0	0	0	0		1	1	1	1		0.321644	1.16423	-0.275398	-1.21048	0.00189825		0.69097	0.727833	-0.00714885	-1.41165	1.09e-08
Dnpep		0	0	0	0	0	0	0	1	0		1	1	1	0		0.733013	-0.945681	-0.772803	0.985472	0.000574611		0	0	0	0	0.0218106
Dock3		0	0	0	1	0	0	0	0	0		0	1	0	1		0	0	0	0	1		0.326734	-0.178227	1.11958	-1.26808	0.000524773
Dock5		0	0	0	0	0	0	0	0	1		1	0	1	0		-0.580244	0.447914	1.17385	-1.04152	0.0472494		-0.0168481	0.168789	-1.29246	1.14052	6.78e-05
Dock6		0	1	0	0	0	0	0	0	0		1	1	0	0		-1.36206	-0.125791	0.849105	0.638744	0.00285493		-0.53334	1.0512	0.600272	-1.11813	0.000434671
Dopey2		0	1	0	0	0	0	0	0	0		1	1	1	1		-1.19435	-0.419337	1.02557	0.588119	1		0.686243	0.561915	0.22279	-1.47095	0.000465417
Dot1l		0	0	0	1	0	0	0	0	0		0	0	1	1		0	0	0	0	1		0.444315	0.545902	-1.49868	0.508463	0.000648305
Dpf1		1	0	0	0	0	0	0	0	0		1	0	0	0		1.01955	0.696876	-0.828007	-0.888418	1		0.384424	1.12962	-0.293347	-1.2207	8.34e-05
Dpp8		0	0	1	0	0	0	0	0	0		0	0	1	0		-0.743351	-0.912682	0.479291	1.17674	1		-0.369197	-1.14921	0.317485	1.20092	8.8e-05
Dppa3		0	0	1	0	0	0	0	0	0		0	1	1	1		-1.1276	-0.505588	0.552736	1.08045	1		-0.701055	-0.638121	-0.106501	1.44568	0.000640888
Dpy19l4		0	0	0	0	0	0	0	1	0		0	0	1	0		-1.17182	-0.479461	0.696059	0.955223	1		0	0	0	0	1
Dpys		1	0	0	0	0	0	0	0	0		1	0	1	1		0.349913	0.172252	0.903298	-1.42546	1		1.3496	-0.079054	-1.06258	-0.207971	0.0144968
Drg2		1	0	0	0	0	0	0	0	0		1	0	1	0		0.97223	0.751603	-0.816852	-0.906981	1		0.492725	1.17102	-0.800927	-0.862816	0.00046093
Dst		0	0	1	0	0	0	0	0	0		1	1	1	1		-0.764111	-0.962043	0.843025	0.883129	1		0.874268	-1.39871	0.528437	-0.00399414	0.0123325
Dstyk		0	0	1	0	0	0	0	0	0		0	1	1	1		0.232747	-1.30567	-0.0403639	1.11329	0.0260293		0.0351852	-0.96095	-0.444536	1.3703	0.000186198
Dtnb		0	0	1	0	0	0	0	0	0		1	1	1	1		-0.995105	-0.726497	0.858213	0.863389	1		-0.654682	-0.509841	1.48598	-0.321452	2.32e-07
Dtx2		0	0	1	0	0	0	0	0	0		0	0	1	0		-1.14136	0.299239	-0.370504	1.21263	0.023468		-0.627872	1.34659	-0.876173	0.157453	0.00382322
Dusp1		0	0	1	0	0	0	0	0	0		1	1	1	1		-1.36397	-0.133796	0.752916	0.74485	0.00402241		-0.977413	-0.557579	0.240396	1.2946	1.49e-06
Dusp12		1	0	0	0	0	0	0	0	0		0	1	1	0		1.38295	-0.173038	-0.201493	-1.00842	0.0288268		0.558079	0.949745	-0.183926	-1.3239	3.46e-05
Dusp14		0	0	1	0	0	0	0	0	0		1	1	0	0		-0.153687	-1.09357	-0.0844135	1.33167	1		-0.491446	-0.563329	-0.443402	1.49818	3.54e-06
Dusp6		0	0	0	0	0	0	1	0	0		1	1	1	0		0.340924	0.507176	0.640588	-1.48869	1		0	0	0	0	0.0478861
Dync1i2		0	0	1	0	0	0	0	0	0		0	1	1	1		-1.07372	-0.512379	0.388872	1.19723	1		0.563608	-0.757685	-0.925074	1.11915	0.00616873
Dync1li2		0	0	0	0	0	0	0	1	0		1	1	1	1		-0.770128	-0.82387	0.318603	1.2754	1		0	0	0	0	1
Dync2h1		0	0	0	0	0	0	0	1	0		0	0	1	0		-1.01898	-0.647157	0.554811	1.11133	1		0	0	0	0	1
Dync2li1		0	0	0	0	0	0	0	1	0		0	1	1	1		-0.489522	-1.14282	0.569121	1.06322	1		0	0	0	0	1
Dynll1		0	0	0	1	0	0	0	0	0		1	1	1	1		0	0	0	0	1		0.163164	0.623331	-1.45991	0.673418	5.45e-05
Dynlt1b		0	1	0	0	0	0	0	0	0		1	1	1	1		-0.598897	-1.0721	0.616621	1.05437	1		0.605646	0.620654	0.251741	-1.47804	1
E2f2		1	0	0	0	0	0	0	0	0		1	1	1	1		1.18416	0.44156	-0.611244	-1.01448	1		1.27279	0.112622	-1.14416	-0.241254	0.000600838
Ech1		1	0	0	0	0	0	0	0	0		0	0	1	1		1.27673	0.171916	-1.10584	-0.342807	0.00510235		0.903296	0.820411	-0.749159	-0.974548	6.25e-05
Ecsit		1	0	0	0	0	0	0	0	0		1	1	1	1		0.88425	0.785234	-0.512313	-1.15717	1		0.162479	1.18907	-0.107283	-1.24427	1.94e-08
Edn1		0	0	0	0	1	0	0	0	0		0	1	0	1		0	0	0	0	1		0.0648755	-0.742709	-0.713329	1.39116	2.52e-05
Eea1		0	1	0	0	0	0	0	0	0		0	1	0	1		-0.926133	-0.745589	0.528414	1.14331	1		0.349551	0.987499	-1.37874	0.041689	0.000704028
Efnb2		0	0	1	0	0	0	0	0	0		1	1	1	1		-1.1822	-0.0859255	0.00519495	1.26293	0.00368187		-0.998155	-0.0771071	-0.304879	1.38014	0.000150783
Egln3		0	0	0	0	0	0	0	0	1		1	1	0	0		-1.34894	1.00746	0.402126	-0.0606398	0.00547179		-1.40419	-0.0208032	0.633399	0.791595	0.000113077
Ehd1		0	0	1	0	0	0	0	0	0		1	0	1	1		-0.169224	-0.424978	-0.846188	1.44039	1		-0.508377	0.270705	-1.03008	1.26775	1.86e-05
Ei24		0	0	0	1	0	0	0	0	0		0	1	1	1		0	0	0	0	1		0.993238	0.488628	-1.32264	-0.15923	2.73e-05
Eif1ad		1	0	0	0	0	0	0	0	0		1	0	1	0		0.854052	0.853588	-0.64892	-1.05872	1		-0.430303	1.48603	-0.684807	-0.370923	0.00331796
Eif2ak4		0	0	0	0	1	0	0	0	0		0	1	1	1		0	0	0	0	1		-1.09218	-0.450698	1.22628	0.3166	0.0177065
Eif2b3		0	0	0	1	0	0	0	0	0		0	0	1	1		0	0	0	0	1		-0.0753546	0.897559	0.550849	-1.37305	6.85e-06
Eif2c2		0	0	0	0	1	0	0	0	0		1	1	1	1		0	0	0	0	1		-0.82261	-0.815743	0.421826	1.21653	1
Eif3f		0	0	1	0	0	0	0	0	0		1	1	1	1		-1.00721	-0.585437	0.363582	1.22906	1		-1.36275	0.187565	0.130857	1.04432	0.032277
Eif3g		0	0	0	1	0	0	0	0	0		0	0	1	1		0	0	0	0	1		0.545453	1.02006	-0.31557	-1.24995	0.0236589
Eif4b		0	0	0	0	0	0	0	1	0		0	1	0	0		-0.87054	-0.426864	1.42919	-0.131785	1		0	0	0	0	0.00215494
Elavl1		0	0	0	0	0	0	1	0	0		1	0	0	1		0.848341	0.873741	-0.73045	-0.991633	1		0	0	0	0	0.00754133
Elk3		0	0	1	0	0	0	0	0	0		1	1	0	0		-0.744135	-0.979785	0.848987	0.874933	1		0.599979	-0.0575282	-1.38693	0.844479	1.73e-05
Elmo1		1	0	0	0	0	0	0	0	0		1	1	1	1		-0.357673	1.05542	0.521388	-1.21914	0.00268871		0.910091	0.359554	0.151452	-1.4211	4e-06
Elof1		1	0	0	0	0	0	0	0	0		0	0	1	1		0.941897	0.751586	-0.607988	-1.0855	1		-0.147638	1.32305	-0.069561	-1.10585	0.0109949
Eml3		0	0	1	0	0	0	0	0	0		0	1	1	0		-1.15089	-0.425604	0.433517	1.14297	0.00889419		-0.196812	-0.83293	-0.417145	1.44689	0.0119234
Enah		1	0	0	0	0	0	0	0	0		1	1	1	1		0.796636	0.799069	-0.321552	-1.27415	1		1.05184	0.620794	-0.602421	-1.07021	7.78e-07
Eno1		1	0	0	0	0	0	0	0	0		1	0	0	1		-0.0119613	0.898733	0.505021	-1.39179	0.014749		-0.880875	0.0717856	1.37707	-0.567976	0.000327388
Enpp3		0	0	0	0	0	0	0	1	0		1	1	1	1		-1.24752	0.478639	1.06231	-0.293428	0.000756716		0	0	0	0	0.0123406
Eny2		0	0	0	1	0	0	0	0	0		0	0	1	0		0	0	0	0	1		0.793173	0.664155	-1.3874	-0.0699257	3.61e-07
Epb4.1l2		0	1	0	0	0	0	0	0	0		0	1	0	1		-1.4257	0.0426365	0.759061	0.624005	0.0118052		1.34978	-0.231032	-1.05883	-0.0599153	1e-05
Epb4.1l4a		0	0	0	1	0	0	0	0	0		1	0	0	0		0	0	0	0	1		1.43942	-0.283909	-0.877641	-0.27787	3.86e-06
Epc1		1	0	0	0	0	0	0	0	0		0	1	1	1		-1.19647	1.13156	0.410557	-0.345654	0.00918329		0.797041	0.759735	-0.241846	-1.31493	0.00386658
Epha2		1	0	0	0	0	0	0	0	0		1	1	1	1		0.116583	0.899397	0.403433	-1.41941	0.00242069		-0.168105	1.40516	-0.959209	-0.277842	2.07e-05
Epha4		0	1	0	0	0	0	0	0	0		0	0	0	1		-1.46941	0.534521	0.71047	0.224417	0.00202712		1.20251	0.279177	-1.17577	-0.305921	4.21e-07
Ephb4		0	0	0	0	0	1	0	0	0		1	0	0	0		0	0	0	0	1		-0.859237	-0.688647	0.231029	1.31685	1.04e-05
Eppk1		0	0	1	0	0	0	0	0	0		1	0	1	0		-0.701089	-0.891488	0.324287	1.26829	1		-0.426569	-1.111	0.320646	1.21692	0.0176735
Eral1		0	0	0	1	0	0	0	0	0		0	1	0	0		0	0	0	0	1		-0.361293	1.09791	0.46618	-1.2028	0.0156791
Erbb3		0	0	1	0	0	0	0	0	0		1	1	1	1		-0.579714	-1.07046	0.54535	1.10483	1		-0.850785	-0.808899	0.480148	1.17954	3.96e-05
Ergic1		0	0	1	0	0	0	0	0	0		1	0	0	0		-0.68054	-0.950074	0.42494	1.20567	1		-0.837666	-0.830964	0.505947	1.16268	2.94e-06
Ergic3		0	0	1	0	0	0	0	0	0		0	0	1	0		-0.468342	-0.678314	-0.338575	1.48523	1		-1.19509	-0.111792	0.0595995	1.24728	0.00468491
Erlin1		0	0	1	0	0	0	0	0	0		0	1	1	1		-0.621512	-0.909236	0.21066	1.32009	1		-0.153432	-0.353252	-0.913557	1.42024	0.000799678
Esrp1		0	0	1	0	0	0	0	0	0		0	1	1	0		-1.08705	-0.592449	0.670989	1.00851	1		-1.36702	-0.115077	0.840362	0.64173	9.99e-10
Esrrb		1	0	0	0	0	0	0	0	0		1	1	1	1		1.0598	0.394141	-0.150556	-1.30338	0.0167432		1.42061	-0.0200632	-0.68172	-0.71883	4.29e-11
Esyt1		1	0	0	0	0	0	0	0	0		0	0	1	0		1.48303	-0.358802	-0.703426	-0.420802	0.00263269		0.59521	0.967544	-1.27559	-0.287167	6.89e-05
Esyt3		0	0	0	1	0	0	0	0	0		1	1	1	1		0	0	0	0	1		1.47095	-0.591313	-0.216457	-0.663178	0.00325712
Etaa1		1	0	0	0	0	0	0	0	0		1	0	1	1		0.769343	0.903645	-0.526581	-1.14641	1		1.02896	0.676039	-0.72857	-0.976425	0.007485
Etv6		0	0	0	0	0	0	1	0	0		1	1	0	1		0.784217	0.943969	-0.846614	-0.881573	1		0	0	0	0	1
Evi5		0	1	0	0	0	0	0	0	0		0	1	1	1		-0.98498	-0.73235	0.955789	0.761542	1		0.718899	0.641875	0.0763574	-1.43713	3.4e-05
Evi5l		0	0	0	0	0	0	0	1	0		1	0	0	1		-0.808403	-0.860148	0.506711	1.16184	1		0	0	0	0	1
Evx2		0	0	0	0	0	0	1	0	0		0	1	1	1		0.894274	0.823722	-0.707339	-1.01066	1		0	0	0	0	1
Exd1		0	0	1	0	0	0	0	0	0		0	0	1	0		-0.68178	-0.900279	0.304605	1.27745	1		-0.324069	-1.27249	0.823219	0.773341	0.0339615
Exosc10		1	0	0	0	0	0	0	0	0		0	0	1	0		0.776943	0.927366	-0.647196	-1.05711	1		0.0312235	1.40221	-0.76905	-0.664381	2.8e-05
Exosc4		1	0	0	0	0	0	0	0	0		0	0	1	1		0.886744	0.842863	-0.803573	-0.926033	1		-0.471817	1.36496	0.0610871	-0.954227	0.00141975
Ext1		1	0	0	0	0	0	0	0	0		0	1	1	1		1.35389	0.121596	-0.916136	-0.559355	1		-0.606376	-0.518628	-0.367691	1.49269	2.06e-06
Ext2		0	0	1	0	0	0	0	0	0		1	1	1	1		-0.784011	-0.550911	-0.104166	1.43909	1		-0.300483	-0.545399	-0.638778	1.48466	0.00234143
Eya1		0	0	0	0	0	0	1	0	0		1	1	1	1		-0.678479	1.14791	0.510868	-0.980298	0.0375141		0	0	0	0	0.02996
Ezh1		0	0	0	0	0	0	0	1	0		1	0	1	0		-1.09999	-0.575626	0.672225	1.00339	1		0	0	0	0	1
F11r		0	0	1	0	0	0	0	0	0		0	1	0	0		-0.245021	-0.864251	-0.333562	1.44283	0.0225594		-0.783204	-0.744449	0.186972	1.34068	1
Fads2		0	0	0	0	0	0	0	0	1		1	1	0	1		0.295503	1.11132	-1.28996	-0.116864	1		-1.38329	0.406729	0.959582	0.0169773	0.000661206
Fam13b		0	0	0	0	0	0	0	1	0		0	1	1	0		-1.01107	-0.568589	0.338839	1.24082	1		0	0	0	0	1
Fam18b		0	0	0	0	0	0	0	1	0		1	1	1	0		0.0747514	-1.09397	-0.289839	1.30906	0.0312307		0	0	0	0	1
Fam36a		0	0	0	0	0	0	1	0	0		1	1	1	1		0.757347	0.91086	-1.1545	-0.513712	1		0	0	0	0	0.000379875
Fam3c		1	0	0	0	0	0	0	0	0		1	1	1	1		-1.02805	0.344195	1.23378	-0.549928	0.00926203		-0.1283	1.27128	0.0260728	-1.16906	3.11e-05
Fam60a		0	1	0	0	0	0	0	0	0		1	1	1	1		-1.23217	0.634005	0.970237	-0.372076	0.00107838		-0.739277	0.43643	1.20431	-0.901463	3.85e-05
Fam65a		0	0	1	0	0	0	0	0	0		1	1	1	1		-0.596984	-0.898142	0.147876	1.34725	1		-0.186089	-0.862	-0.390582	1.43867	6.55316e-05
Fam81a		0	0	0	0	0	0	0	0	1		1	1	0	1		0.969045	-1.33019	0.516975	-0.155831	0.00831555		1.41132	-0.0230781	-0.545745	-0.842498	1.53e-05
Far1		0	0	0	1	0	0	0	0	0		1	1	1	1		0	0	0	0	1		1.45975	-0.389016	-0.804204	-0.266534	0.00432516
Fau		0	0	0	0	0	0	1	0	0		0	0	1	0		1.10044	0.484924	-1.17817	-0.407194	1		0	0	0	0	0.0112619
Fbf1		0	0	0	0	0	0	0	1	0		1	1	1	0		-0.779512	-0.873784	0.464594	1.1887	1		0	0	0	0	1
Fbxl20		0	0	0	0	0	0	0	1	0		0	1	1	1		-0.963228	-0.721465	0.584875	1.09982	1		0	0	0	0	3.17e-07
Fbxl5		0	0	0	0	0	0	0	1	0		0	1	1	1		-1.10282	-0.514613	0.483959	1.13347	1		0	0	0	0	0.00290093
Fbxl6		0	0	0	1	0	0	0	0	0		0	0	1	0		0	0	0	0	1		-0.616216	0.931142	0.765484	-1.08041	0.0023363
Fbxo15		1	0	0	0	0	0	0	0	0		1	1	1	1		0.826343	0.599743	-0.0272569	-1.39883	1		1.34372	0.1806	-0.7578	-0.766517	1.08e-06
Fbxo32		0	0	1	0	0	0	0	0	0		1	1	1	1		-1.33216	-0.134416	0.990061	0.476514	1		-1.14132	-0.463586	0.490499	1.1144	0.00135218
Fbxo42		0	1	0	0	0	0	0	0	0		1	1	1	0		-1.47764	0.6872	0.521594	0.268845	0.00547801		-0.186657	1.46464	-0.59804	-0.679946	0.00749692
Fbxw11		0	0	1	0	0	0	0	0	0		1	1	1	0		-1.26499	-0.272133	0.499895	1.03723	0.0146483		-0.73168	0.0900829	-0.740028	1.38163	0.0298457
Fbxw7		0	0	0	1	0	0	0	0	0		1	1	1	1		0	0	0	0	1		1.39479	-0.630783	0.0450841	-0.809094	1.16091e-05
Fem1c		0	0	0	0	0	0	0	1	0		1	0	1	1		-1.35795	-0.144416	0.808454	0.693913	0.00651103		0	0	0	0	1
Fev		0	0	0	0	0	0	1	0	0		0	1	1	1		1.13913	0.535281	-0.753408	-0.921	1		0	0	0	0	4.69e-05
Fez2		0	0	1	0	0	0	0	0	0		1	0	0	1		-0.842423	-0.591504	0.0415472	1.39238	1		-0.203321	-1.03643	-0.127106	1.36686	0.00872312
Fgd4		1	0	0	0	0	0	0	0	0		0	1	1	1		-1.40524	0.658828	0.768597	-0.0221806	0.0100209		1.19867	0.386462	-0.511945	-1.07319	4.63e-06
Fgf18		0	0	0	1	0	0	0	0	0		1	0	0	0		0	0	0	0	1		0.672012	1.03278	-0.732835	-0.971961	3.59e-06
Fgf5		0	0	1	0	0	0	0	0	0		0	1	0	0		-0.702147	-0.23717	1.47205	-0.532734	1		-1.34165	-0.181922	0.705886	0.817685	7.28e-06
Fgfbp1		0	0	0	0	1	0	0	0	0		0	1	1	0		0	0	0	0	1		-0.570111	-0.333142	-0.586655	1.48991	5.32e-06
Fgfr1		0	0	0	0	0	1	0	0	0		1	0	0	0		0	0	0	0	1		-0.699618	-0.743124	0.0440419	1.3987	0.00123378
Fgfr2		0	1	0	0	0	0	0	0	0		1	1	1	1		-1.39966	0.0506949	0.42096	0.928001	0.000826099		1.41149	0.00772667	-0.693024	-0.726192	6.38e-09
Fhdc1		0	0	1	0	0	0	0	0	0		1	1	1	1		-0.846181	-0.828217	0.523968	1.15043	1		-1.04837	0.07194	-0.35412	1.33055	3.61e-05
Fibp		0	0	0	0	0	0	0	0	1		1	0	1	1		-0.925424	0.0819042	1.36545	-0.521935	0.0305436		-1.44192	0.799132	0.126893	0.515896	0.0136153
Fignl1		0	1	0	0	0	0	0	0	0		1	1	1	1		-0.599699	-1.08617	0.702345	0.983521	1		1.44424	-0.100405	-0.648077	-0.69576	0.00023601
Fkbp2		0	0	0	0	0	0	0	1	0		1	0	0	0		-1.12111	-0.496636	0.502357	1.11539	1		0	0	0	0	1
Flcn		0	0	0	1	0	0	0	0	0		1	1	1	1		0	0	0	0	1		-0.136912	1.06928	0.371445	-1.30381	0.000176901
Flnc		0	0	1	0	0	0	0	0	0		1	0	0	0		-0.702286	-0.630596	-0.114858	1.44774	1		-0.406397	-0.584163	-0.505467	1.49603	5.87e-07
Fmnl3		0	0	0	0	0	1	0	0	0		1	0	1	0		0	0	0	0	1		-0.765006	-0.381963	-0.32404	1.47101	0.00351637
Foxd3		1	0	0	0	0	0	0	0	0		0	0	1	1		0.835607	0.751408	-0.304714	-1.2823	1		0.154897	1.1528	-0.0245495	-1.28314	4.23e-05
Foxh1		0	0	0	0	0	1	0	0	0		1	0	1	0		0	0	0	0	1		-1.38824	0.20311	0.998318	0.186811	0.00142769
Foxp1		1	0	0	0	0	0	0	0	0		1	1	1	1		0.22233	1.26083	-0.380342	-1.10282	0.00917858		-0.14605	1.12029	0.303148	-1.27739	2.86e-05
Foxred2		0	0	0	1	0	0	0	0	0		1	0	1	1		0	0	0	0	1		-0.655409	0.777947	0.928107	-1.05064	0.00247812
Frat1		0	0	0	0	0	0	1	0	0		1	1	1	1		1.28055	0.309001	-0.768665	-0.820888	0.0187777		0	0	0	0	1
Frs2		0	0	1	0	0	0	0	0	0		1	1	1	1		-1.06751	-0.54658	0.447148	1.16694	0.0206112		-0.864202	-0.858517	0.734424	0.988295	6.29109e-05
Fryl		0	0	1	0	0	0	0	0	0		1	1	1	0		-0.215807	-1.30896	0.565423	0.959345	0.00763204		0.176409	-1.12474	-0.317728	1.26606	0.00293713
Fsd1l		0	0	0	1	0	0	0	0	0		0	1	0	1		0	0	0	0	1		0.889253	0.774208	-0.495367	-1.16809	2.27e-07
Fuca1		0	0	1	0	0	0	0	0	0		0	1	1	0		-0.382319	-0.83717	-0.229721	1.44921	1		-0.803332	-0.33863	-0.320072	1.46203	0.0185612
Fuca2		0	0	1	0	0	0	0	0	0		0	0	1	0		-0.833691	-0.800527	0.411657	1.22256	1		-1.32258	0.25318	1.08917	-0.019778	0.00237421
Fxyd6		0	1	0	0	0	0	0	0	0		1	0	0	0		0.0929793	-1.42476	0.858994	0.472791	0.000750041		1.44336	-0.258086	-0.320912	-0.864361	0.0446273
Fzd8		0	0	0	0	1	0	0	0	0		0	1	1	1		0	0	0	0	1		-1.23039	-0.386737	0.929003	0.688127	0.00114186
Fzr1		0	0	0	0	0	0	0	0	1		1	0	0	0		1.0687	0.620908	-0.994728	-0.694883	1		-0.937016	-0.786372	0.765292	0.958096	1
G6pd2		0	0	0	0	0	0	1	0	0		1	1	0	1		1.05677	0.53803	-0.396118	-1.19868	0.0397255		0	0	0	0	0.0207281
Gabrp		0	0	0	0	1	0	0	0	0		1	1	1	1		0	0	0	0	1		-1.38272	0.304382	0.994158	0.0841805	1
Gadd45a		1	0	0	0	0	0	0	0	0		0	1	1	1		0.196104	0.768823	0.493475	-1.4584	0.0112064		0.420664	0.510653	-1.49731	0.56599	2.88e-05
Gadd45g		1	0	0	0	0	0	0	0	0		1	1	1	1		0.722851	0.779075	-1.36032	-0.141603	1		-0.0158473	0.964534	-1.37418	0.425495	2.05e-06
Gale		1	0	0	0	0	0	0	0	0		1	1	1	1		1.01342	0.307014	-1.36978	0.0493449	0.0237477		-1.42159	0.317943	0.185098	0.918549	0.0150737
Galnt1		0	0	1	0	0	0	0	0	0		1	1	0	0		-0.978603	-0.723405	0.663116	1.03889	1		-0.205476	-0.579657	-0.68297	1.4681	1.49e-06
Galt		0	0	0	1	0	0	0	0	0		1	0	0	0		0	0	0	0	1		0.919337	0.569578	-0.143639	-1.34528	0.000912904
Gapdh		0	0	1	0	0	0	0	0	0		1	0	1	0		-1.06891	-0.634822	0.812609	0.891123	1		-0.861358	-0.422358	1.43423	-0.150516	0.00355876
Gas2l1		0	0	0	0	0	1	0	0	0		1	0	0	0		0	0	0	0	1		-0.724917	-0.0712529	-0.639333	1.4355	0.0026159
Gas6		0	1	0	0	0	0	0	0	0		1	0	0	0		-0.358885	-1.24791	0.69605	0.91074	1		0.119179	1.02836	0.223052	-1.37059	6.36e-08
Gata3		0	0	1	0	0	0	0	0	0		0	1	0	1		-0.806339	-0.657828	0.0820112	1.38216	1		-0.437655	-0.164479	-0.839135	1.44127	0.000181363
Gata6		0	0	1	0	0	0	0	0	0		1	1	1	0		-1.00286	-0.521476	0.232774	1.29157	1		0.0352794	-0.337634	-1.04026	1.34262	0.00138083
Gatsl3		1	0	0	0	0	0	0	0	0		1	0	0	0		1.13911	0.531115	-0.948033	-0.722197	0.0146725		-1.10271	1.31262	0.0347127	-0.244621	2.36e-06
Gbx2		1	0	0	0	0	0	0	0	0		1	1	0	1		0.910231	0.794291	-0.642637	-1.06188	1		0.625981	1.0468	-0.598428	-1.07435	4.26e-08
Gcat		1	0	0	0	0	0	0	0	0		0	0	1	0		0.85774	0.607332	-0.0913611	-1.37371	1		-0.138883	0.950361	0.529215	-1.34069	0.00050517
Gcnt2		0	1	0	0	0	0	0	0	0		1	1	1	1		-1.06828	-0.617955	0.676963	1.00927	0.0267205		1.4257	-0.0394093	-0.742763	-0.643528	0.000461765
Gdi2		0	0	1	0	0	0	0	0	0		1	0	1	0		-0.75023	-0.580255	-0.114297	1.44478	1		-0.47292	-1.05439	0.264518	1.26279	1
Gdpd5		0	0	0	0	1	0	0	0	0		0	1	0	1		0	0	0	0	1		-0.865474	0.248329	-0.691141	1.30829	0.000275841
Git1		0	0	0	1	0	0	0	0	0		1	1	1	1		0	0	0	0	1		1.17649	-0.481659	-1.10322	0.408391	0.0217677
Gja1		0	0	1	0	0	0	0	0	0		1	1	0	1		-1.29033	0.336851	1.09602	-0.142536	0.000173299		-1.22416	-0.230673	1.16897	0.28586	0.00626855
Gjd3		0	0	0	0	0	0	0	0	1		0	1	0	1		-0.716661	0.143777	1.3592	-0.786318	1		1.2125	0.085075	-1.23221	-0.065364	1
Gldc		0	1	0	0	0	0	0	0	0		0	1	0	1		-0.886273	0.129524	1.35598	-0.599228	1		0.0619914	0.544184	0.818584	-1.42476	6.18e-07
Glis2		0	0	0	0	0	1	0	0	0		1	0	0	0		0	0	0	0	1		0.333464	-0.733091	-0.865909	1.26554	0.00531378
Glp1r		0	0	0	1	0	0	0	0	0		1	1	1	1		0	0	0	0	1		1.09553	0.233699	-0.00820226	-1.32103	0.000744767
Glrx2		0	0	0	0	0	0	0	0	1		0	1	0	0		-0.849969	1.22135	0.413019	-0.784398	0.00773544		0.884741	0.223071	0.327527	-1.43534	0.000305089
Gls2		0	0	0	0	0	0	1	0	0		1	0	0	0		1.26608	-0.298759	0.164384	-1.13171	0.03318		0	0	0	0	1
Gmnn		0	0	0	0	0	0	1	0	0		1	1	1	1		1.23891	0.336886	-0.553322	-1.02247	1		0	0	0	0	0.0138556
Gna11		0	0	0	1	0	0	0	0	0		1	1	0	1		0	0	0	0	1		0.833435	-0.0204113	-1.40011	0.587084	0.00124959
Gnb1		0	0	1	0	0	0	0	0	0		0	1	1	1		-0.868059	-0.606475	0.108165	1.36637	1		-1.01798	-0.582254	0.385207	1.21503	0.00797705
Gng13		0	0	0	0	0	0	1	0	0		0	1	1	1		1.25044	0.363223	-0.842347	-0.771314	1		0	0	0	0	1
Golph3		0	0	0	0	0	0	0	1	0		1	1	1	1		-0.845665	-0.827866	0.521224	1.15231	1		0	0	0	0	0.003533
Golph3l		0	0	0	1	0	0	0	0	0		0	1	0	0		0	0	0	0	1		1.38442	0.0717068	-0.823124	-0.633006	1.5e-05
Golt1a		0	0	0	1	0	0	0	0	0		1	1	1	0		0	0	0	0	1		0.965018	0.561244	-0.220449	-1.30581	1
Gorasp1		0	0	0	0	1	0	0	0	0		1	1	1	1		0	0	0	0	1		-1.10442	1.31558	0.0110574	-0.222224	0.0217328
Gosr1		0	0	0	0	0	0	0	1	0		0	0	1	0		-0.477662	-0.712535	-0.286901	1.4771	1		0	0	0	0	0.00859269
Got1		1	0	0	0	0	0	0	0	0		1	1	1	0		0.803387	0.780084	-0.295577	-1.28789	1		1.25682	0.073567	-0.150398	-1.17999	8.42e-08
Got2		0	0	0	0	1	0	0	0	0		1	1	1	1		0	0	0	0	1		-1.07969	-0.598982	1.0217	0.656969	1
Gpatch8		0	0	1	0	0	0	0	0	0		1	1	0	1		-1.02968	-0.645424	0.59239	1.08271	1		0.569709	-1.13948	1.06421	-0.494438	0.014262
Gpbar1		0	0	0	1	0	0	0	0	0		0	1	1	0		0	0	0	0	1		0.850691	0.152121	0.434107	-1.43692	7.7e-05
Gpc4		0	0	1	0	0	0	0	0	0		1	1	0	1		-0.910861	-0.723185	0.421877	1.21217	1		-0.6417	-0.772899	0.00362814	1.41097	1.44e-06
Gpr19		0	0	1	0	0	0	0	0	0		1	1	0	1		-1.11363	-0.57417	0.789867	0.897929	0.0435563		-0.671921	0.290709	1.28408	-0.902863	0.00318546
Gprasp2		0	1	0	0	0	0	0	0	0		0	1	1	1		-1.03905	-0.644241	0.631193	1.0521	1		0.43458	-0.206115	1.05678	-1.28525	0.00363464
Gprc5a		0	0	1	0	0	0	0	0	0		1	1	1	1		-0.503086	-1.03635	0.275773	1.26366	1		0.721546	-0.50853	-1.15486	0.941843	1.87e-05
Gpsm1		0	0	0	0	0	0	0	1	0		0	0	1	0		-1.11781	-0.515497	0.541948	1.09136	1		0	0	0	0	0.000870906
Gpt2		1	0	0	0	0	0	0	0	0		0	0	1	1		0.963076	0.209173	0.232914	-1.40516	1		1.2879	-0.183683	0.0386187	-1.14284	5.57e-06
Gpx3		0	0	1	0	0	0	0	0	0		1	1	1	0		-0.185012	-0.990272	-0.216872	1.39216	0.0133392		0.581761	-1.00044	-0.677518	1.0962	0.000133684
Gramd3		0	0	1	0	0	0	0	0	0		0	1	1	1		-1.45641	0.205336	0.461031	0.790041	0.00352822		-1.43318	0.124677	0.847069	0.461435	7.35e-07
Greb1l		0	0	1	0	0	0	0	0	0		1	0	0	0		-1.13798	-0.461776	0.474183	1.12557	0.00354284		-0.757762	-0.558095	-0.132194	1.44805	1
Grhl2		0	1	0	0	0	0	0	0	0		1	1	1	1		-1.35703	1.00773	-0.0277845	0.377085	0.00660208		-0.676334	1.48081	-0.287789	-0.516684	1.06e-05
Grik3		0	0	0	0	0	0	0	0	1		1	0	0	0		-0.119659	-1.27611	0.260198	1.13557	0.00582324		1.22739	-1.19329	-0.202797	0.168693	0.00156215
Gripap1		0	0	0	0	0	0	1	0	0		0	1	1	1		0.368037	1.18089	-0.406727	-1.1422	1		0	0	0	0	0.00299142
Grm2		0	0	0	0	0	0	1	0	0		0	1	0	1		0.62235	0.747138	0.0624896	-1.43198	1		0	0	0	0	0.0379509
Grsf1		0	0	1	0	0	0	0	0	0		0	1	1	1		-1.01378	-0.657586	0.568196	1.10317	1		-0.219157	-0.431047	-0.805116	1.45532	0.00052286
Grtp1		1	0	0	0	0	0	0	0	0		1	1	1	0		1.45812	-0.671922	-0.631174	-0.155022	0.0081021		0.514799	0.800022	0.126991	-1.44181	3.03e-06
Gse1		1	0	0	0	0	0	0	0	0		1	0	0	0		0.891413	0.840234	-0.859165	-0.872482	1		-0.155701	1.08779	0.357996	-1.29008	0.0123528
Gsta3		1	0	0	0	0	0	0	0	0		1	1	1	1		1.2808	0.308551	-0.76876	-0.820588	0.000782975		1.18823	0.429313	-1.02737	-0.590177	7.77e-06
Gstk1		0	0	0	0	1	0	0	0	0		0	1	1	1		0	0	0	0	1		-1.10211	-0.579461	0.974453	0.707119	4.95e-06
Gstm6		0	0	0	0	0	0	0	1	0		0	1	0	0		-0.966236	-0.755786	0.781969	0.940053	1		0	0	0	0	0.00665287
Gstp2		0	1	0	0	0	0	0	0	0		1	1	1	1		-0.111673	-1.29247	0.295117	1.10903	0.00470696		0.291844	1.28399	-0.677055	-0.898777	0.00252593
Gstt2		0	0	1	0	0	0	0	0	0		1	1	1	1		-1.24108	-0.206524	1.15351	0.294092	0.0462435		-0.954663	0.215188	1.31019	-0.570715	5.19e-06
Gtf2b		0	0	0	1	0	0	0	0	0		0	1	1	0		0	0	0	0	1		0.595713	0.553801	-1.49066	0.341141	1.9e-05
Gtf3c2		0	0	0	1	0	0	0	0	0		0	1	1	0		0	0	0	0	1		0.739163	0.981234	-0.934142	-0.786255	0.000134236
Gtf3c6		1	0	0	0	0	0	0	0	0		0	1	0	1		0.766845	0.901907	-0.513327	-1.15543	1		0.59647	1.09664	-0.782181	-0.910931	0.000117837
Gtpbp4		1	0	0	0	0	0	0	0	0		1	1	0	0		0.47551	0.792468	0.185157	-1.45314	1		1.00701	0.287639	0.0824541	-1.3771	0.000119132
Gtse1		0	0	0	1	0	0	0	0	0		1	1	0	1		0	0	0	0	1		1.04916	0.657252	-0.928541	-0.777875	4.84e-07
Gusb		1	0	0	0	0	0	0	0	0		0	1	1	1		-0.179585	1.14924	0.282271	-1.25193	0.0108191		-1.36371	0.360574	1.00513	-0.00199491	0.000530858
H2-M10.3		0	0	0	0	1	0	0	0	0		0	0	1	1		0	0	0	0	1		-0.656034	-1.05218	0.812097	0.896119	1
H2-Q8		0	0	0	0	1	0	0	0	0		0	0	1	1		0	0	0	0	1		-1.29197	-0.222504	1.01655	0.497925	1
H3f3a		0	0	0	0	0	0	1	0	0		1	1	1	1		1.19909	0.446452	-0.889758	-0.75578	0.00183118		0	0	0	0	1
Hadhb		1	0	0	0	0	0	0	0	0		1	0	0	0		0.79884	0.847966	-0.444706	-1.2021	1		1.24136	0.364149	-0.665648	-0.939859	1.04e-07
Hal		0	0	0	0	0	0	1	0	0		0	1	0	1		1.23897	0.204916	-1.15815	-0.285742	0.00727841		0	0	0	0	1
Hap1		0	0	0	0	0	0	1	0	0		1	0	0	1		1.28734	0.142844	-0.328031	-1.10215	0.00282112		0	0	0	0	0.04414
Has3		0	0	0	0	0	0	1	0	0		1	1	1	1		0.320401	1.22942	-0.470851	-1.07897	0.0187918		0	0	0	0	1
Hbs1l		0	1	0	0	0	0	0	0	0		0	1	0	1		-1.32059	-0.15176	1.00921	0.463141	0.0453513		0.324762	0.846668	0.27787	-1.4493	0.00993119
Heatr1		1	0	0	0	0	0	0	0	0		0	1	1	1		0.566001	0.980294	-0.261703	-1.28459	0.0347487		0.461554	0.852145	0.117073	-1.43077	5.14e-07
Hectd2		0	0	1	0	0	0	0	0	0		0	1	0	0		-1.16882	-0.42929	1.09283	0.505279	1		-0.918493	-0.715695	1.21007	0.424114	0.000267255
Heg1		0	0	1	0	0	0	0	0	0		0	1	0	1		-0.819572	-0.782902	0.336799	1.26567	1		-0.184133	-0.719911	-0.557724	1.46177	3.13e-06
Herpud1		0	0	0	0	1	0	0	0	0		1	1	1	1		0	0	0	0	1		-1.09009	0.249252	-0.415073	1.25591	0.000128531
Hes1		0	0	0	0	0	0	0	0	1		1	0	0	0		0.981486	-0.386833	0.6274	-1.22205	0.0101876		-0.0469485	-1.30163	0.230307	1.11827	1.41e-05
Hexb		0	1	0	0	0	0	0	0	0		0	1	1	1		-0.983928	-0.73918	0.839803	0.883306	1		0.924695	0.445566	0.0246583	-1.39492	0.000811537
Hfe2		0	0	0	0	0	0	1	0	0		0	0	1	1		1.18537	0.427499	-1.04253	-0.570337	1		0	0	0	0	1
Hgsnat		0	0	1	0	0	0	0	0	0		1	0	0	1		-0.919964	-0.730548	0.466179	1.18433	1		-0.8382	-0.680898	0.176467	1.34263	1.14e-05
Hibch		0	0	0	1	0	0	0	0	0		0	1	1	1		0	0	0	0	1		0.973842	0.400905	0.000355954	-1.3751	0.0223458
Hint1		0	0	0	0	0	0	1	0	0		1	0	0	0		1.28524	0.297674	-0.733397	-0.849516	0.00369484		0	0	0	0	1
Hist1h1b		0	0	0	0	0	0	1	0	0		0	1	1	1		0.559791	0.738305	0.156872	-1.45497	1		0	0	0	0	0.00353857
Hist1h2ac		0	0	1	0	0	0	0	0	0		0	1	1	1		-1.2322	-0.369892	0.625675	0.976417	1		-0.805708	-0.527009	-0.103391	1.43611	0.0167691
Hist1h3g		1	0	0	0	0	0	0	0	0		0	0	0	1		-0.0951941	1.25907	0.0215345	-1.18541	0.000704257		-0.731373	0.67173	1.03284	-0.973197	0.0114499
Hist1h4j		0	0	0	0	1	0	0	0	0		0	0	0	1		0	0	0	0	1		-1.437	0.299357	0.253944	0.8837	3.27e-05
Hist3h2a		0	0	1	0	0	0	0	0	0		0	0	1	1		-0.843962	0.398504	1.23013	-0.78467	1		-1.18419	-0.0351718	1.26277	-0.0434105	0.000333051
Hivep2		0	0	0	0	1	0	0	0	0		0	1	1	1		0	0	0	0	1		-1.02913	-0.599879	0.457996	1.17101	0.000140244
Hivep3		0	0	0	0	0	0	1	0	0		1	0	0	0		1.23139	0.284117	-0.400995	-1.11452	1		0	0	0	0	1
Hk2		0	0	0	0	0	0	1	0	0		1	0	1	1		-0.0390004	1.21459	0.0572817	-1.23287	0.0172041		0	0	0	0	1
Hmgxb3		0	0	1	0	0	0	0	0	0		0	0	1	0		-0.933851	-0.372255	-0.100734	1.40684	1		-1.2837	-0.183133	0.38501	1.08182	1
Hmmr		0	1	0	0	0	0	0	0	0		1	1	1	1		0.33184	-1.46146	0.323998	0.805625	0.00849562		1.46921	-0.711716	-0.223823	-0.533666	0.00453737
Hnf4a		0	0	0	0	0	0	0	1	0		0	1	0	1		-1.17024	-0.463108	0.61398	1.01936	0.03122		0	0	0	0	0.000252746
Hnrnpr		0	0	0	1	0	0	0	0	0		1	1	1	0		0	0	0	0	1		1.205	-0.806078	-0.839243	0.440319	0.00616039
Hnrpll		0	0	0	0	1	0	0	0	0		0	1	1	1		0	0	0	0	1		-1.35105	-0.164018	0.762954	0.75211	0.00136615
Homer3		0	0	0	0	0	0	0	1	0		1	0	0	0		-1.34776	-0.136515	0.920131	0.564146	0.0032782		0	0	0	0	0.0478321
Hormad1		0	0	0	1	0	0	0	0	0		1	1	1	1		0	0	0	0	1		0.840287	0.781218	-0.38123	-1.24027	6.06e-05
Hormad2		0	1	0	0	0	0	0	0	0		1	1	1	0		0.450904	-1.31148	-0.16403	1.0246	0.0115014		0.750686	0.784309	-0.200389	-1.33461	0.000229318
Hoxb4		0	0	0	1	0	0	0	0	0		0	1	1	1		0	0	0	0	1		0.612312	0.610943	-1.4787	0.25545	0.00311878
Hoxc13		0	0	0	1	0	0	0	0	0		0	1	1	1		0	0	0	0	1		1.15068	0.387501	-0.355089	-1.18309	0.000655016
Hoxd12		0	0	0	0	0	0	1	0	0		0	1	0	0		0.166381	1.20344	-0.143692	-1.22613	1		0	0	0	0	1
Hpdl		1	0	0	0	0	0	0	0	0		0	0	1	1		0.745378	0.818268	-0.256298	-1.30735	1		1.13767	0.476969	-0.51179	-1.10285	5.76e-07
Hs6st2		0	0	1	0	0	0	0	0	0		1	1	1	1		-1.49135	0.349925	0.538961	0.60246	3.12e-05		-0.291537	-0.851221	-0.305399	1.44816	1
Hsf2		1	0	0	0	0	0	0	0	0		0	1	1	1		0.681691	0.592454	0.191352	-1.4655	1		-0.272633	-0.930191	-0.216213	1.41904	0.00789646
Hspa1b		0	0	1	0	0	0	0	0	0		1	1	1	1		-0.891906	-0.253904	-0.288371	1.43418	1		0.267065	0.235423	-1.42321	0.920721	0.011117
Hspa1l		0	0	0	0	0	0	0	1	0		0	1	1	1		-0.457383	-1.1353	0.454589	1.13809	1		0	0	0	0	1
Hspa2		0	0	0	0	0	0	0	1	0		0	1	0	1		-1.08691	0.177469	-0.374003	1.28345	1		0	0	0	0	1
Hspa8		0	1	0	0	0	0	0	0	0		1	1	0	1		-1.38016	-0.0806538	0.626284	0.834526	0.0313945		0.792284	0.336801	0.335856	-1.46494	0.00390757
Hspb1		1	0	0	0	0	0	0	0	0		1	1	0	1		1.40994	0.00559888	-0.636425	-0.77911	0.00326388		0.899881	0.830314	-0.820341	-0.909853	7.51e-05
Hspb8		0	0	1	0	0	0	0	0	0		0	0	1	1		-0.860915	-0.703461	0.262413	1.30196	1		-0.489054	-0.58244	-0.425383	1.49688	4.13e-05
Hspg2		0	0	0	0	0	0	0	1	0		1	1	1	1		-0.910891	-0.765421	0.538659	1.13765	1		0	0	0	0	0.0194834
Hsph1		1	0	0	0	0	0	0	0	0		1	0	0	0		0.526615	1.14531	-0.754558	-0.917372	1		0.854464	0.865966	-1.00173	-0.718696	1.16e-09
Htr3a		0	0	0	0	1	0	0	0	0		1	1	1	1		0	0	0	0	1		-0.857234	0.595166	1.09969	-0.837622	0.000802837
Hvcn1		0	0	0	0	0	0	0	0	1		0	0	1	0		-1.114	0.0188977	-0.213704	1.30881	1		-0.973989	1.17388	0.471616	-0.671509	0.000376219
Hyal3		0	0	0	0	0	0	0	1	0		0	1	0	1		-1.33695	-0.189612	0.687728	0.838834	0.0289588		0	0	0	0	0.00979955
Hyi		0	0	1	0	0	0	0	0	0		1	1	1	1		-0.89204	-0.703768	0.331174	1.26463	1		-0.179137	-1.08254	-0.0762981	1.33798	1
Icam1		1	0	0	0	0	0	0	0	0		1	0	1	0		1.32249	0.225828	-0.748061	-0.800261	0.00394098		1.1031	0.590014	-0.87594	-0.817177	1.05e-06
Id1		0	0	0	0	0	0	0	0	1		0	1	1	1		-0.491994	1.32254	-0.991437	0.160894	0.0400427		-1.41893	0.834918	0.535941	0.048073	0.000919591
Id3		1	0	0	0	0	0	0	0	0		1	1	0	1		1.01775	0.697164	-0.919383	-0.795534	1		-0.610186	-0.0759201	-0.749316	1.43542	0.00363701
Ifnar2		0	0	1	0	0	0	0	0	0		1	1	1	1		-0.204182	-1.04431	-0.113435	1.36193	0.0225415		-0.328116	-0.461946	-0.692822	1.48288	0.00215563
Ifngr2		0	0	1	0	0	0	0	0	0		0	1	0	1		-0.977147	-0.663616	0.460696	1.18007	1		-0.600634	-0.396617	-0.497537	1.49479	1.94e-05
Ifrd2		1	0	0	0	0	0	0	0	0		0	1	1	1		-0.810699	1.0412	0.669643	-0.900141	0.000728726		-0.316191	1.2838	0.142194	-1.1098	5.62e-05
Igdcc3		0	0	0	0	0	0	0	1	0		1	1	1	1		-0.503282	-1.01709	0.232697	1.28767	0.0107076		0	0	0	0	0.000419517
Igf2		0	0	0	0	0	0	0	1	0		0	1	0	0		-0.868867	-0.683112	0.240214	1.31176	0.0409819		0	0	0	0	6.37e-08
Igfbp2		0	0	0	0	0	0	0	1	0		1	1	0	1		-1.04623	-0.584643	0.473602	1.15728	0.0438541		0	0	0	0	1
Ighmbp2		0	0	0	0	0	0	0	0	1		0	0	1	0		-0.793022	1.38929	0.0646447	-0.660914	0.0124219		0	0	0	0	1
Ikbkap		0	0	0	0	0	0	0	0	1		0	0	0	1		-1.21228	0.930452	0.699893	-0.41806	0.030248		-1.4435	0.364178	0.856836	0.22249	0.00254961
Il17re		0	0	0	0	0	0	0	1	0		0	0	1	0		-1.37595	-0.0419699	0.485647	0.932276	1		0	0	0	0	0.000629486
Il25		0	0	0	0	0	0	0	0	1		0	1	1	1		-0.0342262	-0.666721	-0.723921	1.42487	0.00258033		-1.1521	1.06309	-0.474409	0.563414	1
Il6st		0	0	1	0	0	0	0	0	0		1	1	1	1		-1.13833	-0.533387	0.730072	0.941645	1		0.479776	-0.0873058	-1.35494	0.962466	0.000787508
Impa1		1	0	0	0	0	0	0	0	0		0	1	0	0		1.1497	0.456798	-0.503986	-1.10251	0.0133266		1.31142	-0.172557	-1.11802	-0.0208483	7.97e-06
Impa2		1	0	0	0	0	0	0	0	0		1	1	1	1		0.53305	0.692729	0.248713	-1.47449	1		0.599895	0.851043	-0.0684908	-1.38245	1.13e-07
Impad1		0	0	1	0	0	0	0	0	0		1	0	0	0		-0.532995	-0.900569	0.054462	1.3791	1		-0.875845	-0.617424	0.139693	1.35358	3.28e-07
Ina		1	0	0	0	0	0	0	0	0		1	1	1	1		0.929194	0.592556	-0.200691	-1.32106	0.0360596		0.687798	0.782135	-0.0888831	-1.38105	2.76e-06
Inadl		0	0	1	0	0	0	0	0	0		1	1	1	1		-1.07145	-0.60416	0.633924	1.04169	0.0207904		-1.17639	-0.403285	0.469063	1.11061	5.55e-08
Ing1		0	0	0	0	0	0	1	0	0		1	1	1	0		1.0638	0.534501	-0.408406	-1.18989	0.00452083		0	0	0	0	1
Inhbb		1	0	0	0	0	0	0	0	0		1	1	1	1		1.28121	0.308132	-0.778209	-0.811135	6.68e-05		1.07772	0.513032	-1.18913	-0.401624	2.73e-07
Ino80		1	0	0	0	0	0	0	0	0		1	0	0	1		-0.833786	1.16352	0.504713	-0.834444	0.00213251		0.265204	1.18737	-0.244188	-1.20838	0.00187807
Inpp5e		0	0	1	0	0	0	0	0	0		0	1	1	1		-0.804825	-0.0722239	-0.55204	1.42909	1		-0.936877	-0.382535	-0.0837664	1.40318	0.00287436
Inpp5j		0	0	0	0	0	0	0	1	0		0	0	0	1		-0.680997	-0.969149	0.481923	1.16822	1		0	0	0	0	1
Invs		0	0	1	0	0	0	0	0	0		0	1	1	1		-1.06705	-0.59423	0.577286	1.08399	1		0.0168622	-0.216484	-1.11117	1.31079	0.00206752
Ipo9		0	0	0	0	1	0	0	0	0		0	1	1	1		0	0	0	0	1		-1.07519	-0.477078	0.322485	1.22978	1
Ipp		0	0	1	0	0	0	0	0	0		0	1	1	0		-0.937754	-0.782733	0.742115	0.978372	1		-0.79944	-0.786935	1.28479	0.301589	0.00165359
Irs2		0	0	1	0	0	0	0	0	0		1	0	0	0		-0.96991	-0.564999	0.237325	1.29759	1		-0.658626	-0.657961	-0.137507	1.45409	5.17006e-05
Irx4		0	0	0	0	0	0	0	1	0		1	1	0	1		-0.611565	-0.354447	-0.5254	1.49141	1		0	0	0	0	1
Iscu		1	0	0	0	0	0	0	0	0		1	0	0	0		1.45336	-0.156135	-0.753463	-0.543757	0.0100337		0.788497	0.861984	-0.455637	-1.19484	0.00114313
Islr2		0	0	0	1	0	0	0	0	0		1	1	1	1		0	0	0	0	1		0.607909	-0.302376	-1.26909	0.963553	0.000212849
Itpk1		1	0	0	0	0	0	0	0	0		0	1	1	1		1.31764	0.235829	-0.748466	-0.804998	0.000805909		0.728366	0.972554	-0.65417	-1.04675	0.00153686
Itpka		0	0	0	0	0	0	1	0	0		1	1	1	1		1.3444	0.172829	-0.835166	-0.682065	0.00335477		0	0	0	0	0.000147215
Ivns1abp		0	0	0	1	0	0	0	0	0		1	1	1	1		0	0	0	0	1		1.34728	-0.31578	0.0101519	-1.04165	0.00805203
Jak3		0	0	0	0	0	0	1	0	0		1	0	0	1		1.34579	0.174971	-0.729604	-0.791153	0.0367856		0	0	0	0	1
Kank1		0	0	1	0	0	0	0	0	0		1	0	0	0		-0.913619	-0.701301	0.377638	1.23728	0.0471243		-0.583601	-0.84156	0.0286039	1.39656	0.000829303
Kank2		0	0	0	0	0	0	0	0	1		1	0	1	0		0.35226	-1.45722	0.81889	0.286071	0.021728		0	0	0	0	1
Kank3		0	0	0	1	0	0	0	0	0		1	1	1	1		0	0	0	0	1		0.3529	0.774041	0.342434	-1.46937	0.000251347
Kazn		0	0	0	0	0	0	0	1	0		1	1	0	0		-1.3242	-0.107983	1.03955	0.392639	1		0	0	0	0	1
Kbtbd8		1	0	0	0	0	0	0	0	0		0	1	1	1		0.885097	0.668587	-0.246451	-1.30723	1		1.13973	0.539159	-0.817106	-0.861781	4.24e-05
Kcnh3		0	0	0	1	0	0	0	0	0		1	0	1	0		0	0	0	0	1		1.22022	0.180484	-0.201599	-1.1991	0.00327878
Kctd10		0	0	1	0	0	0	0	0	0		0	1	1	0		-0.891332	-0.637938	0.20373	1.32554	1		-0.313352	-0.33622	-0.810511	1.46008	4.86e-08
Kdm2b		0	0	0	0	1	0	0	0	0		1	1	1	1		0	0	0	0	1		-1.26934	0.532597	1.01402	-0.277282	3.54e-05
Kdm3a		1	0	0	0	0	0	0	0	0		0	1	1	1		0.331346	1.06721	-0.0774596	-1.32109	0.0175424		1.02913	0.119552	0.221549	-1.37023	0.00178296
Kdm3b		0	1	0	0	0	0	0	0	0		1	0	1	1		-1.05987	-0.647449	0.851423	0.855898	1		1.35844	-1.02791	-0.312601	-0.0179301	0.00133762
Kdm5a		0	0	0	0	0	0	0	1	0		0	1	1	1		-0.978358	-0.682886	0.517081	1.14416	1		0	0	0	0	1
Khdrbs3		0	0	0	1	0	0	0	0	0		1	1	0	1		0	0	0	0	1		0.127911	-0.0408389	1.17675	-1.26382	0.006325
Kidins220		0	0	0	0	0	0	0	1	0		1	1	1	1		-1.01313	-0.671904	0.616188	1.06884	1		0	0	0	0	1
Kif11		0	0	0	1	0	0	0	0	0		1	1	1	1		0	0	0	0	1		1.35327	-0.307557	-0.00937999	-1.03633	4e-05
Kif21a		0	0	1	0	0	0	0	0	0		0	1	1	1		-1.25127	-0.355262	0.897216	0.709313	0.0108474		-1.41226	-0.00287865	0.753491	0.661644	1.92e-06
Kif26a		0	0	0	0	0	0	0	0	1		0	0	1	0		0	0	0	0	1		0.582321	-0.268708	0.970031	-1.28364	1
Kif2c		0	0	0	1	0	0	0	0	0		0	1	1	1		0	0	0	0	1		1.46202	-0.343182	-0.315667	-0.803169	0.000168803
Kif5a		0	0	0	0	1	0	0	0	0		1	0	1	1		0	0	0	0	1		-0.601402	-0.150219	1.45592	-0.704302	0.00183533
Kit		0	0	0	0	0	0	0	0	1		0	1	0	1		1.45456	-0.760146	-0.166462	-0.52795	5.39e-05		-0.286455	-1.02141	-0.060004	1.36787	5.04e-07
Kitl		0	0	0	0	0	0	0	1	0		1	1	1	1		-0.567821	-0.509618	-0.419777	1.49722	1		0	0	0	0	0.00062129
Klf2		1	0	0	0	0	0	0	0	0		1	1	1	1		0.201158	1.22079	-0.232309	-1.18964	0.0419936		0.254347	1.27531	-0.501211	-1.02844	0.000113417
Klf9		1	0	0	0	0	0	0	0	0		1	1	1	1		0.3252	1.18338	-0.332408	-1.17617	0.0311428		0.545285	0.842144	0.0242617	-1.41169	0.000146156
Klhdc5		0	0	1	0	0	0	0	0	0		1	0	1	0		-0.330946	-1.04015	0.0265246	1.34457	0.00449739		1.24093	-0.565907	-1.01279	0.337768	0.000685862
Klhl7		0	0	1	0	0	0	0	0	0		0	1	1	1		-1.1046	0.218474	1.26145	-0.375328	0.0399731		-1.28255	0.444872	1.05378	-0.216095	0.00309364
Klhl8		0	0	1	0	0	0	0	0	0		0	1	1	0		-0.890988	-0.840266	0.89276	0.838494	1		-1.13463	0.277605	1.22485	-0.367817	0.000256983
Kremen1		0	0	1	0	0	0	0	0	0		1	0	0	0		-0.938587	-0.558626	0.162872	1.33434	0.0427045		-0.51595	-0.734845	-0.214708	1.4655	0.0381261
Krt19		0	0	1	0	0	0	0	0	0		1	1	0	1		-0.783678	-0.708303	0.125044	1.36694	1		-0.952945	-0.557792	0.18986	1.32088	4.41e-10
Krt42		1	0	0	0	0	0	0	0	0		1	1	0	1		0.434038	1.12749	-0.380022	-1.18151	0.000838353		1.28053	0.284222	-0.948551	-0.616203	1.9e-06
Krt8		0	0	1	0	0	0	0	0	0		0	1	0	1		-0.761541	-0.821916	0.296329	1.28713	1		-0.634799	-0.614238	-0.22392	1.47296	3.24e-06
Krtcap3		0	0	1	0	0	0	0	0	0		0	0	1	1		-0.817369	-0.907451	0.760091	0.964729	1		-0.968542	-0.679938	1.17128	0.477205	0.000147562
L3mbtl2		1	0	0	0	0	0	0	0	0		0	1	0	0		0.388508	1.04813	-0.118942	-1.3177	0.00373027		0.395167	1.19784	-0.531763	-1.06125	1.17e-05
Lactb		0	0	0	0	0	0	0	0	1		0	1	0	1		0.631476	-0.315933	-1.26494	0.949396	1		0.664988	-0.432483	-1.19878	0.966273	0.00164992
Lactb2		0	0	0	1	0	0	0	0	0		1	1	1	0		0	0	0	0	1		0.480533	0.955318	-0.0754219	-1.36043	0.000622156
Lamc1		0	0	1	0	0	0	0	0	0		1	1	0	0		-0.915266	-0.693246	0.363777	1.24473	1		-0.921444	-0.401002	-0.0856722	1.40812	1.15e-06
Laptm4b		0	0	1	0	0	0	0	0	0		0	1	1	1		-1.02058	-0.688521	0.96376	0.745338	0.0310691		-1.14555	-0.344362	1.22412	0.265791	0.000279863
Large		0	0	1	0	0	0	0	0	0		0	1	0	0		-0.96158	-0.742032	0.659965	1.04365	1		0.0995344	-1.02305	-0.409163	1.33268	0.000447382
Lat		0	0	0	1	0	0	0	0	0		0	0	0	1		0	0	0	0	1		-0.226782	0.881154	0.662268	-1.31664	0.000221538
Lats2		0	0	1	0	0	0	0	0	0		0	1	0	1		-0.821931	-0.63227	0.068575	1.38563	1		-0.348984	-0.315272	-0.798844	1.4631	1.66e-05
Lbr		0	0	0	0	0	0	0	1	0		0	1	1	1		-1.31351	0.469571	1.01276	-0.168821	0.013292		0	0	0	0	0.0119433
Lcmt2		1	0	0	0	0	0	0	0	0		0	1	1	1		-1.03624	1.23626	0.334646	-0.534669	0.00128311		-0.277821	1.29717	-1.10993	0.0905788	0.0032121
Ldb1		1	0	0	0	0	0	0	0	0		1	1	1	1		0.524578	1.05318	-0.358201	-1.21956	1		0.880156	0.606513	-1.35668	-0.129992	8.73e-05
Ldhb		0	1	0	0	0	0	0	0	0		1	1	1	1		-1.01328	-0.642011	1.13675	0.518545	1		1.44355	-0.267233	-0.864643	-0.311675	1.08e-06
Ldlr		0	0	1	0	0	0	0	0	0		0	1	1	1		-1.01137	-0.333772	-0.020623	1.36576	1		-1.38262	0.279616	0.10325	0.999756	6.8e-05
Ldlrap1		0	0	1	0	0	0	0	0	0		1	0	0	1		-0.333292	-1.01488	-0.0151718	1.36334	1		-0.637082	-0.824321	0.0800205	1.38138	1.29156e-05
Lefty1		1	0	0	0	0	0	0	0	0		0	0	1	1		-0.0914196	0.966269	0.477803	-1.35265	4.08e-05		-1.04622	1.08384	0.585344	-0.622968	3.25e-05
Lemd2		0	0	0	0	0	0	0	1	0		1	1	1	1		-0.933199	-0.621816	0.261054	1.29396	1		0	0	0	0	0.000146828
Lepre1		1	0	0	0	0	0	0	0	0		0	1	1	1		1.25862	0.22269	-1.1075	-0.373813	1		-0.560506	-0.173613	-0.725238	1.45936	5.11e-05
Letmd1		0	0	1	0	0	0	0	0	0		1	1	1	1		-0.972088	-0.504722	0.142663	1.33415	0.00872272		-0.450453	-0.645043	-0.395904	1.4914	3.07e-06
Lgals2		0	0	0	1	0	0	0	0	0		1	0	0	0		0	0	0	0	1		-0.216126	0.953936	0.572135	-1.30995	7.46e-08
Lgals9		0	0	0	0	0	0	1	0	0		1	1	1	1		0.440577	0.927111	-1.39485	0.0271668	1		0	0	0	0	0.0125993
Lgi2		0	0	0	0	1	0	0	0	0		0	1	1	1		0	0	0	0	1		-0.9893	-0.400644	1.36385	0.0260932	1.69e-06
Lhpp		0	0	1	0	0	0	0	0	0		0	1	1	1		-1.39298	0.208003	0.98889	0.196083	0.00327751		-1.48831	0.436148	0.669566	0.382599	1
Lif		0	0	0	0	0	1	0	0	0		1	0	1	0		0	0	0	0	1		-0.875606	-0.324513	-0.238947	1.43907	3.9e-07
Lima1		0	0	0	0	0	0	0	1	0		1	1	1	1		-0.979599	-0.744022	0.8355	0.88812	1		0	0	0	0	0.0143009
Limd2		0	0	0	0	0	0	0	0	1		0	1	1	0		1.129	0.529582	-0.642933	-1.01565	1		-0.879994	-0.844883	0.972401	0.752476	1
Limk2		0	0	1	0	0	0	0	0	0		1	1	0	0		-0.851999	-0.782998	0.414755	1.22024	1		-0.268462	-0.700294	-0.507659	1.47641	0.00812193
Lin7c		0	0	0	0	0	0	0	1	0		0	1	1	1		-1.31339	-0.129571	0.391982	1.05098	0.0368126		0	0	0	0	0.0102264
Liph		0	1	0	0	0	0	0	0	0		1	1	1	1		-1.34253	-0.0704517	1.01825	0.394732	0.000379061		0.754114	0.798699	-0.234292	-1.31852	1.91e-05
Lix1		0	0	0	0	1	0	0	0	0		0	1	0	0		0	0	0	0	1		-0.104686	-0.883605	-0.433195	1.42149	7.79e-05
Lman2		0	0	0	0	0	0	0	0	1		1	1	0	0		0.901056	-0.0436319	-1.38229	0.524861	0.00944979		-0.952616	0.780009	-0.770789	0.943395	0.00102845
Lman2l		0	0	1	0	0	0	0	0	0		0	0	0	1		-0.967991	-0.687379	0.495738	1.15963	1		-1.42366	0.0404175	0.605379	0.777865	5.77e-05
Lmbr1		0	1	0	0	0	0	0	0	0		1	1	1	1		-1.28716	-0.288457	0.884538	0.691083	0.00775223		1.167	0.436599	-0.517442	-1.08616	1.01e-05
Lonrf1		0	0	1	0	0	0	0	0	0		0	1	0	0		-0.984075	-0.733146	0.957779	0.759442	1		1.04322	-1.1918	-0.41575	0.564324	0.00161161
Lpcat4		0	0	0	0	1	0	0	0	0		0	1	1	0		0	0	0	0	1		-0.793965	-0.299756	-0.370105	1.46383	0.000179788
Lpgat1		0	0	1	0	0	0	0	0	0		1	0	1	0		-0.369965	-1.07261	0.14157	1.301	1		0.421429	-1.21628	-0.319225	1.11407	1.95e-05
Lrfn4		0	0	0	0	0	0	0	0	1		1	0	0	0		0	0	0	0	1		-0.846268	-0.642947	1.36168	0.12753	0.00130187
Lrig3		0	0	0	0	1	0	0	0	0		0	1	0	1		0	0	0	0	1		-1.37411	0.102356	0.253349	1.01841	0.000498588
Lrp6		0	0	1	0	0	0	0	0	0		0	1	1	0		-0.782564	-0.909964	0.594041	1.09849	1		-0.761663	-0.851166	0.36213	1.2507	0.000184987
Lrrc1		0	0	0	0	1	0	0	0	0		0	1	1	0		0	0	0	0	1		-1.18458	-0.235294	0.193513	1.22636	4.68e-06
Lrrc48		0	0	0	0	0	0	0	1	0		1	0	0	1		-0.743986	-0.906539	1.18759	0.46294	1		0	0	0	0	0.0424866
Lrrc9		0	0	1	0	0	0	0	0	0		1	1	1	0		-0.841589	-0.79366	0.414628	1.22062	1		0.171839	-1.23338	-0.134735	1.19628	0.0275216
Lsm2		0	0	0	0	0	0	1	0	0		0	0	1	0		1.18404	0.473517	-0.821991	-0.835563	0.0379929		0	0	0	0	0.0145515
Lta4h		0	0	0	0	0	0	1	0	0		0	0	1	1		1.16884	0.496644	-0.84333	-0.822158	0.00036553		0	0	0	0	1
Ltbp3		0	1	0	0	0	0	0	0	0		1	0	0	0		-0.6474	-0.978196	0.423746	1.20185	1		0.987637	0.647158	-0.450324	-1.18447	1
Ltbp4		0	0	0	1	0	0	0	0	0		0	1	0	0		0	0	0	0	1		0.22204	1.02326	0.128425	-1.37373	0.000158815
Luzp1		0	0	0	0	0	0	0	1	0		1	0	0	0		0.109791	-0.809356	-0.672028	1.37159	1		0	0	0	0	0.0395907
Ly6e		0	0	0	1	0	0	0	0	0		1	1	1	1		0	0	0	0	1		1.26123	0.159175	-0.277071	-1.14333	0.00110326
Ly75		0	1	0	0	0	0	0	0	0		1	1	0	1		-0.990514	-0.726702	0.768134	0.949082	1		1.46572	-0.511902	-0.217356	-0.736463	5.15e-07
Lypla1		0	0	0	0	0	0	0	1	0		1	1	1	1		-1.15588	-0.428834	1.12731	0.457405	0.0288445		0	0	0	0	1.07e-06
Lyrm5		0	1	0	0	0	0	0	0	0		1	1	1	1		-0.702402	-0.909734	1.24168	0.370452	1		1.14237	0.506137	-0.624212	-1.02429	0.00227257
Madd		1	0	0	0	0	0	0	0	0		0	0	1	0		-0.385209	1.3496	0.0493887	-1.01378	0.042623		0.771849	0.951479	-0.777985	-0.945344	0.000181302
Maea		0	0	0	0	0	0	0	1	0		1	0	0	0		-0.843294	-0.244952	-0.360509	1.44875	1		0	0	0	0	1
Magi3		0	0	1	0	0	0	0	0	0		1	1	1	1		-1.00554	-0.587753	0.364138	1.22916	1		-0.619563	-0.752688	-0.0582089	1.43046	5.16e-05
Malat1		0	0	1	0	0	0	0	0	0		1	1	1	1		-1.18429	-0.472512	0.799128	0.857669	0.042922		-0.558645	-0.762042	1.44619	-0.1255	0.00164853
Maml1		0	0	0	0	0	1	0	0	0		1	1	0	0		0	0	0	0	1		-0.569953	-0.736726	-0.146248	1.45293	0.000298302
Man2c1		0	0	1	0	0	0	0	0	0		0	1	1	1		-1.14176	-0.492112	0.572575	1.0613	1		-1.22722	-0.0169304	1.22194	0.0222133	0.0372423
Map2k2		0	0	0	0	0	0	1	0	0		0	0	1	1		0.825266	0.810623	-1.22029	-0.415602	1		0	0	0	0	0.0357561
Map3k1		0	0	1	0	0	0	0	0	0		0	1	0	0		-1.04151	-0.586053	0.462124	1.16544	1		-1.00932	-0.674459	0.608608	1.07517	9.63e-06
Map3k12		0	0	0	0	1	0	0	0	0		0	0	1	0		0	0	0	0	1		-0.564478	-0.783702	1.43514	-0.0869558	0.00225485
Map3k13		0	0	1	0	0	0	0	0	0		0	1	1	1		-1.23578	-0.311361	0.47434	1.0728	1		-1.45526	0.366668	0.265697	0.8229	0.0016794
Map4k1		0	0	0	1	0	0	0	0	0		0	1	0	0		0	0	0	0	1		0.75143	0.391435	-1.47395	0.33108	0.00292762
Mapk8ip2		1	0	0	0	0	0	0	0	0		1	0	1	0		1.16892	0.385188	-0.404463	-1.14964	1		-0.386565	-0.739678	1.47669	-0.350452	0.00120856
Mapkapk2		0	0	0	0	0	0	0	1	0		1	1	1	1		-0.601098	-0.90313	0.164029	1.3402	1		0	0	0	0	8.43e-06
Mb		0	0	0	0	0	0	0	1	0		0	1	1	0		-0.93632	-0.756989	1.08813	0.605174	1		0	0	0	0	0.00378245
Mcart1		0	0	1	0	0	0	0	0	0		1	1	0	1		-0.595373	-0.945705	0.239639	1.30144	1		0.108115	-1.23535	-0.0793793	1.20661	0.000153098
Mcf2l		0	0	0	0	1	0	0	0	0		1	1	0	1		0	0	0	0	1		-0.11885	-0.621198	1.44848	-0.708436	0.00614999
Mcl1		1	0	0	0	0	0	0	0	0		1	1	0	1		-1.34908	0.80058	0.715067	-0.166571	0.00405556		0.240166	1.29673	-0.568708	-0.968187	6.13e-06
Mcm3		0	0	0	0	0	0	1	0	0		0	1	0	1		0.138014	0.897693	0.387342	-1.42305	1		0	0	0	0	0.00702705
Mcph1		0	0	0	1	0	0	0	0	0		1	0	0	0		0	0	0	0	1		1.38074	0.0038437	-0.432498	-0.95209	9.86e-06
Mdh1		1	0	0	0	0	0	0	0	0		1	0	0	0		1.20641	0.422324	-0.955509	-0.673222	0.00842185		1.46057	-0.575996	-0.17421	-0.710364	0.000120494
Mdh2		1	0	0	0	0	0	0	0	0		1	1	0	0		0.955249	0.736668	-1.08421	-0.607709	1		0.234468	1.21455	-0.266214	-1.1828	2.20545e-05
Mdk		0	0	1	0	0	0	0	0	0		1	0	1	0		-0.0452689	-0.159926	-1.11217	1.31737	1		-1.34505	-0.162334	0.872802	0.634585	4.85e-06
Mdm2		0	0	1	0	0	0	0	0	0		1	0	1	1		-0.69299	-0.79883	0.125881	1.36594	1		0.898418	-0.028408	-1.38726	0.51725	0.018371
Med18		1	0	0	0	0	0	0	0	0		1	1	1	1		-0.083298	1.15415	0.20202	-1.27287	1		0.90385	0.715727	-0.385952	-1.23363	2.69e-05
Med19		1	0	0	0	0	0	0	0	0		1	1	1	0		1.27102	0.223482	-1.07725	-0.417247	0.00259922		1.234	0.390585	-0.761971	-0.86261	1.96e-05
Med21		1	0	0	0	0	0	0	0	0		0	1	1	1		1.04414	0.379316	-1.32523	-0.0982194	1		0.885271	0.725382	-1.24862	-0.362035	0.000281808
Mef2d		0	0	1	0	0	0	0	0	0		1	0	1	1		-0.945705	-0.62234	0.289576	1.27847	1		-1.1371	-0.50947	0.608992	1.03758	0.000119337
Meis1		0	0	1	0	0	0	0	0	0		0	1	1	1		-1.00485	-0.552829	0.29331	1.26437	1		0.0992025	-0.589239	-0.878122	1.36816	0.000638654
Men1		0	0	1	0	0	0	0	0	0		1	1	0	0		-0.560101	0.672762	-1.11163	0.998973	1		-0.870154	0.0571966	-0.570535	1.38349	0.00299192
Met		0	0	1	0	0	0	0	0	0		1	0	0	0		-0.759527	-0.950241	0.683847	1.02592	1		0.198429	-1.46314	0.532144	0.73257	0.000612264
Metap1		1	0	0	0	0	0	0	0	0		1	1	0	1		-1.01032	1.37905	-0.253213	-0.11552	0.00186244		0.445734	1.17819	-0.594458	-1.02947	0.000104221
Mfap2		0	0	1	0	0	0	0	0	0		1	1	1	1		-0.872267	-0.686421	0.253405	1.30528	1		-1.05453	-0.641644	0.710652	0.985517	3.47e-06
Mfap5		0	0	0	1	0	0	0	0	0		1	1	1	1		0	0	0	0	1		0.594322	0.925526	-1.32349	-0.196359	0.00674284
Mfsd10		0	0	0	0	0	1	0	0	0		1	0	1	0		0	0	0	0	1		-1.45219	0.469585	0.184821	0.797787	0.000306881
Mgat5b		0	0	0	0	1	0	0	0	0		1	1	1	1		0	0	0	0	1		-0.802503	0.391398	1.2347	-0.823596	0.00829272
Mif		0	0	0	0	1	0	0	0	0		1	1	1	0		0	0	0	0	1		-0.768267	0.145352	1.35898	-0.736069	0.000555838
Mip		0	0	1	0	0	0	0	0	0		0	0	1	0		-1.03558	-0.658879	0.677117	1.01734	1		-0.959585	-0.619636	0.316178	1.26304	1
Mir129-1		0	0	0	0	0	0	1	0	0		1	1	0	0		1.10129	0.56247	-0.623622	-1.04014	1		0	0	0	0	1
Mir133a-2		0	0	0	0	0	0	1	0	0		0	1	1	0		0.932068	0.241341	0.245329	-1.41874	1		0	0	0	0	1
Mir301		0	0	0	0	0	0	0	1	0		0	1	0	1		-1.02252	-0.473654	0.195448	1.30073	1		0	0	0	0	1
Mki67ip		1	0	0	0	0	0	0	0	0		0	0	1	0		0.784691	0.917703	-0.635548	-1.06685	1		0.945778	0.782358	-0.854234	-0.873902	1.75e-05
Mkl2		0	0	0	0	0	0	0	1	0		1	1	0	1		-1.20105	-0.387654	0.524899	1.06381	1		0	0	0	0	0.00132253
Mkrn1		1	0	0	0	0	0	0	0	0		1	1	1	1		-0.986057	0.649536	1.04837	-0.711845	0.0176771		0.288912	0.773085	0.405738	-1.46773	2.83e-05
Mlf2		0	0	0	0	0	0	1	0	0		1	1	1	0		1.10782	0.530174	-1.09298	-0.545021	1		0	0	0	0	1
Mll5		0	0	1	0	0	0	0	0	0		1	1	1	1		-0.943882	-0.689919	0.430607	1.20319	1		-0.958205	-0.715772	1.12718	0.546801	0.000140398
Mllt6		1	0	0	0	0	0	0	0	0		1	1	1	1		0.973893	0.638642	-0.391821	-1.22071	1		0.93576	0.762601	-0.624927	-1.07343	1.72e-06
Mmd2		1	0	0	0	0	0	0	0	0		0	1	1	1		-0.134312	1.35765	-0.169812	-1.05352	0.000187573		-0.234119	1.44259	-0.345477	-0.862996	1.12e-05
Mmgt2		0	0	1	0	0	0	0	0	0		1	1	1	0		0.0964491	-1.21908	-0.0998899	1.22252	0.0198776		0.260646	-0.725969	-0.838966	1.30429	0.000226904
Mmp21		0	0	0	1	0	0	0	0	0		0	1	1	1		0	0	0	0	1		0.68846	0.966713	-0.494651	-1.16052	0.000498777
Mns1		1	0	0	0	0	0	0	0	0		0	0	1	1		0.931288	0.774409	-0.654993	-1.0507	1		0.441764	1.20231	-0.884448	-0.75963	7.9e-05
Mobp		0	0	0	0	0	0	0	0	1		0	1	0	1		-0.130206	1.06033	0.379388	-1.30951	0.00817443		-0.286451	-0.643334	-0.552903	1.48269	0.000523623
Mon1a		1	0	0	0	0	0	0	0	0		0	0	1	0		1.17582	0.484521	-0.783632	-0.876706	1		0.280176	1.01614	-1.37229	0.0759766	0.00048701
Mpp5		0	0	1	0	0	0	0	0	0		0	1	0	0		-1.24036	-0.348927	0.598611	0.990672	1		-0.715634	-0.79916	0.164982	1.34981	7.92e-05
Mpp7		0	0	1	0	0	0	0	0	0		1	0	0	0		-0.7923	-0.932473	0.949954	0.774818	1		0.216671	-1.34273	1.07103	0.0550207	0.000654459
Mpv17l2		0	1	0	0	0	0	0	0	0		1	0	0	0		-0.538738	-1.05604	0.395586	1.19919	1		0.689849	1.01422	-0.704511	-0.999562	0.000445873
Mreg		1	0	0	0	0	0	0	0	0		1	1	1	1		1.35486	0.139925	-0.629928	-0.864855	0.00347241		0.810315	0.915458	-0.772942	-0.952831	2.21e-06
Mrpl15		1	0	0	0	0	0	0	0	0		1	0	0	0		1.04652	0.513397	-0.319234	-1.24069	0.0394073		0.552321	0.890091	-0.0645457	-1.37787	4.68e-06
Mrpl45		1	0	0	0	0	0	0	0	0		1	1	1	1		0.903229	0.827427	-0.896615	-0.834041	1		0.585618	0.865303	-0.0713518	-1.37957	5.48e-06
Mrps2		0	0	0	1	0	0	0	0	0		0	1	1	1		0	0	0	0	1		0.875065	0.783069	-0.478097	-1.18004	4.51e-06
Mrps23		1	0	0	0	0	0	0	0	0		0	1	1	1		0.741387	0.945357	-0.584438	-1.10231	1		0.513701	1.00343	-0.220784	-1.29634	0.00120293
Mrps24		1	0	0	0	0	0	0	0	0		1	1	1	1		1.15173	0.0206616	0.115895	-1.28828	0.00470765		0.345869	1.08679	-0.136239	-1.29642	0.000172115
Ms4a10		0	0	0	0	0	0	1	0	0		0	1	1	1		1.09276	0.525232	-0.476552	-1.14144	0.0358726		0	0	0	0	0.0244542
Msc		1	0	0	0	0	0	0	0	0		0	1	0	1		0.974607	0.733456	-0.690561	-1.0175	1		1.36132	-0.0793259	-0.24176	-1.04023	0.000576444
Msh6		1	0	0	0	0	0	0	0	0		1	1	1	1		1.09964	0.137528	0.09084	-1.32801	1		0.770245	0.693059	-0.0775267	-1.38578	9.88e-09
Msl1		0	0	1	0	0	0	0	0	0		1	1	0	0		-0.866379	-0.677019	0.22398	1.31942	1		-0.715333	-0.820256	0.203674	1.33191	1.94753e-05
Msrb2		1	0	0	0	0	0	0	0	0		1	1	0	1		1.06065	0.613612	-0.617004	-1.05726	0.0113273		0.439289	1.11422	-0.353164	-1.20034	1e-05
Msto1		1	0	0	0	0	0	0	0	0		1	1	1	1		0.609484	0.901195	-0.174264	-1.33642	1		0.0159888	0.994283	0.361126	-1.3714	0.000570662
Mtap1a		1	0	0	0	0	0	0	0	0		1	0	0	0		1.38156	0.0136957	-0.454993	-0.940261	0.000579514		1.35867	0.136459	-0.653523	-0.841606	2.94e-06
Mtap1s		1	0	0	0	0	0	0	0	0		0	1	0	0		0.652775	1.04878	-0.736098	-0.965456	1		-0.252902	1.47825	-0.618867	-0.606481	0.000721443
Mtap7		0	1	0	0	0	0	0	0	0		1	1	1	1		-0.930996	-0.790531	0.745697	0.97583	1		1.03489	0.615212	-0.51758	-1.13253	4.34e-06
Mtch2		1	0	0	0	0	0	0	0	0		1	0	1	0		1.312	0.227394	-0.624673	-0.914725	0.0113898		0.801799	0.286892	0.372766	-1.46146	4.51e-05
Mthfd1		1	0	0	0	0	0	0	0	0		0	1	1	0		0.111384	1.14406	0.0396093	-1.29505	0.0243188		0.697629	0.392201	0.394666	-1.4845	0.000312893
Mthfd1l		1	0	0	0	0	0	0	0	0		1	1	0	0		0.289535	0.815902	0.352676	-1.45811	1		-0.656338	0.101014	1.37421	-0.818884	0.000230955
Mtmr11		0	0	0	0	0	0	1	0	0		0	0	1	0		0.90574	0.522296	-0.047986	-1.38005	1		0	0	0	0	0.0453398
Mtmr12		1	0	0	0	0	0	0	0	0		1	1	1	1		1.39224	-0.983983	-0.275233	-0.133023	0.00732443		1.18485	0.468778	-0.894352	-0.759278	1.45e-06
Mtmr2		0	0	0	0	0	0	0	0	1		0	0	1	0		0	0	0	0	1		-0.190406	0.0811473	-1.16011	1.26937	0.00856653
Mtpap		0	0	0	1	0	0	0	0	0		1	1	1	1		0	0	0	0	1		0.947692	0.753211	-1.06023	-0.64067	0.00368479
Mtrf1l		0	0	0	0	0	0	1	0	0		1	1	1	1		1.40698	-0.139504	-0.948133	-0.319345	0.0147681		0	0	0	0	1
Mtss1		0	0	0	1	0	0	0	0	0		1	1	1	1		0	0	0	0	1		1.47192	-0.519913	-0.241482	-0.710522	0.000101509
Mtus1		0	0	0	1	0	0	0	0	0		1	1	0	1		0	0	0	0	1		-0.423037	0.451019	-1.15794	1.12996	0.00729628
Mup4		0	0	0	0	0	0	0	1	0		1	1	1	0		-1.25207	0.252574	1.15892	-0.159422	0.00528201		0	0	0	0	0.0127786
Mup7		0	0	0	0	0	0	0	1	0		0	1	1	1		-1.06151	0.868938	0.837772	-0.645205	0.00212967		0	0	0	0	3.94e-06
Mybl1		0	1	0	0	0	0	0	0	0		1	1	1	1		-0.240707	-1.25349	0.390369	1.10383	1		1.39119	-0.74745	0.0645849	-0.708328	0.0344123
Myc		1	0	0	0	0	0	0	0	0		1	1	1	1		0.746547	0.899715	-0.450243	-1.19602	1		0.276736	1.26065	-1.04474	-0.492644	5.03e-06
Mycn		1	0	0	0	0	0	0	0	0		1	1	1	1		0.283752	0.92229	0.216002	-1.42204	0.00106275		-1.00673	1.29514	0.221515	-0.509931	9.9e-06
Myf5		0	0	0	0	0	0	0	0	1		0	0	1	0		-0.903875	1.05302	0.654477	-0.803625	0.0332256		0	0	0	0	1
Myh9		0	0	1	0	0	0	0	0	0		1	1	1	1		-0.800712	-0.870611	0.5161	1.15522	1		-0.762255	-0.68227	0.0476697	1.39685	9.72e-08
Myl4		0	0	0	0	0	0	0	1	0		0	1	1	1		0.031202	-0.859729	-0.564681	1.39321	0.00395456		0	0	0	0	0.0239517
Mylk4		0	0	0	0	0	0	0	0	1		0	1	0	0		0	0	0	0	1		-0.409619	-1.20769	0.627202	0.990108	0.0116117
Myo18a		0	1	0	0	0	0	0	0	0		1	1	1	1		-0.934333	-0.791026	0.782469	0.94289	1		1.44754	-0.457403	-0.815397	-0.174741	9.42e-05
Myo1b		0	0	1	0	0	0	0	0	0		1	1	1	1		-1.07185	-0.608904	0.656106	1.02465	1		-1.17298	-0.307025	0.273816	1.20619	4.3e-06
Myo1g		0	0	0	0	0	0	1	0	0		1	1	1	1		1.18098	-0.424054	0.376185	-1.13311	1		0	0	0	0	0.00852435
Myo5c		0	0	0	0	0	0	0	0	1		1	0	0	1		0.944214	0.510858	-0.0994976	-1.35557	1		0.371175	-0.395628	1.17528	-1.15083	0.000852373
Myo7a		0	0	0	1	0	0	0	0	0		0	0	1	0		0	0	0	0	1		0.642092	0.76413	0.00931161	-1.41553	1.6e-08
Myof		1	0	0	0	0	0	0	0	0		1	1	1	1		1.3376	-0.957046	-0.523797	0.143241	0.000257103		0.867759	-0.691285	-1.0246	0.848125	0.000406017
Myom2		1	0	0	0	0	0	0	0	0		1	1	0	0		0.636169	0.642614	0.186651	-1.46543	1		1.48767	-0.466739	-0.355824	-0.66511	3.43e-06
N4bp3		1	0	0	0	0	0	0	0	0		0	1	1	1		1.15314	0.444117	-0.48445	-1.11281	0.0206409		1.09953	0.593094	-0.788133	-0.904495	1
N6amt1		1	0	0	0	0	0	0	0	0		1	0	0	0		0.256004	1.26857	-0.476779	-1.04779	1		0.621617	1.07718	-0.777616	-0.921184	0.000104684
Naa38		0	0	0	1	0	0	0	0	0		1	0	0	0		0	0	0	0	1		0.201532	0.0802815	1.066	-1.34781	1
Naa40		0	0	0	1	0	0	0	0	0		1	1	1	1		0	0	0	0	1		1.06272	0.56573	-1.14938	-0.479069	1
Naca		0	0	0	0	0	0	1	0	0		0	1	1	1		1.27535	0.310488	-0.693883	-0.89196	0.00382451		0	0	0	0	1
Naglu		0	0	1	0	0	0	0	0	0		1	1	0	0		-0.899355	-0.754622	0.470699	1.18328	1		-1.09198	-0.602557	0.781039	0.913499	1
Nanog		0	0	0	0	0	0	0	0	1		1	1	1	1		1.26042	-0.343438	0.202185	-1.11916	6.17e-05		1.13257	-1.07	-0.565336	0.502773	8.83e-07
Naprt1		1	0	0	0	0	0	0	0	0		1	1	1	1		-0.00495155	1.21717	0.0198896	-1.23211	1		-1.1893	1.01159	0.611564	-0.433854	0.000666257
Nat10		1	0	0	0	0	0	0	0	0		0	1	1	1		-0.170945	1.27483	0.0548139	-1.1587	0.00261008		0.00570441	1.04742	0.294513	-1.34764	2.26e-06
Nbr1		0	0	0	0	0	0	0	1	0		0	1	0	1		-1.17124	-0.279921	0.227142	1.22402	1		0	0	0	0	0.0052596
Ncan		0	0	0	0	1	0	0	0	0		0	1	1	1		0	0	0	0	1		-0.672895	0.0760384	1.38547	-0.788611	0.000330235
Ncf2		0	0	0	0	0	0	1	0	0		1	1	1	1		1.01221	0.542627	-0.291494	-1.26334	1		0	0	0	0	0.0111037
Nck1		0	0	0	0	1	0	0	0	0		0	1	1	1		0	0	0	0	1		0.153213	-0.935662	-0.556127	1.33858	0.000951839
Nck2		0	0	1	0	0	0	0	0	0		0	1	1	1		-1.32579	-0.152147	0.486995	0.990943	0.0307732		-0.389103	-0.463708	-0.638942	1.49175	3.67184e-05
Ncoa3		0	0	0	0	0	0	0	0	1		1	0	1	0		-0.554743	0.628668	-1.10801	1.03409	1		0.844893	0.799767	-1.20578	-0.438877	2.95e-06
Ncor1		0	0	0	1	0	0	0	0	0		1	1	1	1		0	0	0	0	1		1.02685	0.550273	-0.341829	-1.23529	4.55e-06
Ncor2		0	0	0	0	0	1	0	0	0		1	0	1	0		0	0	0	0	1		-1.33517	-0.191924	0.678528	0.848571	5.33e-05
Ncs1		0	0	0	0	0	1	0	0	0		1	0	0	0		0	0	0	0	1		-1.02991	-0.339652	0.0191752	1.35039	1
Ndst1		0	0	1	0	0	0	0	0	0		1	1	1	1		-0.561755	-0.897077	0.0908283	1.368	1		-0.472764	-0.578569	-0.446213	1.49755	0.000712498
Ndufa4		0	0	0	0	0	0	1	0	0		1	0	0	0		0.951491	0.738408	-0.598432	-1.09147	1		0	0	0	0	0.015163
Ndufa5		0	0	0	0	0	0	1	0	0		1	0	0	0		1.1854	0.469604	-0.778568	-0.876434	0.016764		0	0	0	0	1
Ndufb5		1	0	0	0	0	0	0	0	0		1	0	0	0		1.3578	-0.335641	-1.02163	-0.000532407	0.00187965		1.06324	0.53021	-0.397436	-1.19601	0.00814901
Ndufs8		1	0	0	0	0	0	0	0	0		1	1	0	0		1.27641	0.292687	-0.620087	-0.949006	0.0150313		0.659285	1.04858	-0.792967	-0.914895	0.00195043
Ndufv1		1	0	0	0	0	0	0	0	0		1	1	1	1		0.985332	0.641195	-0.429079	-1.19745	0.0379539		0.674419	0.970291	-0.467983	-1.17673	1.21e-05
Ndufv3		1	0	0	0	0	0	0	0	0		1	0	0	1		1.32991	0.208271	-0.719288	-0.818893	1		-0.659097	0.335894	1.25717	-0.933965	0.00145048
Necab1		1	0	0	0	0	0	0	0	0		1	1	0	1		0.649192	0.94321	-0.337381	-1.25502	1		0.74657	0.77743	-0.180215	-1.34378	3.2e-06
Nefh		1	0	0	0	0	0	0	0	0		1	0	0	0		1.18293	0.472542	-0.768141	-0.887327	0.00716433		0.796263	0.688187	-0.113508	-1.37094	0.000194195
Nek2		0	0	0	1	0	0	0	0	0		1	0	1	0		0	0	0	0	1		1.0404	0.644367	-0.638474	-1.04629	0.000446503
Nf2		1	0	0	0	0	0	0	0	0		1	0	0	1		0.627959	0.644669	0.194432	-1.46706	1		0.920762	0.617101	-0.226311	-1.31155	3.7e-05
Nfasc		0	0	0	0	0	0	0	0	1		1	1	0	1		0.381639	0.20815	0.853387	-1.44318	1		-1.04773	-0.573491	1.1706	0.450622	0.00166716
Nfat5		0	0	0	1	0	0	0	0	0		1	1	1	1		0	0	0	0	1		1.45123	-0.78452	-0.501003	-0.165706	0.0125268
Nfe2l2		0	1	0	0	0	0	0	0	0		0	1	1	1		-0.85607	-0.759651	0.369228	1.24649	1		0.862242	0.134868	0.434514	-1.43162	0.0180404
Nfe2l3		0	0	0	0	1	0	0	0	0		1	1	0	1		0	0	0	0	1		-0.38224	-0.761175	1.47193	-0.328516	0.0331111
Nfix		0	0	0	1	0	0	0	0	0		1	1	0	0		0	0	0	0	1		0.883176	0.801073	-1.12491	-0.55934	8.77e-06
Nfkb2		0	0	0	0	0	1	0	0	0		1	0	1	0		0	0	0	0	1		-0.905159	-0.607498	0.178589	1.33407	2.77e-06
Nfyb		1	0	0	0	0	0	0	0	0		1	1	1	1		0.376421	0.733023	0.368736	-1.47818	1		0.705661	0.696171	0.0183967	-1.42023	0.00194554
Nhej1		0	0	0	0	0	0	1	0	0		1	1	1	1		0.700778	0.554785	0.212725	-1.46829	1		0	0	0	0	0.0496894
Nhlh1		0	0	0	0	0	0	0	1	0		1	1	0	1		-1.47497	0.480716	0.719733	0.27452	0.0310778		0	0	0	0	1
Nhsl1		0	0	1	0	0	0	0	0	0		1	1	1	1		-1.25747	-0.156624	0.26298	1.15112	0.0130865		-0.830973	-0.445424	-0.166937	1.44333	0.000403635
Nif3l1		1	0	0	0	0	0	0	0	0		0	0	1	1		0.82291	0.881964	-0.638357	-1.06652	1		0.304177	1.23404	-0.451642	-1.08657	0.0020688
Nipsnap1		1	0	0	0	0	0	0	0	0		1	0	0	0		0.871768	0.700602	-0.279725	-1.29265	1		0.365794	0.555462	0.572159	-1.49342	2.32e-05
Nit2		1	0	0	0	0	0	0	0	0		0	1	0	0		0.858557	0.799528	-0.476188	-1.1819	1		0.748748	0.69467	-0.0452912	-1.39813	8.08e-09
Nlrc3		0	0	0	1	0	0	0	0	0		1	1	0	1		0	0	0	0	1		1.35333	0.0336546	-1.01403	-0.372957	9.9e-06
Nme4		0	0	0	1	0	0	0	0	0		0	1	1	1		0	0	0	0	1		-0.335016	0.609481	0.976013	-1.25048	0.00521118
Nmt1		1	0	0	0	0	0	0	0	0		1	1	1	1		1.04299	0.635412	-1.06269	-0.615716	1		0.805823	0.406282	-1.45781	0.245706	0.00233246
Nmt2		0	0	0	1	0	0	0	0	0		1	0	0	0		0	0	0	0	1		1.36401	-0.956129	0.0626175	-0.4705	7.56e-07
Nobq1		0	0	0	0	0	0	1	0	0		0	1	0	0		0.539525	1.09473	-0.521265	-1.11299	1		0	0	0	0	1
Noc4l		1	0	0	0	0	0	0	0	0		0	1	0	0		0.880432	0.827993	-0.654326	-1.0541	1		0.303492	1.28335	-0.76284	-0.824002	0.000253019
Nodal		1	0	0	0	0	0	0	0	0		1	1	1	1		-0.172262	0.872529	0.640783	-1.34105	0.000219307		0.0794288	1.01092	-1.37502	0.284671	0.00793625
Nol11		1	0	0	0	0	0	0	0	0		1	1	1	1		0.773698	0.833819	-0.348739	-1.25878	1		1.01484	0.469035	-0.172217	-1.31166	1.75e-05
Nos1ap		0	0	0	0	0	0	0	1	0		1	1	0	1		-1.28357	-0.302244	0.749871	0.835941	1		0	0	0	0	1
Notch1		0	0	1	0	0	0	0	0	0		1	0	1	1		0.291758	-1.4343	0.251161	0.891385	0.000667149		-1.30782	0.31235	1.08789	-0.0924187	0.0200311
Notch4		0	0	0	0	0	0	1	0	0		1	1	1	1		1.42747	-0.447564	-0.114506	-0.865397	0.0183598		0	0	0	0	0.00166479
Npc1		0	0	1	0	0	0	0	0	0		0	1	1	1		-1.01291	-0.687712	0.684479	1.01614	1		-0.718146	-0.862593	0.294974	1.28576	1
Npepps		0	0	0	0	0	0	0	1	0		1	0	1	1		-0.682173	-0.972142	0.494592	1.15972	1		0	0	0	0	1
Nphp3		0	0	1	0	0	0	0	0	0		0	0	1	0		-0.755317	-0.968281	0.804642	0.918956	1		-0.942335	-0.587494	1.31111	0.218716	1
Nploc4		0	0	1	0	0	0	0	0	0		0	0	1	0		-1.08192	0.250325	-0.427112	1.25871	1		-0.899252	0.67005	-0.811712	1.04091	0.00324769
Npr1		0	0	1	0	0	0	0	0	0		1	0	0	0		-1.05262	-0.642729	0.703154	0.992199	1		-0.784176	-0.444985	-0.231481	1.46064	0.00480334
Nprl2		0	0	0	0	0	0	0	1	0		0	0	1	1		-0.482822	-1.0685	0.316374	1.23495	1		0	0	0	0	1
Nptx2		1	0	0	0	0	0	0	0	0		1	1	0	0		0.968607	0.459336	-0.0692616	-1.35868	1		0.531251	0.948599	-0.138695	-1.34115	3.99e-07
Nr4a1		1	0	0	0	0	0	0	0	0		1	1	1	1		1.35516	0.0446358	-0.398391	-1.00141	1		-0.283856	-0.546336	-0.651752	1.48195	0.00199105
Nradd		0	0	1	0	0	0	0	0	0		1	1	1	1		0.864158	-1.17897	-0.480447	0.795258	0.00124459		-0.592291	-0.389911	-0.512592	1.49479	2.37e-05
Nrarp		0	0	0	0	1	0	0	0	0		0	1	1	1		0	0	0	0	1		-1.03751	-0.671518	0.776321	0.932712	1
Nrf1		1	0	0	0	0	0	0	0	0		1	1	0	0		0.375065	0.645361	0.470144	-1.49057	1		0.43638	0.833416	0.174052	-1.44385	0.00263853
Nsd1		1	0	0	0	0	0	0	0	0		1	1	1	1		-0.471961	1.22968	0.320454	-1.07817	0.000178366		0.59669	0.902224	-0.155074	-1.34384	1.64e-05
Nsg1		0	0	0	1	0	0	0	0	0		0	1	1	1		0	0	0	0	1		0.796724	0.894754	-0.5868	-1.10468	1.37694e-05
Nsl1		0	0	0	0	1	0	0	0	0		1	1	0	0		0	0	0	0	1		-1.00381	-0.283742	1.37963	-0.0920762	2.39e-05
Nsmaf		0	0	1	0	0	0	0	0	0		0	1	1	1		-1.24378	-0.371706	0.878228	0.737261	0.00623068		-0.84182	-0.870597	0.672886	1.03953	0.00072812
Nsmce1		1	0	0	0	0	0	0	0	0		0	1	1	1		1.43681	-0.269668	-0.885029	-0.28211	0.00308849		0.464276	1.15735	-1.0659	-0.555731	0.0174477
Nsun3		0	0	0	0	0	0	0	0	1		0	0	0	1		0	0	0	0	1		-0.246942	1.40381	-0.19168	-0.96519	0.000128719
Nt5c		0	0	0	0	0	1	0	0	0		1	0	0	1		0	0	0	0	1		-1.15218	-0.285085	0.190259	1.247	0.0274946
Nt5c2		1	0	0	0	0	0	0	0	0		1	1	1	1		1.39766	-0.124914	-0.968784	-0.303963	0.0376537		1.1263	0.412001	-0.334103	-1.20419	0.00977005
Nt5dc3		0	0	0	1	0	0	0	0	0		1	1	1	1		0	0	0	0	1		-0.832058	1.08339	-0.868081	0.616747	0.00111927
Ntn1		1	0	0	0	0	0	0	0	0		1	1	1	1		0.100056	1.22274	-0.104621	-1.21817	0.0429327		1.44639	-0.138349	-0.783149	-0.524888	2.17e-07
Nudt1		1	0	0	0	0	0	0	0	0		1	0	1	0		1.19185	0.356615	-0.418252	-1.13021	0.0142901		0.23725	1.29433	-0.984365	-0.547216	6.92e-06
Nufip2		1	0	0	0	0	0	0	0	0		1	1	1	1		-0.0199401	1.03235	0.336818	-1.34923	0.0138218		0.0686521	0.898505	0.443858	-1.41102	0.000793386
Numb		0	0	1	0	0	0	0	0	0		0	0	1	1		-1.1156	-0.537491	0.60272	1.05037	1		-1.34409	-0.0486566	0.36382	1.02893	0.00394527
Numbl		0	0	1	0	0	0	0	0	0		1	1	1	1		-1.10478	-0.520204	0.505446	1.11954	1		-1.18537	-0.31512	0.320205	1.18028	1.01e-05
Nup107		0	0	0	0	0	0	1	0	0		1	1	1	1		0.650737	1.03098	-0.617782	-1.06394	1		0	0	0	0	2.51e-05
Nup160		0	0	0	0	0	0	1	0	0		0	1	1	1		-0.469873	0.875256	0.779901	-1.18528	0.0351487		0	0	0	0	0.0364379
Nup210l		0	0	0	0	0	0	1	0	0		1	1	1	1		0.570876	0.138738	0.74134	-1.45095	1		0	0	0	0	1
Nup85		1	0	0	0	0	0	0	0	0		1	0	1	0		0.886273	0.750709	-0.424091	-1.21289	1		0.02248	0.928531	0.442404	-1.39341	4.71e-07
Nynrin		0	0	1	0	0	0	0	0	0		1	1	1	1		-0.928363	-0.692225	0.394472	1.22612	0.0431574		-1.15306	-0.245294	0.136785	1.26157	1
Oasl2		0	0	1	0	0	0	0	0	0		0	1	0	0		-1.14605	-0.529503	0.80286	0.872698	1		-1.45313	0.49802	0.174011	0.781098	0.000516526
Ogdh		0	0	1	0	0	0	0	0	0		1	0	0	0		-0.699323	-0.658018	-0.0818462	1.43919	1		0.646062	-0.580248	-1.09209	1.02628	0.000117946
Ogdhl		0	0	1	0	0	0	0	0	0		1	1	1	1		-1.00166	-0.695558	1.03913	0.65809	1		-0.0033188	-0.0775839	1.2633	-1.18239	0.000627553
Oit1		0	0	0	1	0	0	0	0	0		0	1	1	1		0	0	0	0	1		1.47942	-0.373974	-0.726598	-0.378845	0.012841
Ola1		0	0	0	0	0	0	1	0	0		0	1	1	1		1.28086	0.210013	-1.06476	-0.426121	0.00554341		0	0	0	0	0.000848854
Olfr1040		0	0	0	0	0	0	0	0	1		0	1	0	0		0	0	0	0	1		-0.759741	-0.668564	1.40545	0.0228536	0.00107948
Olfr854		0	0	0	1	0	0	0	0	0		0	1	1	1		0	0	0	0	1		1.14112	-1.18403	0.405504	-0.362599	1
Olfr922		0	0	0	0	0	0	1	0	0		0	1	1	1		0.305485	1.21959	-0.404532	-1.12055	1		0	0	0	0	1
Olig2		0	0	0	0	0	0	1	0	0		0	1	0	1		1.14786	0.376374	-0.326733	-1.1975	1		0	0	0	0	1
Olig3		0	0	0	0	0	0	1	0	0		0	1	1	1		0.419177	1.21499	-0.736903	-0.897259	1		0	0	0	0	1
Osbpl11		0	0	1	0	0	0	0	0	0		0	0	1	1		-1.30958	-0.212435	0.559036	0.962984	1		0.150073	-0.777766	-0.729121	1.35681	0.00430848
Osbpl3		0	0	1	0	0	0	0	0	0		0	1	1	1		-0.52823	-0.931368	0.101979	1.35762	1		-0.471592	-1.09481	0.363571	1.20283	0.00550955
Oscp1		0	0	1	0	0	0	0	0	0		0	1	1	1		0.104483	-1.22132	-0.102559	1.2194	1		-0.77253	-0.558059	-0.111409	1.442	0.000516468
Osm		0	0	0	1	0	0	0	0	0		1	1	0	0		0	0	0	0	1		1.01601	0.430592	-0.116672	-1.32993	4.28e-05
Ostf1		0	0	0	0	0	0	0	1	0		0	1	1	0		-0.860555	-0.711162	0.27667	1.29505	1		0	0	0	0	0.0408251
Otud7b		0	0	1	0	0	0	0	0	0		0	1	1	1		-1.0628	-0.580762	0.519686	1.12388	1		-1.06753	-0.352601	0.106879	1.31325	6.38e-05
Oxnad1		1	0	0	0	0	0	0	0	0		1	0	0	0		1.01955	0.696974	-0.830868	-0.88566	0.0362552		0.79786	0.897637	-0.602483	-1.09301	5.96e-06
Oxr1		1	0	0	0	0	0	0	0	0		0	1	0	1		0.601973	0.737721	0.10346	-1.44315	1		0.977086	0.503664	-0.150749	-1.33	0.000138918
P2rx4		0	1	0	0	0	0	0	0	0		1	1	1	0		-0.582145	-1.05026	0.480265	1.15214	1		1.01465	0.582317	-0.376434	-1.22053	0.0149203
P4htm		0	0	0	0	0	0	1	0	0		0	1	1	1		1.32097	-0.288068	0.0486104	-1.08152	0.0410222		0	0	0	0	1
Pacs1		0	0	1	0	0	0	0	0	0		0	1	1	1		-0.995208	-0.638966	0.45238	1.18179	1		-0.999156	-0.480881	0.158991	1.32105	1.97e-05
Pafah1b1		0	0	0	1	0	0	0	0	0		1	1	1	1		0	0	0	0	1		0.825623	-1.24799	-0.368323	0.790694	0.00427613
Paics		0	0	0	1	0	0	0	0	0		1	1	0	1		0	0	0	0	1		1.29084	0.0205877	-0.169191	-1.14223	8.27e-05
Paip2b		0	0	0	1	0	0	0	0	0		0	1	1	1		0	0	0	0	1		0.31991	0.905118	0.20237	-1.4274	0.00935032
Pard6b		0	0	1	0	0	0	0	0	0		1	1	1	1		-0.835646	-0.694443	0.195459	1.33463	1		-0.791337	-0.604424	-0.0212806	1.41704	1.14477e-05
Parn		0	0	1	0	0	0	0	0	0		0	1	1	1		-0.637635	-0.95704	0.346781	1.24789	1		-0.955288	0.129493	1.34287	-0.517072	0.00111805
Parp1		0	0	0	1	0	0	0	0	0		1	0	0	0		0	0	0	0	1		0.645593	-0.0427281	0.793936	-1.3968	1.84e-05
Parp14		0	0	0	1	0	0	0	0	0		1	1	1	0		0	0	0	0	1		-0.667946	1.11037	-1.00321	0.560787	0.00221896
Parp6		0	0	1	0	0	0	0	0	0		1	1	0	1		-0.669774	-0.997272	0.544275	1.12277	1		0.411053	-0.424349	1.15792	-1.14463	0.0144141
Parvb		0	0	0	0	0	0	0	0	1		1	1	0	0		1.20347	-1.19066	-0.265155	0.25234	0.0302391		0.0855624	-0.79907	-0.667848	1.38136	0.000657673
Patl2		0	0	0	0	0	0	0	0	1		0	0	1	0		-1.023	-0.688605	0.94097	0.770632	1		0.147909	-0.302186	1.27608	-1.1218	0.00473164
Patz1		0	0	0	0	1	0	0	0	0		0	1	1	1		0	0	0	0	1		-1.28398	0.140958	-0.0108498	1.15387	1
Pbx3		1	0	0	0	0	0	0	0	0		1	1	1	1		1.23011	0.346507	-0.539408	-1.03721	1		-0.831503	-0.843611	0.526175	1.14894	6.58e-06
Pcdhga12		0	0	0	1	0	0	0	0	0		0	1	1	0		0	0	0	0	1		0.643625	-0.5937	-1.08138	1.03145	0.000373356
Pcgf3		0	0	1	0	0	0	0	0	0		1	1	1	1		0.0692172	-1.07399	-0.315219	1.31999	0.0207303		-0.559573	-0.520459	-0.417263	1.49729	0.00343223
Pcid2		1	0	0	0	0	0	0	0	0		0	0	1	0		0.330207	1.25091	-0.985766	-0.595354	0.00558876		-0.620022	1.45518	-0.144392	-0.690771	0.00250879
Pcmtd1		0	0	1	0	0	0	0	0	0		1	1	0	0		-1.06452	-0.580641	1.11956	0.525597	1		0.662559	-0.85981	1.04791	-0.850661	0.00162892
Pcp4l1		0	0	0	0	0	0	1	0	0		1	1	1	0		1.43488	-0.0816419	-0.57957	-0.773666	0.0171281		0	0	0	0	1
Pcsk1		0	0	1	0	0	0	0	0	0		0	1	1	0		-0.728173	0.703396	1.00604	-0.981264	0.0345742		-0.949328	-0.458908	1.37368	0.0345589	0.0323187
Pcsk1n		0	0	0	0	0	0	1	0	0		0	0	1	1		1.2661	0.330729	-0.718752	-0.878073	0.0174384		0	0	0	0	1
Pcx		1	0	0	0	0	0	0	0	0		1	0	1	0		0.745149	0.547232	0.163181	-1.45556	1		1.35218	-0.140777	-1.06289	-0.148517	0.00323106
Pcyt1a		0	0	0	1	0	0	0	0	0		1	1	1	0		0	0	0	0	1		-0.622833	1.19152	-1.00221	0.433513	0.00316568
Pcyt2		1	0	0	0	0	0	0	0	0		1	1	0	1		-0.335804	1.37896	-0.0516659	-0.991486	1		-0.516009	1.21195	0.367137	-1.06307	9.87e-07
Pdcl3		0	0	0	1	0	0	0	0	0		1	0	1	1		0	0	0	0	1		0.834629	-1.12045	-0.566718	0.852537	5.96e-05
Pde1b		0	0	1	0	0	0	0	0	0		1	1	1	1		-1.35249	0.0954244	1.05956	0.197508	0.000600899		-0.86209	-0.697422	0.253276	1.30624	5.01e-07
Pde5a		0	0	1	0	0	0	0	0	0		0	1	1	0		-1.00426	-0.69606	1.0254	0.674916	1		-0.976891	-0.718231	0.631798	1.06332	2.67e-08
Pde6d		0	0	1	0	0	0	0	0	0		1	1	0	0		-0.564298	-0.602457	-0.321596	1.48835	1		-0.867547	-0.719018	0.307596	1.27897	1
Pdgfa		1	0	0	0	0	0	0	0	0		1	1	1	1		0.936032	-0.82703	-0.901238	0.792235	2.85e-05		0.326541	0.275975	-1.44923	0.846718	2.17e-05
Pdia3		0	0	1	0	0	0	0	0	0		1	0	0	0		-0.852385	-0.547224	-0.00536724	1.40498	1		-0.379303	-0.474119	-0.63799	1.49141	0.00959275
Pdia5		0	0	1	0	0	0	0	0	0		0	1	1	1		-0.514461	-0.657105	-0.313456	1.48502	1		-0.0562469	-0.201728	-1.07991	1.33789	0.00126577
Pdk4		0	1	0	0	0	0	0	0	0		1	0	0	0		-1.18536	-0.414967	0.533514	1.06681	0.00288267		1.45149	-0.132299	-0.607044	-0.712151	2.52e-05
Pdlim1		0	1	0	0	0	0	0	0	0		1	1	1	1		-0.596825	-0.773844	-0.0581701	1.42884	1		0.04299	1.00346	-1.37284	0.326393	8.54e-05
Pdlim7		0	0	1	0	0	0	0	0	0		1	0	1	0		-0.619953	-0.413698	-0.46049	1.49414	1		-1.07588	-0.447138	0.270204	1.25281	3.99196e-06
Pdpk1		0	1	0	0	0	0	0	0	0		1	1	0	0		-1.16247	0.0904687	1.26603	-0.194027	0.00267513		0.211807	0.517399	0.735753	-1.46496	1
Pdss1		1	0	0	0	0	0	0	0	0		1	1	1	1		0.698814	0.889094	-0.31414	-1.27377	1		1.1289	0.471614	-0.466822	-1.13369	1.03e-05
Pdxdc1		0	0	1	0	0	0	0	0	0		0	1	1	1		-0.869125	-0.564642	0.0468261	1.38694	1		-0.981231	-0.249327	-0.165068	1.39563	1
Pdzd3		0	0	0	1	0	0	0	0	0		0	1	1	1		0	0	0	0	1		0.527356	1.09368	-0.485042	-1.136	2.03e-06
Peo1		1	0	0	0	0	0	0	0	0		0	1	1	1		0.475541	0.922003	-0.0105842	-1.38696	1		-0.33505	1.36334	-0.0139697	-1.01432	0.00805397
Pex5		0	0	1	0	0	0	0	0	0		1	0	0	0		-0.93824	-0.0563992	-0.403201	1.39784	1		0.0326173	0.524392	-1.41182	0.854813	0.00304299
Pex7		0	0	1	0	0	0	0	0	0		1	1	0	0		-0.923854	-0.733771	0.486604	1.17102	1		-0.722609	-0.18042	1.46086	-0.55783	0.00406109
Pfkl		0	0	0	0	0	0	0	0	1		1	0	0	0		-0.887857	0.957007	0.769619	-0.838769	0.0380661		-1.22126	0.347328	1.14619	-0.272258	8.19e-05
Pfkm		0	0	0	0	0	0	0	1	0		1	1	1	1		-1.24751	-0.361329	0.707051	0.901792	0.0130613		0	0	0	0	1
Pfkp		1	0	0	0	0	0	0	0	0		1	1	1	0		0.763173	0.484106	0.21462	-1.4619	1		0.782283	0.505507	0.163351	-1.45114	0.000151656
Pfn2		0	0	1	0	0	0	0	0	0		0	1	1	0		0.066608	-1.13899	-0.213237	1.28561	0.0425106		1.00233	-0.891591	-0.828115	0.717378	0.00206819
Pgd		0	0	0	0	0	0	1	0	0		1	1	0	0		0.587285	1.10553	-0.839737	-0.853077	1		0	0	0	0	0.0136123
Pgm2		0	0	1	0	0	0	0	0	0		1	1	1	1		-1.11077	-0.130823	1.32019	-0.0785882	1		-1.02722	-0.573861	1.20906	0.392025	6.89e-06
Phb		1	0	0	0	0	0	0	0	0		1	1	1	1		0.858059	0.798483	-0.471837	-1.18471	1		0.722919	0.891673	-0.372063	-1.24253	3.3e-09
Phc1		1	0	0	0	0	0	0	0	0		1	1	1	1		-0.0889517	0.746294	0.724677	-1.38202	0.00452212		0.147989	0.440891	0.847996	-1.43688	6.88e-07
Phc3		0	0	0	0	0	0	0	1	0		1	1	1	0		-0.862879	-0.743165	0.34835	1.25769	1		0	0	0	0	1
Phf16		0	0	0	0	0	0	0	1	0		0	1	1	1		-1.26099	-0.286947	0.51948	1.02845	0.0206742		0	0	0	0	0.00308709
Phf23		1	0	0	0	0	0	0	0	0		0	0	1	1		0.83618	0.873688	-0.660451	-1.04942	1		0.136888	1.28061	-1.11901	-0.298487	1
Phkb		0	0	1	0	0	0	0	0	0		1	1	1	1		-0.980618	-0.683114	1.13825	0.52548	1		-0.138086	-1.36216	0.757054	0.743189	0.00136628
Phldb1		0	0	0	0	0	1	0	0	0		0	0	1	0		0	0	0	0	1		-0.967413	0.113024	-0.49105	1.34544	0.000695314
Phyh		0	0	0	1	0	0	0	0	0		1	0	1	1		0	0	0	0	1		1.40811	-0.135184	-0.943703	-0.329219	6.83e-05
Pias4		1	0	0	0	0	0	0	0	0		0	1	1	1		1.03748	0.67199	-0.780868	-0.928604	1		0.527276	1.14658	-0.780169	-0.893686	0.000409268
Pif1		0	0	0	1	0	0	0	0	0		0	1	1	1		0	0	0	0	1		0.55765	0.439142	0.50145	-1.49824	0.00479695
Pigg		0	0	0	0	0	0	0	1	0		0	1	1	1		-1.09515	-0.556764	0.574716	1.0772	1		0	0	0	0	1
Pigq		0	0	1	0	0	0	0	0	0		1	1	1	1		-1.06157	-0.500655	0.332709	1.22952	1		-0.848019	-0.484739	1.42722	-0.094466	0.00424955
Pik3c2b		0	0	0	0	0	0	1	0	0		1	1	1	1		1.44552	-0.746233	-0.583215	-0.116071	0.0190775		0	0	0	0	1
Pik3cb		0	0	1	0	0	0	0	0	0		1	1	0	1		-0.78464	-0.813851	0.327865	1.27063	1		-0.63113	-0.43092	-0.431267	1.49332	6.13e-07
Pik3cd		0	0	0	0	0	0	0	1	0		1	1	1	1		-0.630872	-1.07196	0.890684	0.812149	1		0	0	0	0	0.00784838
Pik3ip1		0	0	1	0	0	0	0	0	0		1	1	1	1		-1.00164	-0.696196	0.6609	1.03694	1		-1.22164	-0.413371	0.811612	0.823404	3.81827e-05
Pim1		0	0	0	0	0	0	1	0	0		1	1	1	1		0.0587546	0.413574	0.92873	-1.40106	1		0	0	0	0	0.0312382
Pim3		0	0	0	0	0	0	0	1	0		1	0	1	1		-1.24716	0.240396	1.16671	-0.159946	0.00929532		0	0	0	0	0.0494737
Pip4k2b		1	0	0	0	0	0	0	0	0		1	1	0	1		0.620876	1.04246	-0.562929	-1.10041	1		0.31985	1.26988	-0.89854	-0.691185	0.000137942
Pip4k2c		0	0	1	0	0	0	0	0	0		1	1	1	1		-0.471668	-0.998044	0.142652	1.32706	1		-0.71368	-0.325015	-0.441273	1.47997	0.0298106
Pip5k1al		0	0	0	0	0	0	0	1	0		1	0	1	1		-1.10915	-0.116196	-0.0964006	1.32174	0.011693		0	0	0	0	1
Pipox		1	0	0	0	0	0	0	0	0		1	1	1	1		-1.04905	0.523556	1.1251	-0.599614	0.00111681		0.424881	0.545596	0.527404	-1.49788	3.38254e-06
Pirt		0	0	0	1	0	0	0	0	0		1	1	1	1		0	0	0	0	1		1.28023	-0.879491	0.303221	-0.703961	1
Pkdcc		0	0	0	0	1	0	0	0	0		0	1	1	0		0	0	0	0	1		-0.852952	-0.599527	0.071184	1.38129	0.00272146
Pkia		0	0	1	0	0	0	0	0	0		0	1	1	1		-1.47825	0.660383	0.557644	0.26022	0.0011343		-0.949174	-0.592496	0.241854	1.29982	2.25e-05
Pkmyt1		1	0	0	0	0	0	0	0	0		0	1	1	1		1.1409	0.399126	-0.349784	-1.19025	1		-1.42049	0.0915164	0.451455	0.877515	0.00222222
Pkp2		0	0	1	0	0	0	0	0	0		1	1	1	1		-0.495348	-0.688911	-0.296351	1.48061	1		-0.61551	-0.916788	0.215387	1.31691	3.65e-07
Pla2g10		1	0	0	0	0	0	0	0	0		1	1	0	0		0.806841	0.787103	-0.317832	-1.27611	1		0.237203	1.09306	-0.00780196	-1.32246	1.41e-05
Plat		0	0	1	0	0	0	0	0	0		0	1	1	1		-0.876277	-0.692756	0.27398	1.29505	1		-0.909567	-0.524855	0.05826	1.37616	2.71e-07
Plcb3		1	0	0	0	0	0	0	0	0		1	1	0	0		1.0055	0.101939	0.272524	-1.37997	1		1.01637	0.272816	0.08395	-1.37314	0.000720356
Plcg2		0	0	1	0	0	0	0	0	0		0	1	1	1		-1.49311	0.63288	0.436022	0.424212	0.00519718		-1.15194	0.587627	1.04652	-0.482207	1.95e-05
Plcxd1		0	0	0	0	0	0	1	0	0		1	1	1	0		0.751005	0.965708	-0.736198	-0.980516	1		0	0	0	0	0.0220508
Pld1		1	0	0	0	0	0	0	0	0		1	1	1	1		1.07015	-0.177114	-1.29051	0.397482	1		0.0133197	-0.332629	-1.03161	1.35091	0.00030801
Plec		0	0	1	0	0	0	0	0	0		1	0	1	1		-1.05333	-0.655254	0.82671	0.88187	1		-0.557172	-0.376904	-0.5604	1.49447	1
Plekha1		0	0	1	0	0	0	0	0	0		0	1	0	1		-1.16891	-0.476785	0.984382	0.661308	1		-1.18125	-0.223001	1.23549	0.168758	2.41e-08
Plekhf2		0	0	1	0	0	0	0	0	0		1	1	1	1		-0.757938	-0.528805	1.45517	-0.168429	1		-0.0706303	-1.15995	-0.0526791	1.28326	4.56e-05
Plekhg1		0	1	0	0	0	0	0	0	0		1	1	1	1		-1.00757	-0.68024	1.06494	0.622879	1		1.42888	-0.0460791	-0.699336	-0.683461	2.58e-06
Plekhj1		0	0	1	0	0	0	0	0	0		0	0	1	0		-1.30946	-0.141988	0.400296	1.05115	1		-1.46005	0.324029	0.810899	0.325121	0.00589926
Plekhm3		0	0	0	0	0	0	0	1	0		1	1	1	1		-1.26604	-0.334358	0.751634	0.848762	1		0	0	0	0	1
Plk1s1		0	0	0	0	0	0	0	1	0		1	1	1	1		-1.04835	-0.655996	0.947676	0.756667	1		0	0	0	0	1
Pm20d2		0	0	0	0	1	0	0	0	0		1	1	1	1		0	0	0	0	1		-1.18613	0.592283	1.02698	-0.433141	0.00050198
Pmepa1		0	0	0	0	0	0	0	0	1		1	0	0	0		0	0	0	0	1		-0.0304275	0.512629	-1.38566	0.903457	0.000296232
Pmp22		0	0	1	0	0	0	0	0	0		0	1	0	0		-0.770199	-0.836077	0.346132	1.26014	1		-0.4467	-0.584625	-0.465881	1.49721	3.91e-05
Pmpcb		1	0	0	0	0	0	0	0	0		0	1	1	1		1.10908	0.582467	-0.846454	-0.845095	1		0.615738	1.02738	-0.493355	-1.14976	2.11395e-05
Pmvk		0	0	0	1	0	0	0	0	0		1	0	1	0		0	0	0	0	1		0.317846	0.878195	0.242364	-1.4384	0.0467358
Pnma1		0	0	0	0	0	0	0	1	0		1	1	1	0		-1.12803	-0.347981	0.229506	1.24651	1		0	0	0	0	0.00022585
Pnpt1		0	0	0	0	0	0	0	0	1		0	0	1	0		-0.153793	0.7244	0.784462	-1.35507	1		0	0	0	0	0.00386
Poc1a		0	0	0	1	0	0	0	0	0		1	0	0	0		0	0	0	0	1		1.11321	0.458345	-1.18315	-0.388405	1
Podxl		0	0	1	0	0	0	0	0	0		1	1	1	1		-1.10205	-0.531896	0.527437	1.10651	0.00169054		-1.42764	0.535547	0.073824	0.818274	1.61e-06
Poldip3		0	0	0	1	0	0	0	0	0		0	0	1	1		0	0	0	0	1		0.361973	1.12429	-1.24336	-0.242897	0.00039796
Polm		0	0	0	0	0	0	0	0	1		0	0	1	0		1.38083	-0.753584	-0.719021	0.0917725	0.0143671		0	0	0	0	1
Polr3a		0	0	0	1	0	0	0	0	0		0	1	0	0		0	0	0	0	1		0.381335	1.21936	-0.592226	-1.00847	1.53e-05
Polr3g		1	0	0	0	0	0	0	0	0		0	0	1	1		0.537931	1.02608	-0.315774	-1.24823	1		0.588772	1.0207	-0.407041	-1.20243	0.000184102
Pon3		0	0	0	0	0	0	0	1	0		1	0	0	0		-1.06588	-0.182001	1.34926	-0.101376	0.0249026		0	0	0	0	1
Pop5		0	0	0	0	0	0	1	0	0		1	0	0	1		1.29091	0.289752	-0.777305	-0.803359	0.00143565		0	0	0	0	0.0221137
Pot1a		0	0	0	0	0	0	0	1	0		1	0	0	1		-1.08509	0.269371	1.24968	-0.433954	0.0149207		0	0	0	0	1
Ppap2a		1	0	0	0	0	0	0	0	0		1	1	1	1		0.987032	-1.01417	-0.692421	0.719563	0.00231355		0.555331	0.0941052	-1.43644	0.787007	6.01e-05
Ppfia4		0	0	0	1	0	0	0	0	0		1	1	1	0		0	0	0	0	1		0.707395	0.326556	0.446982	-1.48093	0.000335389
Ppia		0	0	0	0	0	0	1	0	0		1	1	0	0		0.606772	1.07473	-0.663201	-1.0183	1		0	0	0	0	0.0474729
Ppif		0	0	0	1	0	0	0	0	0		1	1	0	1		0	0	0	0	1		-0.256999	0.947648	0.602677	-1.29333	0.012474
Ppih		1	0	0	0	0	0	0	0	0		0	1	1	1		0.995614	0.720176	-0.762682	-0.953108	1		0.635227	1.05911	-0.706842	-0.987495	6.52e-07
Ppm1b		0	0	0	0	0	0	0	1	0		1	1	0	1		-0.310637	-1.24929	0.528856	1.03107	1		0	0	0	0	0.0266293
Ppm1d		0	0	0	0	0	0	0	1	0		1	0	0	0		-0.832884	-0.318639	-0.302238	1.45376	1		0	0	0	0	0.00458803
Ppp1cb		0	0	0	1	0	0	0	0	0		1	0	1	0		0	0	0	0	1		1.20981	-1.12384	0.324203	-0.410171	0.00347239
Ppp1cc		0	0	0	0	0	0	1	0	0		1	0	1	0		-0.476118	0.531225	1.08815	-1.14326	1		0	0	0	0	1
Ppp1r13b		0	0	0	1	0	0	0	0	0		1	0	1	0		0	0	0	0	1		1.27746	0.237574	-1.04385	-0.471184	0.000182996
Ppp1r15b		1	0	0	0	0	0	0	0	0		1	1	1	1		1.14932	0.326692	-0.246564	-1.22945	0.0485951		0.394558	-0.233903	-1.25861	1.09796	1
Ppp1r16b		0	0	1	0	0	0	0	0	0		1	1	1	1		-0.974764	-0.381056	-0.0240547	1.37987	1		-0.857746	-0.557253	0.017344	1.39766	6.98e-07
Ppp1r1a		1	0	0	0	0	0	0	0	0		1	1	0	0		0.658574	0.729447	0.0377298	-1.42575	1		-1.27409	-0.275783	0.551812	0.998065	0.014368
Ppp1r8		1	0	0	0	0	0	0	0	0		1	1	1	1		0.65897	0.936982	-0.342844	-1.25311	1		0.40016	1.22117	-0.679778	-0.941552	3.8e-07
Ppp1r9a		0	0	0	0	0	0	0	1	0		1	1	0	1		-1.1849	-0.471376	0.795095	0.861183	0.0327541		0	0	0	0	0.0142009
Ppp2r3c		1	0	0	0	0	0	0	0	0		0	1	1	1		0.736859	0.883192	-0.382984	-1.23707	1		0.0215104	0.891273	0.489279	-1.40206	0.000205274
Ppp6r3		0	1	0	0	0	0	0	0	0		1	1	0	0		-0.904987	-0.0797598	1.41155	-0.426803	1		0.959905	0.0613003	0.370701	-1.39191	1
Ppt1		0	0	0	0	0	0	0	1	0		1	1	1	1		-1.22792	-0.290591	0.402297	1.11621	1		0	0	0	0	1
Pramel7		0	0	0	1	0	0	0	0	0		1	1	1	1		0	0	0	0	1		1.33808	0.188756	-0.698997	-0.827839	4.04e-09
Prdm14		1	0	0	0	0	0	0	0	0		1	1	1	1		1.47014	-0.236506	-0.512383	-0.721255	0.000222414		1.28368	-0.0261987	-1.15829	-0.0991849	0.00353466
Prep		1	0	0	0	0	0	0	0	0		0	1	1	1		1.4913	-0.617787	-0.516949	-0.356561	0.00256797		-0.308395	-0.376178	-0.782227	1.4668	0.00578959
Prkaca		0	0	0	0	1	0	0	0	0		1	1	1	1		0	0	0	0	1		-0.525783	-0.693051	-0.256739	1.47557	0.0260844
Prkacb		0	0	1	0	0	0	0	0	0		1	1	1	1		-1.13351	-0.525161	0.650766	1.0079	1		-1.17009	-0.391273	0.420908	1.14045	5.67e-05
Prkar1b		0	0	1	0	0	0	0	0	0		0	1	1	1		-0.743791	-0.826102	0.269171	1.30072	1		-1.22791	-0.217793	0.275751	1.16995	0.00187553
Prkcdbp		0	0	0	1	0	0	0	0	0		1	1	0	0		0	0	0	0	1		0.579466	0.675587	-1.47021	0.215154	5.7e-05
Prkcz		0	1	0	0	0	0	0	0	0		0	0	1	0		-0.727214	-0.800423	0.187778	1.33986	1		0.307809	0.785951	0.37219	-1.46595	0.000597215
Prkra		0	0	0	0	1	0	0	0	0		0	0	1	1		0	0	0	0	1		-1.20536	-0.406683	1.00897	0.603068	0.0107961
Prmt7		0	0	0	1	0	0	0	0	0		0	0	1	0		0	0	0	0	1		0.47259	0.727439	0.273901	-1.47393	0.00230789
Prmt8		1	0	0	0	0	0	0	0	0		1	1	1	1		1.24727	0.2885	-0.466404	-1.06937	0.00556304		0.904877	0.682273	-0.315988	-1.27116	3.33e-06
Proca1		0	0	0	0	0	0	0	1	0		1	0	1	0		-0.831676	-0.822078	0.462838	1.19092	1		0	0	0	0	1
Prr13		0	0	0	0	0	0	0	0	1		1	1	0	1		1.04178	-1.04137	-0.644506	0.644097	0.000849275		0.517266	1.08566	-1.16827	-0.43466	0.000376274
Prr15l		0	0	0	0	0	0	0	1	0		1	1	1	1		-0.434911	-0.824275	-0.188529	1.44772	1		0	0	0	0	1
Prr5		0	0	1	0	0	0	0	0	0		1	1	0	1		-0.670696	-0.842067	0.166101	1.34666	1		-0.725009	-0.502228	-0.243433	1.47067	0.000178622
Prrc2a		0	0	0	0	0	0	0	1	0		0	0	0	1		-0.401437	-0.952582	-0.0352945	1.38931	1		0	0	0	0	1
Prrc2b		0	0	0	0	0	0	0	1	0		1	1	1	1		-1.16942	-0.487067	0.936034	0.720455	1		0	0	0	0	1
Prrt3		0	0	0	0	0	0	1	0	0		0	1	1	1		0.992211	0.727541	-0.920812	-0.79894	1		0	0	0	0	1
Prss42		0	1	0	0	0	0	0	0	0		0	0	1	1		-0.580729	-1.0647	0.526537	1.11889	0.00042001		0.36979	0.427129	0.688572	-1.48549	1
Psap		0	0	1	0	0	0	0	0	0		1	0	0	0		-0.791518	-0.802179	0.317227	1.27647	1		-0.338985	-1.00439	-0.0261542	1.36953	2.83e-05
Psat1		1	0	0	0	0	0	0	0	0		0	1	1	1		1.0133	0.502996	-0.223988	-1.29231	0.0100595		0.18905	-0.53809	1.31772	-0.968679	4.95e-06
Psma5		0	0	0	0	0	0	1	0	0		0	0	1	1		1.21262	0.424964	-0.755155	-0.882433	1		0	0	0	0	0.00254293
Psmc4		1	0	0	0	0	0	0	0	0		1	0	0	0		0.77888	0.940488	-0.735758	-0.98361	1		0.324446	1.25208	-0.582935	-0.99359	0.000383986
Psme4		0	0	1	0	0	0	0	0	0		1	1	1	1		-1.21767	-0.344106	1.08032	0.481454	1		-0.395245	-1.2206	0.652326	0.963523	0.00158917
Ptch1		1	0	0	0	0	0	0	0	0		0	1	1	1		-0.270404	1.24845	0.178049	-1.15609	0.000994176		-0.366359	0.962982	0.639897	-1.23652	1.45e-06
Ptch2		1	0	0	0	0	0	0	0	0		1	0	1	0		0.976737	0.675565	-0.491082	-1.16122	0.0363288		0.40605	1.16496	-0.436248	-1.13476	4.59e-05
Ptger3		0	0	0	0	1	0	0	0	0		0	1	1	1		0	0	0	0	1		-0.838282	-0.53294	-0.046897	1.41812	2.96e-07
Ptges2		1	0	0	0	0	0	0	0	0		0	0	0	1		1.22908	0.151405	-1.19698	-0.183498	0.00130059		1.10632	0.580472	-0.934187	-0.752602	5.12e-07
Ptges3		0	0	0	0	0	0	0	1	0		0	1	1	1		0.161109	-1.00383	-0.47621	1.31893	0.0134368		0	0	0	0	1
Ptk2b		0	0	0	0	0	0	0	1	0		1	1	1	1		-0.217738	-1.23088	0.283704	1.16492	1		0	0	0	0	1
Ptma		1	0	0	0	0	0	0	0	0		0	1	1	1		0.920323	0.804639	-0.768097	-0.956864	1		-0.272775	0.747687	0.824097	-1.29901	0.00131468
Ptp4a2		0	0	1	0	0	0	0	0	0		1	1	1	1		0.228354	-1.31602	1.1026	-0.0149319	0.0185646		-0.158139	-1.11987	-0.033384	1.3114	0.00443963
Ptpn14		0	0	1	0	0	0	0	0	0		1	1	0	0		-0.937087	-0.680924	0.391136	1.22688	1		-0.639977	-0.683084	-0.128589	1.45165	6.71e-06
Ptpn2		0	0	0	0	0	0	1	0	0		1	1	1	1		0.878954	0.833071	-1.04029	-0.671733	1		0	0	0	0	0.00962903
Ptpn6		0	0	0	0	1	0	0	0	0		1	0	1	1		0	0	0	0	1		-1.17374	-0.396788	1.12557	0.444951	0.00205497
Ptprz1		0	0	0	1	0	0	0	0	0		1	1	0	1		0	0	0	0	1		1.48953	-0.651414	-0.472708	-0.365404	3.11e-05
Pttg1ip		0	0	1	0	0	0	0	0	0		1	1	1	1		-0.851546	-0.749146	0.335297	1.2654	1		0.669515	-1.25323	-0.344849	0.928567	0.0435065
Pura		1	0	0	0	0	0	0	0	0		1	0	1	0		0.216491	1.2869	-1.0406	-0.46279	0.0291371		0.88388	0.847734	-0.845083	-0.886531	5.99e-06
Pus10		0	0	0	0	0	0	1	0	0		1	1	1	1		1.21994	0.416196	-0.812913	-0.823224	0.0484802		0	0	0	0	0.0251267
Pvrl3		0	0	0	0	0	0	1	0	0		1	1	0	1		0.95852	0.38639	0.044325	-1.38924	1		0	0	0	0	0.00028346
Pvt1		1	0	0	0	0	0	0	0	0		1	1	0	0		1.34655	-0.303546	0.00324194	-1.04625	0.00637542		0.605163	0.733341	0.105408	-1.44391	0.011899
Pygm		0	1	0	0	0	0	0	0	0		1	0	0	0		-0.946819	-0.737759	0.57739	1.10719	1		1.4247	-0.173679	-0.344863	-0.906161	1.88e-05
Qser1		1	0	0	0	0	0	0	0	0		1	1	1	1		0.11596	1.03395	0.217627	-1.36753	0.001112		-0.72545	0.296348	1.28549	-0.856391	0.000124719
Qsox2		0	0	1	0	0	0	0	0	0		0	1	1	1		-0.842208	-0.807795	0.452916	1.19709	1		-1.12685	0.178	-0.315625	1.26448	0.000760151
Rab19		0	0	0	0	1	0	0	0	0		1	1	1	1		0	0	0	0	1		-1.24931	0.740328	0.871587	-0.36261	0.00995344
Rab20		0	0	1	0	0	0	0	0	0		0	1	0	1		-1.07816	-0.527493	0.43524	1.17042	1		-0.948209	1.2044	0.427562	-0.683751	7.98e-07
Rab21		0	0	1	0	0	0	0	0	0		1	1	0	0		-1.02891	-0.585715	0.423405	1.19122	1		0.189264	-0.142429	-1.23643	1.18959	0.000860412
Rab24		0	0	0	0	0	0	0	0	1		0	0	0	1		0	0	0	0	1		-1.07904	0.354517	1.213	-0.488478	7.29e-05
Rab33b		0	0	0	0	0	0	0	1	0		1	1	1	1		-0.84969	-0.599785	0.0660288	1.38345	1		0	0	0	0	1
Rab35		0	0	0	0	0	0	1	0	0		1	0	1	1		0.759753	0.895107	-0.472269	-1.18259	1		0	0	0	0	1
Rab3gap2		0	0	0	0	1	0	0	0	0		1	1	0	1		0	0	0	0	1		-1.17951	-0.130053	1.26074	0.048826	0.00308416
Rabgef1		0	0	0	1	0	0	0	0	0		1	1	1	1		0	0	0	0	1		1.02509	-0.212386	-1.29344	0.480726	0.000711401
Rad21		0	1	0	0	0	0	0	0	0		1	1	1	1		-1.20911	-0.412479	0.647798	0.973791	1		1.47664	-0.739082	-0.394338	-0.343217	5.7e-06
Rad51		0	0	0	0	1	0	0	0	0		0	1	1	1		0	0	0	0	1		-1.48076	0.358623	0.717793	0.404349	0.00194171
Rad51l3		0	0	1	0	0	0	0	0	0		0	1	1	0		-1.0503	-0.60856	0.555003	1.10386	1		-1.25745	0.257303	1.15294	-0.152797	0.000120438
Rad9		0	0	0	0	0	0	0	1	0		1	0	0	0		-1.09589	-0.557863	0.581544	1.07221	1		0	0	0	0	0.00176931
Raf1		1	0	0	0	0	0	0	0	0		1	1	1	1		0.816881	0.894618	-0.671695	-1.0398	1		0.549061	1.05486	-0.41497	-1.18895	0.00225167
Rai1		0	0	0	0	1	0	0	0	0		0	1	0	1		0	0	0	0	1		-1.1602	-0.0481461	-0.0746381	1.28298	1
Rai14		0	0	0	0	0	0	0	0	1		1	1	1	1		-0.709865	1.03857	0.661311	-0.990016	0.00809075		0.415774	-1.04534	-0.561631	1.1912	0.00286397
Ranbp17		0	0	0	1	0	0	0	0	0		1	1	1	1		0	0	0	0	1		1.24131	0.168558	-0.237566	-1.1723	0.000308147
Ranbp9		0	0	1	0	0	0	0	0	0		0	1	0	1		-0.834277	-0.79048	0.388584	1.23617	1		-0.572734	-1.01106	0.347191	1.2366	0.000219272
Rarg		1	0	0	0	0	0	0	0	0		1	1	1	1		0.73314	0.984252	-0.761141	-0.956252	1		-0.349252	1.35079	0.0245088	-1.02605	2.61e-07
Rars		1	0	0	0	0	0	0	0	0		1	1	1	1		0.334186	1.16142	-0.288997	-1.20661	1		0.998543	0.712747	-0.979427	-0.731864	2.68e-05
Rasd2		0	0	1	0	0	0	0	0	0		0	1	0	0		-0.304507	-0.348491	1.46066	-0.807659	1		-1.08816	-0.39133	1.27282	0.206668	1.4e-05
Rasgrp2		1	0	0	0	0	0	0	0	0		1	1	0	0		0.917049	0.739866	-0.482816	-1.1741	1		0.961309	0.656648	-0.399218	-1.21874	2.18e-07
Rasl10a		0	0	0	0	0	1	0	0	0		1	0	1	0		0	0	0	0	1		-0.804023	0.12176	-0.685022	1.36728	0.0144612
Rb1cc1		0	0	0	1	0	0	0	0	0		1	0	0	0		0	0	0	0	1		1.33931	-1.01331	-0.414324	0.0883266	0.00037602
Rbbp4		0	0	0	0	0	0	1	0	0		0	1	1	1		1.25287	0.345495	-0.928764	-0.669596	0.00779985		0	0	0	0	1
Rbfox2		0	0	0	0	1	0	0	0	0		1	1	1	1		0	0	0	0	1		-0.256371	-0.905465	-0.267455	1.42929	1
Rbl1		0	0	1	0	0	0	0	0	0		1	1	1	1		-0.963504	-0.762597	0.849039	0.877062	1		-0.659976	-1.03824	0.699911	0.998305	0.00456122
Rbm14		0	0	0	1	0	0	0	0	0		1	1	1	1		0	0	0	0	1		0.685721	0.877721	-0.263447	-1.3	1.31e-05
Rbm18		0	0	1	0	0	0	0	0	0		0	1	0	1		-0.293722	-0.831641	-0.328632	1.454	1		0.25597	-0.149889	-1.25853	1.15244	0.00241266
Rbm22		0	0	1	0	0	0	0	0	0		1	1	0	1		-1.32822	-0.211027	0.711873	0.827371	0.0431117		-0.432708	1.2379	-1.09405	0.288858	0.00032309
Rbm6		0	0	0	0	0	0	0	1	0		0	1	0	0		-0.551661	-1.11643	0.663781	1.00431	1		0	0	0	0	1
Rbms2		0	0	1	0	0	0	0	0	0		1	1	1	1		-0.896851	-0.401904	-0.122227	1.42098	0.000764266		-0.5303	-0.272685	-0.676013	1.479	5.58e-05
Rbp7		1	0	0	0	0	0	0	0	0		1	0	0	0		0.83749	0.386475	0.224738	-1.4487	1		-0.544498	-0.349379	1.49144	-0.597558	0.00136573
Rbpj		0	1	0	0	0	0	0	0	0		1	1	1	1		-0.0217592	-1.37986	0.938778	0.462837	0.00890205		1.06509	0.596837	-0.577598	-1.08432	1.5e-05
Rbpms2		0	1	0	0	0	0	0	0	0		1	1	0	0		-1.36149	0.320091	1.02151	0.0198926	0.000374979		-0.706773	0.782917	0.932653	-1.0088	7.09e-06
Rcor2		1	0	0	0	0	0	0	0	0		1	0	1	0		0.768919	0.91353	-0.559349	-1.1231	1		0.549086	1.11753	-0.658908	-1.00771	1.59e-06
Rdh13		0	1	0	0	0	0	0	0	0		0	0	0	1		-1.01477	-0.237809	-0.125109	1.37769	1		1.05549	0.602784	-0.557418	-1.10085	8.42e-06
Rdh16		0	0	0	0	0	0	1	0	0		0	1	1	1		1.49214	-0.409289	-0.640697	-0.442156	0.00183238		0	0	0	0	1
Rdm1		0	0	0	1	0	0	0	0	0		1	1	1	1		0	0	0	0	1		0.0914157	0.92794	0.387826	-1.40718	7.51e-05
Reep3		0	0	1	0	0	0	0	0	0		0	1	1	1		-0.77641	-0.862488	0.425553	1.21335	1		-0.235829	-0.707651	-0.527894	1.47137	8.01e-06
Reep5		0	0	1	0	0	0	0	0	0		0	1	0	0		-0.496933	-0.860378	-0.0601471	1.41746	0.00944977		-0.894362	-0.31683	-0.220916	1.43211	1.06e-05
Reep6		0	0	0	1	0	0	0	0	0		0	1	1	1		0	0	0	0	1		0.805476	0.785582	-0.311618	-1.27944	1.14e-06
Rela		0	0	0	0	0	1	0	0	0		1	0	0	0		0	0	0	0	1		-0.937023	-0.130243	-0.34258	1.40985	0.000966148
Rerg		0	0	0	0	1	0	0	0	0		1	1	1	1		0	0	0	0	1		-0.341643	-0.559147	-0.59002	1.49081	8.69e-06
Retsat		0	0	0	1	0	0	0	0	0		1	1	0	0		0	0	0	0	1		1.28221	0.242117	-1.02249	-0.501838	2.77668e-05
Rexo2		0	0	0	0	0	0	1	0	0		1	1	1	1		0.443749	1.13666	-0.428097	-1.15231	0.0299274		0	0	0	0	0.000844271
Rfesd		0	0	1	0	0	0	0	0	0		0	1	1	1		-0.753615	-0.95687	0.691556	1.01893	1		-1.21293	-0.350702	1.08459	0.479036	0.0125243
Rffl		0	0	1	0	0	0	0	0	0		0	1	1	1		-0.965338	-0.627234	0.34542	1.24715	1		-0.942478	-0.606721	0.253247	1.29595	4.46e-06
Rfng		0	0	0	0	0	0	0	0	1		0	1	1	1		0	0	0	0	1		-0.375396	1.45394	-0.825185	-0.253363	0.00217272
Rgl3		0	0	1	0	0	0	0	0	0		1	0	0	0		-1.10839	-0.507855	0.486062	1.13018	1		-0.96886	-0.556871	1.30475	0.220982	4.47e-05
Rgp1		0	0	1	0	0	0	0	0	0		0	0	1	0		-1.07568	-0.608723	0.678264	1.00614	1		-1.12345	-0.400035	0.304936	1.21855	0.00180407
Rgs12		0	0	0	0	0	0	0	0	1		0	1	1	0		-0.998399	-0.553338	1.27239	0.279345	1		-0.0556421	0.878874	-1.3826	0.55937	0.00279874
Rgs9		0	0	0	0	0	0	0	1	0		0	1	1	1		-0.9504	-0.723785	0.544322	1.12986	1		0	0	0	0	0.00411365
Rhbdd2		0	0	1	0	0	0	0	0	0		1	1	1	1		-0.82265	-0.74017	0.255011	1.30781	1		-1.44654	0.835488	0.412237	0.198819	1
Rhbg		0	0	0	0	0	0	0	1	0		0	1	1	1		-0.633634	-1.04301	0.609118	1.06753	1		0	0	0	0	0.0112593
Rhd		0	0	0	1	0	0	0	0	0		1	1	0	0		0	0	0	0	1		-0.398623	1.12215	0.450684	-1.17421	0.00867574
Rhob		0	0	1	0	0	0	0	0	0		0	1	1	1		-1.0393	-0.627665	0.572248	1.09472	1		-0.945891	-0.389942	-0.0604413	1.39627	0.00141603
Rhog		0	0	1	0	0	0	0	0	0		0	1	1	1		-0.327214	-0.760805	-0.383949	1.47197	1		-0.65262	-0.509998	-0.323719	1.48634	0.000234922
Rhox4b		0	0	0	0	0	0	0	1	0		0	1	0	1		-0.512984	-0.68005	-0.287427	1.48046	1		0	0	0	0	1
Ric8b		1	0	0	0	0	0	0	0	0		0	0	1	1		1.35048	0.112544	-0.947509	-0.515517	0.0376214		1.44431	-0.0997552	-0.665813	-0.678746	0.00152026
Rif1		1	0	0	0	0	0	0	0	0		1	1	1	1		-0.344167	0.344104	1.17543	-1.17537	1		0.92133	0.287903	0.213044	-1.42228	5.07187e-05
Rims4		0	0	0	1	0	0	0	0	0		0	1	0	1		0	0	0	0	1		-0.532487	1.0605	0.588165	-1.11618	0.0404948
Rmnd1		0	0	0	1	0	0	0	0	0		1	0	0	0		0	0	0	0	1		0.697723	0.538842	0.235616	-1.47218	0.000428747
Rmnd5b		1	0	0	0	0	0	0	0	0		1	1	1	1		0.803696	0.830308	-0.410998	-1.22301	1		0.687324	1.02732	-0.890559	-0.824081	2.59e-07
Rnaseh2b		0	0	0	0	0	0	1	0	0		1	0	0	0		1.47745	-0.515449	-0.270388	-0.691616	0.00113276		0	0	0	0	0.00788943
Rnf10		0	0	0	0	0	0	1	0	0		1	1	1	1		1.15754	0.448303	-0.511594	-1.09425	1		0	0	0	0	1
Rnf125		1	0	0	0	0	0	0	0	0		1	1	1	1		0.661764	0.934075	-0.341728	-1.25411	1		1.01099	0.645694	-0.52121	-1.13548	8.4e-06
Rnf13		0	0	1	0	0	0	0	0	0		0	1	0	0		0.158539	-1.35914	0.149265	1.05134	0.00358614		-0.982627	-0.718767	0.663018	1.03838	6.49e-06
Rnf135		0	0	0	1	0	0	0	0	0		1	1	1	0		0	0	0	0	1		1.38885	0.0632199	-0.645896	-0.806174	1
Rnf138		0	0	0	1	0	0	0	0	0		1	1	0	1		0	0	0	0	1		0.856228	0.778525	-0.414535	-1.22022	4.39e-05
Rnf157		0	0	1	0	0	0	0	0	0		1	1	1	1		-1.22482	-0.397803	0.699265	0.92336	0.00683337		-1.08625	-0.611745	0.895059	0.802933	0.00230631
Rnf167		0	0	1	0	0	0	0	0	0		1	0	0	1		-0.499998	-1.07547	0.368014	1.20745	0.00716052		0.487689	-0.103759	0.96512	-1.34905	0.00280807
Rnf19b		0	0	0	1	0	0	0	0	0		1	1	1	1		0	0	0	0	1		0.807039	0.182498	-1.45022	0.460687	1.21e-05
Rnf32		0	0	0	0	0	0	0	1	0		1	1	1	1		-0.967971	-0.748062	0.982618	0.733415	1		0	0	0	0	0.000937259
Rnf4		0	0	0	0	0	0	0	1	0		1	0	0	0		-1.16599	-0.445976	0.539195	1.07277	0.0242125		0	0	0	0	3.72e-05
Rnf41		0	0	0	0	1	0	0	0	0		0	1	0	0		0	0	0	0	1		-1.2814	0.114588	0.00713754	1.15967	0.0144779
Rnmt		1	0	0	0	0	0	0	0	0		0	1	0	0		0.876382	0.539437	-0.0228212	-1.393	1		1.00706	-0.122506	0.446429	-1.33098	8.43e-05
Rpf2		1	0	0	0	0	0	0	0	0		0	1	1	1		1.04545	0.57574	-0.449062	-1.17213	1		0.892691	0.812888	-0.643249	-1.06233	1
Rpl29		0	0	0	1	0	0	0	0	0		0	0	0	1		0	0	0	0	1		-0.630818	1.0322	0.652566	-1.05394	0.00222469
Rpl37a		0	0	0	0	0	0	1	0	0		1	1	1	1		1.27234	0.307933	-0.65287	-0.927406	0.00215474		0	0	0	0	0.00360502
Rpl5		0	0	0	0	0	0	0	0	1		0	1	1	1		0	0	0	0	1		0.0322554	-0.844033	1.3951	-0.583322	1
Rpl7l1		1	0	0	0	0	0	0	0	0		1	0	0	0		0.888498	0.753885	-0.438101	-1.20428	1		0.483104	1.08271	-0.353683	-1.21213	1.17e-05
Rpp25		1	0	0	0	0	0	0	0	0		1	1	1	0		1.03697	0.632986	-0.580377	-1.08958	0.0121204		1.11119	0.557979	-0.660171	-1.009	4.65e-07
Rprd1b		0	0	0	1	0	0	0	0	0		1	1	1	1		0	0	0	0	1		-0.569324	1.21813	-1.02496	0.37615	0.000810859
Rps10		0	0	0	0	0	0	0	1	0		1	1	0	1		0.352707	-1.24351	-0.237429	1.12823	0.0160975		0	0	0	0	1
Rps15a		0	0	0	0	0	0	1	0	0		0	1	0	0		1.33519	0.198709	-0.740955	-0.792946	0.00446481		0	0	0	0	0.00600207
Rps20		0	0	0	0	0	0	1	0	0		1	1	1	0		1.39895	-0.854789	-0.55863	0.0144702	0.00354786		0	0	0	0	1
Rps4y2		1	0	0	0	0	0	0	0	0		1	0	0	1		1.15126	0.521699	-0.87548	-0.797477	0.0136239		0.510744	1.04671	-0.314663	-1.24279	3.64e-06
Rps8		0	0	0	0	0	0	1	0	0		1	1	0	0		1.48606	-0.309438	-0.631069	-0.545552	0.00306839		0	0	0	0	1
Rpusd2		1	0	0	0	0	0	0	0	0		0	1	1	0		0.53026	1.11743	-0.586444	-1.06125	1		0.258039	1.09279	-0.0324245	-1.3184	2e-06
Rpusd3		1	0	0	0	0	0	0	0	0		0	1	1	0		1.11402	0.552387	-0.65244	-1.01397	1		-1.31831	0.911052	0.621424	-0.214161	0.00300583
Rrm2		1	0	0	0	0	0	0	0	0		1	0	0	0		1.06776	0.558022	-0.476071	-1.14972	0.00777152		0.964166	0.756822	-0.951878	-0.76911	0.000366982
Rtkn		0	0	0	0	0	0	1	0	0		1	0	1	1		1.46531	-0.197474	-0.705185	-0.562653	0.000995085		0	0	0	0	0.00104245
Rtn3		0	0	1	0	0	0	0	0	0		1	1	1	1		-0.952761	-0.667707	0.401911	1.21856	1		-0.943358	-0.718504	0.504636	1.15723	1.65e-05
Rtn4rl1		0	0	0	0	1	0	0	0	0		1	0	1	0		0	0	0	0	1		-0.758746	-0.955092	0.709466	1.00437	0.000372453
Rtp4		0	0	1	0	0	0	0	0	0		0	1	0	0		-0.920756	-0.658459	0.303975	1.27524	1		-0.971057	-0.338378	-0.0819092	1.39134	0.00143221
Runx1t1		1	0	0	0	0	0	0	0	0		1	1	1	1		0.673454	0.902172	-0.292209	-1.28342	1		1.16423	0.334566	-0.296932	-1.20186	0.00717781
Rusc2		0	0	1	0	0	0	0	0	0		1	1	1	1		-0.884752	-0.288165	-0.263927	1.43684	1		0.948256	-0.343034	-1.25129	0.64607	0.0113505
Ruvbl1		1	0	0	0	0	0	0	0	0		1	1	1	0		1.10237	0.433173	-0.310492	-1.22505	0.0338051		-0.140576	1.18102	0.202334	-1.24278	2.62e-05
Rybp		1	0	0	0	0	0	0	0	0		1	1	1	1		0.81803	0.868906	-0.566924	-1.12001	1		0.586639	1.06614	-1.10329	-0.549495	0.00120566
Ryr1		0	0	0	1	0	0	0	0	0		1	1	1	1		0	0	0	0	1		0.974142	0.449413	-0.0653181	-1.35824	7.93e-06
S100a11		0	0	0	0	0	0	0	1	0		0	0	0	1		0.228313	-0.917383	-0.622128	1.3112	0.00238143		0	0	0	0	3.98e-05
S100a16		1	0	0	0	0	0	0	0	0		0	1	1	0		1.16219	0.505741	-0.798218	-0.86971	0.0381085		0.235471	0.380243	0.8346	-1.45031	1.08e-06
Sac3d1		1	0	0	0	0	0	0	0	0		1	0	1	0		1.16962	0.449315	-1.05405	-0.564884	1		-1.12672	1.25078	0.219351	-0.343409	0.00532085
Safb2		0	0	0	1	0	0	0	0	0		1	1	1	0		0	0	0	0	1		0.404834	0.537407	0.554402	-1.49664	0.00886187
Samm50		1	0	0	0	0	0	0	0	0		1	1	1	1		0.929934	0.770304	-0.63052	-1.06972	1		0.450119	0.989107	-0.0937639	-1.34546	2.01e-05
Sash1		0	0	0	0	0	0	0	1	0		0	1	1	1		-1.17053	-0.493831	0.810366	0.853993	0.0446468		0	0	0	0	0.0254791
Sbno2		0	0	0	0	0	0	0	1	0		1	0	1	1		-1.42369	0.0644254	0.829912	0.52935	0.0176289		0	0	0	0	0.0289692
Scamp5		1	0	0	0	0	0	0	0	0		1	1	1	1		0.886448	0.316799	0.232028	-1.43527	1		-0.303009	0.131188	1.28512	-1.1133	0.00233125
Scd1		1	0	0	0	0	0	0	0	0		0	1	1	1		1.02145	0.691443	-0.780502	-0.932394	1		-1.44615	0.653952	0.685239	0.10696	0.000903551
Scpep1		0	1	0	0	0	0	0	0	0		1	1	1	1		-0.998457	-0.720658	0.804528	0.914587	1		0.985318	0.489854	-0.145503	-1.32967	0.000602231
Scpro2		0	0	0	0	0	0	0	1	0		0	1	1	1		-0.787934	-0.919154	0.657027	1.05006	1		0	0	0	0	1
Scrib		0	0	0	0	0	1	0	0	0		0	0	1	0		0	0	0	0	1		-1.42968	0.333329	0.897409	0.198938	0.00787533
Scube3		0	0	0	0	0	0	0	1	0		1	1	1	1		-0.547266	-0.849503	-0.00990972	1.40668	1		0	0	0	0	1
Scyl1		0	0	1	0	0	0	0	0	0		1	1	1	1		-1.1674	-0.17876	0.0818396	1.26432	1		-1.05593	-0.0355504	-0.256776	1.34826	0.00228788
Sdc2		0	0	1	0	0	0	0	0	0		0	1	0	0		-0.920934	-0.667494	0.322631	1.2658	1		-0.678298	-0.578994	-0.212271	1.46956	0.000746391
Sdc4		0	1	0	0	0	0	0	0	0		1	0	0	0		-1.0902	-0.517811	0.450102	1.15791	0.00167896		1.29283	0.280312	-0.865994	-0.707151	0.00124157
Sdf2		0	0	0	0	0	0	0	1	0		0	1	1	1		-0.621202	-0.8791	0.151887	1.34841	1		0	0	0	0	0.00568244
Sdhb		1	0	0	0	0	0	0	0	0		1	1	1	1		1.4023	0.0181938	-0.820545	-0.599947	0.00755458		0.167214	0.779586	0.505393	-1.45219	0.0131609
Sdhd		1	0	0	0	0	0	0	0	0		1	0	0	0		1.08439	0.509607	-1.18039	-0.413615	1		0.127485	1.22082	-0.133597	-1.2147	0.00261453
Sec14l5		0	0	0	0	0	0	0	1	0		0	1	1	1		-0.649477	-0.987797	0.456625	1.18065	1		0	0	0	0	1
Sec16a		0	0	0	0	0	0	0	1	0		1	1	1	1		-0.895439	-0.799262	1.09571	0.598994	1		0	0	0	0	0.0135016
Sec24b		0	0	1	0	0	0	0	0	0		0	1	0	1		-0.246853	-1.00506	-0.130772	1.38268	1		-0.429102	-0.751606	-0.2911	1.47181	0.00013517
Sec61g		0	0	0	0	0	0	1	0	0		1	1	1	0		1.31118	0.24164	-0.868079	-0.684737	0.00615951		0	0	0	0	1
Sema3e		0	0	1	0	0	0	0	0	0		0	1	1	1		-1.21461	-0.424757	0.836079	0.803289	0.0131498		-1.19985	-0.303202	0.339902	1.16314	1.16e-06
Sema4a		0	0	0	0	0	0	1	0	0		0	1	0	1		1.16392	0.441452	-0.518267	-1.08711	0.031242		0	0	0	0	1
Sephs1		0	0	0	0	0	0	1	0	0		1	0	1	0		0.386458	0.831849	0.232435	-1.45074	1		0	0	0	0	1
Sepn1		0	0	1	0	0	0	0	0	0		0	1	1	1		-0.666968	-0.66514	-0.116726	1.44883	1		-0.672163	-0.618151	-0.171431	1.46174	5.81e-06
Serbp1		0	0	0	1	0	0	0	0	0		1	0	1	0		0	0	0	0	1		0.563617	0.0909503	0.781733	-1.4363	0.00316204
Serpinb6c		1	0	0	0	0	0	0	0	0		0	1	1	1		1.44626	-0.130956	-0.543265	-0.772039	4.84e-05		0.136929	1.3008	-1.07638	-0.361354	0.0451669
Serpinb9		0	0	1	0	0	0	0	0	0		0	1	0	1		-0.977024	-0.712387	0.609254	1.08016	1		-0.0672959	-0.234164	-1.05243	1.35389	1.41e-05
Serpine1		0	1	0	0	0	0	0	0	0		1	1	1	1		-0.631497	-0.364017	-0.495515	1.49103	1		0.928228	0.643865	-1.28006	-0.292036	3.14e-07
Sertad2		0	0	1	0	0	0	0	0	0		1	1	1	1		0.00238571	-1.13332	-0.168037	1.29897	1		-0.341286	-0.775116	-0.352717	1.46912	1.89e-06
Sestd1		0	0	0	0	0	0	0	1	0		1	1	1	1		-1.40721	-0.0199269	0.691263	0.735876	0.0357962		0	0	0	0	0.0311746
Setd5		0	0	1	0	0	0	0	0	0		0	0	1	0		-0.867715	-0.635985	0.155176	1.34852	1		-0.80433	-0.892504	1.09015	0.606688	0.000138607
Setx		1	0	0	0	0	0	0	0	0		1	1	1	1		-0.851284	0.284359	1.29187	-0.72494	1		0.560349	0.816325	0.0437856	-1.42046	8.55e-05
Sf3b4		1	0	0	0	0	0	0	0	0		1	1	1	1		1.04844	0.661891	-0.85032	-0.860014	1		-0.0169851	1.2979	-1.13785	-0.143072	0.00206473
Sfmbt2		0	0	1	0	0	0	0	0	0		1	1	0	1		-0.80569	0.138051	-0.693053	1.36069	0.00436833		0.431783	-0.407621	-1.16254	1.13838	9.99e-07
Sfpq		1	0	0	0	0	0	0	0	0		1	1	1	1		0.284688	0.706114	0.486819	-1.47762	1		0.97694	0.365532	0.0396996	-1.38217	0.00201516
Sgce		0	0	1	0	0	0	0	0	0		0	1	1	1		-1.00322	-0.642468	0.486207	1.15948	0.0353989		-0.620701	-0.848779	0.0965312	1.37295	6.5e-07
Sgk1		1	0	0	0	0	0	0	0	0		1	1	1	1		0.962534	0.649996	-0.387392	-1.22514	0.0418777		0.326045	1.25523	-0.606408	-0.974867	2.6e-07
Sgms1		0	0	1	0	0	0	0	0	0		1	1	1	1		-1.19018	-0.463134	0.793188	0.860129	1		0.356913	-0.509497	-1.06419	1.21677	9.43e-06
Sh3bp1		0	0	1	0	0	0	0	0	0		1	0	0	0		-0.356787	-0.772525	-0.340395	1.46971	1		0.101357	-1.06984	-0.345272	1.31376	0.00848413
Sh3glb2		0	0	0	1	0	0	0	0	0		1	0	1	0		0	0	0	0	1		0.21634	1.13133	-0.0552918	-1.29238	0.000426021
Shb		0	0	1	0	0	0	0	0	0		1	0	1	1		-0.377342	-1.24231	0.846125	0.773529	1		-1.12553	-0.403522	0.31656	1.21249	0.000112245
Shkbp1		0	0	0	0	0	0	1	0	0		1	1	0	1		1.13922	0.53936	-0.804253	-0.874326	1		0	0	0	0	1
Shoc2		0	0	1	0	0	0	0	0	0		0	1	0	0		-1.15239	-0.513572	0.73162	0.934337	0.00498635		-0.839658	-0.70988	0.231395	1.31814	3.67e-06
Shroom3		0	0	1	0	0	0	0	0	0		1	1	0	1		-1.18016	-0.470772	0.9323	0.718627	1		-0.694106	-0.668791	-0.0742607	1.43716	0.00238687
Sik1		0	0	0	1	0	0	0	0	0		0	1	1	0		0	0	0	0	1		1.34496	0.155707	-0.893258	-0.607404	1.0708e-05
Sin3b		0	0	1	0	0	0	0	0	0		0	1	1	1		-1.04797	-0.522756	0.341011	1.22971	0.0474816		-1.1441	-0.165144	0.0195319	1.28972	3.99e-05
Sirpa		0	0	0	0	1	0	0	0	0		1	1	1	1		0	0	0	0	1		-0.0499851	-1.16406	-0.0658475	1.27989	1.03e-05
Sirt7		0	0	0	0	0	0	1	0	0		0	0	1	0		0.898812	0.58745	-1.35246	-0.133807	1		0	0	0	0	1
Six4		0	0	0	0	0	0	0	0	1		0	0	1	0		-1.43465	0.119197	0.834294	0.481162	0.00726347		0.214604	1.09907	0.00767201	-1.32134	0.000238255
Skap2		0	0	0	1	0	0	0	0	0		1	1	1	1		0	0	0	0	1		1.30195	0.253332	-0.652569	-0.902716	1.55e-06
Skp2		0	0	0	0	0	0	1	0	0		0	1	1	1		1.01682	0.64652	-0.544678	-1.11866	1		0	0	0	0	0.0450263
Slc12a4		0	0	1	0	0	0	0	0	0		1	1	1	0		-0.484998	-0.824831	-0.128222	1.43805	1		-0.795892	0.0850442	-0.670898	1.38175	0.000320595
Slc17a4		0	0	0	0	0	0	1	0	0		0	1	1	1		0.680707	0.996923	-0.578466	-1.09916	1		0	0	0	0	1
Slc1a3		0	1	0	0	0	0	0	0	0		1	1	1	1		-1.39243	0.181255	0.989522	0.221653	0.00286172		-0.722715	0.234229	1.31744	-0.828955	0.000138482
Slc1a4		0	0	1	0	0	0	0	0	0		0	1	1	1		-0.929809	-0.549395	1.34771	0.131491	1		-0.967112	-0.747142	0.720852	0.993401	8.69e-07
Slc25a12		1	0	0	0	0	0	0	0	0		1	1	1	1		0.639002	1.06383	-0.780284	-0.92255	0.0120217		0.903332	0.824671	-0.937872	-0.79013	7.28e-07
Slc25a13		0	1	0	0	0	0	0	0	0		1	1	0	1		-0.805245	-0.408898	1.45775	-0.243608	1		0.953279	0.59105	-0.248025	-1.2963	3.63e-06
Slc25a2		0	0	0	1	0	0	0	0	0		0	0	1	1		0	0	0	0	1		0.419759	0.252293	-1.46171	0.789657	0.00113216
Slc25a20		0	1	0	0	0	0	0	0	0		1	1	0	0		-0.87033	-0.502855	-0.0368859	1.41007	1		1.22264	0.41174	-0.813337	-0.821041	8.87e-07
Slc25a25		0	0	0	0	1	0	0	0	0		1	1	0	1		0	0	0	0	1		-0.758811	-0.32137	-0.391986	1.47217	0.000357166
Slc25a26		1	0	0	0	0	0	0	0	0		0	1	1	1		-0.0433951	1.26112	-0.0316941	-1.18603	0.0116305		0.678289	0.962173	-0.453768	-1.18669	9.64e-06
Slc25a40		0	0	0	0	0	0	0	1	0		1	1	1	1		-1.34785	0.00680398	1.04738	0.293667	0.0249166		0	0	0	0	0.0139091
Slc26a10		0	0	1	0	0	0	0	0	0		0	1	0	0		-0.759671	-0.891439	0.461443	1.18967	1		-0.188717	-1.33137	0.895142	0.624947	0.038039
Slc27a2		1	0	0	0	0	0	0	0	0		0	1	1	1		0.164669	0.893357	0.369621	-1.42765	0.00411732		-0.973514	0.661941	1.04054	-0.728964	2.66e-06
Slc29a2		0	0	0	0	0	0	0	0	1		1	0	0	1		0	0	0	0	1		-0.796436	1.43934	-0.112473	-0.530426	2.31e-06
Slc29a3		0	0	0	1	0	0	0	0	0		1	1	1	1		0	0	0	0	1		1.21112	-0.021458	-1.23712	0.0474529	0.0150836
Slc29a4		1	0	0	0	0	0	0	0	0		0	0	1	0		0.434445	0.916259	0.0524953	-1.4032	1		-0.213045	1.30261	0.0315211	-1.12108	0.000214889
Slc2a1		0	0	1	0	0	0	0	0	0		1	1	1	1		-1.41569	0.166416	0.318204	0.931066	0.0012297		-1.26326	-0.323578	0.651183	0.935651	1.77e-08
Slc35b4		0	0	1	0	0	0	0	0	0		1	1	1	1		-1.46637	0.209196	0.539839	0.717335	0.00302863		-0.977507	1.04943	-0.721743	0.64982	0.0044075
Slc35f2		0	0	1	0	0	0	0	0	0		1	1	0	1		-1.18294	-0.363442	0.40378	1.1426	0.0126554		-0.491564	0.763566	0.898006	-1.17001	1.76e-05
Slc38a1		0	0	1	0	0	0	0	0	0		1	0	1	0		-0.698561	-0.778251	0.0997151	1.3771	1		-0.872916	-0.562921	0.0507132	1.38512	1.71e-07
Slc38a10		0	0	1	0	0	0	0	0	0		1	1	0	0		-0.778637	-0.715242	0.127943	1.36594	1		-0.77799	0.0247166	-0.650595	1.40387	0.0070929
Slc38a2		1	0	0	0	0	0	0	0	0		1	0	1	1		-0.683703	1.17369	0.474361	-0.964352	0.000409643		-1.16373	1.26748	0.0782027	-0.181949	8.67e-06
Slc38a7		0	0	0	1	0	0	0	0	0		1	1	0	0		0	0	0	0	1		0.12436	1.34616	-0.948763	-0.521759	0.00426067
Slc3a2		1	0	0	0	0	0	0	0	0		1	1	1	1		4.73544e-06	1.11295	0.199177	-1.31213	0.0269418		-0.102492	1.21203	0.11789	-1.22743	1.55e-05
Slc41a1		0	0	0	1	0	0	0	0	0		1	1	1	1		0	0	0	0	1		1.41611	-0.340398	-0.925267	-0.150448	0.00312039
Slc41a2		0	0	0	1	0	0	0	0	0		1	1	1	1		0	0	0	0	1		0.818053	-0.159508	-1.35116	0.692614	0.000203318
Slc41a3		0	0	0	0	0	0	0	1	0		1	0	0	1		-0.922704	-0.806395	0.906107	0.822992	1		0	0	0	0	1
Slc43a1		1	0	0	0	0	0	0	0	0		1	0	0	0		1.04662	0.42538	-0.17021	-1.30179	0.022101		-1.36787	-0.0346741	0.969753	0.432791	2.3e-07
Slc43a3		0	0	1	0	0	0	0	0	0		0	1	0	0		-1.0472	-0.50976	0.314025	1.24294	0.0241774		-0.434624	-0.870883	-0.122002	1.42751	0.00415109
Slc44a1		0	0	1	0	0	0	0	0	0		1	1	1	0		-0.0283276	-1.38697	0.515296	0.899997	0.017392		0.758015	-0.935241	-0.787468	0.964693	3.4e-07
Slc45a2		0	0	1	0	0	0	0	0	0		0	1	0	1		-0.873664	-0.684603	0.252858	1.30541	1		-0.994343	-0.345511	-0.0351614	1.37502	1
Slc45a4		0	0	0	0	0	0	0	1	0		1	1	1	1		-0.970076	-0.569076	0.24488	1.29427	1		0	0	0	0	0.00345336
Slc4a2		0	0	0	1	0	0	0	0	0		0	1	0	1		0	0	0	0	1		-0.215806	1.01185	-1.296	0.499956	8.91e-05
Slc5a1		0	0	0	0	0	0	1	0	0		0	1	1	1		1.46307	-0.177141	-0.618137	-0.667793	0.00977568		0	0	0	0	1
Slc5a11		1	0	0	0	0	0	0	0	0		1	1	1	0		0.0451278	1.29378	-0.206974	-1.13193	0.00544726		0.6428	1.0171	-0.534407	-1.12549	1.56e-07
Slc5a5		0	0	0	0	0	1	0	0	0		0	0	0	1		0	0	0	0	1		-0.75533	-0.387011	-0.330835	1.47318	3.44e-08
Slc6a1		1	0	0	0	0	0	0	0	0		1	1	1	1		1.3151	0.216164	-0.605306	-0.925956	0.00670175		1.30557	0.191618	-0.485915	-1.01127	1.34e-06
Slc6a6		0	0	0	1	0	0	0	0	0		1	1	1	1		0	0	0	0	1		0.861616	0.802447	-0.493549	-1.17051	1.04e-06
Slc6a7		0	0	0	0	0	0	1	0	0		1	1	1	1		0.624786	0.987458	-0.396913	-1.21533	1		0	0	0	0	1
Slc9a8		0	0	1	0	0	0	0	0	0		1	1	1	1		-1.12226	-0.44457	1.18053	0.3863	0.0104877		-0.922703	0.255944	1.29796	-0.6312	5.54e-05
Slco4a1		0	0	0	1	0	0	0	0	0		1	1	1	1		0	0	0	0	1		0.950462	-0.322536	0.633519	-1.26145	0.00419479
Slco5a1		0	0	0	0	1	0	0	0	0		1	1	1	1		0	0	0	0	1		-0.77793	-0.763506	0.212206	1.32923	0.000990693
Slfn9		1	0	0	0	0	0	0	0	0		0	1	0	0		1.1314	0.508184	-0.577328	-1.06225	1		-0.241199	1.43493	-0.305057	-0.888674	0.000813142
Slmap		0	0	0	0	1	0	0	0	0		0	1	1	1		0	0	0	0	1		0.0773878	-0.695145	-0.768148	1.38591	0.0116457
Slmo1		0	0	1	0	0	0	0	0	0		0	1	1	1		-0.583763	0.583272	1.07705	-1.07656	1		-1.11446	-0.218117	1.30759	0.0249851	0.000457113
Smad7		1	0	0	0	0	0	0	0	0		1	1	0	0		1.01369	-0.14445	0.45245	-1.32169	0.0020992		1.34242	0.183113	-0.743301	-0.782231	8e-07
Smarca2		0	0	0	0	1	0	0	0	0		0	1	1	1		0	0	0	0	1		-0.508387	-0.310421	-0.665295	1.4841	7.18e-07
Smarcad1		1	0	0	0	0	0	0	0	0		1	1	1	1		0.506633	0.913064	-0.0383325	-1.38136	1		1.09384	0.600112	-0.781306	-0.91265	1.91e-06
Smarcb1		0	0	0	0	0	0	1	0	0		0	1	1	1		0.934746	0.76973	-0.650809	-1.05367	1		0	0	0	0	0.031843
Smarcd1		1	0	0	0	0	0	0	0	0		1	0	1	1		0.611477	0.883436	-0.144027	-1.35089	0.0200331		0.920758	0.373453	0.11946	-1.41367	0.000379297
Smc1a		0	0	0	0	0	0	0	1	0		0	1	1	1		-1.02405	0.004827	1.35575	-0.336523	1		0	0	0	0	0.00199659
Smcr8		0	0	0	1	0	0	0	0	0		0	1	1	1		0	0	0	0	1		0.843014	0.835504	-1.14138	-0.537141	1.90532e-05
Smg5		0	0	0	0	0	0	1	0	0		1	0	1	0		-0.107414	1.11142	0.288307	-1.29232	0.0201136		0	0	0	0	1
Smtn		0	0	1	0	0	0	0	0	0		1	0	1	0		-1.04534	-0.663037	0.91882	0.789561	1		-0.948086	-0.477328	0.0579591	1.36745	1.14e-05
Smyd3		0	1	0	0	0	0	0	0	0		1	1	1	1		-0.902633	-0.825626	0.79287	0.935389	1		0.902846	0.167409	0.354851	-1.42511	4e-06
Snai1		0	0	0	0	0	1	0	0	0		1	0	0	0		0	0	0	0	1		-0.516477	-0.695348	-0.264571	1.4764	1.9e-06
Snrpb		1	0	0	0	0	0	0	0	0		0	1	1	0		0.87356	0.854965	-0.786711	-0.941814	1		-1.43719	0.780492	0.562535	0.0941649	0.000442528
Snrpe		0	0	0	0	0	0	1	0	0		1	1	1	1		1.01502	0.484032	-0.196406	-1.30264	1		0	0	0	0	1
Snrpg		0	0	0	0	0	0	1	0	0		0	0	1	1		1.26786	0.324548	-0.69789	-0.894515	0.0145724		0	0	0	0	0.00368384
Snupn		0	0	0	1	0	0	0	0	0		0	1	0	0		0	0	0	0	1		0.567758	1.07524	-0.528427	-1.11457	6.79e-07
Snx10		1	0	0	0	0	0	0	0	0		1	1	1	1		1.48028	-0.50083	-0.291882	-0.687567	0.000889025		0.804255	0.624179	-0.0274264	-1.40101	3.89e-06
Snx11		0	0	0	1	0	0	0	0	0		0	1	1	1		0	0	0	0	1		0.0730538	1.00426	0.299742	-1.37706	0.000204834
Snx24		0	0	0	0	0	0	0	0	1		0	1	0	0		1.12675	0.466007	-1.14626	-0.446499	0.0307381		-1.00972	0.17009	-0.474348	1.31398	0.000203835
Snx27		0	1	0	0	0	0	0	0	0		0	1	1	1		-1.18043	-0.47906	0.837981	0.821508	1		0.201771	0.180614	1.00329	-1.38567	0.00597769
Socs2		1	0	0	0	0	0	0	0	0		1	1	1	1		0.59879	0.907155	-0.167916	-1.33803	1		-0.419347	1.42072	-0.110599	-0.890772	0.000318033
Socs3		1	0	0	0	0	0	0	0	0		1	1	1	1		0.742534	0.978603	-0.790489	-0.930648	1		0.0717544	0.00315428	-1.26057	1.18566	1
Socs6		0	0	0	0	0	0	0	1	0		1	1	0	1		-1.47132	0.634745	0.215346	0.621233	0.011999		0	0	0	0	0.00724264
Sorbs1		0	0	1	0	0	0	0	0	0		1	1	1	1		-0.706167	-0.802593	0.1548	1.35396	1		-0.329717	-1.18559	0.346817	1.16849	0.00128707
Sord		0	0	0	0	0	0	0	0	1		1	1	1	1		0.955994	-1.38788	0.398416	0.0334728	0.000374696		0.571168	0.655454	0.250358	-1.47698	0.000189443
Sox13		0	0	0	0	0	0	1	0	0		0	1	1	1		0.580642	0.778296	0.0734425	-1.43238	1		0	0	0	0	1
Sox15		0	0	0	0	0	0	0	0	1		0	1	0	0		0.697061	-1.10613	-0.572291	0.981359	0.00176124		0	0	0	0	1
Sp1		0	0	0	1	0	0	0	0	0		1	1	1	0		0	0	0	0	1		0.284107	1.12345	-0.12648	-1.28107	0.000987634
Sp2		0	0	0	0	0	0	1	0	0		0	0	1	0		0.85779	0.790833	-0.450279	-1.19834	1		0	0	0	0	1
Spa17		0	0	0	1	0	0	0	0	0		0	0	1	0		0	0	0	0	1		0.650266	0.541741	-1.48292	0.29091	0.000471409
Spats1		1	0	0	0	0	0	0	0	0		0	1	0	1		1.18185	0.437712	-0.585985	-1.03357	0.00106036		1.06601	0.485801	-0.315719	-1.2361	1.51e-06
Spc24		0	0	0	0	0	0	1	0	0		1	1	0	0		1.23016	0.385563	-0.679862	-0.935861	0.0441957		0	0	0	0	0.0102665
Spcs2		0	0	0	0	0	0	0	1	0		0	1	1	1		-0.837961	-0.634708	0.0997067	1.37296	1		0	0	0	0	0.0163481
Speg		0	0	0	0	1	0	0	0	0		1	1	1	1		0	0	0	0	1		-0.822337	-0.901629	0.750633	0.973333	0.00337493
Spic		1	0	0	0	0	0	0	0	0		0	1	1	1		1.10692	0.567131	-0.675985	-0.998065	0.0387437		1.0995	0.534607	-1.10874	-0.525367	6.69e-05
Spnb2		0	0	1	0	0	0	0	0	0		1	1	1	1		-1.03143	-0.463372	0.197755	1.29705	1		-0.830398	-0.536353	-0.0544451	1.4212	0.000194729
Spnb3		0	0	1	0	0	0	0	0	0		1	1	0	0		-1.48669	0.320768	0.642897	0.523023	1		-1.11469	-0.147966	1.31632	-0.0536579	2.55e-05
Spred2		1	0	0	0	0	0	0	0	0		1	1	1	1		0.797541	0.759155	-0.241709	-1.31499	1		1.30375	0.218353	-0.544095	-0.978012	5.75854e-05
Spry4		1	0	0	0	0	0	0	0	0		1	1	0	1		0.397934	1.02069	-0.0793907	-1.33923	0.00599182		0.662574	0.922355	-0.315884	-1.26904	6.68e-07
Sptlc1		0	0	0	1	0	0	0	0	0		0	1	1	1		0	0	0	0	1		0.145941	0.896755	-1.42438	0.381681	0.00123958
Src		0	0	0	0	1	0	0	0	0		1	0	1	1		0	0	0	0	1		-0.642173	-0.505455	-0.340954	1.48858	0.000145089
Srebf2		0	0	1	0	0	0	0	0	0		1	0	1	1		-0.723176	-0.951725	0.547115	1.12779	1		-1.39341	0.060903	0.955155	0.377347	0.0107528
Srek1		0	0	0	0	0	0	0	1	0		0	1	1	1		-1.42017	0.672982	0.727899	0.0192897	0.00798043		0	0	0	0	1
Srgap3		0	0	1	0	0	0	0	0	0		1	1	1	1		-1.05491	-0.652283	0.90078	0.806409	1		-1.33096	-0.0985582	1.02867	0.40084	1
Sri		0	0	1	0	0	0	0	0	0		0	0	1	0		-0.340637	-0.786412	-0.339361	1.46641	1		0.181373	0.244021	-1.39952	0.974121	0.000811074
Srl		1	0	0	0	0	0	0	0	0		1	1	1	0		0.505173	0.736089	0.225717	-1.46698	1		-1.07512	0.652901	1.02619	-0.603969	9.2e-05
Srp14		0	0	0	0	0	0	1	0	0		1	1	0	0		1.29953	0.105944	-1.09791	-0.307563	0.0159399		0	0	0	0	1
Srp19		0	0	0	0	0	0	1	0	0		1	0	0	1		1.27444	0.317164	-0.73016	-0.861442	0.0040505		0	0	0	0	0.000293225
Srp72		1	0	0	0	0	0	0	0	0		0	1	1	1		0.111168	-0.570497	-0.900973	1.3603	1		1.14578	-0.0208246	-1.28842	0.163468	0.00187395
Srpk1		0	0	0	0	0	0	1	0	0		1	1	0	1		-0.97122	1.08409	0.605041	-0.717913	0.000495936		0	0	0	0	0.0455037
Srprb		0	0	1	0	0	0	0	0	0		1	0	0	0		-1.08998	-0.171265	-0.0719636	1.33321	0.0213154		-0.55221	0.0194099	-0.863368	1.39617	5.57e-05
Srsf1		1	0	0	0	0	0	0	0	0		1	1	1	1		-0.273904	1.18924	0.281173	-1.19651	1		0.704739	0.735738	-0.0403314	-1.40015	1
Srsf10		0	0	0	0	0	0	1	0	0		1	1	1	1		-0.106349	1.0867	0.32445	-1.3048	0.0323534		0	0	0	0	1
Srsf3		1	0	0	0	0	0	0	0	0		1	1	0	1		0.289582	0.787335	0.387924	-1.46484	0.0472631		0.793812	0.549301	0.0920387	-1.43515	1
Srsf6		0	0	0	0	0	0	1	0	0		1	1	1	1		0.715254	0.841904	-0.24602	-1.31114	1		0	0	0	0	1
Ssb		1	0	0	0	0	0	0	0	0		0	0	1	0		1.136	0.540291	-0.917597	-0.758691	0.0274839		1.49675	-0.58653	-0.482078	-0.428147	0.00021135
Ssbp3		0	0	1	0	0	0	0	0	0		1	1	0	0		-0.884219	-0.631909	0.179478	1.33665	1		-1.03788	-0.494676	0.264423	1.26814	8.26e-05
Ssh3		0	0	1	0	0	0	0	0	0		1	0	0	0		-1.14546	-0.356504	0.285753	1.21621	0.045916		-1.39769	-0.0444776	0.673418	0.768753	2.74e-05
Ssr2		0	1	0	0	0	0	0	0	0		1	1	0	1		-0.527485	-0.655044	-0.301341	1.48387	1		0.26113	1.28648	-0.972851	-0.574757	0.000471277
Sssca1		1	0	0	0	0	0	0	0	0		1	0	1	0		0.935739	0.779932	-0.708942	-1.00673	1		0.130257	1.22911	-0.156047	-1.20332	3.09e-05
St3gal3		0	0	1	0	0	0	0	0	0		1	0	1	0		-1.28483	-0.27859	0.938978	0.62444	0.0122502		-0.801578	0.765432	-0.922919	0.959066	1
St6gal1		0	0	0	0	0	0	0	0	1		1	0	1	0		1.23656	-1.16843	0.193287	-0.261419	0.00145251		-1.13268	-0.500941	0.560153	1.07347	2.38e-05
St6gal2		0	0	0	0	1	0	0	0	0		0	1	1	1		0	0	0	0	1		-1.19776	-0.180254	1.2291	0.148913	4.15e-06
St6galnac6		0	0	0	0	0	0	0	0	1		1	0	1	0		0.740056	-1.46605	0.222495	0.503499	0.00623256		0.383629	-0.0438189	1.01187	-1.35168	0.000378698
St8sia1		0	1	0	0	0	0	0	0	0		1	1	0	1		-1.10884	-0.580396	0.786001	0.903231	1		1.45216	-0.130189	-0.676556	-0.645413	1.06e-08
Stac2		0	0	0	1	0	0	0	0	0		0	1	1	0		0	0	0	0	1		0.714423	1.00455	-0.820367	-0.898602	2.89e-05
Stambpl1		1	0	0	0	0	0	0	0	0		1	1	1	1		0.105833	1.08106	0.153456	-1.34035	0.0471806		1.37374	0.0423894	-0.940807	-0.47532	5.91e-07
Stat4		1	0	0	0	0	0	0	0	0		1	1	1	1		0.855023	0.598697	-0.0734672	-1.38025	1		1.18423	0.20794	-0.155107	-1.23706	4.69e-07
Steap2		1	0	0	0	0	0	0	0	0		1	1	1	1		1.09115	0.559585	-0.566741	-1.084	1		0.89116	0.221935	-1.43321	0.320119	0.000216077
Stim1		0	0	1	0	0	0	0	0	0		1	1	1	0		-0.993446	-0.657029	0.494069	1.15641	1		-1.11991	-0.567104	0.867817	0.819198	0.000578168
Stk38		0	1	0	0	0	0	0	0	0		1	1	1	1		-0.835757	-0.185109	1.44482	-0.423955	1		1.46893	-0.272498	-0.759874	-0.436557	1.59e-05
Stmn1		1	0	0	0	0	0	0	0	0		1	0	1	1		0.816448	0.815651	-0.406019	-1.22608	1		0.861081	0.676595	-0.21272	-1.32496	5.53e-06
Stmn2		1	0	0	0	0	0	0	0	0		1	1	1	1		0.881994	0.677488	-0.256719	-1.30276	1		0.41309	-0.0899513	-1.33823	1.01509	0.000232713
Stoml2		0	0	0	0	0	0	1	0	0		0	0	1	0		1.14341	0.519266	-0.974041	-0.688636	1		0	0	0	0	0.00315499
Stx3		0	0	1	0	0	0	0	0	0		0	1	1	1		-1.34874	0.000171658	1.04277	0.305798	0.00318703		-1.47611	0.553383	0.672498	0.250228	0.000168289
Sulf1		0	0	1	0	0	0	0	0	0		1	1	1	1		-1.41617	0.217615	0.937532	0.261025	0.000181089		-1.32102	-0.0489254	0.288659	1.08129	1.83342e-05
Sulf2		0	0	1	0	0	0	0	0	0		0	1	1	1		-0.903785	-0.788637	0.592163	1.10026	1		0.301423	-0.273655	-1.20424	1.17647	0.00371176
Sun1		0	0	0	1	0	0	0	0	0		1	0	0	0		0	0	0	0	1		0.656068	0.616485	0.194333	-1.46689	1
Suox		0	0	1	0	0	0	0	0	0		0	0	0	1		-0.517892	-0.944916	0.111316	1.35149	0.0280157		0.107315	-0.639651	-0.837833	1.37017	0.000614038
Supt3h		0	0	0	0	0	0	0	1	0		1	1	1	1		-1.13769	-0.518964	0.649299	1.00735	1		0	0	0	0	1
Susd2		0	0	0	0	0	0	0	1	0		1	1	1	1		-1.09925	-0.533357	0.520925	1.11168	0.00100433		0	0	0	0	0.0183696
Sycp3		0	0	0	0	0	0	0	0	1		1	1	0	0		0	0	0	0	1		0.440085	-0.611356	1.18516	-1.01389	0.000112005
Sync		0	0	0	0	0	0	0	1	0		1	0	0	1		-0.962798	-0.599384	0.284324	1.27786	1		0	0	0	0	0.0260536
Syne1		0	0	1	0	0	0	0	0	0		1	1	0	0		-1.2503	-0.306852	1.03375	0.523399	1		-0.654001	-0.743879	-0.0228264	1.42071	0.000127057
Syngr1		0	0	0	1	0	0	0	0	0		1	0	1	0		0	0	0	0	1		0.715797	0.0322363	0.676416	-1.42445	0.00135333
Synj2		0	0	0	0	1	0	0	0	0		0	1	0	1		0	0	0	0	1		-0.236931	0.371491	-1.24982	1.11526	0.00212028
Syt3		0	0	0	1	0	0	0	0	0		0	1	0	0		0	0	0	0	1		-0.755678	0.550191	1.12869	-0.923202	0.00377296
Taok3		0	0	1	0	0	0	0	0	0		0	1	1	1		-1.06321	-0.566371	1.14724	0.482344	1		-0.795606	-0.864962	0.483795	1.17677	0.00010004
Tardbp		0	0	0	0	0	0	1	0	0		1	1	1	1		1.26777	0.324415	-0.896091	-0.696091	0.0450527		0	0	0	0	0.0110416
Tbc1d20		0	0	1	0	0	0	0	0	0		0	0	1	0		-0.601618	-0.528781	-0.362039	1.49244	1		-0.545687	0.409745	-1.05566	1.1916	0.00604201
Tbc1d5		0	0	1	0	0	0	0	0	0		1	1	1	1		-1.17913	-0.469766	0.70293	0.945969	0.017517		-1.1513	-0.516672	0.743149	0.92482	0.0281618
Tbc1d9		1	0	0	0	0	0	0	0	0		0	1	1	1		0.0885563	1.07057	0.186675	-1.3458	1		-0.842635	0.440414	1.20488	-0.80266	0.00819138
Tbcc		0	0	0	0	0	0	0	1	0		1	1	1	1		-0.788592	-0.854886	0.436525	1.20695	1		0	0	0	0	0.00205798
Tbkbp1		0	0	0	0	0	0	0	0	1		1	1	1	0		0	0	0	0	1		-1.39064	0.981086	0.10548	0.304075	0.0116827
Tbrg3		0	0	0	0	0	0	0	1	0		0	1	0	1		-0.816621	-0.879164	0.600549	1.09524	1		0	0	0	0	0.0482042
Tbrg4		1	0	0	0	0	0	0	0	0		1	1	1	0		0.41362	1.03931	-0.137708	-1.31522	1		-0.276359	1.47857	-0.515105	-0.687108	0.000512839
Tbx20		0	0	0	0	1	0	0	0	0		1	1	0	1		0	0	0	0	1		0.19993	-0.581325	-0.938319	1.31971	0.000223064
Tcea1		1	0	0	0	0	0	0	0	0		0	1	1	1		1.29032	0.287605	-0.728056	-0.849872	0.00280424		1.0745	0.505972	-0.377627	-1.20285	2.94e-07
Tceb1		1	0	0	0	0	0	0	0	0		0	1	0	1		1.19157	0.460707	-0.788018	-0.864258	0.029338		-0.18511	-0.756576	-0.516563	1.45825	0.000780224
Tceb3		0	0	1	0	0	0	0	0	0		0	1	1	1		-1.06883	-0.211663	-0.0643754	1.34487	1		-0.0152782	-0.14338	-1.13858	1.29724	9.97e-05
Tcf3		0	0	1	0	0	0	0	0	0		1	1	1	1		-0.990508	-0.725547	0.757895	0.95816	1		-1.469	0.77369	0.377032	0.318274	0.00014456
Tcf7		0	0	0	0	1	0	0	0	0		1	1	1	1		0	0	0	0	1		-1.1142	-0.536342	1.05846	0.592078	0.00719628
Tcfl5		1	0	0	0	0	0	0	0	0		0	1	1	1		0.00243435	0.514572	0.882015	-1.39902	1		-1.07706	0.130698	1.30236	-0.355999	1.3e-05
Tchp		0	0	0	0	0	0	0	1	0		0	1	0	0		-0.993007	-0.536192	0.236769	1.29243	1		0	0	0	0	1
Tcnq2		0	0	0	0	0	0	0	1	0		1	0	0	0		-0.837411	-0.743502	0.292308	1.28861	1		0	0	0	0	1
Tctex1d2		0	1	0	0	0	0	0	0	0		0	1	1	1		0.167698	-1.44236	0.438448	0.83621	0.014495		-0.14619	0.176606	1.19867	-1.22908	0.0330301
Tdh		1	0	0	0	0	0	0	0	0		0	1	0	0		0.521581	0.818422	0.0916856	-1.43169	0.00130355		0.888714	0.780067	-0.510919	-1.15786	9.22e-07
Tdp1		0	0	0	0	0	0	1	0	0		0	1	0	0		0.330369	0.746929	0.397478	-1.47478	1		0	0	0	0	1
Tead4		1	0	0	0	0	0	0	0	0		1	1	1	0		0.588765	-1.17563	-0.44787	1.03473	0.0149665		0.745112	0.398162	-1.47517	0.331894	1.32e-05
Tef		0	0	0	0	0	0	0	1	0		0	0	1	1		-0.819671	-0.647782	0.0888191	1.37863	1		0	0	0	0	0.00956852
Terc		0	0	0	0	0	0	1	0	0		0	0	1	1		0.915766	0.769099	-0.568139	-1.11673	1		0	0	0	0	0.0200352
Tex14		0	0	0	1	0	0	0	0	0		1	1	1	1		0	0	0	0	1		0.8715	0.771952	-0.438248	-1.2052	7.77e-05
Tex264		0	0	0	0	0	0	0	0	1		0	1	0	1		-0.319173	-0.999069	-0.0589002	1.37714	1		-0.923743	1.06246	-0.779377	0.640658	0.000619158
Tfap2c		0	0	0	0	0	0	1	0	0		1	1	1	1		1.17639	0.110079	-1.26632	-0.0201488	0.02152		0	0	0	0	1
Tfdp1		0	0	0	0	0	0	1	0	0		1	1	1	0		1.14754	0.525177	-0.900998	-0.771717	0.0475467		0	0	0	0	1
Tfdp2		1	0	0	0	0	0	0	0	0		1	1	0	1		-0.129244	1.21449	0.135409	-1.22065	0.0140648		0.781851	0.581482	0.0670821	-1.43042	0.00245497
Tfe3		0	0	0	0	0	0	1	0	0		1	1	1	1		-0.283365	1.21821	0.239226	-1.17407	0.00347546		0	0	0	0	1
Tfeb		0	0	0	0	0	0	1	0	0		1	1	1	1		1.35969	0.0496842	-0.983621	-0.425753	0.00338706		0	0	0	0	1
Tfrc		0	0	0	0	0	0	1	0	0		1	1	0	1		-0.351869	1.13527	0.408458	-1.19186	0.00690132		0	0	0	0	0.00153848
Tgfbrap1		0	0	0	0	0	0	0	1	0		0	0	1	1		-1.39325	0.0541147	0.387357	0.951778	0.000168434		0	0	0	0	1
Thop1		1	0	0	0	0	0	0	0	0		0	0	1	0		0.809111	0.890942	-0.619296	-1.08076	1		-1.20857	1.03933	0.556225	-0.386988	0.000836878
Thra		0	0	1	0	0	0	0	0	0		1	1	1	1		-0.823542	-0.812243	0.415312	1.22047	1		-1.11424	-0.538954	1.05184	0.601355	0.00447103
Thsd7a		0	0	1	0	0	0	0	0	0		1	0	0	0		-1.3274	-0.041138	1.07149	0.297043	0.00582321		-0.837404	-0.64405	0.11359	1.36786	1.87e-06
Thumpd3		1	0	0	0	0	0	0	0	0		1	1	1	0		0.791884	0.736623	-0.188868	-1.33964	1		0.990116	0.520664	-0.204322	-1.30646	2.93e-05
Tia1		0	0	0	0	1	0	0	0	0		0	0	1	1		0	0	0	0	1		-0.345019	-1.05316	1.32931	0.068869	0.000268261
Timm44		0	0	0	1	0	0	0	0	0		1	0	1	0		0	0	0	0	1		-0.612873	1.2909	0.264353	-0.94238	0.0230059
Tipin		1	0	0	0	0	0	0	0	0		1	1	1	1		0.67757	0.750023	-0.0212098	-1.40638	1		0.349975	0.736269	0.391079	-1.47732	0.00071927
Tle4		1	0	0	0	0	0	0	0	0		0	1	1	1		0.351104	1.11863	-0.212682	-1.25705	0.00716342		0.442342	1.01457	-0.131101	-1.32581	3.68e-05
Tle6		0	1	0	0	0	0	0	0	0		1	1	0	0		-0.366103	-0.62403	-0.501521	1.49165	1		1.05408	0.561433	-0.441171	-1.17434	0.00304197
Tmcc3		0	0	1	0	0	0	0	0	0		1	1	0	1		-1.17061	-0.486157	0.726226	0.930544	1		-0.219011	-0.611893	-0.641057	1.47196	7.97e-06
Tmco3		0	0	1	0	0	0	0	0	0		1	0	1	0		-0.993601	-0.491061	0.163753	1.32091	1		-0.291244	-0.570123	-0.622682	1.48405	0.00517344
Tmco6		0	0	1	0	0	0	0	0	0		1	1	1	1		-1.03871	-0.64255	1.05846	0.622799	1		-0.305497	-0.0364058	1.36403	-1.02213	0.000303496
Tmco7		0	0	0	1	0	0	0	0	0		0	0	1	1		0	0	0	0	1		0.252182	0.715558	0.505099	-1.47284	7.16e-05
Tmed4		0	0	0	0	0	0	0	1	0		0	0	0	1		-0.841227	-0.630687	0.0990469	1.37287	1		0	0	0	0	0.0252509
Tmeff1		0	0	0	1	0	0	0	0	0		1	1	1	1		0	0	0	0	1		0.79206	-1.2557	-0.354851	0.818494	0.00115597
Tmem107		0	0	0	0	0	0	1	0	0		1	0	1	1		1.35958	0.0881994	-0.505111	-0.942669	0.010549		0	0	0	0	0.0230975
Tmem111		0	0	0	0	0	0	0	0	1		0	1	0	1		0.609879	-0.00304442	-1.40884	0.802004	1		-0.509741	0.695103	-1.15094	0.965577	0.00295308
Tmem115		0	0	0	0	0	0	0	0	1		0	1	1	1		0.553155	0.217584	-1.46926	0.698526	1		-0.912799	-0.198669	-0.313072	1.42454	0.00157924
Tmem120a		0	0	0	0	0	0	1	0	0		1	1	1	1		1.25778	-0.850409	-0.75678	0.349413	0.00262042		0	0	0	0	1
Tmem125		0	0	1	0	0	0	0	0	0		1	1	1	1		-1.38256	-0.0543789	0.555428	0.881513	0.00523603		-1.36171	0.130763	0.184758	1.04619	0.0183319
Tmem126b		1	0	0	0	0	0	0	0	0		0	1	0	1		1.05549	0.550638	-0.420356	-1.18577	1		-0.752456	1.32643	0.217831	-0.791803	0.00904775
Tmem131		1	0	0	0	0	0	0	0	0		1	1	1	1		0.836767	0.494018	0.099549	-1.43033	1		0.776117	0.941887	-0.727241	-0.990763	1.13e-05
Tmem132a		0	0	0	0	1	0	0	0	0		0	1	1	0		0	0	0	0	1		-1.16789	-0.379335	0.389421	1.1578	8.82e-06
Tmem144		0	0	0	0	0	0	0	1	0		1	0	1	0		-0.884777	-0.757541	0.437297	1.20502	1		0	0	0	0	1
Tmem159		0	0	0	0	0	0	0	1	0		0	1	1	1		-0.0738066	-0.853782	-0.494172	1.42176	1		0	0	0	0	1
Tmem161a		0	0	1	0	0	0	0	0	0		0	1	1	1		-0.637919	-0.677939	-0.138223	1.45408	1		-1.34591	0.115314	1.07249	0.158113	1
Tmem180		0	0	1	0	0	0	0	0	0		1	0	0	1		-1.19754	-0.426046	0.993951	0.629636	0.0253384		-0.643061	0.0528896	1.3927	-0.802531	0.000170719
Tmem184b		0	0	1	0	0	0	0	0	0		1	1	1	1		-0.69188	-0.944604	0.437462	1.19902	1		0.410142	-0.0211527	-1.36831	0.979319	0.000960553
Tmem19		1	0	0	0	0	0	0	0	0		0	1	1	1		1.08766	-0.971711	-0.716022	0.600077	0.0165258		1.16622	0.317677	-1.20994	-0.273965	2.5e-05
Tmem2		1	0	0	0	0	0	0	0	0		1	1	1	1		0.0733821	0.686235	0.677354	-1.43697	0.0268788		1.2442	0.272586	-0.421235	-1.09555	2.23e-07
Tmem20		0	0	0	1	0	0	0	0	0		1	1	0	0		0	0	0	0	1		0.918257	0.611669	-0.211641	-1.31828	7.42e-10
Tmem218		0	0	0	0	0	0	0	1	0		0	1	0	0		-0.563845	-0.999978	0.302666	1.26116	1		0	0	0	0	1
Tmem220		0	0	0	1	0	0	0	0	0		1	1	1	1		0	0	0	0	1		0.621673	0.243597	0.611357	-1.47663	0.000340034
Tmem40		0	0	0	0	0	0	1	0	0		1	1	1	1		0.169746	1.10491	0.0475026	-1.32216	0.022339		0	0	0	0	1
Tmem41a		0	1	0	0	0	0	0	0	0		0	1	1	1		-1.38855	0.127421	0.269684	0.991445	0.0139203		-0.192587	1.41575	-0.287157	-0.936005	0.00551095
Tmem43		0	0	1	0	0	0	0	0	0		0	0	1	1		-0.890903	-0.623614	0.178244	1.33627	1		-0.839367	-0.150227	-0.44946	1.43906	8.72e-06
Tmem60		0	0	0	0	0	0	1	0	0		1	1	1	1		1.38949	-0.300594	-0.983835	-0.105058	0.0059273		0	0	0	0	1
Tmem64		1	0	0	0	0	0	0	0	0		1	1	0	0		0.149465	1.19142	-0.0963466	-1.24454	0.00239956		1.22762	0.268043	-1.13681	-0.358845	1.78e-07
Tmem69		1	0	0	0	0	0	0	0	0		0	1	1	1		0.830363	0.7518	-0.294255	-1.28791	1		0.853553	0.857116	-0.663493	-1.04718	0.000280236
Tmem87b		0	0	1	0	0	0	0	0	0		0	1	1	1		-0.985655	-0.681913	0.5396	1.12797	1		-0.497112	-0.796139	1.4475	-0.154246	0.0163113
Tnfaip6		0	0	0	0	1	0	0	0	0		1	1	1	1		0	0	0	0	1		-0.0318178	-0.584734	-0.802356	1.41891	0.00200611
Tnfaip8		0	0	1	0	0	0	0	0	0		0	1	0	0		-0.707955	-1.00908	0.801799	0.91524	1		1.39421	-0.986021	-0.221913	-0.186276	0.000451474
Tnfrsf1a		0	0	1	0	0	0	0	0	0		1	0	1	1		-0.504477	-0.834813	-0.0892154	1.42851	1		-0.619314	-0.302399	-0.563894	1.48561	9.51e-05
Tnip1		1	0	0	0	0	0	0	0	0		1	1	1	1		1.32299	0.214888	-0.871327	-0.666556	0.0311656		0.873312	-0.278735	-1.293	0.69842	0.0197854
Tnrc6b		0	0	0	0	0	0	0	1	0		1	1	1	1		-1.37208	-0.112644	0.777703	0.707023	1		0	0	0	0	0.0376327
Tns3		1	0	0	0	0	0	0	0	0		1	1	1	1		1.05306	0.631572	-0.651002	-1.03363	0.0493692		0.940223	0.76578	-1.0458	-0.660206	4.15e-10
Tns4		0	0	1	0	0	0	0	0	0		1	1	1	0		-0.694623	-0.600263	-0.164596	1.45948	1		-1.39201	-0.0495745	0.618922	0.822665	0.00231803
Tomm5		1	0	0	0	0	0	0	0	0		1	0	0	0		0.865509	0.784605	-0.455022	-1.19509	1		0.502764	1.16313	-0.774756	-0.891134	0.00117104
Tpd52		0	1	0	0	0	0	0	0	0		1	1	1	1		-1.1039	-0.585556	0.769261	0.920196	1		-0.027774	0.297626	1.06387	-1.33372	0.00047036
Tpi1		0	0	1	0	0	0	0	0	0		0	1	0	1		-1.41832	0.741111	0.0147045	0.662503	0.00206639		-1.0778	-0.153094	1.34255	-0.111665	0.000216156
Tpm4		0	0	1	0	0	0	0	0	0		0	0	0	1		-0.257863	-1.15039	0.148022	1.26023	0.00936795		-0.5637	-0.916724	0.129462	1.35096	3.22e-07
Tra2a		0	0	1	0	0	0	0	0	0		1	1	1	1		-0.725855	-0.969945	0.63056	1.06524	1		-0.17735	-0.600563	1.46257	-0.684658	0.00254488
Traf3ip2		1	0	0	0	0	0	0	0	0		1	1	1	1		1.47558	-0.737586	-0.312796	-0.425197	0.000438548		0.935911	-0.0028781	-1.38543	0.452392	0.00264733
Trappc5		0	0	0	0	0	0	0	0	1		0	1	1	0		0	0	0	0	1		-1.23285	1.19165	0.192651	-0.151455	0.0163251
Trh		1	0	0	0	0	0	0	0	0		1	1	1	1		0.354665	0.719334	0.406407	-1.48041	1.68e-05		-0.747339	0.96075	0.758069	-0.97148	0.000145939
Trib1		0	0	0	0	1	0	0	0	0		1	1	1	0		0	0	0	0	1		-0.0504073	-0.769681	-0.607005	1.42709	0.000144688
Trib2		0	0	0	1	0	0	0	0	0		1	1	0	1		0	0	0	0	1		-0.871675	1.02722	0.688032	-0.843575	0.0198463
Trim25		1	0	0	0	0	0	0	0	0		1	1	1	1		1.24015	0.380828	-0.770353	-0.850623	1		0.894213	0.832968	-0.950107	-0.777074	1.98e-07
Trim36		1	0	0	0	0	0	0	0	0		1	1	1	1		0.580016	0.772616	0.082577	-1.43521	0.0419477		0.90032	0.786866	-0.572516	-1.11467	2.34e-06
Trim56		0	0	1	0	0	0	0	0	0		1	0	1	1		-1.06548	-0.620008	0.669686	1.0158	1		-1.2399	-0.382244	0.790206	0.831936	0.000290286
Trim8		1	0	0	0	0	0	0	0	0		1	1	1	1		1.03249	0.670015	-0.985023	-0.71748	1		0.482097	0.973935	-1.34406	-0.111973	0.0270031
Trip11		0	0	1	0	0	0	0	0	0		0	1	1	1		-0.900146	-0.743113	0.442572	1.20069	1		0.598039	-0.561366	-1.09689	1.06022	0.00980454
Trmt11		1	0	0	0	0	0	0	0	0		0	0	1	0		1.02888	0.534307	-0.315678	-1.24751	0.0375616		1.01814	0.465867	-0.17402	-1.30999	0.000348837
Trp53		1	0	0	0	0	0	0	0	0		1	1	1	1		0.608363	0.831272	-0.0480264	-1.39161	1		0.86404	0.773032	-1.21594	-0.421138	4.72e-05
Trp53inp1		0	0	0	0	0	0	0	1	0		1	1	1	1		-0.333031	-1.2309	0.507153	1.05678	0.00683472		0	0	0	0	0.0270909
Trp53inp2		0	0	0	0	1	0	0	0	0		1	1	0	0		0	0	0	0	1		0.406427	-0.822056	-0.81019	1.22582	0.00377434
Trub2		0	0	0	1	0	0	0	0	0		0	1	1	1		0	0	0	0	1		-0.690516	1.25877	0.33926	-0.907516	0.00220412
Tsen2		1	0	0	0	0	0	0	0	0		1	0	0	1		0.366284	1.15284	-0.321985	-1.19713	0.0483261		0.110892	1.29509	-0.301697	-1.10428	3.01e-05
Tspan9		0	0	1	0	0	0	0	0	0		1	1	0	1		-1.1471	-0.348487	0.276447	1.21914	0.00768535		-0.878137	0.0354228	-0.546252	1.38897	7.32e-05
Tst		1	0	0	0	0	0	0	0	0		0	0	1	0		1.15099	0.192695	-0.0654745	-1.27821	0.00462701		0.779401	0.634766	-0.00363861	-1.41053	0.00202448
Ttc30b		0	0	0	1	0	0	0	0	0		0	1	1	1		0	0	0	0	1		1.10457	-0.234071	-1.25569	0.385196	0.00108763
Ttc39b		1	0	0	0	0	0	0	0	0		1	1	1	1		0.694536	0.730636	-0.0168011	-1.40837	1		1.19362	0.451715	-0.72874	-0.916599	1.43e-05
Ttll6		1	0	0	0	0	0	0	0	0		1	1	1	1		1.35495	-0.794296	0.153295	-0.713945	0.00255005		1.19623	-0.417516	0.349404	-1.12811	0.00104448
Ttpa		1	0	0	0	0	0	0	0	0		0	1	1	0		0.911775	0.701193	-0.372801	-1.24017	1		1.01088	0.583906	-0.369903	-1.22489	4.97e-06
Tub		1	0	0	0	0	0	0	0	0		0	1	0	0		0.389697	0.642407	0.459353	-1.49146	1		-0.390092	-0.0450096	1.3904	-0.955298	0.0285494
Tuba1a		0	0	0	0	1	0	0	0	0		1	1	1	1		0	0	0	0	1		-0.987976	-0.587285	0.319509	1.25575	1.65e-05
Tubb4b		0	0	0	0	0	0	1	0	0		1	1	1	1		1.02861	0.487289	-0.230905	-1.28499	1		0	0	0	0	1
Tulp1		0	0	1	0	0	0	0	0	0		0	1	0	1		-1.42522	0.230538	0.91511	0.279575	0.0400517		-0.648626	-0.46048	1.49055	-0.381445	0.0174308
Twsg1		0	0	1	0	0	0	0	0	0		0	1	0	1		0.150752	-1.3054	0.0266045	1.12805	0.00296797		-0.768032	-0.615476	-0.0411403	1.42465	7.97e-07
Txn2		1	0	0	0	0	0	0	0	0		1	1	1	0		0.307263	0.6847	-1.48208	0.490117	1		-0.0797441	1.43359	-0.781863	-0.57198	6.75e-05
Txnip		0	0	1	0	0	0	0	0	0		1	1	1	1		-0.978568	-0.738705	0.753269	0.964005	0.00282094		-1.21955	0.387861	1.12873	-0.297038	0.000195982
Txnrd1		0	0	1	0	0	0	0	0	0		0	1	0	0		-1.22469	0.402035	1.11848	-0.295826	0.0132475		-1.28951	-0.0748812	1.12984	0.234545	0.0315378
Uba5		0	0	1	0	0	0	0	0	0		1	1	1	1		-0.811731	-0.420114	-0.222491	1.45434	1		0.674579	-0.290387	-1.28453	0.900336	1.43e-06
Ubap1		0	0	0	0	0	0	0	1	0		1	1	1	1		-1.20413	-0.204361	0.196128	1.21237	1		0	0	0	0	0.0078487
Ubb		0	0	0	0	0	0	1	0	0		0	1	1	1		1.46993	-0.214531	-0.678942	-0.576461	0.0117867		0	0	0	0	0.000593074
Ube2d2		0	0	0	0	0	0	0	1	0		1	1	1	1		-0.756119	-0.756212	0.159151	1.35318	1		0	0	0	0	1
Ube2e1		0	0	0	0	1	0	0	0	0		0	0	1	1		0	0	0	0	1		-0.919138	-0.808404	0.932575	0.794967	1
Ube2g1		1	0	0	0	0	0	0	0	0		1	1	1	1		0.309327	1.17966	-0.294942	-1.19404	0.0163227		0.308011	0.704171	0.467823	-1.48	5.58e-05
Ube2h		0	0	1	0	0	0	0	0	0		1	1	1	1		-0.75319	-0.847258	0.334316	1.26613	1		-0.898533	-0.686768	0.310778	1.27452	8.19e-07
Ube2l6		0	0	0	1	0	0	0	0	0		1	1	1	1		0	0	0	0	1		1.12594	0.51826	-0.585509	-1.0587	2.3e-07
Ube2q2		0	0	1	0	0	0	0	0	0		1	1	1	1		-0.413351	-0.622155	-0.458445	1.49395	1		-0.0339176	-0.875148	-0.499345	1.40841	3e-05
Ube2v1		0	0	0	0	0	1	0	0	0		1	0	0	0		0	0	0	0	1		-1.06424	-0.238313	-0.0423641	1.34492	0.0197315
Ube2z		0	0	1	0	0	0	0	0	0		0	1	1	1		-1.02152	-0.394781	0.0766072	1.33969	1		-0.683953	-0.613072	-0.162417	1.45944	0.026109
Ubiad1		0	0	1	0	0	0	0	0	0		1	1	0	1		-0.373886	-1.24455	0.837676	0.780764	1		-0.260252	-0.0605661	1.35981	-1.03899	0.0260794
Ubl3		1	0	0	0	0	0	0	0	0		0	1	0	1		1.2079	0.392921	-1.02984	-0.570981	0.0421016		0.999448	0.715221	-0.758548	-0.956121	6.94e-09
Ubr2		0	0	1	0	0	0	0	0	0		1	1	1	1		-1.06366	-0.538482	0.416857	1.18528	1		-0.787391	-0.740371	0.187324	1.34044	0.000340448
Ubr5		1	0	0	0	0	0	0	0	0		1	1	1	1		0.188478	0.648732	0.628573	-1.46578	1		0.747691	0.637289	0.0409046	-1.42588	1.27e-05
Ubtf		1	0	0	0	0	0	0	0	0		1	0	0	0		0.812029	0.815763	-0.395394	-1.2324	1		0.933086	0.742419	-0.542365	-1.13314	3.06e-07
Ubxn11		0	0	0	1	0	0	0	0	0		1	0	1	1		0	0	0	0	1		1.09193	0.556684	-0.560825	-1.08778	9.85e-07
Ucma		0	0	0	1	0	0	0	0	0		0	1	0	0		0	0	0	0	1		-0.398125	1.03281	-1.2043	0.569615	2.17e-05
Ufm1		1	0	0	0	0	0	0	0	0		1	1	0	1		1.06318	0.642813	-0.877936	-0.828054	1		0.685826	0.692757	-1.43074	0.0521547	0.00144406
Uggt1		0	0	1	0	0	0	0	0	0		1	0	1	0		-1.24832	-0.0584774	0.112835	1.19396	0.0377635		-0.450693	-0.375225	-0.662915	1.48883	1.37e-05
Uhrf1		1	0	0	0	0	0	0	0	0		0	0	0	1		0.885151	0.625263	-0.170024	-1.34039	1		-0.923858	0.658392	-0.783173	1.04864	0.000301682
Uhrf2		0	0	1	0	0	0	0	0	0		0	1	1	1		-1.10539	-0.574732	0.705206	0.974921	1		-1.02219	-0.584739	0.402151	1.20478	4.8e-08
Upf2		0	0	0	1	0	0	0	0	0		1	0	1	0		0	0	0	0	1		1.32237	0.210063	-0.637722	-0.894714	0.00045583
Upp1		1	0	0	0	0	0	0	0	0		1	1	1	1		0.850159	0.72018	-0.272536	-1.2978	0.0218357		0.769292	0.7549	-0.180403	-1.34379	7.96e-07
Uqcr10		1	0	0	0	0	0	0	0	0		1	0	0	0		1.31755	0.216155	-0.910425	-0.623277	0.0101589		0.626157	1.0084	-0.460087	-1.17447	1
Urgcp		1	0	0	0	0	0	0	0	0		1	1	1	1		-1.08616	1.22037	0.33412	-0.468329	0.0244431		0.258476	0.704456	-1.47477	0.51184	1
Urod		1	0	0	0	0	0	0	0	0		0	1	1	1		1.20321	0.304896	-0.352731	-1.15538	0.0202119		0.280411	0.836208	0.335756	-1.45238	0.00012921
Usp12		0	0	1	0	0	0	0	0	0		1	1	1	1		-0.515252	-1.09527	0.460293	1.15023	1		-0.0928612	-0.539185	-0.802215	1.43426	0.00549311
Usp22		0	0	1	0	0	0	0	0	0		1	1	1	1		-0.914048	-0.242857	-0.268991	1.4259	1		-1.09851	-0.431111	0.297083	1.23254	3.53e-05
Usp28		0	1	0	0	0	0	0	0	0		0	1	1	1		-1.30354	0.228372	1.11666	-0.0414915	0.000536648		0.0219662	0.67918	0.720041	-1.42119	1.31e-05
Usp4		1	0	0	0	0	0	0	0	0		0	0	1	1		1.03745	0.382295	-1.33024	-0.0895046	1		0.762207	0.456497	-1.4661	0.247395	1.69e-05
Usp44		1	0	0	0	0	0	0	0	0		0	1	1	0		0.0408521	0.526535	0.847706	-1.41509	1		-0.00758577	0.197165	1.11828	-1.30786	4.95e-07
Usp50		0	0	0	1	0	0	0	0	0		0	0	1	0		0	0	0	0	1		0.033581	1.40133	-0.664233	-0.770677	0.000540706
Usp6nl		0	0	1	0	0	0	0	0	0		1	1	1	0		-1.08763	-0.553464	0.534072	1.10702	1		-1.00714	-0.610094	0.417633	1.1996	0.00323975
Vamp1		0	0	0	0	0	0	0	1	0		0	1	1	1		-0.82204	-0.868817	0.580938	1.10992	1		0	0	0	0	0.00238322
Vegfa		0	0	1	0	0	0	0	0	0		1	1	1	1		0.284001	-1.2104	-0.252756	1.17915	0.000685641		-1.23156	-0.0868614	0.108479	1.20994	9.19e-07
Vegfb		0	0	0	0	0	0	0	0	1		1	0	0	0		0	0	0	0	1		-0.541975	-0.193676	1.46285	-0.7272	0.000140738
Vgll4		0	0	1	0	0	0	0	0	0		0	1	1	1		-0.731667	-0.758049	0.120198	1.36952	1		-0.518122	-0.205427	-0.739948	1.4635	2.99e-06
Vhl		0	0	0	0	0	0	0	0	1		0	1	0	0		-0.20394	-0.657145	-0.607685	1.46877	1		0	0	0	0	1
Vim		1	0	0	0	0	0	0	0	0		1	1	0	1		1.2571	0.315892	-0.9899	-0.583095	0.00255481		0.524534	0.198122	-1.46235	0.739693	1.37e-06
Vps13d		0	1	0	0	0	0	0	0	0		1	1	1	1		-1.42503	0.0358137	0.733725	0.655488	1		1.32828	0.20964	-0.836458	-0.701465	0.000486684
Vps28		0	0	0	0	0	0	0	1	0		1	0	1	1		-0.230284	-0.654148	-0.589276	1.47371	1		0	0	0	0	0.00406521
Vps35		0	0	0	1	0	0	0	0	0		0	1	1	1		0	0	0	0	1		1.18458	0.340517	-0.363892	-1.16121	0.000113602
Vps54		0	1	0	0	0	0	0	0	0		0	1	1	0		-1.19177	-0.414112	0.559251	1.04663	1		1.37078	-0.915777	-0.526502	0.071499	2.88e-05
Vrk1		0	0	0	1	0	0	0	0	0		1	0	0	0		0	0	0	0	1		1.29327	-0.545119	0.238479	-0.986627	0.00121753
Wac		0	0	0	0	0	0	0	1	0		1	0	0	0		-1.47298	0.22493	0.645542	0.602507	0.0221035		0	0	0	0	1
Wasf3		0	1	0	0	0	0	0	0	0		1	1	0	1		-0.847187	-0.360021	1.4474	-0.240193	1		0.243113	0.0997116	1.02696	-1.36978	4.38e-06
Wbp11		0	0	0	0	0	0	1	0	0		0	1	1	1		0.640685	1.03835	-0.613956	-1.06508	1		0	0	0	0	1
Wbp2		0	0	0	0	0	0	0	1	0		0	1	1	1		-0.851441	-0.784101	0.416066	1.21948	1		0	0	0	0	0.0448178
Wdr34		0	1	0	0	0	0	0	0	0		1	1	1	1		-1.49893	0.491229	0.549601	0.458097	0.0138086		0.173192	1.2226	-0.197326	-1.19847	2.59e-05
Wdr47		1	0	0	0	0	0	0	0	0		0	1	1	1		-0.0301722	1.41255	-0.535743	-0.84663	0.00608623		0.33428	1.26608	-0.8487	-0.751663	2.19e-05
Wdr82		1	0	0	0	0	0	0	0	0		1	1	1	1		0.776853	0.776745	-0.23535	-1.31825	1		0.649632	0.985961	-0.451546	-1.18405	2.25e-07
Wfdc2		0	0	1	0	0	0	0	0	0		1	1	1	1		0.404925	-1.27102	-0.217133	1.08323	0.00103289		-0.105897	-1.05874	-0.188936	1.35357	0.000374246
Wnt5a		1	0	0	0	0	0	0	0	0		0	1	1	0		-1.36075	1.04735	0.190648	0.12276	0.0135627		1.15489	0.481063	-1.03781	-0.598144	7.36e-09
Wsb1		0	0	0	0	0	0	0	1	0		1	0	1	1		-0.896668	-0.739804	0.424755	1.21172	1		0	0	0	0	1
Wsb2		1	0	0	0	0	0	0	0	0		1	1	0	0		1.4304	-0.153128	-0.399069	-0.878205	0.00153597		-0.0629687	1.39898	-0.938574	-0.397441	0.000123058
Wscd1		0	0	0	0	0	0	1	0	0		1	1	1	1		0.350844	0.899854	0.176228	-1.42693	1		0	0	0	0	0.0264512
Wwc1		0	0	0	0	0	0	0	1	0		1	0	0	0		-1.17457	-0.476189	0.700651	0.950111	1		0	0	0	0	0.0180875
Xaf1		0	1	0	0	0	0	0	0	0		1	1	0	0		-0.422783	-1.16276	0.466999	1.11855	1		1.43705	-0.245297	-0.88274	-0.309012	5.47e-05
Xbp1		0	0	0	0	0	0	0	0	1		1	1	0	1		0.988157	-0.46374	-1.17626	0.651844	0.0234078		-0.783671	0.858805	-0.944621	0.869486	0.000183435
Xkr5		1	0	0	0	0	0	0	0	0		1	1	1	1		0.304385	0.822645	0.329655	-1.45669	1		-0.559852	1.18492	0.424749	-1.04982	0.000491968
Xpa		0	0	0	1	0	0	0	0	0		0	1	1	1		0	0	0	0	1		0.57326	-1.4916	0.34778	0.570563	0.00281948
Xpnpep1		0	0	0	1	0	0	0	0	0		1	1	0	1		0	0	0	0	1		1.20095	-0.587624	-1.02232	0.409	0.000605827
Xpo1		1	0	0	0	0	0	0	0	0		1	1	1	1		0.512967	0.84776	0.0586839	-1.41941	1		0.865307	-0.266552	0.700858	-1.29961	0.000239958
Xrcc6bp1		0	0	0	1	0	0	0	0	0		1	0	1	0		0	0	0	0	1		0.824471	0.617447	-0.0503464	-1.39157	1
Yes1		1	0	0	0	0	0	0	0	0		0	1	1	1		0.782469	0.719795	-0.142346	-1.35992	1		-0.27027	-0.469671	-0.732892	1.47283	0.000145587
Yif1a		0	0	1	0	0	0	0	0	0		0	0	1	0		0.0469981	-0.899836	-0.528679	1.38152	0.00382928		-1.18094	0.583594	-0.438349	1.03569	3.59e-05
Ykt6		1	0	0	0	0	0	0	0	0		1	0	1	0		0.839984	0.88487	-0.971678	-0.753176	1		0.27083	1.11138	-1.29783	-0.0843746	0.00443425
Ylpm1		0	0	0	0	0	0	0	0	1		0	0	1	1		-1.17895	-0.322036	1.18632	0.314666	1		0	0	0	0	1
Ypel1		0	0	0	0	1	0	0	0	0		0	0	1	1		0	0	0	0	1		-0.648394	-0.0724089	1.43617	-0.715369	1
Ypel2		0	0	0	0	0	0	0	1	0		1	1	1	1		-0.310802	-1.19844	0.349492	1.15975	1		0	0	0	0	0.0061374
Ythdf1		1	0	0	0	0	0	0	0	0		0	1	1	1		0.931436	0.773395	-0.651091	-1.05374	1		0.407332	1.15241	-1.16042	-0.399319	0.000315461
Ywhag		0	0	0	0	0	0	1	0	0		1	0	1	1		0.23239	1.10348	-0.0213949	-1.31448	1		0	0	0	0	1
Ywhaz		1	0	0	0	0	0	0	0	0		1	1	1	0		0.954726	0.555224	-1.32077	-0.189179	1		0.424089	1.11389	-1.21435	-0.323628	3.08e-06
Zbtb2		0	0	0	0	0	0	0	0	1		1	0	0	0		-0.929337	1.14567	-0.74077	0.524438	0.00765167		0.10191	0.746734	-1.44214	0.593496	0.00562724
Zbtb25		0	0	0	0	0	0	0	1	0		0	1	1	0		-1.04786	-0.646418	0.690835	1.00344	1		0	0	0	0	0.00809541
Zbtb34		0	0	0	1	0	0	0	0	0		1	1	1	1		0	0	0	0	1		-0.0520577	1.05486	0.329787	-1.33259	0.0396364
Zbtb7a		0	0	0	1	0	0	0	0	0		1	0	0	1		0	0	0	0	1		1.1421	0.467828	-1.10564	-0.504291	1
Zbtb8b		0	0	0	1	0	0	0	0	0		0	0	1	0		0	0	0	0	1		0.232403	1.1398	-0.0922332	-1.27997	0.0264252
Zc3h3		0	0	0	0	0	0	1	0	0		1	1	1	1		1.14861	0.474023	-0.547179	-1.07545	1		0	0	0	0	0.00220088
Zc3h7a		0	0	1	0	0	0	0	0	0		0	0	1	1		-0.791232	-0.919174	0.673093	1.03731	1		-0.210937	-1.10144	-0.00758486	1.31996	0.00329943
Zc3h8		1	0	0	0	0	0	0	0	0		0	0	1	1		0.718788	0.997618	-0.771382	-0.945025	1		0.932149	0.762962	-0.61061	-1.0845	0.0031231
Zc3hav1		0	0	1	0	0	0	0	0	0		1	1	1	1		0.125202	-1.34502	0.145536	1.07428	0.000299856		-0.11465	-0.210403	-1.0395	1.36456	0.00505163
Zc3hc1		0	0	0	1	0	0	0	0	0		1	0	1	0		0	0	0	0	1		-0.317403	1.18577	0.312866	-1.18123	0.000524564
Zcchc14		0	0	1	0	0	0	0	0	0		1	0	0	0		-0.895716	-0.818055	0.683719	1.03005	1		-1.22901	-0.0926882	1.21198	0.109725	0.00323455
Zcrb1		0	0	0	0	1	0	0	0	0		0	1	1	1		0	0	0	0	1		-0.911246	-0.814325	0.956875	0.768697	7.69e-05
Zdhhc12		0	0	0	0	0	0	1	0	0		1	1	1	1		0.572702	0.514333	-1.49658	0.409544	1		0	0	0	0	3.65e-05
Zdhhc5		0	0	0	1	0	0	0	0	0		1	1	1	0		0	0	0	0	1		0.169393	0.0991858	-1.34371	1.07513	0.00459096
Zdhhc7		0	0	1	0	0	0	0	0	0		1	0	0	0		-0.969995	0.309695	-0.603981	1.26428	1		-0.767448	0.121761	-0.723039	1.36873	0.000760653
Zfml		0	0	0	1	0	0	0	0	0		1	1	1	1		0	0	0	0	1		1.19351	0.38657	-0.491921	-1.08816	4.98e-06
Zfp101		0	0	0	1	0	0	0	0	0		0	0	1	1		0	0	0	0	1		1.15256	-0.150021	0.255886	-1.25842	0.0272152
Zfp109		0	0	0	1	0	0	0	0	0		0	0	1	1		0	0	0	0	1		1.32967	-0.387809	0.0938828	-1.03574	0.000100431
Zfp114		0	0	0	1	0	0	0	0	0		0	1	1	1		0	0	0	0	1		0.630561	0.444897	0.417822	-1.49328	0.00162188
Zfp167		0	0	0	0	0	0	0	1	0		0	0	1	0		-0.71427	-0.940484	0.483717	1.17104	1		0	0	0	0	1
Zfp207		0	0	0	1	0	0	0	0	0		0	0	1	1		0	0	0	0	1		1.03274	-0.0736867	0.377243	-1.3363	3.56e-06
Zfp213		0	0	0	0	0	0	1	0	0		1	0	1	1		0.203526	1.19587	-0.175607	-1.22378	1		0	0	0	0	1
Zfp217		0	0	1	0	0	0	0	0	0		1	1	1	1		-0.843147	-0.726116	0.269577	1.29969	1		-1.11278	-0.185989	1.31411	-0.0153375	6.66e-05
Zfp235		0	0	0	1	0	0	0	0	0		0	1	1	1		0	0	0	0	1		0.984338	0.546048	-1.29523	-0.235159	0.0113447
Zfp28		0	0	0	1	0	0	0	0	0		0	0	0	1		0	0	0	0	1		1.27921	0.179105	-1.09537	-0.362945	0.00154611
Zfp280b		0	0	0	0	1	0	0	0	0		1	1	1	1		0	0	0	0	1		-0.190033	-0.0878825	-1.06884	1.34675	0.000984711
Zfp345		0	0	0	1	0	0	0	0	0		0	1	1	1		0	0	0	0	1		1.04955	0.60443	-0.53953	-1.11445	0.000117066
Zfp346		0	0	0	1	0	0	0	0	0		0	0	1	0		0	0	0	0	1		-0.272314	0.903426	0.661817	-1.29293	0.0179734
Zfp362		0	0	0	0	0	1	0	0	0		1	1	0	0		0	0	0	0	1		-0.842763	-0.596895	0.0500683	1.38959	1.37415e-05
Zfp36l1		1	0	0	0	0	0	0	0	0		1	1	1	1		1.19602	0.412278	-1.03465	-0.57365	0.0325646		1.13628	0.374327	-1.21779	-0.292819	1.18e-06
Zfp40		0	0	0	1	0	0	0	0	0		0	1	1	1		0	0	0	0	1		1.48631	-0.309547	-0.624937	-0.551827	0.00667856
Zfp512		0	0	1	0	0	0	0	0	0		0	1	1	1		-1.04294	-0.61645	1.10851	0.550878	1		-1.17603	-0.0590883	1.26975	-0.0346259	2.23e-05
Zfp523		0	0	0	0	0	0	0	1	0		1	1	1	1		-0.94066	-0.742603	0.570511	1.11275	1		0	0	0	0	0.0102928
Zfp532		1	0	0	0	0	0	0	0	0		1	1	1	1		-0.483799	1.27081	0.255065	-1.04208	0.00496264		0.556889	1.04228	-0.39655	-1.20262	1.97e-05
Zfp560		0	0	0	1	0	0	0	0	0		0	1	1	1		0	0	0	0	1		0.323602	0.619415	-1.48811	0.545096	0.00245238
Zfp568		0	0	0	0	0	0	0	0	1		1	0	0	0		-1.42977	0.3643	0.890116	0.17535	0.00686988		1.33392	-0.00123478	-1.07416	-0.258524	8.52e-05
Zfp57		1	0	0	0	0	0	0	0	0		0	1	1	1		1.03818	0.62632	-0.563351	-1.10115	1		1.15236	0.513681	-0.732175	-0.933869	1.52e-07
Zfp59		0	1	0	0	0	0	0	0	0		1	0	0	0		-0.771299	-0.954378	0.914211	0.811467	1		1.17646	-0.094832	0.174029	-1.25565	5.13e-06
Zfp608		0	0	1	0	0	0	0	0	0		0	1	0	0		-1.40891	0.0770941	0.418775	0.913044	0.00853381		-1.34868	-0.107221	0.962201	0.493699	6.09e-08
Zfp704		0	1	0	0	0	0	0	0	0		1	1	1	1		-0.464959	-1.12546	0.43994	1.15048	1		1.37423	0.00240397	-0.974597	-0.402041	4.27e-08
Zfp706		0	0	0	0	0	0	0	1	0		1	1	1	1		-0.871138	-0.795872	0.503168	1.16384	1		0	0	0	0	1
Zfp740		1	0	0	0	0	0	0	0	0		1	1	1	1		0.220459	1.32359	-0.833029	-0.711026	0.0202976		0.122574	1.22434	-0.135467	-1.21145	0.0001
Zfp82		0	0	0	1	0	0	0	0	0		0	1	1	1		0	0	0	0	1		1.04461	0.340075	-0.0464074	-1.33828	0.000283622
Zfp846		0	0	0	1	0	0	0	0	0		0	0	0	1		0	0	0	0	1		0.902263	0.70408	-1.2504	-0.355946	0.00130693
Zfp90		0	1	0	0	0	0	0	0	0		1	0	1	1		-1.22318	-0.310725	0.427225	1.10668	1		1.40771	-0.0423232	-0.888162	-0.477222	1
Zfp930		1	0	0	0	0	0	0	0	0		0	0	1	0		0.96669	0.733625	-0.647959	-1.05236	1		1.04087	0.122382	0.201015	-1.36426	1
Zfp961		0	0	0	1	0	0	0	0	0		1	1	1	1		0	0	0	0	1		0.950608	0.666194	-0.392767	-1.22404	1
Zfpm1		0	0	0	1	0	0	0	0	0		1	0	1	1		0	0	0	0	1		0.35619	0.065245	-1.38971	0.968279	0.00486759
Zfr		0	1	0	0	0	0	0	0	0		1	1	1	1		-1.07844	-0.621985	0.803409	0.897016	1		1.28056	0.109019	-0.257278	-1.1323	1.36e-05
Zfyve28		1	0	0	0	0	0	0	0	0		1	1	0	0		1.01693	0.592742	-0.405461	-1.20421	1		0.701782	0.869332	-0.276851	-1.29426	8.47e-06
Zkscan1		0	0	0	0	0	0	0	1	0		1	0	1	0		-1.20652	-0.420597	0.665819	0.961297	0.0299447		0	0	0	0	1
Zkscan17		0	0	1	0	0	0	0	0	0		0	1	1	1		-0.904832	-0.819777	0.757165	0.967444	1		-1.24659	0.107969	-0.057643	1.19626	1
Zkscan2		0	0	0	0	0	0	0	1	0		1	1	1	1		-0.698945	-0.979464	0.571253	1.10716	1		0	0	0	0	1
Zmat5		1	0	0	0	0	0	0	0	0		1	1	1	1		0.86548	0.712241	-0.289335	-1.28839	1		-0.072476	1.35376	-1.0537	-0.227584	0.000247287
Zmiz2		0	0	0	1	0	0	0	0	0		1	0	1	0		0	0	0	0	1		0.281417	0.849433	0.317711	-1.44856	0.00392527
Zmym4		0	0	0	0	0	0	0	1	0		1	1	0	0		-0.835815	-0.894877	0.826876	0.903817	1		0	0	0	0	1
Zmynd10		0	0	0	0	0	0	0	1	0		0	1	1	0		-0.927728	-0.452328	1.3909	-0.0108442	1		0	0	0	0	1
Zmynd19		1	0	0	0	0	0	0	0	0		1	1	1	1		0.737316	0.857315	-0.322999	-1.27163	1		-1.14296	0.933415	0.737394	-0.527847	0.000414382
Zmynd8		0	0	1	0	0	0	0	0	0		1	1	1	1		-1.19599	-0.436558	0.663943	0.968607	1		-1.21469	-0.424673	0.834151	0.805213	3.51e-07
Znhit3		1	0	0	0	0	0	0	0	0		0	1	1	1		0.801138	0.908755	-0.667229	-1.04266	1		0.00507889	1.3913	-0.486886	-0.909498	4.92e-06
Zscan4f		0	0	0	1	0	0	0	0	0		1	1	1	1		0	0	0	0	1		0.683657	0.68251	0.069774	-1.43594	3.48e-05
Zswim1		1	0	0	0	0	0	0	0	0		1	1	1	1		0.893168	0.720721	-0.370772	-1.24312	1		0.836317	0.879595	-1.02335	-0.692568	0.000275055
Zw10		1	0	0	0	0	0	0	0	0		0	1	1	1		0.988709	0.719378	-0.702108	-1.00598	1		0.604331	1.09265	-0.825825	-0.871156	0.00559108
Zyg11a		0	0	0	1	0	0	0	0	0		1	0	0	1		0	0	0	0	1		1.02629	0.682344	-0.750824	-0.95781	3.3e-06
Zyx		0	0	0	0	1	0	0	0	0		0	1	1	1		0	0	0	0	1		-0.940194	-0.343531	-0.124311	1.40804	6.68e-06

## Sheet: Clusters-Gene Lists
Supplementary Table 3. In relation to Fig. 2and Fig S3.
Sheet 2_Clusters_gene lists
cl-1	cl-2	cl-3	cl-4	cl-5	cl-6	cl-7	cl-8
Abcg2	A4galt	Aaas	Aarsd1	Adar	Atp2a2	Abcb8	Abcc5
Abt1	Acvr1b	Adam19	Aasdhppt	Aff4	Btn1a1	Adipoq	Abl2
Acadm	Acy3	Adc	Abcd3	Aldh7a1	Cd248	Aldh3a1	Ankfy1
Accsl	Adipor2	Adipor1	Actn4	Ammecr1l	Chst1	Aqp3	Ascc2
Acly	Ahcyl2	Aff3	Adat1	Ap1ar	Cmklr1	Arhgef10l	Atxn7l1
Acp6	Als2cl	Agl	Adcy1	Arhgap27	Coro1c	Arid1a	Camsap3
Acsl6	Ankrd12	Agpat1	Aebp2	Atad2b	Ephb4	Arl4d	Catsperg1
Actc1	Ano6	Agpat3	Agpat2	Bcar1	Fgfr1	Arpp19	Ccl25
Actn3	Ap3m2	Akap2	Agtrap	Casp3	Fmnl3	Bag1	Cdc25c
Aes	Arih1	Akt2	Aim1l	Ccdc122	Foxh1	Blnk	Cdc42ep2
Agk	Asxl1	Alg12	Ampd3	Cdh6	Gas2l1	Brpf1	Chst5
Aifm2	Atp11a	Amz2	Angel2	Cdk18	Glis2	C2cd4c	Cln8
Ak1	B4galnt3	Ankrd1	Anp32e	Cdkl3	Lif	Cabp7	Cnksr3
Ak2	Btrc	Ankrd44	Apoa1	Chn2	Maml1	Cacnb1	Cpne2
Amt	Cacnb3	Ankrd52	Asap3	Chrnb1	Mfsd10	Cacybp	Cpz
Anapc5	Camk2n1	Ap1s3	Aspa	Cited1	Ncor2	Cbx5	Crkl
Ankrd10	Cfh	Arfgap1	Atcay	Cnot6	Ncs1	Ccdc22	Ctsf
Arg2	Chchd5	Arfgap3	Atf1	Csnk2a2	Nfkb2	Ccr8	Des
Asna1	Cmas	Arhgap1	Atn1	Dab2ip	Nt5c	Cct4	Dmtf1
Ass1	Csnk1e	Arhgap12	Atp2b2	Dlgap4	Phldb1	Cdc123	Dnajc28
Atf7ip	Csnk2a1	Arhgef10	Atrx	Dnajb1	Rasl10a	Cdc37	Dnpep
Atg2a	Cyct	Arhgef18	B3gnt7	Edn1	Rela	Cdk15	Dpy19l4
Atic	Cyp1b1	Arhgef2	Blvra	Eif2ak4	Scrib	Cdk2ap2	Dync1li2
Atp5g1	Dedd	Arid3b	Brms1l	Eif2c2	Slc5a5	Cdyl	Dync2h1
Avpi1	Dkk1	Arsa	C4bp	Fgfbp1	Snai1	Chac1	Dync2li1
B3gnt2	Dmrt1	Asah2	Calb2	Fzd8	Ube2v1	Chd3	Eif4b
Banf1	Dock6	Asns	Camk2b	Gabrp	Zfp362	Cops5	Enpp3
Bcat1	Dopey2	Atp1b1	Cass4	Gdpd5		Cox17	Evi5l
Bcl10	Dynlt1b	Atp6v0a1	Cbr2	Gorasp1		Cox6a1	Ezh1
Bcl11a	Eea1	Atp9b	Ccdc117	Got2		Ctbp2	Fam13b
Bend3	Epb4.1l2	Atxn2	Ccdc130	Gstk1		Ctrl	Fam18b
Bhlhe40	Epha4	Aurkb	Ccdc90a	H2-M10.3		Cxxc5	Fbf1
Brms1	Evi5	B4galt6	Ccnt2	H2-Q8		Ddx46	Fbxl20
Bzw1	Fam60a	Bach2	Cd320	Herpud1		Dlgap3	Fbxl5
Car3	Fbxo42	Bcar3	Cdk5rap3	Hist1h4j		Dmbx1	Fem1c
Cars2	Fgfr2	Bmi1	Cecr5	Hivep2		Dmrtb1	Fkbp2
Casq1	Fignl1	Bphl	Cep68	Hnrpll		Dnajc27	Golph3
Cbx1	Fxyd6	Brd1	Cerkl	Htr3a		Dusp6	Gosr1
Cbx7	Gas6	Cacna2d1	Chka	Ipo9		Elavl1	Gpsm1
Ccdc124	Gcnt2	Cald1	Chmp1b	Kdm2b		Etv6	Gstm6
Ccdc132	Gldc	Calu	Ckap2l	Kif5a		Evx2	Hnf4a
Ccrn4l	Gprasp2	Car8	Cog1	Lgi2		Eya1	Homer3
Cd38	Grhl2	Cast	Csad	Lix1		Fam36a	Hspa1l
Cd59b	Gstp2	Ccdc80	Cstf2t	Lpcat4		Fau	Hspa2
Cd80	Hbs1l	Ccdc88a	Cwf19l2	Lrig3		Fev	Hspg2
Cdc20	Hexb	Ccng1	Cxcr1	Lrrc1		Frat1	Hyal3
Cdca5	Hmmr	Cd9	Dclre1a	Map3k12		G6pd2	Igdcc3
Cdyl2	Hormad2	Cdc42ep1	Dcun1d3	Mcf2l		Gls2	Igf2
Cep55	Hspa8	Cdc42ep5	Ddx43	Mgat5b		Gmnn	Igfbp2
Cfl1	Kdm3b	Cdk17	Degs1	Mif		Gng13	Il17re
Chaf1b	Ldhb	Cdkn1a	Dis3l	Ncan		Gripap1	Inpp5j
Chchd3	Liph	Cep350	Dock3	Nck1		Grm2	Irx4
Chek1	Lmbr1	Cgn	Dot1l	Nfe2l3		H3f3a	Kazn
Chek2	Ltbp3	Ciz1	Dynll1	Nrarp		Hal	Kdm5a
Chsy1	Ly75	Clic4	Ei24	Nsl1		Hap1	Kidins220
Cinp	Lyrm5	Clk3	Eif2b3	Patz1		Has3	Kitl
Ckb	Mpv17l2	Cltc	Eif3g	Pkdcc		Hfe2	Lbr
Clptm1l	Mtap7	Cnn2	Eny2	Pm20d2		Hint1	Lemd2
Cndp2	Mybl1	Cntd1	Epb4.1l4a	Prkaca		Hist1h1b	Lima1
Cnnm2	Myo18a	Col18a1	Eral1	Prkra		Hivep3	Lin7c
Cnot10	Nfe2l2	Col1a1	Esyt3	Ptger3		Hk2	Lrrc48
Cnp	P2rx4	Col4a1	Far1	Ptpn6		Hoxd12	Luzp1
Cnpy1	Pdk4	Col4a2	Fbxl6	Rab19		Ing1	Lypla1
Cobl	Pdlim1	Commd3	Fbxw7	Rab3gap2		Itpka	Maea
Coil	Pdpk1	Coro1b	Fgf18	Rad51		Jak3	Mapkapk2
Commd5	Plekhg1	Creb3	Flcn	Rai1		Lgals9	Mb
Coq3	Ppp6r3	Crk	Foxred2	Rbfox2		Lsm2	Mir301
Coq5	Prkcz	Csrp1	Fsd1l	Rerg		Lta4h	Mkl2
Cpsf4l	Prss42	Ctnna1	Galt	Rnf41		Map2k2	Mup4
Cpt1a	Pygm	Cuedc1	Git1	Rtn4rl1		Mcm3	Mup7
Creld1	Rad21	Cyth3	Glp1r	Sirpa		Mir129-1	Myl4
Crmp1	Rbpj	Daam1	Gna11	Slc25a25		Mir133a-2	Nbr1
Cse1l	Rbpms2	Dag1	Golph3l	Slco5a1		Mlf2	Nhlh1
Ctcf	Rdh13	Dak	Golt1a	Slmap		Ms4a10	Nos1ap
Ddc	Scpep1	Dcaf7	Gpbar1	Smarca2		Mtmr11	Npepps
Ddx24	Sdc4	Ddr1	Gtf2b	Speg		Mtrf1l	Nprl2
Ddx39	Serpine1	Dgka	Gtf3c2	Src		Myo1g	Ostf1
Ddx52	Slc1a3	Dhrs13	Gtse1	St6gal2		Naca	Pfkm
Dgke	Slc25a13	Dhrs7	Hibch	Synj2		Ncf2	Phc3
Dhx40	Slc25a20	Dip2b	Hnrnpr	Tbx20		Ndufa4	Phf16
Dhx8	Smyd3	Dirc2	Hormad1	Tcf7		Ndufa5	Pigg
Dido1	Snx27	Dixdc1	Hoxb4	Tia1		Nhej1	Pik3cd
Dnmt3a	Ssr2	Dnahc8	Hoxc13	Tmem132a		Nobq1	Pim3
Dpf1	St8sia1	Dnajc16	Islr2	Tnfaip6		Notch4	Pip5k1al
Dpys	Stk38	Dnajc5	Ivns1abp	Trib1		Nup107	Plekhm3
Drg2	Tctex1d2	Dnmt1	Kank3	Trp53inp2		Nup160	Plk1s1
Dusp12	Tle6	Dpp8	Kcnh3	Tuba1a		Nup210l	Pnma1
E2f2	Tmem41a	Dppa3	Khdrbs3	Ube2e1		Ola1	Pon3
Ech1	Tpd52	Dst	Kif11	Ypel1		Olfr922	Pot1a
Ecsit	Usp28	Dstyk	Kif2c	Zcrb1		Olig2	Ppm1b
Eif1ad	Vps13d	Dtnb	Lactb2	Zfp280b		Olig3	Ppm1d
Elmo1	Vps54	Dtx2	Lat	Zyx		P4htm	Ppp1r9a
Elof1	Wasf3	Dusp1	Lgals2			Pcp4l1	Ppt1
Enah	Wdr34	Dusp14	Ltbp4			Pcsk1n	Proca1
Eno1	Xaf1	Dync1i2	Ly6e			Pgd	Prr15l
Epc1	Zfp59	Efnb2	Map4k1			Pik3c2b	Prrc2a
Epha2	Zfp704	Ehd1	Mcph1			Pim1	Prrc2b
Esrrb	Zfp90	Eif3f	Mfap5			Plcxd1	Ptges3
Esyt1	Zfr	Elk3	Mmp21			Pop5	Ptk2b
Etaa1		Eml3	Mrps2			Ppia	Rab33b
Exosc10		Eppk1	Mtpap			Ppp1cc	Rad9
Exosc4		Erbb3	Mtss1			Prrt3	Rbm6
Ext1		Ergic1	Mtus1			Psma5	Rgs9
Fam3c		Ergic3	Myo7a			Ptpn2	Rhbg
Fbxo15		Erlin1	Naa38			Pus10	Rhox4b
Fgd4		Esrp1	Naa40			Pvrl3	Rnf32
Foxd3		Exd1	Ncor1			Rab35	Rnf4
Foxp1		Ext2	Nek2			Rbbp4	Rps10
Gadd45a		F11r	Nfat5			Rdh16	S100a11
Gadd45g		Fam65a	Nfix			Rexo2	Sash1
Gale		Fbxo32	Nlrc3			Rnaseh2b	Sbno2
Gatsl3		Fbxw11	Nme4			Rnf10	Scpro2
Gbx2		Fez2	Nmt2			Rpl37a	Scube3
Gcat		Fgf5	Nsg1			Rps15a	Sdf2
Got1		Fhdc1	Nt5dc3			Rps20	Sec14l5
Gpt2		Flnc	Oit1			Rps8	Sec16a
Grtp1		Frs2	Olfr854			Rtkn	Sestd1
Gse1		Fryl	Osm			Sec61g	Slc25a40
Gsta3		Fuca1	Pafah1b1			Sema4a	Slc41a3
Gtf3c6		Fuca2	Paics			Sephs1	Slc45a4
Gtpbp4		Galnt1	Paip2b			Shkbp1	Smc1a
Gusb		Gapdh	Parp1			Sirt7	Socs6
Hadhb		Gata3	Parp14			Skp2	Spcs2
Heatr1		Gata6	Pcdhga12			Slc17a4	Srek1
Hist1h3g		Gdi2	Pcyt1a			Slc5a1	Supt3h
Hpdl		Gja1	Pdcl3			Slc6a7	Susd2
Hsf2		Gnb1	Pdzd3			Smarcb1	Sync
Hspb1		Gpatch8	Phyh			Smg5	Tbcc
Hsph1		Gpc4	Pif1			Snrpe	Tbrg3
Icam1		Gpr19	Pirt			Snrpg	Tchp
Id3		Gprc5a	Pmvk			Sox13	Tcnq2
Ifrd2		Gpx3	Poc1a			Sp2	Tef
Impa1		Gramd3	Poldip3			Spc24	Tgfbrap1
Impa2		Greb1l	Polr3a			Srp14	Tmed4
Ina		Grsf1	Ppfia4			Srp19	Tmem144
Inhbb		Gstt2	Ppif			Srpk1	Tmem159
Ino80		Hectd2	Ppp1cb			Srsf10	Tmem218
Iscu		Heg1	Ppp1r13b			Srsf6	Tnrc6b
Itpk1		Hgsnat	Pramel7			Stoml2	Trp53inp1
Kbtbd8		Hist1h2ac	Prkcdbp			Tardbp	Ubap1
Kdm3a		Hist3h2a	Prmt7			Tdp1	Ube2d2
Klf2		Hmgxb3	Ptprz1			Terc	Vamp1
Klf9		Hs6st2	Rabgef1			Tfap2c	Vps28
Krt42		Hspa1b	Ranbp17			Tfdp1	Wac
L3mbtl2		Hspb8	Rb1cc1			Tfe3	Wbp2
Lcmt2		Hyi	Rbm14			Tfeb	Wsb1
Ldb1		Ifnar2	Rdm1			Tfrc	Wwc1
Lefty1		Ifngr2	Reep6			Tmem107	Ypel2
Lepre1		Il6st	Retsat			Tmem120a	Zbtb25
Madd		Impad1	Rhd			Tmem40	Zfp167
Mapk8ip2		Inadl	Rims4			Tmem60	Zfp523
Mcl1		Inpp5e	Rmnd1			Tubb4b	Zfp706
Mdh1		Invs	Rnf135			Ubb	Zkscan1
Mdh2		Ipp	Rnf138			Wbp11	Zkscan2
Med18		Irs2	Rnf19b			Wscd1	Zmym4
Med19		Kank1	Rpl29			Ywhag	Zmynd10
Med21		Kctd10	Rprd1b			Zc3h3
Metap1		Kif21a	Ryr1			Zdhhc12
Mki67ip		Klhdc5	Safb2			Zfp213
Mkrn1		Klhl7	Serbp1
Mllt6		Klhl8	Sh3glb2
Mmd2		Kremen1	Sik1
Mns1		Krt19	Skap2
Mon1a		Krt8	Slc25a2
Mreg		Krtcap3	Slc29a3
Mrpl15		Lamc1	Slc38a7
Mrpl45		Laptm4b	Slc41a1
Mrps23		Large	Slc41a2
Mrps24		Lats2	Slc4a2
Msc		Ldlr	Slc6a6
Msh6		Ldlrap1	Slco4a1
Msrb2		Letmd1	Smcr8
Msto1		Lhpp	Snupn
Mtap1a		Limk2	Snx11
Mtap1s		Lman2l	Sp1
Mtch2		Lonrf1	Spa17
Mthfd1		Lpgat1	Sptlc1
Mthfd1l		Lrp6	Stac2
Mtmr12		Lrrc9	Sun1
Myc		Magi3	Syngr1
Mycn		Malat1	Syt3
Myof		Man2c1	Tex14
Myom2		Map3k1	Timm44
N4bp3		Map3k13	Tmco7
N6amt1		Mcart1	Tmeff1
Naprt1		Mdk	Tmem20
Nat10		Mdm2	Tmem220
Ndufb5		Mef2d	Trib2
Ndufs8		Meis1	Trub2
Ndufv1		Men1	Ttc30b
Ndufv3		Met	Ube2l6
Necab1		Mfap2	Ubxn11
Nefh		Mip	Ucma
Nf2		Mll5	Upf2
Nfyb		Mmgt2	Usp50
Nif3l1		Mpp5	Vps35
Nipsnap1		Mpp7	Vrk1
Nit2		Msl1	Xpa
Nmt1		Myh9	Xpnpep1
Noc4l		Myo1b	Xrcc6bp1
Nodal		Naglu	Zbtb34
Nol11		Nck2	Zbtb7a
Nptx2		Ndst1	Zbtb8b
Nr4a1		Nhsl1	Zc3hc1
Nrf1		Notch1	Zdhhc5
Nsd1		Npc1	Zfml
Nsmce1		Nphp3	Zfp101
Nt5c2		Nploc4	Zfp109
Ntn1		Npr1	Zfp114
Nudt1		Nradd	Zfp207
Nufip2		Nsmaf	Zfp235
Nup85		Numb	Zfp28
Oxnad1		Numbl	Zfp345
Oxr1		Nynrin	Zfp346
Pbx3		Oasl2	Zfp40
Pcid2		Ogdh	Zfp560
Pcx		Ogdhl	Zfp82
Pcyt2		Osbpl11	Zfp846
Pdgfa		Osbpl3	Zfp961
Pdss1		Oscp1	Zfpm1
Peo1		Otud7b	Zmiz2
Pfkp		Pacs1	Zscan4f
Phb		Pard6b	Zyg11a
Phc1		Parn
Phf23		Parp6
Pias4		Pcgf3
Pip4k2b		Pcmtd1
Pipox		Pcsk1
Pkmyt1		Pde1b
Pla2g10		Pde5a
Plcb3		Pde6d
Pld1		Pdia3
Pmpcb		Pdia5
Polr3g		Pdlim7
Ppap2a		Pdxdc1
Ppih		Pex5
Ppp1r15b		Pex7
Ppp1r1a		Pfn2
Ppp1r8		Pgm2
Ppp2r3c		Phkb
Prdm14		Pigq
Prep		Pik3cb
Prmt8		Pik3ip1
Psat1		Pip4k2c
Psmc4		Pkia
Ptch1		Pkp2
Ptch2		Plat
Ptges2		Plcg2
Ptma		Plec
Pura		Plekha1
Pvt1		Plekhf2
Qser1		Plekhj1
Raf1		Pmp22
Rarg		Podxl
Rars		Ppp1r16b
Rasgrp2		Prkacb
Rbp7		Prkar1b
Rcor2		Prr5
Ric8b		Psap
Rif1		Psme4
Rmnd5b		Ptp4a2
Rnf125		Ptpn14
Rnmt		Pttg1ip
Rpf2		Qsox2
Rpl7l1		Rab20
Rpp25		Rab21
Rps4y2		Rad51l3
Rpusd2		Ranbp9
Rpusd3		Rasd2
Rrm2		Rbl1
Runx1t1		Rbm18
Ruvbl1		Rbm22
Rybp		Rbms2
S100a16		Reep3
Sac3d1		Reep5
Samm50		Rfesd
Scamp5		Rffl
Scd1		Rgl3
Sdhb		Rgp1
Sdhd		Rhbdd2
Serpinb6c		Rhob
Setx		Rhog
Sf3b4		Rnf13
Sfpq		Rnf157
Sgk1		Rnf167
Slc25a12		Rtn3
Slc25a26		Rtp4
Slc27a2		Rusc2
Slc29a4		Scyl1
Slc38a2		Sdc2
Slc3a2		Sec24b
Slc43a1		Sema3e
Slc5a11		Sepn1
Slc6a1		Serpinb9
Slfn9		Sertad2
Smad7		Setd5
Smarcad1		Sfmbt2
Smarcd1		Sgce
Snrpb		Sgms1
Snx10		Sh3bp1
Socs2		Shb
Socs3		Shoc2
Spats1		Shroom3
Spic		Sin3b
Spred2		Slc12a4
Spry4		Slc1a4
Srl		Slc26a10
Srp72		Slc2a1
Srsf1		Slc35b4
Srsf3		Slc35f2
Ssb		Slc38a1
Sssca1		Slc38a10
Stambpl1		Slc43a3
Stat4		Slc44a1
Steap2		Slc45a2
Stmn1		Slc9a8
Stmn2		Slmo1
Tbc1d9		Smtn
Tbrg4		Sorbs1
Tcea1		Spnb2
Tceb1		Spnb3
Tcfl5		Srebf2
Tdh		Srgap3
Tead4		Sri
Tfdp2		Srprb
Thop1		Ssbp3
Thumpd3		Ssh3
Tipin		St3gal3
Tle4		Stim1
Tmem126b		Stx3
Tmem131		Sulf1
Tmem19		Sulf2
Tmem2		Suox
Tmem64		Syne1
Tmem69		Taok3
Tnip1		Tbc1d20
Tns3		Tbc1d5
Tomm5		Tceb3
Traf3ip2		Tcf3
Trh		Thra
Trim25		Thsd7a
Trim36		Tmcc3
Trim8		Tmco3
Trmt11		Tmco6
Trp53		Tmem125
Tsen2		Tmem161a
Tst		Tmem180
Ttc39b		Tmem184b
Ttll6		Tmem43
Ttpa		Tmem87b
Tub		Tnfaip8
Txn2		Tnfrsf1a
Ube2g1		Tns4
Ubl3		Tpi1
Ubr5		Tpm4
Ubtf		Tra2a
Ufm1		Trim56
Uhrf1		Trip11
Upp1		Tspan9
Uqcr10		Tulp1
Urgcp		Twsg1
Urod		Txnip
Usp4		Txnrd1
Usp44		Uba5
Vim		Ube2h
Wdr47		Ube2q2
Wdr82		Ube2z
Wnt5a		Ubiad1
Wsb2		Ubr2
Xkr5		Uggt1
Xpo1		Uhrf2
Yes1		Usp12
Ykt6		Usp22
Ythdf1		Usp6nl
Ywhaz		Vegfa
Zc3h8		Vgll4
Zfp36l1		Wfdc2
Zfp532		Yif1a
Zfp57		Zc3h7a
Zfp740		Zc3hav1
Zfp930		Zcchc14
Zfyve28		Zdhhc7
Zmat5		Zfp217
Zmynd19		Zfp512
Znhit3		Zfp608
Zswim1		Zkscan17
Zw10		Zmynd8
