# Supplementary material for: An Esrrb and Nanog Cell Fate Regulatory Module Controlled by Feed Forward Loop Interactions
Source: Front Cell Dev Biol. 2021 Mar 19;9:630067. doi: 10.3389/fcell.2021.630067 (PMC8017264; doi:10.3389/fcell.2021.630067)
Supplement: Supplementary file 5 [file Table_4.XLSX]

## Sheet: Esrrb1Kb_pro_Met
Supplementary Table 4. In relation to Fig. 4D and Fig S 3.
List of significant genes within 1Kb from TSS differentially methylated after [∆ log (HpaII/MspI) ]>= 1.5 and ANOVA p-value <0.05 in Esrrb knockdown time series.
Esrrb 1Kb_gene_ANOVA	p-value	Index	Correction	Chr	Start	End	TSS	Esrrb D0-1_451217A01_MM9HX3	Esrrb D0-2_451217A02_MM9HX3	Esrrb D0-3_451217A03_MM9HX3	Esrrb D1-1_451220A01_MM9HX3	Esrrb D1-2_451220A02_MM9HX3	Esrrb D1-3_451220A03_MM9HX3	Esrrb D3-1_451221A01_MM9HX3	Esrrb D3-2_451221A02_MM9HX3	Esrrb D3-3_451221A03_MM9HX3	Esrrb D5-1_451236A01_MM9HX3	Esrrb D5-2_451236A02_MM9HX3	Esrrb D5-3_451236A03_MM9HX3
Psen1	0.00218207	9.49675	0.0207226	chr12	85029512	85031484	0	0.32668	0.151418	0.250963	0.243548	0.275655	0.46113	0.195651	0.206809	-0.155486	-0.335946	-0.319104	-0.193943
Tomm40l	0.000875038	15.6582	0.0137015	chr1	173147933	173148758	0	1.47043	1.12694	1.12145	0.823367	0.423449	0.623185	0.584132	0.433346	0.157385	0.354065	0.308767	0.278354
Cdhr2	0.0120752	4.03628	0.0487391	chr13	54802824	54803240	1	0.0866874	-0.0621045	0.0118775	0.143825	0.332433	-0.0452616	0.0960977	0.0162094	0.641158	0.60201	0.76872	0.900324
Mir153	6.63709e-05	78.396	0.00520321	chr12	118489288	118489866	1	-0.918505	-0.780062	-0.800994	-0.418339	-0.429727	-0.471143	-0.210903	-0.365968	-0.2844	-0.108216	-0.0935389	-0.324636
Efcab10	0.00194586	10.1486	0.0197476	chr12	34079716	34079971	2	0.952441	1.01459	0.939729	1.55993	1.55278	1.47246	1.48454	1.20875	1.17482	1.08303	0.635973	0.611427
Sip1	0.00250478	8.9032	0.0223006	chr12	60114381	60114724	2	1.99424	2.23564	2.19375	2.37697	2.31761	2.4169	2.4384	2.3728	2.2231	1.93998	1.87989	1.57208
Apof	0.00716374	5.14128	0.0368308	chr10	127705050	127705813	2	-0.204115	-0.52626	-0.473003	-1.02522	-0.935531	-1.17794	-1.04364	-1.18403	-0.827517	-1.05777	-0.86387	-0.62005
Mir24-1	0.000785576	16.6396	0.0130717	chr13	63402517	63403398	2	-0.555701	-0.46799	-0.673841	-1.43177	-2.05758	-1.37589	-1.54237	-1.56792	-1.65515	-1.21564	-1.41732	-1.41855
Ush2a	0.000574508	20.2444	0.0116306	chr1	190086719	190086933	3	-0.00364432	-0.0223415	-0.245749	0.0760246	0.0661178	0.166382	0.0184141	-0.000638906	0.304681	0.828316	0.601621	0.579602
Oprk1	0.00201355	9.94128	0.0200173	chr1	5578570	5579294	3	0.221746	0.246364	0.228099	0.132475	0.267653	0.05924	0.270272	0.261575	0.466553	0.555015	0.718104	0.948739
Vpreb3	0.00347594	7.41651	0.0257793	chr10	75411053	75411275	3	-0.237288	-0.317917	-0.396748	-0.410446	-0.491186	-0.693732	-0.62372	-0.734989	-0.602031	-0.674148	-0.72877	-0.730848
Gtsf1l	0.00160786	11.1566	0.0179383	chr2	162912763	162913297	3	2.53102	2.39722	2.41567	2.38418	2.05364	2.03297	1.99427	1.94232	1.76193	1.74813	1.76302	1.37388
Olfr63	0.0018342	10.4295	0.0191297	chr17	33405674	33406374	4	-0.0884239	0.000518063	-0.129836	0.0475231	0.437763	-0.0399209	0.336284	0.0942498	0.735958	0.898469	0.936316	1.16166
Asb14	0.0015173	11.5084	0.0174616	chr14	27707785	27709250	4	-1.13759	-1.10584	-1.15904	-0.940474	-0.888525	-0.912709	-0.975856	-0.997341	-0.789595	-0.839222	-0.766757	-0.695494
Egfl7	0.000691988	17.9708	0.0124356	chr2	26439379	26439995	4	-0.191275	-0.487743	-0.523353	-0.713595	-0.742923	-0.911796	-0.692896	-0.915811	-0.590246	-0.0968214	-0.104376	0.0251825
Ift52	0.000844422	16.1117	0.0136051	chr2	162843212	162844063	5	2.83995	2.71254	2.72764	2.79291	2.79938	2.78962	2.71521	2.70523	2.62857	2.55115	2.58842	2.54459
Adhfe1	0.00504365	6.11251	0.0308293	chr1	9538121	9538666	5	2.35617	2.14807	2.20533	2.06303	2.08765	1.95118	2.09808	1.81391	1.99145	1.69696	1.87293	1.60971
Atxn7l3	0.00461793	6.37957	0.0294604	chr11	102150607	102150849	6	1.05775	0.970512	0.999641	0.815613	0.56248	0.631332	0.483385	0.691197	0.574787	0.855354	0.899691	1.15001
Fam111a	0.0126193	3.95296	0.0498835	chr19	12648021	12649162	7	1.19127	1.0654	1.02924	1.21888	1.0535	1.15651	1.15933	1.39401	1.20222	1.4829	1.4303	1.33945
Rarg	0.00390214	7.01562	0.0273759	chr15	102065363	102065686	7	1.96495	2.01045	2.0766	2.29819	2.26012	2.15001	2.24547	2.2833	1.88529	1.71551	1.5268	1.16615
Slc9a3	0.00220827	9.4583	0.0208865	chr13	74258970	74259487	8	0.380585	0.508976	0.15789	-0.103035	-0.348709	-0.318148	-0.410269	-0.197995	-0.297944	-0.352655	-0.0722317	-0.0705912
Sgk1	0.007181	5.13225	0.0368547	chr10	21698486	21700123	9	1.43849	1.18122	1.33503	1.1462	0.905044	1.14082	0.936941	1.07688	0.755773	0.698878	0.692309	0.155335
Ccdc68	0.000167137	41.5694	0.00694777	chr18	70085221	70086676	9	0.792498	0.459174	0.290009	-0.402217	-0.752953	-0.355993	-0.439619	-0.660779	-0.864703	-0.893874	-0.730279	-0.876666
Esrrb	0.000461099	23.9856	0.0110598	chr12	87702056	87702772	10	0.656967	0.846732	0.871394	0.657868	0.597187	0.598451	0.757146	0.594642	0.855658	1.13762	1.15086	1.19416
Mir370	0.00315715	7.85541	0.0248007	chr12	110856457	110857118	10	0.075574	0.426952	0.376891	-0.112568	-0.408762	-0.37787	-0.59051	-0.410726	-0.399699	-0.374315	-0.535619	-0.0975226
Pkd2l2	0.00297056	8.1344	0.0241637	chr18	34569066	34570532	10	2.06374	1.65509	1.7571	1.67815	1.55656	1.74374	1.29729	1.578	1.23711	1.04939	1.22194	1.17788
C920009B18Rik	0.00733194	5.09642	0.0373667	chr10	22026536	22027259	11	-0.200376	-0.400042	-0.369847	-0.559716	-0.153981	-0.626769	-0.238362	-0.515998	0.173987	0.357823	0.412186	0.915999
Ccdc73	0.0121064	4.03071	0.0487976	chr2	104726469	104728353	11	0.373483	0.546821	0.507497	0.512487	0.298653	0.61287	0.269943	0.491425	-0.0510046	-0.00115795	-0.0540831	-0.278422
Oxt	0.00451176	6.48944	0.0292788	chr2	130401897	130402246	11	0.520605	0.744784	0.787659	0.528252	0.352222	0.682921	0.644781	0.462999	0.168704	-0.0107924	0.0371803	-0.250112
Lifr	0.000442452	24.7479	0.0109497	chr15	7090530	7091581	11	0.853904	0.652898	0.803293	0.711196	0.403989	0.76207	0.425953	0.398277	-0.0538062	-0.245371	-0.198455	-0.371001
H2-DMb1	0.00282845	8.33167	0.0235657	chr17	34290122	34290935	13	-0.816561	-0.995144	-1.10863	-0.86554	-0.819937	-0.759866	-0.943319	-0.770963	-0.670932	-0.462327	-0.524428	-0.438533
Gpd1	0.00322576	7.75116	0.0250034	chr15	99548010	99548261	13	1.242	1.32453	1.26825	1.07197	0.86514	1.08036	0.852175	0.831848	0.767774	0.832724	0.717809	0.349108
Nr2c1	7.82584e-05	68.3099	0.00534583	chr10	93610661	93610921	14	-0.988174	-0.898604	-0.969516	-1.05986	-1.03107	-1.06388	-1.00847	-0.924165	-0.961745	-0.726324	-0.797774	-0.748881
Sparc	0.000957183	14.8424	0.0142069	chr11	55207988	55208361	14	1.55632	1.7119	1.50632	0.971225	1.0496	0.543182	0.671604	0.809231	0.873546	1.30165	1.20618	1.44083
C9	0.000317283	29.6472	0.00940655	chr15	6395347	6396987	15	-0.555237	-0.852346	-0.92211	-0.242901	0.108927	-0.0994646	0.039997	-0.0983277	0.242526	0.16428	0.362481	0.453837
C1qtnf3	0.00104084	14.176	0.0147549	chr15	10882095	10883876	15	-0.665437	-0.420227	-0.547721	-0.509702	-0.407296	-0.629114	-0.438087	-0.428556	-0.121837	0.14858	0.0310881	0.0596852
Dppa4	0.000942094	15.0723	0.0141995	chr16	48283862	48284155	15	0.558767	0.5296	0.631393	0.987745	1.00582	1.23748	0.9924	0.981312	0.610301	0.434251	0.260975	0.163524
Itpa	0.000623027	19.1806	0.01195	chr2	130493559	130495120	17	1.71644	1.43153	1.37926	1.48412	1.26063	1.24178	1.10657	1.18656	0.867839	0.595683	0.5282	0.0875082
Mir376b	0.00702754	5.18694	0.0364515	chr12	110961648	110962460	19	-1.74463	-1.67254	-1.8384	-1.84868	-1.50692	-1.82101	-1.68018	-1.96774	-1.3649	-0.978517	-1.20843	-0.680109
6430550D23Rik	0.00680467	5.25698	0.035772	chr2	155826200	155827472	21	-1.93604	-2.03239	-2.10508	-1.95504	-1.93607	-1.9285	-1.89524	-1.95371	-1.99469	-1.79986	-1.84366	-1.72886
Defb36	0.0110237	4.21697	0.0464865	chr2	152430084	152430391	24	0.669848	0.635808	0.399573	0.167904	0.524633	0.207422	0.303558	0.461924	0.630354	0.822417	0.845618	1.15109
AI661453	3.90725e-05	112.317	0.00438851	chr17	47573612	47573909	25	-0.0908408	-0.146891	-0.0944585	0.592157	0.817952	0.802201	0.625327	0.565844	0.52182	0.465385	0.403805	0.185018
2310061J03Rik	0.00244999	9.01312	0.0220821	chr16	55973357	55973835	25	2.04603	2.18478	2.21231	2.06434	2.20574	2.18135	2.14197	2.14764	2.14452	1.93238	1.85421	1.73623
Arhgap23	0.00380023	7.11389	0.0270344	chr11	97311499	97311957	26	1.33617	1.07194	0.928238	0.807566	0.91836	0.870863	0.933489	0.884731	0.958166	1.34348	1.27	1.38299
Tymp	0.00594825	5.64027	0.0335498	chr15	89202335	89203008	26	1.75759	1.68547	1.674	1.59617	1.40676	1.55241	1.40301	1.4064	1.2839	1.10647	1.32688	0.765108
1700061G19Rik	0.000299392	30.3403	0.00908363	chr17	57015081	57015981	26	0.541836	0.474009	0.454823	0.103144	-0.251462	0.0220754	-0.207797	-0.0370167	-0.345389	-0.24421	-0.226849	-0.28142
Mir33	0.0115845	4.11448	0.0476643	chr15	82028525	82029911	26	0.227992	-0.327048	-0.301561	-0.771475	-1.18004	-0.775608	-0.865988	-0.80144	-1.48769	-1.11049	-0.981316	-0.899643
Ldhal6b	0.00214343	9.59031	0.0205562	chr17	5417348	5417884	26	1.98403	1.96686	1.82041	1.72034	1.46876	1.6383	1.48116	1.64416	0.978506	1.05789	0.905678	0.641935
Mir877	5.27677e-06	530.955	0.00280172	chr17	36097648	36098103	26	-0.25718	-0.47304	-0.532292	-0.96589	-1.23755	-1.18728	-1.34229	-1.42047	-1.44593	-1.58573	-1.62046	-1.5329
Tmem98	0.000445348	24.5916	0.0109518	chr11	80623944	80625666	28	1.23632	0.949535	0.85148	0.615652	0.339401	0.489792	0.190423	0.40286	0.159318	0.190662	0.273991	0.249866
Hemt1	0.00109222	13.6301	0.014887	chr15	74649476	74651362	29	-1.78689	-1.89045	-2.07971	-2.14594	-1.76115	-1.97845	-1.89368	-1.82616	-1.63506	-1.25968	-1.19777	-0.85934
Gsdmcl1	0.00817535	4.83085	0.0394939	chr15	63678892	63679399	29	-1.55241	-1.51797	-1.65763	-1.38055	-1.43164	-1.69332	-1.41758	-1.6278	-1.07652	-1.06684	-0.881584	-0.75129
Pcdhga9	0.00675997	5.26883	0.0356172	chr18	37896618	37896858	29	1.00569	1.21001	1.30577	1.83824	1.85846	1.89338	2.11963	1.88694	1.58585	1.46512	1.23415	0.756699
Scarna13	0.0114498	4.1422	0.0474272	chr12	106269258	106269609	29	1.65095	1.77841	1.94697	2.00081	2.07229	2.05156	2.07443	2.02383	1.8939	1.69601	1.70705	1.35142
Mrpl30	0.00360481	7.30063	0.0263173	chr1	37947426	37948332	29	1.59581	1.83229	1.799	1.86809	1.91134	2.02808	1.9519	1.80668	1.63778	1.37283	1.40395	1.00493
Cpt1a	0.00832128	4.78533	0.0398201	chr19	3323330	3323544	30	-0.0812111	-0.0965299	-0.00223507	0.331686	0.0489821	0.31192	0.476073	0.263106	0.00232467	-0.256853	-0.188631	-0.35898
Gdf11	0.000943705	15.0141	0.0141689	chr10	128321631	128322357	30	0.563557	0.595552	0.632946	-0.378823	-0.386281	-0.0462944	-0.522247	-0.530157	-0.034335	-0.279494	-0.300258	-0.0106365
Sec14l5	0.0124914	3.97178	0.0496131	chr16	5147169	5147723	32	2.47738	2.32671	2.29521	2.42067	2.75886	2.46421	2.33768	2.46553	2.7536	2.84626	2.91283	3.15233
Pcdha12	0.00338674	7.52642	0.02549	chr18	37179915	37180155	32	-0.576133	-0.723652	-0.73084	-0.911051	-0.884655	-0.910724	-0.806049	-0.778527	-0.771056	-0.693719	-0.733756	-0.601916
2010107G23Rik	0.00953247	4.49615	0.0428594	chr10	61570370	61570949	33	1.58589	1.22387	1.18007	1.12853	1.25511	0.829925	1.12563	1.07329	1.60609	1.8351	1.89223	2.39727
Mir300	0.000323549	29.4232	0.00951984	chr12	110962488	110963146	34	0.0503293	0.0610959	-0.103817	-0.769945	-0.652522	-1.04594	-0.955668	-1.09911	-0.757209	-0.919851	-0.778784	-0.62413
Scd4	0.00853421	4.72724	0.0403432	chr19	44407850	44408527	35	-1.45258	-1.62924	-1.59327	-1.78782	-1.42505	-1.6534	-1.67948	-1.74784	-1.09384	-0.942388	-0.80562	-0.260997
Dnaic2	0.0015773	11.286	0.0178013	chr11	114588690	114589044	35	2.5717	2.63352	2.63003	2.84308	2.89474	2.76345	2.92866	2.76441	3.01057	3.01778	3.07885	2.95333
Selp	0.000225365	35.7217	0.00805044	chr1	166053867	166055583	35	-1.09606	-0.992934	-1.01147	-0.981369	-0.957267	-1.05709	-0.981026	-0.87935	-0.824722	-0.615223	-0.704916	-0.580432
Amhr2	0.00138155	12.1298	0.0167579	chr15	102275762	102276395	35	2.24538	2.01694	2.00746	1.79341	1.39579	1.44338	1.50049	1.50264	1.32214	1.51333	1.47241	1.43673
Noxo1	0.00273902	8.49527	0.0232688	chr17	24835252	24835881	35	0.901482	0.950714	0.840132	0.718284	0.268608	0.520739	0.376386	0.39677	-0.139189	-0.0982035	-0.0358252	-0.58722
Tspo	0.0118347	4.07429	0.0482179	chr15	83393966	83394719	36	3.04808	2.8797	2.89837	2.96936	2.99272	3.01829	2.97624	2.99936	2.90049	2.72412	2.79647	2.82813
Asgr1	0.00620736	5.49436	0.0341054	chr11	69867833	69868384	37	0.26181	0.466552	0.583546	0.258812	0.49807	0.356209	0.421622	0.386336	0.711038	0.864146	0.913438	0.899727
Eif3d	0.00130428	12.6418	0.0164884	chr15	77789390	77790020	37	1.17411	0.559685	0.582287	0.211782	-0.114025	-0.0152681	-0.277971	-0.231688	-0.124345	-0.0714586	-0.0877379	-0.0120943
Mrpl43	0.00168599	10.8459	0.018286	chr19	45079541	45080093	38	0.248328	0.375786	0.405119	-0.197079	-0.441499	-0.0668041	-0.0829749	-0.277311	-0.693247	-0.54125	-0.628564	-0.7388
1700065I17Rik	0.0110338	4.20937	0.0464454	chr18	56748041	56748766	40	-1.1574	-1.18216	-1.17811	-1.26539	-1.37995	-1.24791	-1.30277	-1.22504	-1.30826	-1.40907	-1.35285	-1.31332
Ak7	0.00328153	7.65465	0.025119	chr12	106944151	106944576	40	2.14164	2.17019	2.2119	1.97892	1.85383	2.0235	1.98057	1.75198	1.80118	1.87978	1.82035	1.89273
Fbf1	0.00972311	4.455	0.0433164	chr11	116003558	116004195	40	1.9368	2.02336	2.01851	2.06808	1.9149	1.79144	1.81836	1.78254	1.57753	1.63275	1.58238	1.25936
Wdr24	0.0113249	4.16138	0.0471272	chr17	25960612	25961952	41	2.52399	2.30772	2.33481	2.26295	2.38803	2.22598	2.38392	2.2926	2.28377	2.00616	2.1729	1.94933
2210015D19Rik	0.00279481	8.39152	0.0234528	chr11	5662194	5662433	42	-0.182447	-0.306035	-0.302025	-0.480973	-0.490046	-0.385347	-0.504573	-0.331193	-0.63985	-0.671523	-0.718056	-0.854079
Rcor2	0.0111447	4.19275	0.046727	chr19	7344295	7344766	42	1.95719	1.96957	1.88513	1.74692	1.74194	1.73184	1.71605	1.50551	1.58618	1.4677	1.5281	0.959136
BC024139	0.00335613	7.55563	0.0253577	chr15	75949992	75951553	43	-0.485858	-1.02078	-0.744498	-1.26066	-1.24445	-1.04329	-1.0071	-0.959974	-0.752158	-0.496909	-0.291357	-0.0256914
Stx8	0.0059385	5.64845	0.0335433	chr11	67780027	67780727	43	2.467	2.45387	2.53664	2.56095	2.62041	2.47512	2.39995	2.37019	2.50734	2.26214	2.30455	2.35096
Rbpjl	0.0076536	4.97911	0.0381081	chr2	164228650	164229186	43	2.7816	2.68924	2.67382	2.63478	2.52298	2.54016	2.58568	2.47599	2.42356	2.53601	2.50862	2.48369
Higd2a	0.0120821	4.03489	0.04875	chr13	54691636	54692172	45	2.67889	2.65991	2.67332	2.87584	2.71919	2.79436	2.91166	2.73363	2.72814	2.60764	2.59187	2.5172
Fitm1	1.35846e-05	233.62	0.00317363	chr14	56194555	56194957	45	1.71768	1.69627	1.63214	1.63219	1.66119	1.63706	1.31137	1.40649	1.47276	1.10926	1.19917	1.03047
Grb7	0.00960477	4.47719	0.0430024	chr11	98308192	98308527	45	1.25039	1.37544	1.47974	1.75396	1.42109	1.78048	1.75894	1.64373	1.15394	0.974912	0.880699	0.433948
Rgs14	0.000397956	26.3679	0.0104933	chr13	55471139	55473061	47	-0.860891	-0.961228	-1.02543	-1.04385	-1.02026	-1.05296	-1.0236	-1.03099	-1.01758	-0.777153	-0.596028	-0.689651
Arg2	0.00976128	4.44482	0.0433872	chr12	80231821	80232304	47	1.56113	1.585	1.69005	1.90301	1.97492	1.94521	2.03225	2.06783	1.82952	1.74747	1.81381	1.48752
Hoxc10	0.0104551	4.29923	0.0449488	chr15	102797342	102797687	47	2.01094	2.09266	2.09622	2.44111	2.26652	2.24845	2.42931	2.37808	2.3612	2.28694	2.11656	1.98803
Lamb1-1	0.0111441	4.19426	0.0467413	chr12	31950205	31950500	47	1.11909	1.29858	1.43769	1.76948	1.66608	1.85763	1.88494	1.80266	1.42296	1.22241	1.15699	0.576451
St8sia3	0.00696053	5.21473	0.0362973	chr18	64413964	64414513	48	-0.72484	-0.997208	-1.02688	-0.859375	-0.566844	-0.84892	-0.752973	-0.630249	-0.527944	-0.445049	-0.378561	-0.279513
Ddo	0.00265647	8.63341	0.0229343	chr10	40349864	40351017	48	-0.156742	-0.656367	-0.472037	-1.4393	-1.16603	-1.30331	-1.50482	-1.09087	-0.943856	-0.522607	-0.359381	0.138811
Crip1	0.0121748	4.01547	0.0488875	chr12	114390174	114390816	48	2.52766	2.59526	2.53869	2.47774	2.44671	2.53377	2.51547	2.44609	2.46028	2.29056	2.41564	2.14744
Pbld	0.00146472	11.7279	0.0171781	chr10	62524412	62525040	48	0.636204	0.555131	0.533424	0.168724	-0.124461	0.0808245	0.103617	0.0990032	-0.021921	0.132422	0.337749	0.0510029
Rcan2	0.000303975	30.2617	0.00919879	chr17	44090187	44090790	48	2.06627	2.13898	2.01179	1.57668	1.21579	1.50941	1.3608	1.2262	1.32132	1.71677	1.60223	1.47205
Sco2	0.00692535	5.22406	0.0361785	chr15	89202019	89202335	48	2.15175	2.38221	2.18998	2.23923	1.96197	1.92002	1.93086	1.92324	1.78511	1.62073	1.84744	1.46699
Bzrap1	0.00205442	9.83249	0.0202001	chr11	87574091	87574372	49	1.68615	1.75388	1.70445	1.69633	1.65792	1.67328	1.60161	1.63264	1.83514	1.92434	2.0483	2.01528
Olig2	0.00312724	7.88724	0.0246653	chr16	91225745	91226171	49	2.2361	2.36955	2.22118	2.52005	2.54258	2.56841	2.64909	2.55827	2.51396	2.39369	2.49027	2.30551
Wisp1	0.00921838	4.57182	0.0421448	chr15	66723005	66723808	51	-0.850258	-0.741602	-0.964384	-1.17733	-0.994001	-1.18254	-0.92326	-0.855176	-0.454656	-0.494732	-0.233922	0.333915
2900011O08Rik	0.00379022	7.12691	0.0270126	chr16	13986780	13987059	51	1.03864	1.09374	1.17346	1.45276	1.35127	1.57913	1.6563	1.50514	1.24711	1.00406	1.01658	0.739342
Nploc4	0.00568384	5.78267	0.0328678	chr11	120241633	120241996	51	-0.719468	-0.788158	-0.884359	-0.991859	-1.03241	-1.12021	-1.05719	-1.13457	-1.03709	-1.028	-0.885034	-1.02579
Pcnxl3	0.0003109	29.9513	0.00931184	chr19	5664583	5665017	51	0.18879	0.270185	0.0934433	-0.236855	-0.20713	-0.512505	-0.792151	-0.498439	-0.658276	-0.445782	-0.328497	-0.286085
Slco4a1	0.00509447	6.08385	0.030994	chr2	180195630	180195871	52	0.077995	0.0248992	0.0422211	-0.319894	-0.0791049	-0.141274	-0.0560959	-0.152103	-0.141507	-0.319122	-0.221745	-0.244108
Zfp870	0.000762493	16.929	0.0129082	chr17	33016112	33016410	53	1.15494	1.22559	1.19857	1.27584	0.825816	1.23623	0.938358	0.653477	0.524364	0.377189	0.117182	-0.0974595
Ly6g6c	0.00245555	8.98539	0.022064	chr17	35204215	35205002	54	0.644559	0.499278	0.56787	0.357138	0.366358	0.0889441	0.216779	0.295726	0.564452	0.780467	0.888973	0.902089
Pcdhb20	0.00111181	13.4885	0.0149967	chr18	37663971	37664649	54	1.35375	1.13043	1.20041	0.826265	0.904391	0.843663	0.883476	1.02181	0.933643	1.10773	1.06616	1.14798
Mir145	0.0115286	4.12756	0.0475851	chr18	61807424	61807650	54	0.279445	0.342626	0.33706	0.735676	0.431303	0.776453	0.660973	0.679692	0.18975	0.0715509	0.0794237	-0.142507
Morc1	0.00760095	5.00257	0.0380243	chr16	48431404	48433267	55	1.53487	1.23165	1.39685	1.28733	0.893164	1.31374	1.02115	1.28104	0.577583	0.571649	0.491694	0.151946
Pyhin1	0.0123862	3.98261	0.0493294	chr1	175560933	175561433	56	-0.804117	-0.761198	-0.829412	-0.678878	-0.489623	-0.663129	-0.598159	-0.676578	-0.178164	-0.297159	-0.246698	0.0711329
Elmo1	0.000492515	22.6376	0.0111494	chr13	20277237	20277481	56	2.24235	2.33872	2.12978	2.12584	2.27098	2.11495	1.96982	1.94796	1.95313	1.73949	1.82141	1.57257
Pgc	0.00362693	7.28242	0.0264128	chr17	47863846	47865659	56	-0.47908	-0.262449	-0.572308	-0.727887	-0.928214	-0.809272	-0.861221	-0.756989	-1.04578	-1.09034	-0.887451	-1.03621
Slc25a41	0.00646736	5.39538	0.0348939	chr17	57172250	57172534	56	1.14037	1.29292	1.3167	1.47528	1.35181	1.58409	1.46183	1.28772	0.925982	0.771506	0.741787	0.179988
Snord1c	0.0014169	11.9928	0.0169926	chr11	116533761	116535182	57	2.22155	1.93348	2.00002	1.92424	1.85672	1.86104	1.7753	1.77674	1.56099	1.55343	1.51454	1.56767
Wrap53	0.00420188	6.76375	0.0284205	chr11	69375198	69375969	57	1.78353	1.59193	1.4752	1.32046	1.08672	1.02974	1.0871	1.08897	0.987356	1.085	1.23397	0.870728
Irf4	7.18917e-05	72.5528	0.00521595	chr13	30841068	30841529	58	2.21236	2.21822	2.25623	2.38961	2.55214	2.50133	2.31155	2.24908	2.03736	1.37939	1.48531	0.977764
1700054O19Rik	0.00234204	9.2267	0.0216093	chr14	26525831	26526397	60	-0.798813	-0.727296	-0.729659	-0.822847	-0.524445	-0.788556	-0.677752	-0.591488	-0.369054	-0.221433	-0.187058	0.116525
Fgf22	0.0030558	7.97882	0.0243817	chr10	79217923	79219135	60	1.54144	1.24307	1.15536	1.04584	1.07564	1.05102	0.881011	0.988803	0.763768	0.735782	0.844376	0.616708
Serpinb5	0.00124506	12.9358	0.0161058	chr1	108757816	108758133	60	1.52248	1.64359	1.60991	1.3242	0.978353	1.20899	0.973126	1.12029	0.941039	0.938608	0.812017	0.470106
Fyb	0.00847403	4.74644	0.0402215	chr15	6529809	6530748	61	-1.99736	-2.34233	-2.38868	-2.42744	-1.82967	-1.96941	-1.86096	-2.06008	-1.53207	-1.29355	-1.22176	-0.353931
Slc34a1	0.0119096	4.06296	0.0483882	chr13	55501069	55501848	61	0.162787	-0.229058	-0.280234	-0.376991	-0.0425144	-0.289249	-0.0540958	-0.219678	0.435621	0.503724	0.542222	0.991935
Tmem174	0.0037315	7.16626	0.0267409	chr13	99404870	99405316	62	-1.24596	-1.13344	-0.931451	-0.795376	-0.860865	-0.831681	-0.671688	-0.731094	-0.519571	-0.595248	-0.555645	-0.787832
Chrm1	0.00789221	4.90798	0.0387348	chr19	8738432	8738825	62	1.80142	2.09823	1.99384	1.65271	1.51736	1.57875	1.3973	1.5871	1.7954	1.90903	2.01756	1.98667
Osbpl7	0.00194879	10.1222	0.019726	chr11	96912195	96912414	62	0.0482192	-0.275149	-0.195694	0.425525	0.432881	0.437169	0.57303	0.316618	0.193846	-0.00313761	-0.254392	-0.384347
Cyp27a1	0.00575777	5.74005	0.0330499	chr1	74760085	74760359	62	0.809868	1.25337	1.17568	1.75335	1.54815	1.71713	1.80594	1.5695	1.01032	0.73297	0.730737	0.296774
Sac3d1	0.000121492	48.6708	0.00591314	chr19	6115940	6116489	63	1.05351	0.965018	0.940802	0.792302	0.558618	0.444364	0.468804	0.376876	0.406145	0.0374779	0.170393	0.266337
Mir193b	0.00101868	14.3678	0.0146362	chr16	13449552	13450121	63	1.08681	1.2762	1.0369	0.442642	-0.0117168	0.151165	0.0776644	0.174795	-0.413914	-0.0918218	0.0801867	-0.535549
Trim25	0.000776284	16.759	0.0130097	chr11	88860652	88861054	64	1.96005	2.04653	1.9606	2.02795	2.10308	1.92892	1.95193	1.91408	1.91877	1.72512	1.73605	1.76392
Rpl3	0.00644328	5.40787	0.0348444	chr15	79908145	79909624	65	0.141281	-0.00148253	-0.0388488	-0.25095	-0.397087	-0.180319	-0.0479676	-0.361183	-0.72909	-0.704307	-0.716105	-0.834936
Susd4	0.00553291	5.82884	0.0322505	chr1	184695102	184695384	66	1.75141	2.05108	2.02799	2.14024	2.5541	2.38055	2.52014	2.41947	2.63708	2.75266	2.62853	2.4186
Tspan10	5.58568e-05	89.8538	0.00501895	chr11	120304010	120304441	66	-0.510295	-0.476734	-0.497356	-0.852993	-0.847979	-0.74305	-0.70571	-0.741444	-0.71846	-0.570626	-0.612282	-0.509453
Kcne2	3.75453e-06	687.118	0.00257981	chr16	92292567	92293873	66	-0.428541	-0.471519	-0.560373	-1.28739	-1.23039	-1.1546	-1.06358	-1.03063	-1.00598	-0.769218	-0.587123	-0.6373
Stx16	0.000236912	34.8687	0.00826082	chr2	173902617	173904243	66	1.88522	1.76414	1.80157	1.80846	1.87039	1.90854	1.83729	1.92547	1.84211	1.59099	1.59352	1.56891
Thap7	0.0115034	4.13048	0.0475144	chr16	17528140	17529008	66	-0.80411	-1.19597	-0.960296	-1.24472	-1.50868	-1.17724	-1.58087	-1.26058	-1.78002	-1.7899	-1.54816	-1.71219
Amac1	0.00620968	5.49177	0.0341021	chr11	69573319	69574270	67	1.56906	1.22002	1.38761	0.911902	1.0039	1.00751	1.13347	1.10541	1.21714	1.32459	1.24193	1.18883
Cdh20	0.00345315	7.44013	0.0256919	chr1	106665462	106666023	67	2.16267	1.96141	1.85432	2.08164	2.17335	2.01147	2.03855	1.84499	1.93504	1.53673	1.70151	1.4018
Taf5	0.007655	4.97699	0.0380989	chr19	47142168	47142426	69	-0.337621	-0.331358	-0.127948	-0.193817	-0.301389	-0.0302665	-0.281864	-0.24611	-0.453413	-0.565044	-0.599672	-0.60215
0610009D07Rik	0.0006411	18.7797	0.0120397	chr12	4824482	4825650	69	1.18601	1.28954	1.28988	1.17382	1.19546	1.22588	1.04447	1.3089	0.964721	0.746439	0.74421	0.654452
Psme1	0.000164747	42.018	0.00692233	chr14	56197399	56199312	69	0.90881	0.706322	0.631524	0.48656	0.336229	0.382314	0.133362	0.143941	-0.183346	-0.350511	-0.0665702	-0.305109
Rin1	0.0105346	4.28661	0.0451576	chr19	5050877	5051181	70	1.20609	1.13009	1.22988	1.84845	1.67581	1.73253	1.95274	1.79333	1.56617	1.36431	1.37218	0.721092
Gm11744	0.00175601	10.5998	0.0186134	chr11	116518491	116518913	70	2.28177	2.39828	2.34574	2.19686	1.97827	2.02725	1.8699	1.88234	1.93216	1.80639	2.03426	1.71759
Ccnf	0.00505352	6.09974	0.0308252	chr17	24360106	24360606	70	1.02968	1.15463	1.07162	0.820877	0.297294	0.736591	0.500436	0.224256	0.0895057	0.456621	0.414814	0.0432887
Pcdhb16	0.00084401	16.134	0.0136172	chr18	37637491	37637824	70	1.22033	1.41197	1.33994	1.38903	1.12073	1.33626	1.16723	1.30585	0.897794	0.483212	0.618869	0.165489
BC021614	1.33487e-05	248.532	0.00331759	chr19	4057556	4057958	70	1.87397	2.06041	1.92798	1.24254	0.880646	1.06812	0.745807	0.786215	0.426842	0.319187	0.410799	0.0224738
Ccl5	0.00321861	7.77696	0.025031	chr11	83339208	83339641	72	-1.80904	-1.84152	-2.18538	-2.164	-1.94639	-2.38422	-2.08427	-2.06746	-1.81631	-1.45625	-1.42595	-1.28301
C1qtnf9	7.5302e-05	72.1049	0.00542965	chr14	61387042	61387730	72	0.278308	0.38915	0.420844	0.293754	0.140783	0.142293	-0.072638	0.0275157	-0.175159	-0.227065	-0.180331	-0.222464
Mir540	0.000584455	19.9675	0.0116701	chr12	110824217	110824712	72	0.509999	0.369692	0.313508	-0.194598	-0.37319	-0.447617	-0.417361	-0.602279	-0.417714	-0.0447996	-0.437653	-0.512811
Chrnd	0.0040085	6.91593	0.0277225	chr1	89087153	89087635	73	0.879926	0.547486	0.699088	-0.110219	0.174438	0.0734804	0.0599743	-0.00898464	0.271328	0.419525	0.462005	0.86079
Hspb3	0.00135406	12.2829	0.0166318	chr13	114453176	114453494	73	0.208145	-0.0715405	0.0762047	-0.419272	-0.316253	-0.537468	-0.322125	-0.534573	-0.555464	-0.276537	-0.258506	-0.200946
Tlcd2	0.000222345	35.8313	0.00796691	chr11	75281653	75282184	73	2.0968	2.07054	2.00043	1.99336	1.89527	1.90397	1.94517	1.83676	1.84351	1.68272	1.74131	1.71345
Wnt1	0.00545385	5.87871	0.0320616	chr15	98620361	98621415	74	2.42362	2.51776	2.41238	2.52181	2.56137	2.56847	2.56746	2.58395	2.58453	2.47126	2.50437	2.48563
Tut1	0.00188368	10.2826	0.0193691	chr19	9028416	9029904	77	2.37683	2.09263	2.03879	1.73669	1.88226	1.86501	1.65819	1.72187	1.64069	1.70605	1.67164	1.80037
Mir26b	0.000342601	28.3519	0.00971341	chr1	74440960	74441490	77	2.35026	2.10353	1.96167	1.69858	1.47794	1.36745	1.25703	1.16406	1.31955	1.26698	1.46811	1.44751
Pcdhgb1	0.00227526	9.32243	0.021211	chr18	37840189	37841422	78	2.66755	2.43105	2.47937	2.55192	2.48472	2.47635	2.27495	2.39578	2.29005	2.25098	2.08129	2.14148
4933402P03Rik	7.09616e-06	402.793	0.00285828	chr11	69630145	69630508	78	2.25528	2.19716	2.16515	2.08597	1.95211	2.04545	1.82671	1.83373	1.74391	1.36892	1.5001	1.24819
Pcdhb5	0.00132814	12.4664	0.0165571	chr18	37480113	37482053	79	1.34799	1.22477	1.19342	1.20755	1.16735	1.22509	1.13028	1.17424	0.906064	0.808893	0.773558	0.535122
Reep4	0.0115344	4.1261	0.0475923	chr14	70945349	70946110	80	2.58242	2.58135	2.50176	2.55382	2.43988	2.38972	2.497	2.29775	2.31796	2.31746	2.29172	2.22031
Ankrd24	0.00423613	6.71322	0.028438	chr10	81091365	81092468	81	-0.255385	-0.509445	-0.587139	-0.831514	-0.91839	-0.851938	-0.936669	-0.730104	-0.604534	-0.431096	-0.386664	-0.228493
Slc25a19	0.00147746	11.681	0.0172582	chr11	115476377	115476601	81	0.769282	0.709619	0.828187	1.45503	1.28762	1.27523	1.13002	1.05944	0.733653	0.669195	0.520806	0.203257
Iyd	0.00158526	11.2534	0.0178395	chr10	6791745	6792270	82	-2.42297	-1.95383	-1.81731	-1.83028	-1.79653	-1.58049	-1.61384	-1.52877	-1.31954	-1.07707	-1.16909	-0.940969
BC048507	0.0015114	11.5311	0.0174281	chr13	67964355	67964618	82	1.23829	1.0801	1.07998	1.22154	1.41276	1.40337	1.07588	0.941386	1.04556	0.79267	0.684452	0.328146
Trim7	0.00254943	8.84254	0.0225434	chr11	48639557	48639795	82	1.04039	1.0165	1.05499	1.26667	1.02468	1.04916	1.15465	1.00498	0.717901	0.51345	0.581455	0.347723
Ncf2	0.00571641	5.7741	0.0330071	chr1	154655101	154655396	82	0.422438	0.122312	0.215199	0.0860529	-0.199636	-0.269246	-0.0443749	-0.448591	-0.352909	-0.459909	-0.343236	-0.416032
Kcnj12	0.00993498	4.40792	0.0437926	chr11	60879222	60880273	83	-0.10069	-0.543288	-0.427982	-0.249176	0.180172	-0.337044	-0.182425	-0.298559	0.511236	0.552454	0.820133	1.35174
Abca13	0.00562728	5.80278	0.0326539	chr11	9092027	9093695	83	-0.772042	-0.793996	-0.935799	-0.990082	-0.825354	-0.870527	-0.645345	-0.649135	-0.552778	-0.530781	-0.47468	-0.0932065
Vmo1	0.00408914	6.843	0.027982	chr11	70326934	70327300	83	1.26155	1.04342	1.04658	0.507414	0.618668	0.661845	0.531691	0.516824	0.797476	0.902207	0.686144	0.979504
Mir874	0.00496832	6.16087	0.0306091	chr13	58124400	58125550	85	-0.668435	-1.13173	-0.856265	-0.846373	-0.635722	-1.08113	-0.708519	-0.766209	-0.385458	-0.135283	-0.118135	0.380685
Pisd-ps3	0.00640895	5.42545	0.0347715	chr11	3024114	3024399	85	0.715586	1.04086	1.02214	1.17186	1.20408	1.2133	1.06445	1.24708	1.00783	0.688095	0.828101	0.708507
LOC100303644	0.00654283	5.35335	0.035026	chr2	113880045	113880991	86	-0.98915	-1.13496	-1.35895	-1.14345	-0.783097	-1.10197	-1.02589	-0.981886	-0.376195	-0.354042	-0.177121	0.268245
Tbc1d16	0.0126532	3.94895	0.049967	chr11	119004443	119005211	86	-1.05846	-1.27434	-1.31833	-1.54047	-1.60817	-1.72577	-1.60048	-1.5837	-1.46547	-1.44197	-1.39874	-1.12808
Atg9a	0.00799291	4.88132	0.039016	chr1	75177351	75178524	88	-0.36173	-0.575245	-0.669115	-0.568844	-0.621254	-0.477028	-0.660524	-0.634531	-0.857083	-0.973577	-1.03354	-0.846369
Odf3l2	0.00292342	8.19719	0.0239638	chr10	79102358	79102615	88	2.68558	2.53075	2.35595	2.38915	2.22787	2.1093	1.95628	1.80266	2.07628	1.95773	2.10106	1.9345
Crls1	0.00440359	6.58827	0.029012	chr2	132673557	132673859	88	0.852134	0.790307	0.929107	1.06419	0.891081	1.15859	1.07223	0.961763	0.604872	0.497484	0.300115	0.0668945
Dync2li1	6.55964e-05	80.0068	0.00524816	chr17	85025927	85026559	89	2.19708	2.17833	2.11189	2.00493	1.99016	1.98562	1.8482	1.94799	1.85204	1.78082	1.81764	1.6815
Hoxb13	0.0125579	3.961	0.0497418	chr11	96055763	96056149	89	1.63299	1.66617	1.72065	2.02278	1.80634	1.90338	2.19264	2.00297	1.51943	1.21361	1.34498	0.660158
Fam84b	0.00475163	6.28687	0.0298729	chr15	60650640	60652455	90	-1.95499	-1.68755	-1.6707	-1.53739	-1.40266	-1.32574	-1.46925	-1.52766	-1.36888	-1.35568	-1.31426	-1.351
Hdgfl1	0.00502751	6.11891	0.0307629	chr13	26859950	26861335	90	-0.345463	-0.11214	-0.0607964	-0.488709	-0.329846	-0.391353	-0.332256	-0.294925	-0.311125	-0.102201	0.169608	0.209435
Raet1a	0.00692214	5.2264	0.0361779	chr10	21878504	21879071	90	2.50426	2.62079	2.69484	2.797	2.66975	2.70702	2.84021	2.63436	2.60189	2.40931	2.38714	2.18543
Prl3d1	0.00465879	6.3346	0.0295116	chr13	27186149	27187130	91	-1.52111	-1.50025	-1.34922	-1.34788	-0.984264	-1.15015	-1.11123	-1.02744	-0.904403	-1.0181	-0.891319	-0.71586
Pcx	0.000622269	19.2122	0.0119551	chr19	4594227	4595301	91	-0.945678	-1.15022	-1.07916	-1.09407	-1.0561	-1.03029	-0.935578	-0.973247	-0.758037	-0.651729	-0.621917	-0.486999
Lrg1	0.00367541	7.22387	0.0265507	chr17	56259191	56259582	91	1.46676	1.41258	1.34095	1.42785	1.36747	1.41499	1.36813	1.16551	1.25148	1.11868	1.10184	0.86205
Olfr169	0.00952935	4.49962	0.0428784	chr16	19565940	19566272	92	-1.16537	-1.06317	-1	-1.05249	-0.801818	-0.813887	-0.924574	-0.75161	-0.689331	-0.71549	-0.68945	-0.66028
2300002M23Rik	0.00114696	13.3497	0.0153116	chr17	35704521	35705655	92	0.0499697	-0.102631	-0.12008	-0.322171	-0.0556427	-0.153291	-0.36627	-0.389193	-0.287311	0.167993	0.234523	0.0780218
Pcdhgb7	0.00263447	8.67831	0.0228628	chr18	37911525	37912510	93	1.96971	2.06033	2.07669	2.13257	2.05866	2.09859	2.12775	2.12882	1.8769	1.77274	1.74005	1.6485
6530402F18Rik	0.000112061	51.9156	0.00581771	chr2	29100542	29102530	93	0.790698	0.494673	0.445843	-0.27144	-0.329956	-0.126482	-0.290861	-0.387083	-0.628033	-0.457689	-0.387452	-0.233455
Sox15	0.00259026	8.75637	0.0226813	chr11	69468968	69469227	94	0.654268	0.628297	0.663742	1.04798	0.964953	1.07781	1.04854	0.824655	0.649772	0.48928	0.43553	0.104729
Myl4	0.00139295	12.0796	0.0168264	chr11	104412070	104413874	94	1.09473	0.61049	0.737163	0.328608	0.276981	0.518745	0.339969	0.388456	0.281443	-0.0348741	0.0871577	0.0541239
1600012H06Rik	0.00271183	8.53251	0.0231387	chr17	15080284	15080495	96	-0.368694	-0.375795	-0.398572	-0.0266097	-0.252668	-0.125032	-0.187138	-0.324742	-0.406786	-0.48147	-0.543508	-0.537863
Zfp87	0.000209974	36.7327	0.00771292	chr13	67616813	67617706	96	0.281379	0.399661	0.332918	0.0949864	-0.23801	0.120709	-0.263259	-0.28002	-0.646447	-0.672873	-0.915271	-1.09728
Nop58	0.00890444	4.63532	0.0412749	chr1	59741752	59742176	97	2.25066	2.33762	2.36062	2.49783	2.48345	2.48849	2.52654	2.54676	2.41832	2.27353	2.31261	2.03958
Col4a3	0.0034247	7.48302	0.0256271	chr1	82583397	82583640	98	1.4567	1.7247	1.65577	2.00978	1.96238	1.97451	1.96692	1.9276	1.74695	1.63324	1.46046	1.28676
Msh5	0.00328105	7.65967	0.0251318	chr17	35165649	35167348	98	0.269253	0.00436338	0.0344858	-0.320249	-0.806468	-0.270653	-0.582405	-0.512749	-0.917151	-0.857856	-0.649138	-0.828523
Krt40	0.00230128	9.28537	0.0213682	chr11	99398898	99399917	100	-0.943371	-1.24167	-1.24525	-1.35056	-1.01983	-1.23816	-0.980304	-0.892827	-0.642234	-0.363662	-0.472398	0.127084
Mbp	2.27504e-05	162.236	0.00369094	chr18	82723954	82724513	100	1.61084	1.46256	1.52812	0.60326	0.655271	0.629392	0.617828	0.450939	0.446088	0.889713	0.980074	0.597058
Fam170b	0.00132886	12.4531	0.0165484	chr14	33647248	33647897	101	-1.1228	-0.988328	-1.09212	-1.26265	-0.989365	-1.18034	-0.967213	-0.804787	-0.235264	-0.0669755	-0.046642	0.520792
Slc4a9	0.00805066	4.86911	0.0391995	chr18	36687906	36688335	101	-0.813239	-0.754855	-0.84379	-1.10121	-1.18907	-0.961464	-0.936692	-1.1291	-1.0502	-1.1709	-1.21731	-1.04486
Mll2	0.0117286	4.08712	0.0479364	chr15	98662000	98663396	101	1.8585	1.85065	1.72914	1.72766	1.65091	1.64847	1.30598	1.68342	1.4417	1.53478	1.36834	1.28979
Snapc1	0.00701696	5.18925	0.0364128	chr12	75065617	75067209	101	0.784451	0.648234	0.542026	0.383487	0.261079	0.468296	0.232102	0.509022	0.203624	0.0564859	0.250525	0.129494
Nufip2	0.0011137	13.4729	0.0150048	chr11	77499742	77500097	102	0.879891	0.815693	0.812999	1.04688	1.12308	1.3136	1.12178	0.9669	1.26865	1.45188	1.3668	1.5092
Pcdhga4	0.000884494	15.5126	0.0137208	chr18	37845155	37845605	102	2.56734	2.44877	2.50054	2.37944	2.36986	2.34339	2.33965	2.33166	2.31749	2.19832	2.32341	2.21893
Mks1	0.00117029	13.1989	0.0154465	chr11	87666828	87668338	102	1.4251	1.25717	1.32216	0.831305	0.471531	0.780944	0.64755	0.742723	0.47322	0.868205	0.869589	1.1053
Tac4	0.00047631	23.1307	0.0110174	chr11	95122944	95124186	102	-1.10472	-1.18273	-1.21955	-1.17604	-1.31817	-1.06171	-1.53226	-1.41831	-1.65372	-1.61191	-1.64948	-1.62316
Ccdc80	0.00890227	4.63716	0.0412812	chr16	45094268	45095158	103	-1.30202	-1.39537	-1.42206	-1.34867	-1.17457	-1.08457	-1.1757	-1.17316	-1.12026	-1.09246	-0.996963	-0.824439
Cldn5	0.000433694	25.1204	0.0108946	chr16	18777044	18777263	105	1.72365	1.60998	1.54038	1.94395	2.14153	1.92244	2.18036	1.99595	2.30638	2.5149	2.35812	2.28691
Tmem146	0.000579515	20.036	0.0116112	chr17	56767670	56768263	105	1.47525	1.42844	1.5031	1.25598	1.24149	1.17383	1.14188	1.09302	1.25236	1.35876	1.49588	1.43644
Pcdhga2	0.00676472	5.26646	0.0356261	chr18	37828863	37829534	105	1.62456	1.87095	1.81214	1.59841	1.50007	1.63228	1.52345	1.44366	1.46305	1.40959	1.53559	1.37815
BC051628	0.000440818	24.8532	0.0109557	chr2	180954825	180955076	105	1.63458	1.54157	1.44596	1.48564	1.40815	1.49527	1.33408	1.35633	1.2329	1.14683	1.09996	0.948394
Slc19a1	0.00917229	4.58798	0.0420823	chr10	76496109	76496821	106	2.4717	2.53364	2.4433	2.4878	2.35951	2.32387	2.47851	2.42872	2.4009	2.30573	2.26978	2.18211
Zmynd15	0.00812448	4.84689	0.0393784	chr11	70273229	70273618	106	1.36662	1.41349	1.3967	1.4185	1.41092	1.62731	1.49259	1.40282	1.20174	1.07274	1.14246	0.857161
2310007L24Rik	0.00409672	6.83099	0.0279847	chr11	106236033	106236237	106	1.54881	1.25787	1.31247	1.1514	1.09672	1.21038	0.841087	0.95957	0.927897	0.694616	1.05667	0.708601
Adcyap1	0.00970226	4.4618	0.0432896	chr17	93598654	93599435	107	0.629037	0.709042	0.614281	0.412037	0.484404	0.386553	0.511449	0.626942	0.760088	0.738133	1.05719	1.29449
Notch4	0.00896204	4.62431	0.0414432	chr17	34701131	34701365	108	1.83205	1.91098	1.9611	2.37202	2.45927	2.31191	2.32597	2.21683	2.41187	2.19238	2.30038	1.86171
Mir686	0.000926257	15.2295	0.0141064	chr14	55235622	55235951	109	0.897261	1.11128	1.11812	1.29515	1.13459	1.31913	1.10849	1.11804	0.796382	0.470092	0.462721	0.040314
Adal	0.000137675	46.724	0.00643275	chr2	120967986	120969620	110	-1.36045	-1.21332	-1.29543	-1.05125	-0.921599	-0.911007	-0.914315	-0.730557	-0.775995	-0.83222	-0.856879	-0.825065
Gm10094	0.00651722	5.37305	0.0350173	chr14	58417164	58417450	110	-0.329059	-0.179365	-0.227177	-0.266144	-0.323739	-0.356141	-0.424869	-0.367241	-0.373054	-0.612376	-0.653766	-0.416045
Gng3	0.00743666	5.06329	0.0376539	chr19	8911308	8911694	110	1.56813	1.89883	1.70574	1.88138	1.76619	1.81081	1.58147	1.58674	1.29055	1.25064	1.12632	0.534993
Mir495	0.00453435	6.46431	0.0293114	chr12	110956852	110958397	111	-1.31444	-1.47114	-1.70168	-1.50223	-1.05206	-1.31778	-0.959969	-1.07912	-0.75267	-0.701781	-0.865493	-0.423761
Btf3	0.00333034	7.59493	0.0252937	chr13	99079965	99081519	113	-1.47591	-1.38889	-1.47277	-1.62141	-1.83033	-1.7075	-1.93273	-1.67224	-1.90085	-1.81737	-2.02641	-1.87999
Cdc6	0.00300701	8.04477	0.0241907	chr11	98769316	98770046	114	2.69027	2.59925	2.64026	2.76014	2.70081	2.70886	2.55396	2.64004	2.56341	2.43691	2.52633	2.55221
Gpt	0.0118187	4.07714	0.0481865	chr15	76527307	76527790	114	1.48806	1.41917	1.30135	1.31238	0.973088	0.804281	0.982468	0.917724	0.819191	1.0128	0.887422	0.930665
A530088E08Rik	0.00725502	5.1098	0.0370717	chr17	32540073	32540772	115	-0.535021	-0.506489	-0.4659	-0.532362	-0.311044	-0.556952	-0.354664	-0.419657	0.183662	0.136752	0.277915	0.790033
Tnni1	0.0013537	12.2958	0.0166447	chr1	137695972	137696491	115	-1.85943	-1.75323	-1.697	-1.74311	-1.62068	-1.65373	-1.58524	-1.522	-1.37157	-1.13526	-1.23052	-1.40802
1110014N23Rik	0.000518	21.7119	0.0112468	chr19	6067956	6068540	115	2.63447	2.69211	2.55214	2.22448	2.06444	1.95829	2.01973	2.12413	2.00385	2.35252	2.62762	2.38078
Gp5	0.00966842	4.46692	0.0431881	chr16	30307894	30308466	116	-0.303383	-0.29716	-0.514896	-0.504066	-0.627277	-0.713463	-0.606432	-0.440988	-0.414604	-0.234686	-0.258837	-0.00727408
Fn3k	0.0023682	9.19764	0.0217818	chr11	121296149	121296360	117	0.950001	0.748726	0.843734	1.66681	1.78119	1.889	1.97773	1.72188	1.4445	1.32548	1.17692	0.659635
Il18r1	0.00770709	4.96219	0.0382441	chr1	40522513	40522874	117	-0.582168	-0.799678	-0.750057	-1.07776	-0.944025	-0.933659	-0.770273	-0.824267	-0.848837	-0.721475	-0.62101	-0.74829
Avpr1b	0.00351952	7.39772	0.0260364	chr1	133495808	133496110	118	1.09539	0.920503	0.818466	0.614194	0.428994	0.361259	0.386631	0.325782	0.564578	0.612872	0.698616	0.835496
Fam116b	2.44957e-05	146.012	0.00357668	chr15	89012762	89013522	120	0.579353	0.577186	0.426658	-0.399541	-0.803612	-0.513875	-0.507883	-0.773302	-0.795463	-0.469017	-0.439351	-0.618682
Cby1	0.00461329	6.38655	0.029463	chr15	79489777	79490222	121	2.38495	2.47752	2.50311	2.48418	2.49538	2.40825	2.36915	2.26081	2.28034	2.24825	2.16254	1.96318
1700029P11Rik	0.000756458	17.0029	0.012862	chr15	81811096	81811336	122	1.01664	0.949417	0.998634	1.00992	0.674056	0.838967	0.747913	0.752055	0.446096	0.205324	0.250204	-0.129779
Syt15	0.00212618	9.63779	0.0204917	chr14	35033355	35033573	124	-0.375615	-0.315334	-0.36506	-0.333314	-0.27111	-0.558841	-0.295159	-0.436875	0.18897	0.380856	0.419474	0.711643
Trem2	0.0001674	41.2756	0.00690955	chr17	48485850	48487207	125	-1.18076	-1.16533	-1.1836	-1.21819	-1.02959	-1.19045	-1.09455	-0.957323	-0.810074	-0.613388	-0.34428	-0.403051
Cstf2t	0.0104603	4.29765	0.0449545	chr19	31157455	31157870	125	1.33893	1.36357	1.44839	1.84346	1.71949	1.77745	1.91413	1.75327	1.39893	1.23262	1.15302	0.573409
G630016D24Rik	7.81055e-06	333.743	0.00260672	chr14	52636414	52637525	125	2.15993	2.14564	2.07953	1.7526	1.71923	1.76437	1.61595	1.63459	1.5293	1.54669	1.58118	1.39823
Notch4	0.000620095	19.3074	0.0119724	chr17	34701365	34701599	126	2.12927	2.11206	1.98806	2.43035	2.63923	2.50575	2.42007	2.26436	2.57306	2.69884	2.78699	2.63928
Myo15	0.000130776	47.4837	0.00620974	chr11	60282966	60283991	126	-0.952285	-1.26327	-1.35533	-2.04189	-2.54001	-2.01478	-2.4072	-2.42318	-2.68949	-2.61965	-2.63535	-2.42132
Krt33b	0.00237854	9.15439	0.0217741	chr11	99885077	99886188	127	-1.90025	-1.82853	-2.16347	-1.82983	-1.58392	-1.70198	-2.00243	-1.49035	-1.14066	-0.698457	-0.942916	-0.428554
Ccl2	0.000468621	23.5504	0.0110362	chr11	81849206	81850116	128	-0.919617	-0.790998	-0.942648	-0.65875	-0.32682	-0.533045	-0.300058	-0.299609	0.108178	0.331247	0.260064	0.886174
Pcdhga11	0.00517167	6.0492	0.0312844	chr18	37915554	37915992	128	2.15936	2.33942	2.25318	2.4699	2.42166	2.45699	2.47399	2.41161	2.38967	2.26861	2.26386	2.12026
Sfxn3	0.000450649	24.4372	0.0110126	chr19	45121962	45122371	128	0.539914	0.621398	0.492576	1.21088	1.21962	1.20501	1.22847	1.179	0.757658	0.495639	0.395668	0.168845
Tcap	0.000859048	15.8709	0.0136339	chr11	98244996	98245255	128	1.70534	1.71774	1.69634	1.24374	1.15699	1.21015	1.11985	0.9658	0.997539	1.05314	1.20025	0.681184
Cd48	0.0065119	5.37552	0.0350048	chr1	173612315	173612994	130	-0.899904	-0.849392	-1.13665	-0.905711	-0.608677	-1.06851	-0.676654	-0.918598	-0.260926	-0.0648418	-0.198126	0.353999
Gas7	0.000173737	40.1409	0.00697394	chr11	67400167	67400764	130	-1.4585	-1.34182	-1.3071	-1.09033	-0.992567	-0.990225	-0.890936	-0.925675	-0.868895	-1.14132	-1.17177	-1.32365
6330578E17Rik	0.00440389	6.58455	0.0289977	chr1	37474061	37475379	131	-1.67709	-1.63911	-1.79222	-1.59563	-1.46635	-1.60613	-1.52012	-1.39644	-1.41077	-1.40339	-1.35626	-1.15653
Cdkn2aipnl	0.00437097	6.6069	0.0288786	chr11	51781263	51782192	131	2.39943	2.37167	2.32436	2.39264	2.40599	2.27431	2.16396	2.31977	2.28503	2.09782	2.14535	2.15247
Anxa8	0.00387789	7.05801	0.0273701	chr14	34899042	34899354	133	0.966107	1.02195	1.00342	1.16178	1.33161	1.27211	1.20406	1.13368	1.44765	1.37994	1.53852	1.46551
Nrp	0.00586974	5.6759	0.033316	chr12	88783931	88784516	134	2.60501	2.67929	2.62782	2.89895	2.9209	2.90314	2.88669	2.85058	2.82822	2.97623	2.85158	2.72013
Gstp1	0.00878238	4.65935	0.0409202	chr19	4035544	4036670	134	-1.65829	-1.99175	-1.92043	-2.12707	-2.17596	-2.25911	-2.17467	-2.09417	-2.09006	-1.86813	-1.78925	-1.51456
Mllt6	0.0045036	6.49666	0.0292584	chr11	97524591	97524841	134	-0.380928	-0.361423	-0.212567	-0.393543	-0.429756	-0.33746	-0.228617	-0.232725	-0.448118	-0.565701	-0.722309	-0.692368
Odf3b	0.00742943	5.07208	0.0376826	chr15	89208014	89208405	135	2.85844	2.61148	2.555	2.46404	2.43589	2.31268	2.27231	2.19266	2.42087	2.26074	2.27329	2.32244
Dhdpsl	0.00136779	12.2314	0.01673	chr19	42120205	42120495	135	-0.0126131	0.00637584	-0.116588	-0.118045	-0.212411	-0.194416	-0.325323	-0.417192	-0.5712	-0.418669	-0.504714	-0.710796
Mir22	0.00169636	10.7957	0.0183135	chr11	75277352	75277944	135	0.775931	0.540294	0.492735	0.252978	0.180148	-0.123799	-0.05279	-0.00572153	-0.0106705	-0.234314	-0.0502146	0.0575889
Tcap	0.0073905	5.0809	0.0375504	chr11	98245259	98245510	135	1.83884	2.08965	2.21979	1.75653	1.70417	1.60781	1.54249	1.43362	1.55358	1.4969	1.53774	1.02992
Pou5f1	0.0076101	4.99402	0.038005	chr17	35643119	35643526	136	1.51341	1.6636	1.70559	1.83544	1.74411	1.93092	1.97342	1.85916	1.67795	1.29694	1.43685	0.86579
Mylk	0.0120616	4.04047	0.0487347	chr16	34784898	34786309	137	-1.10068	-1.4122	-1.31147	-1.45088	-1.21916	-1.18985	-1.06765	-1.10637	-1.06297	-0.992433	-0.897669	-0.725894
Arhgef3	0.0111481	4.19125	0.0467245	chr14	28051087	28051353	137	-0.226865	-0.358323	-0.359254	-0.353582	-0.415907	-0.478319	-0.426756	-0.386147	-0.366694	-0.219499	-0.262291	-0.219108
Eid3	0.000959235	14.8236	0.0142193	chr10	82329507	82329711	137	0.519524	0.620206	0.563682	0.662164	0.40832	0.740186	0.35576	0.144143	-0.356051	-0.417737	-0.372398	-0.731736
Lcp1	0.00164915	11.0302	0.0181905	chr14	75536369	75538259	138	-1.41269	-1.48872	-1.52544	-1.39035	-1.27864	-1.17466	-1.10619	-1.10791	-1.26947	-1.02459	-0.958153	-0.707615
Il10	0.000834905	16.2011	0.0135264	chr1	132916559	132917277	138	0.854381	0.844443	0.712608	0.498703	0.442313	0.505394	0.285294	0.35119	0.548449	0.717858	0.717716	0.796545
Hnf4a	0.00115313	13.2739	0.0153064	chr2	163373062	163373385	139	-1.48572	-0.941161	-0.957672	-1.2007	-0.856829	-1.15695	-0.782534	-0.736563	-0.423359	-0.115817	-0.0572767	-0.180622
Ttll2	0.0110203	4.21849	0.0464892	chr17	7555392	7556611	140	-1.43816	-1.71444	-1.67325	-1.65378	-1.16366	-1.5718	-1.44647	-1.34814	-0.857908	-0.871744	-0.651436	-0.0231333
Prss27	0.00480756	6.26327	0.0301111	chr17	24175069	24175405	140	2.09573	1.81497	1.74679	1.64	1.31538	1.44809	1.27669	1.20028	1.41502	1.26974	1.44551	1.45306
Kctd20	0.00138071	12.1424	0.0167651	chr17	29090300	29090663	140	1.35245	1.59832	1.53561	1.74552	1.55054	1.72839	1.5637	1.56	1.21174	0.937196	0.856296	0.441635
A830007P12Rik	0.00171107	10.756	0.0184042	chr2	25048379	25050192	140	1.39774	0.829002	0.970463	0.744583	0.6027	0.63773	0.671477	0.627257	0.291552	0.147457	0.105994	0.086999
Slc16a5	0.00518383	6.03981	0.0313094	chr11	115323927	115324766	141	1.90372	1.75271	1.65773	1.42578	1.1824	1.15173	1.2081	1.10715	1.36958	1.3625	1.55275	1.69869
Cox8a	3.25483e-05	126.967	0.00413257	chr19	7289788	7290618	141	1.4351	1.40241	1.33983	1.22307	1.0955	1.07013	0.889594	1.00546	0.965917	0.824469	0.915798	0.792359
1810046J19Rik	0.000116143	50.133	0.00582261	chr11	98299162	98299396	141	1.51735	1.47048	1.43765	1.37014	1.38878	1.33683	1.24246	1.12555	1.04593	1.00519	0.957046	0.785874
1700013B16Rik	0.000815215	16.3829	0.0133556	chr13	59801584	59802410	141	1.22817	0.954696	0.887553	0.404212	0.100152	0.292294	0.429319	0.266618	-0.00458775	0.212909	0.225271	0.0162696
Olfr283	0.00818856	4.82287	0.0394924	chr15	98208751	98209711	142	-1.01711	-1.12557	-1.21	-1.13901	-0.575041	-0.992944	-0.821817	-0.69579	-0.120895	-0.170931	-0.184811	0.477939
Mum1	0.00290817	8.22027	0.0239059	chr10	79689200	79689581	142	-0.263199	-0.387802	-0.277798	-0.332743	-0.352037	-0.329102	-0.282974	-0.216392	-0.434288	-0.587487	-0.546085	-0.65377
Snord96a	0.00253459	8.84924	0.0224292	chr11	48615392	48615843	142	1.85653	2.09862	2.10145	2.16083	2.21239	2.15179	2.13462	2.16056	2.01757	1.7761	1.80344	1.59635
Gad2	0.0120708	4.03768	0.0487378	chr2	22477703	22478198	143	2.31123	2.41688	2.40019	2.5742	2.56163	2.58099	2.5425	2.51296	2.4369	2.43453	2.48076	2.3203
Ptger2	9.01006e-05	63.1405	0.005689	chr14	45607642	45608430	143	0.708883	0.691646	0.651095	0.474794	0.409222	0.381177	0.415502	0.388254	0.282141	0.34136	0.396477	0.359799
Lzts2	0.00585316	5.68419	0.0332704	chr19	45092767	45093408	143	0.744864	1.01129	0.968655	0.834974	0.773771	0.910544	1.00584	0.683442	0.489919	0.331853	0.332851	0.266516
Mrpl49	0.000455149	24.1843	0.0110075	chr19	6053772	6054127	143	-0.406769	-0.158699	-0.324359	-1.04526	-0.596978	-0.813856	-1.20317	-1.03662	-1.05865	-0.973669	-1.06341	-0.970387
Tpmt	0.0059573	5.63483	0.0335684	chr13	47119055	47120318	144	-1.28942	-1.22487	-1.33008	-1.1967	-1.05889	-1.09079	-0.969417	-1.1369	-1.00643	-0.918336	-1.0701	-0.984429
BC048609	0.0122753	3.99897	0.0490885	chr19	6080181	6080479	144	0.937298	0.809595	0.72141	0.374487	0.587339	0.134634	-0.0123925	0.0156394	0.285511	0.0651701	0.253282	0.585898
Gtf2h4	0.000186168	38.0489	0.00708348	chr17	35804827	35805382	144	1.94272	1.98219	1.75704	1.49642	1.34115	1.27683	1.0993	1.23761	1.27667	1.23596	1.40609	1.34749
Ccl1	0.0092683	4.55755	0.0422408	chr11	81990023	81990321	144	2.6022	2.05053	2.17329	1.99775	1.98724	1.89559	1.73594	1.89825	1.7862	1.68442	1.67767	1.75017
Glra1	0.00463461	6.36567	0.0295024	chr11	55328460	55329618	146	-1.13289	-1.29116	-1.20236	-1.09066	-1.01742	-1.05682	-1.02581	-0.90339	-0.575847	-0.570879	-0.53633	-0.00483275
Klhdc3	0.000450933	24.3862	0.0109966	chr17	46811647	46812130	146	2.72316	2.5661	2.66904	2.54544	2.50056	2.50126	2.49659	2.50691	2.45858	2.34405	2.39493	2.35629
Fbxo15	0.00425848	6.68632	0.0284736	chr18	85104269	85105229	147	1.4545	1.51979	1.51795	1.28185	1.39025	1.36941	1.28207	1.32893	1.49997	1.67932	1.56943	1.67355
Chka	8.95051e-05	63.4837	0.00568211	chr19	3851625	3851949	147	-0.266096	-0.283746	-0.229038	-0.503689	-0.445771	-0.404201	-0.5549	-0.47905	-0.650206	-0.645848	-0.748019	-0.736138
Tbc1d13	0.000115233	50.787	0.00585234	chr2	29989539	29990433	149	2.89223	2.99708	2.87821	3.24908	3.26166	3.17674	2.97835	3.06039	2.95003	2.82057	2.69302	2.81205
Lsm7	0.00071569	17.6717	0.0126475	chr10	80315419	80315903	150	1.03872	0.865753	0.856274	0.787201	0.706255	0.681611	0.632937	0.691908	0.449893	0.43404	0.442201	0.35728
Mir143	8.09434e-05	66.3693	0.00537216	chr18	61808999	61809388	150	1.44985	1.52076	1.68613	1.70424	1.72935	1.63733	1.49618	1.66856	1.51494	0.998565	1.00463	1.12028
Snord65	0.00221277	9.45065	0.0209121	chr11	62418181	62419381	150	2.85492	2.48239	2.55681	2.54104	2.43981	2.46095	2.37618	2.38018	2.08413	1.94386	2.01357	2.03173
2310039H08Rik	0.000473858	23.3154	0.0110482	chr17	46909432	46909653	151	0.136305	-0.0108803	-0.0924666	0.70745	0.577322	0.61994	0.597738	0.585106	0.169156	-0.146865	-0.0834653	-0.151867
Rad9	0.000102898	55.89	0.00575095	chr19	4195046	4196295	151	0.522714	0.511472	0.432368	-0.457035	-0.922473	-0.603154	-0.825056	-0.696971	-1.30633	-1.00851	-1.01264	-1.39066
Gck	0.00186237	10.3463	0.0192687	chr11	5800977	5802050	152	0.608271	0.417554	0.249956	-0.090212	-0.188674	-0.201721	-0.15866	-0.33426	-0.413116	-0.163577	0.0980873	-0.297576
Rp1l1	6.09439e-05	82.2606	0.00501328	chr14	64611419	64611708	152	-0.271593	-0.0334099	-0.139751	-0.590597	-0.716359	-0.727395	-0.724339	-0.868923	-0.723864	-0.779898	-0.72817	-0.863881
Mybbp1a	0.000896657	15.4511	0.0138543	chr11	72255031	72256802	152	2.00138	1.62284	1.66085	1.64395	1.48329	1.49248	1.27801	1.48049	1.24699	1.06646	1.02893	1.04323
Spag16	0.00108552	13.694	0.0148652	chr1	69873714	69874721	153	-0.459309	-0.840721	-0.445226	-0.282461	-0.12656	-0.177218	-0.151488	-6.45749e-05	0.126674	0.251266	0.0875204	0.238537
Tnfrsf13c	6.26081e-05	81.1181	0.00507864	chr15	82052020	82053145	153	0.0206063	-0.142361	0.00708716	-0.63058	-0.713181	-0.476975	-0.739714	-0.594847	-0.647825	-0.361455	-0.369993	-0.359347
Slc39a7	0.00821521	4.81691	0.0395719	chr17	34165057	34166698	153	2.59983	2.30865	2.28434	2.244	2.38182	2.06533	2.23544	2.28374	2.1556	1.73318	1.9413	1.92721
Pbk	0.00110744	13.5353	0.0149896	chr14	66424900	66426686	153	1.09362	0.895888	0.835547	0.586387	0.508277	0.716307	0.270628	0.524514	0.198955	0.223922	0.366366	0.385468
Atp6v0c	0.00620606	5.49694	0.0341143	chr17	24300679	24302371	153	1.44428	0.935925	0.93951	0.752663	0.681712	0.69081	0.67187	0.688589	0.714675	0.358731	0.532905	0.497654
Zfp3	0.000539909	21.1996	0.0114459	chr11	70578101	70579558	153	1.44148	1.22791	1.08159	0.735988	0.647133	0.694637	0.478865	0.656324	0.496124	0.548462	0.461363	0.758315
Mir152	0.00103611	14.2278	0.0147415	chr11	96711859	96712651	153	1.42165	1.19774	1.19795	0.521773	0.109931	0.528453	0.570788	0.431273	0.301908	0.571692	0.619522	0.234797
Six6	0.0100811	4.37491	0.0441039	chr12	74041085	74041535	154	2.2555	2.18914	2.26645	2.33314	2.28987	2.31203	2.34401	2.30447	2.34201	2.1123	2.16068	1.87498
Gtpbp5	0.00547968	5.8728	0.032181	chr2	179805451	179806119	154	2.38773	2.35824	2.37706	2.38223	2.34731	2.28115	2.33801	2.31139	2.24966	2.16694	2.22406	2.0493
Mmp19	0.0018943	10.2555	0.019427	chr10	128228163	128229562	155	-1.09809	-1.13836	-1.23201	-1.38293	-1.10111	-1.20122	-1.15876	-1.28437	-0.949642	-0.720463	-0.581982	-0.706444
Olfr462	0.00197772	10.0266	0.0198298	chr11	87702616	87703012	155	-1.11393	-1.14779	-1.21744	-1.07743	-1.07764	-1.06766	-0.89483	-1.13322	-0.877252	-0.791965	-0.811725	-0.712102
Hist1h3d	5.09031e-05	96.5372	0.00491404	chr13	23667825	23668971	155	2.16381	2.21786	2.2967	1.94078	2.01171	2.12444	1.84465	1.93415	1.77432	1.58035	1.61177	1.44567
Itln1	0.00657223	5.346	0.0351351	chr1	173448410	173448805	156	-0.182735	-0.268041	-0.589172	-0.39833	-0.34642	-0.814422	-0.410917	-0.513394	0.268951	0.488793	0.47958	0.937475
Bbs10	0.000255033	33.3743	0.00851155	chr10	110735890	110736508	156	1.89215	2.07552	1.99033	2.01357	1.95415	1.91824	1.89477	1.82928	1.83352	1.632	1.63082	1.51556
Gm9880	0.00923722	4.56824	0.0421979	chr17	13547280	13547678	157	-0.530918	-0.345416	-0.485676	-0.768978	-0.338814	-0.531207	-0.521251	-0.455987	-0.00252617	0.0944212	0.158691	0.629897
Tcp10c	0.00939819	4.52576	0.042534	chr17	13253819	13254207	157	-0.503222	-0.44309	-0.453314	-0.653706	-0.298738	-0.542692	-0.480169	-0.524158	-0.0788415	0.00896242	0.122068	0.567729
Alpi	0.00127232	12.7522	0.0162249	chr1	88994735	88995069	157	2.61617	2.67047	2.52468	1.92501	2.17946	1.80788	2.0688	2.07231	2.26895	2.34939	2.38634	2.54928
Tmem55b	7.66264e-05	70.3675	0.005392	chr14	51545901	51546155	157	2.32647	2.3357	2.35691	2.65956	2.67043	2.66304	2.62644	2.5525	2.4317	2.20089	2.01077	1.96668
Snord1b	0.000336667	28.5599	0.00961518	chr11	116535617	116537262	157	1.63263	1.17125	1.14087	0.850551	0.599005	0.812078	0.475159	0.528395	-0.0412163	-0.0349766	-0.105281	-0.331116
Dnajc27	0.00915028	4.58978	0.0419978	chr12	4082769	4083973	158	-0.101059	-0.26345	-0.297624	-0.423197	-0.376577	-0.520488	-0.501631	-0.53251	-0.424509	-0.250233	-0.205206	0.0350979
Nus1	0.00681294	5.25225	0.0357832	chr10	52137510	52137723	158	-0.337777	-0.465941	-0.548809	-0.645351	-0.718411	-0.681521	-0.687881	-0.522565	-0.739214	-0.778568	-0.749636	-0.810874
H2-Ke6	0.00945924	4.51004	0.0426615	chr17	34163135	34163907	158	3.07719	3.0031	2.87832	3.0319	2.85909	2.87486	2.93371	2.94281	2.75337	2.64058	2.70019	2.61995
Gm11166	0.0106677	4.26469	0.0454945	chr17	13289684	13290903	159	-1.12814	-1.76902	-1.59899	-1.56567	-1.09201	-1.40879	-1.2478	-1.29699	-0.471879	-0.402204	-0.370002	0.510558
Mslnl	0.0123223	3.99078	0.0491754	chr17	25873143	25873453	159	-1.02569	-0.968539	-1.13623	-1.18852	-1.13468	-1.395	-1.41285	-1.31217	-1.04394	-0.850233	-0.823511	-0.867097
Cyp2d40	0.00578088	5.72318	0.033085	chr15	82590421	82590822	159	-1.17442	-1.11882	-1.15414	-1.27272	-1.16705	-1.27134	-1.26806	-1.32645	-1.20571	-1.06552	-1.06278	-0.894027
A530013C23Rik	0.0111226	4.20029	0.0467183	chr2	167516548	167517123	159	1.03456	0.987839	0.975697	0.824483	0.70161	0.627473	0.489674	0.691118	0.781491	0.857446	0.95487	0.797207
Fam158a	6.91878e-05	75.8506	0.00524794	chr14	56200519	56200956	159	1.58352	1.34077	1.18739	0.823	0.456557	0.517997	0.326513	0.432167	0.289196	0.19492	0.243494	0.352599
1810032O08Rik	1.62388e-05	204.93	0.00332782	chr11	116533133	116533705	160	2.88388	2.89741	2.93164	2.95866	2.91429	2.96975	2.93969	3.00119	2.96877	2.72863	2.65283	2.69859
Tgfbi	0.00286718	8.26681	0.0237024	chr13	56711123	56712056	160	0.085323	-0.430015	-0.214514	-0.73663	-0.698753	-0.864892	-0.882163	-0.99377	-0.794507	-0.722407	-0.620508	-0.487149
Ankrd33	0.0075749	5.0133	0.0379753	chr15	100946024	100946573	161	-0.952162	-1.09834	-1.07181	-1.08006	-0.943662	-0.852834	-0.833327	-0.826205	-0.673226	-0.733891	-0.718763	-0.499496
Sptlc3	0.00406792	6.87522	0.0279678	chr2	139319817	139320656	162	-0.422824	-0.435955	-0.484139	-0.39033	-0.248951	-0.160923	-0.32952	0.0979412	0.0835054	0.0693585	0.172294	0.288344
Msgn1	0.00105677	13.9725	0.0147657	chr12	11215025	11215328	162	1.07643	1.08247	0.666142	0.531178	0.148176	0.269558	0.265304	0.372992	0.481649	0.973785	1.19442	1.10759
Rmnd1	0.000872263	15.7003	0.0136948	chr10	5914350	5915619	162	2.24406	2.175	2.1543	2.10207	2.1505	2.1516	2.03852	2.08252	1.95637	1.89511	1.98821	1.92757
Akp3	0.00325465	7.70514	0.0250775	chr1	89021746	89022778	164	0.879352	0.490542	0.465532	0.164448	0.199709	0.0275059	0.295052	0.140659	0.468732	0.865831	0.828231	1.30219
Letmd1	0.00878886	4.6575	0.0409341	chr15	100299628	100300337	164	1.63439	1.4598	1.46217	1.1125	1.14811	1.07537	1.08523	1.009	1.4445	1.48042	1.62964	1.88095
Agxt	0.00502656	6.12212	0.0307732	chr1	95032017	95032324	165	0.709204	0.710825	0.745476	0.687845	0.65799	0.599542	0.823768	0.596188	0.902438	0.941037	1.04612	1.0858
Ddt	5.71401e-06	507.87	0.00290197	chr10	75234142	75234420	165	2.4166	2.3553	2.30642	2.04649	1.99223	2.0258	1.77971	1.86224	1.7401	1.62848	1.78187	1.76973
Cd63	0.000401142	26.1906	0.0105061	chr10	128345809	128346039	165	1.35034	1.30128	0.995011	0.816657	0.304438	0.513394	0.268591	0.302774	-0.203851	-0.0138554	-0.0580834	-0.188822
E330013P04Rik	0.00101516	14.3855	0.0146036	chr19	60220743	60222283	166	-0.717494	-0.731317	-0.73827	-1.16381	-0.939885	-0.816591	-0.863137	-0.82768	-0.760069	-0.468947	-0.457979	-0.293935
Tmem170b	0.000185616	38.1732	0.00708555	chr13	41701751	41702413	167	1.25522	1.37664	1.34096	1.35191	1.1717	1.23124	1.00106	1.16837	1.07238	0.824733	0.841839	0.89103
Mrpl54	0.00206067	9.82422	0.0202444	chr10	80727633	80729478	167	-0.162804	-0.416914	-0.415396	-0.783863	-0.801097	-0.650508	-0.748098	-0.824052	-0.883573	-1.02365	-0.798434	-0.741703
Cpne6	0.00155333	11.3739	0.0176674	chr14	56129452	56130011	168	-0.335954	-0.393678	-0.426129	-0.487512	-0.0655241	-0.210528	-0.0700878	-0.123804	0.404822	0.441809	0.515932	0.713242
Eme2	0.000388066	26.6082	0.0103257	chr17	25028929	25029762	168	0.225473	0.00174434	-0.0320246	-0.245013	-0.703948	-0.50822	-0.686545	-0.62829	-0.626768	-0.793816	-0.797782	-0.694142
Plcb4	0.00142428	11.9072	0.0169592	chr2	135567734	135569141	169	-2.073	-2.10329	-2.40077	-1.94381	-1.87955	-1.90448	-1.8996	-1.77667	-1.59721	-1.28876	-1.49415	-0.946346
Gpihbp1	0.00242369	9.0691	0.0219807	chr15	75426917	75427495	170	0.8285	0.581955	0.562337	0.276284	0.443637	0.116551	0.219064	0.227859	0.718322	1.01319	1.15653	1.32813
Slc32a1	0.00215692	9.5511	0.0206009	chr2	158436323	158436746	170	-0.317104	-0.402884	-0.253543	-0.354757	-0.358436	-0.368614	-0.432608	-0.331311	-0.499295	-0.614801	-0.57948	-0.576877
Uqcr10	0.00344041	7.47345	0.0257117	chr11	4602140	4602862	170	1.38649	1.42399	1.36404	1.25575	1.10948	1.1297	1.04191	1.14639	0.906479	0.984346	1.00736	0.712973
Mybph	7.62638e-05	71.2256	0.00543194	chr1	136090195	136090950	171	0.37172	0.169199	0.0841895	-0.830404	-1.29289	-0.792205	-0.827928	-1.01126	-1.09548	-1.21005	-0.94739	-1.20087
Gfra2	7.58164e-05	71.6626	0.0054332	chr14	71289764	71290020	172	0.329651	0.144716	0.168811	0.214239	0.447889	0.426052	0.621949	0.589667	0.654799	1.03771	0.880671	1.14655
Npw	0.00179882	10.5234	0.0189298	chr17	24794102	24794988	172	2.16333	2.06958	2.05585	1.85995	1.77964	1.74917	1.64803	1.64228	1.83011	1.82028	1.98781	1.88085
Lims2	0.00208016	9.75042	0.0202824	chr18	32091332	32091776	172	2.71958	2.63448	2.57186	2.51095	2.40005	2.26408	2.27215	2.22569	2.2976	2.20592	2.34673	2.32493
Mir145	0.00445735	6.53665	0.0291362	chr18	61807650	61808439	172	1.97943	1.85824	1.89338	1.90672	1.71874	1.63494	1.55928	1.63179	1.65628	1.59822	1.57324	1.45366
Igfbp4	0.0108288	4.24147	0.04593	chr11	98902745	98903058	172	-0.324787	-0.288076	-0.22693	-0.311927	-0.467223	-0.269033	-0.409313	-0.25094	-0.533637	-0.650799	-0.572371	-0.839089
Gm70	0.00522791	6.01184	0.0314294	chr12	77518757	77519074	172	1.26915	1.77565	1.68182	1.89461	1.77677	1.67968	1.55167	1.55572	1.13049	1.05059	0.903883	0.547216
Tnf	0.00625764	5.47889	0.034285	chr17	35336162	35336590	173	1.77522	1.74891	1.67442	1.59802	1.14193	1.21783	1.09362	1.21246	1.03503	1.37624	1.23355	1.03892
Pabpc1l	0.00699202	5.2008	0.0363641	chr2	163851359	163852161	174	-1.00693	-1.20956	-1.3145	-1.15196	-1.08709	-1.39086	-1.18565	-1.17264	-0.712397	-0.581774	-0.48458	0.0157914
1700092M07Rik	0.00760323	5.00043	0.0380194	chr19	8815381	8815978	174	2.45961	2.2586	2.17742	2.08317	1.9842	2.01182	1.93443	1.90592	1.87512	1.8874	1.97884	2.13981
1700047M11Rik	0.00433657	6.63316	0.0287652	chr1	184231139	184232035	175	-2.29196	-2.40042	-2.47546	-2.09084	-2.05627	-2.31662	-2.24831	-2.07729	-1.6428	-1.50252	-1.55267	-0.922202
Prr15l	0.000172013	40.4187	0.00695252	chr11	96790812	96791577	175	0.792232	0.462687	0.53575	0.118078	0.1019	0.129865	0.40128	0.0350247	0.377638	1.05926	0.969467	1.11777
Gm962	0.00722509	5.11876	0.0369835	chr19	5568248	5568828	175	2.61463	2.65649	2.65927	2.72062	2.70874	2.76932	2.81939	2.76587	2.65249	2.58473	2.58135	2.50652
2900041M22Rik	0.00106877	13.84	0.0147919	chr11	117472735	117473785	175	1.10887	1.06372	1.11178	0.882334	0.887056	0.915362	0.964432	0.833007	0.888893	0.813822	0.894489	0.916196
Aes	0.000154983	43.1033	0.00668029	chr10	81022480	81022697	176	-0.154248	-0.438816	-0.316547	0.338463	0.0831396	0.694535	0.493599	0.695887	0.844869	1.59877	1.30347	1.1098
Prf1	0.00850854	4.7349	0.0402871	chr10	60760407	60762337	176	-1.30505	-1.4272	-1.44579	-1.57888	-1.37479	-1.31996	-1.4439	-1.23468	-1.21734	-1.07167	-1.07219	-0.854517
Prr3	0.00270602	8.55751	0.0231568	chr17	36109659	36110787	176	-0.672148	-0.929145	-0.850796	-1.26308	-1.29251	-1.32159	-1.30806	-1.32007	-1.44175	-1.4467	-1.45454	-1.08919
Gm11744	0.00244064	9.03403	0.0220488	chr11	116518245	116518491	176	3.01895	2.8203	2.60216	2.48187	2.22438	2.19703	2.24783	2.07503	2.14837	2.14206	2.21888	2.35643
Exoc7	0.000275018	31.8283	0.00875337	chr11	116149135	116149752	176	0.313115	0.333424	0.271798	-0.188147	-0.114449	-0.320581	-0.253423	-0.46243	-0.213848	-0.599102	-0.416387	-0.282232
LOC100302688	0.00390014	7.01983	0.0273784	chr10	59862650	59863318	177	-1.10114	-1.26246	-1.12739	-1.4265	-1.09796	-1.42857	-1.19092	-1.21482	-0.488766	-0.373323	-0.332824	0.0986358
Pvt1	0.00743361	5.06548	0.0376548	chr15	61869719	61871481	178	1.94436	1.93247	1.90782	1.75846	1.71226	1.92292	1.7526	1.88951	1.73721	1.45208	1.65827	1.27362
Slc25a41	0.0117538	4.08427	0.0480058	chr17	57172015	57172250	179	1.69091	2.0885	2.13047	2.63191	2.69962	2.60952	2.54445	2.43086	2.40283	2.31192	2.03266	1.5981
Wdr52	0.00194839	10.131	0.0197391	chr16	44395090	44395775	179	1.75328	1.48099	1.42332	0.932802	0.728116	0.891247	0.986907	0.815402	0.92881	1.02886	1.12468	1.43547
Dpp3	3.67774e-05	117.99	0.00433936	chr19	4907407	4907864	179	1.06155	1.01842	0.914898	0.61948	0.669124	0.562131	0.438384	0.534168	0.381578	0.214977	0.189219	0.408564
Lgals3	6.58786e-05	79.4626	0.00523488	chr14	47993714	47994457	180	2.36283	2.36641	2.3272	2.22878	2.04476	2.13843	2.04414	2.07754	1.9205	1.79032	1.86272	1.82706
Gm9104	0.00476208	6.28349	0.0299224	chr17	45602917	45603654	181	-1.86644	-1.59848	-1.6418	-1.83666	-1.50345	-1.54247	-1.57965	-1.46502	-1.27369	-1.0871	-1.18213	-1.12055
D230037D09Rik	0.00524263	5.99949	0.0314531	chr12	103982150	103983230	181	2.73299	2.61856	2.66334	2.68858	2.69214	2.60769	2.6278	2.62097	2.48355	2.45517	2.47427	2.44626
Gm10012	0.0125094	3.96638	0.0496173	chr17	26038619	26038823	181	-0.975011	-0.733844	-0.928191	-1.16173	-1.02987	-1.00349	-1.26176	-1.15524	-1.12604	-1.33607	-1.26483	-1.10574
Olfr784	0.00140285	12.0547	0.0169109	chr10	128824872	128825892	182	-1.1472	-1.29891	-0.923852	-0.859418	-0.121132	-0.724562	-0.35404	-0.325561	0.213433	0.276166	0.314554	0.792404
Prss39	9.20886e-05	62.133	0.00572174	chr1	34555456	34556538	182	1.05438	0.823565	0.842298	0.207836	-0.0853486	0.00825783	0.202372	0.00289734	0.254351	0.46355	0.432001	0.412085
Snord58b	0.00621045	5.48919	0.0340904	chr18	75160538	75161324	183	2.545	2.4762	2.49942	2.64619	2.53904	2.66014	2.65083	2.57624	2.5527	2.4704	2.37139	2.41748
Tox2	0.00359208	7.31892	0.0262902	chr2	163051373	163052065	184	-0.469756	-0.416078	-0.439052	-0.251673	0.0974181	-0.386582	-0.0582284	-0.0826506	0.306997	0.297021	0.451313	0.852013
Surf2	0.00994316	4.4046	0.0437956	chr2	26772124	26772392	184	1.53269	1.53703	1.6589	1.79934	1.8026	1.98091	2.00029	1.89959	1.5112	1.34546	1.2542	0.775227
Psmc1	0.000488864	22.8145	0.0111532	chr12	101350724	101351511	184	0.0720401	0.173895	0.126256	0.0581167	-0.0866167	-0.105931	-0.520726	-0.154954	-0.409172	-0.466848	-0.506988	-0.441739
Pkn3	0.000983625	14.6562	0.0144162	chr2	29934101	29934590	184	2.3205	2.47939	2.23388	2.22918	2.06706	2.02306	1.91317	1.9088	1.87391	1.76758	1.83885	1.51539
Chkb	0.000167557	41.1303	0.00689168	chr15	89256981	89257188	184	2.45524	2.40911	2.23896	1.922	1.60679	1.36114	1.19577	1.25992	1.1927	1.27572	1.51848	1.19308
Tmem45a	0.00710762	5.15945	0.0366715	chr16	56805458	56806503	185	-1.58532	-1.35737	-1.38504	-1.45519	-1.26283	-1.3846	-1.30727	-1.30605	-1.09791	-1.10516	-1.00302	-0.840904
Tnnt2	0.000628694	19.0866	0.0119996	chr1	137732811	137733937	185	-0.363003	-0.703649	-0.575657	-0.953404	-1.02312	-0.955303	-0.844689	-0.979714	-0.797664	-0.48195	-0.456633	-0.468286
S1pr4	0.00334591	7.57523	0.025346	chr10	80960305	80961111	185	3.3521	3.37077	3.25154	3.02432	3.12029	2.95122	2.70642	2.93544	2.99973	2.88396	3.03436	2.97948
Inpp4a	0.000170784	40.7003	0.00695098	chr1	37426253	37427152	188	-2.01652	-1.88915	-2.11123	-1.94066	-2.00855	-1.85667	-1.78807	-1.78498	-1.59014	-1.42879	-1.43907	-1.38172
Eml4	0.0116894	4.09572	0.0478766	chr17	83750082	83750340	188	-0.774723	-0.736798	-0.631102	-0.851842	-0.811777	-0.758064	-0.877862	-0.883895	-0.857712	-0.903659	-0.936311	-0.833408
Slc6a3	0.00960125	4.47891	0.0430032	chr13	73674382	73674716	188	2.57547	2.41786	2.20191	2.09614	1.93516	1.7356	1.82799	1.59639	1.98358	2.10713	2.23083	2.16932
Elmo1	0.00192191	10.1928	0.0195897	chr13	20277481	20278159	188	0.809737	1.16944	1.12452	0.751285	0.576445	0.874069	0.547515	0.512826	0.101597	0.261059	0.184747	0.184805
Espnl	0.00976874	4.43976	0.0433708	chr1	93218840	93220048	189	-1.57239	-1.91952	-2.00561	-2.07454	-1.97393	-2.29601	-1.83094	-1.97451	-1.6835	-1.52203	-1.34204	-0.893622
Defb30	0.00745081	5.05671	0.0376766	chr14	63652733	63653543	190	-1.32053	-0.971408	-0.973886	-0.788385	-0.649874	-0.767861	-0.78556	-0.719607	-0.559592	-0.556784	-0.68559	-0.476098
Dok2	1.99103e-05	179.708	0.00357803	chr14	71174377	71175280	190	2.42564	2.43421	2.40725	2.33316	2.37175	2.35292	2.13088	2.13471	2.21069	2.07044	2.03579	2.15534
Ercc3	0.00359778	7.30976	0.0262989	chr18	32400174	32400585	190	0.864794	0.995638	0.949554	1.19125	0.996757	1.31135	1.12866	1.15504	0.794287	0.617912	0.306435	0.0225103
Lrfn2	0.00933861	4.53631	0.0423628	chr17	49072097	49072398	191	0.019621	0.210541	0.387747	0.704932	0.84622	0.904113	0.893844	0.621971	0.429562	0.353595	0.162402	-0.22023
Nt5dc2	0.00310034	7.91932	0.0245526	chr14	31948229	31948695	191	-2.02144	-2.10991	-2.22763	-2.46835	-2.35891	-2.1616	-2.52728	-2.62171	-2.60705	-2.57514	-2.43828	-2.43334
Rnu12	0.00239508	9.13292	0.0218741	chr15	82979883	82981385	191	0.491261	0.486344	0.530918	0.515538	0.295909	0.367028	0.256081	0.443366	-0.184742	-0.266125	-0.237532	-0.363517
Pcdhgb8	0.00547984	5.86985	0.0321658	chr18	37921646	37922618	192	2.53907	2.57954	2.64905	2.54436	2.57231	2.59024	2.35477	2.48435	2.42386	2.15965	2.17146	1.64049
Slc22a9	0.0117801	4.07856	0.0480457	chr19	7747761	7749422	194	-0.825112	-1.02116	-0.916988	-1.07095	-0.750116	-0.749068	-0.79465	-0.583982	-0.403325	-0.493009	-0.42835	-0.197183
Susd4	0.00691697	5.23108	0.0361832	chr1	184694842	184695050	194	-0.222611	-0.350811	-0.43609	-0.425411	-0.110412	-0.267247	-0.233744	-0.123922	-0.098121	0.0549646	0.0427133	0.0815723
4930529M08Rik	0.00540345	5.91443	0.0319584	chr2	145760713	145761132	194	0.534645	0.560076	0.682735	0.619215	0.299689	0.701496	0.551865	0.528017	0.181059	-0.189131	0.0257839	0.0189539
Tmem179b	0.00615906	5.52816	0.0340482	chr19	8846817	8847357	194	1.42432	1.6416	1.50828	1.575	1.26614	1.24116	1.28938	1.18537	1.10521	1.04069	0.936261	0.597764
Ripply3	0.00294673	8.15143	0.0240201	chr16	94550223	94550759	195	2.37061	2.47218	2.44395	2.52723	2.32386	2.43083	2.28787	2.31373	2.23705	2.17857	2.19441	2.06915
Bat4	0.00415478	6.79523	0.0282327	chr17	35258636	35259231	196	2.81569	2.98085	2.99942	2.89501	2.90553	2.91666	3.00264	2.94613	2.87247	2.72373	2.70623	2.66525
Zscan12	0.0113773	4.15398	0.0472613	chr13	21454885	21455353	197	3.04947	3.28535	3.12305	3.24222	3.29892	3.22599	3.12588	3.28183	3.12511	3.03731	2.82451	2.86925
Aifm3	0.0034509	7.44487	0.0256915	chr16	17489981	17490266	198	1.20642	1.26073	1.33405	1.57226	1.62077	1.60836	1.62237	1.57074	1.54776	1.68657	1.69057	1.42324
Elf5	0.0106541	4.26625	0.0454532	chr2	103264026	103264482	198	0.251088	0.0537953	0.17509	-0.263722	-0.106308	-0.356032	-0.159753	-0.175552	0.0835328	0.12283	0.390214	0.695346
Mapk8ip3	0.000850704	16.0233	0.0136311	chr17	25034253	25034926	198	2.01066	1.95834	1.86886	1.62455	1.37429	1.49465	1.31278	1.42366	1.16194	1.45661	1.37017	1.13934
Nefh	0.000891257	15.4715	0.0137891	chr11	4838559	4840114	199	-2.40997	-2.52967	-2.73407	-2.45132	-2.39366	-2.49809	-2.32234	-2.13798	-1.91661	-1.67784	-1.7664	-1.25758
D17H6S53E	0.00454206	6.45359	0.0293126	chr17	35264258	35264841	199	1.19004	1.02923	1.02506	0.947586	0.626845	0.59946	0.445796	0.544191	0.703851	0.357137	0.636082	0.495634
Cfc1	0.0025335	8.8694	0.0224706	chr1	34592692	34593254	200	2.18048	2.24915	2.01193	2.34778	2.52805	2.40322	2.31727	2.49714	2.72906	3.0174	2.82754	2.73459
Eef1g	0.0032266	7.74602	0.0249933	chr19	9041730	9042382	200	2.83101	2.81983	2.74057	2.89966	2.83944	2.95217	2.83979	2.84506	2.69694	2.64501	2.62594	2.52185
Pdcd11	0.00380004	7.11822	0.0270495	chr19	47165455	47166495	200	1.834	1.70358	1.75936	1.64294	1.43457	1.72828	1.4023	1.70188	1.29154	1.16453	1.13751	0.808194
Acin1	0.00800773	4.87724	0.0390556	chr14	55260796	55261579	201	1.7115	1.70579	1.61703	1.58743	1.42967	1.3979	1.42511	1.33347	1.20306	1.19239	1.20595	0.703055
Il20ra	0.000385435	26.6689	0.0102792	chr10	19432594	19433230	202	-0.896448	-0.928888	-0.865418	-0.536141	-0.564095	-0.461579	-0.274447	-0.571027	-0.431027	-0.208833	-0.286617	-0.422045
Psma8	0.0107884	4.24764	0.0458253	chr18	14864861	14866360	202	-0.283022	-0.259439	-0.396372	-0.27939	-0.259001	-0.252522	-0.426488	-0.275493	-0.516855	-0.548435	-0.512101	-0.504685
Gpr158	0.0079302	4.89154	0.0387909	chr2	21289396	21289665	203	2.04768	2.0253	2.06484	2.43588	2.58855	2.32157	2.27296	2.27619	2.52807	2.46172	2.46591	2.29677
Fam109b	0.00342105	7.49262	0.0256327	chr15	82171811	82172405	203	1.85599	2.02337	1.9797	1.67837	1.63963	1.69407	1.57618	1.68974	1.75305	1.95308	1.87462	1.79403
Gm996	0.00291528	8.20871	0.0239307	chr2	25431139	25432161	204	1.95166	1.81629	1.77081	1.617	1.60898	1.61532	1.60412	1.43288	1.50919	1.47134	1.60988	1.40397
Gps2	0.000278713	31.4005	0.00875175	chr11	69727897	69729134	204	1.99558	1.815	1.79235	1.59769	1.53423	1.52886	1.40857	1.49265	1.56847	1.32491	1.43539	1.34926
Acot5	0.00648621	5.38543	0.034931	chr12	85410070	85410497	204	-0.102362	0.475702	0.433694	-0.229549	-0.580805	-0.17565	-0.411676	-0.369789	-0.522138	-0.419975	-0.457581	-0.596745
Ccdc57	0.00227534	9.31499	0.0211948	chr11	120687650	120688191	205	0.561203	0.201917	0.137589	-0.403993	-0.791081	-0.652526	-0.456695	-0.542392	-0.685047	-0.0329316	0.221469	-0.347794
4930471G03Rik	0.00217929	9.50447	0.0207131	chr18	36266062	36266345	206	-1.78988	-1.41539	-1.41363	-1.19623	-1.17818	-1.41582	-1.46511	-1.03966	-0.974691	-0.626627	-0.682301	-0.361713
Zfr2	0.00640891	5.42797	0.0347874	chr10	80696113	80696980	206	0.508138	0.223663	0.245235	-0.378755	-0.233356	-0.259629	-0.422425	-0.256653	-0.209369	0.0960489	-0.0281803	0.579749
Aoc3	0.00998154	4.39797	0.0438985	chr11	101192126	101192402	207	2.21246	2.27968	2.08505	1.92567	1.95083	1.76254	1.67835	1.71568	1.77276	1.59936	1.91941	1.97902
Tcp10b	0.00520159	6.02113	0.0313194	chr17	7528837	7529235	208	-0.574376	-0.411958	-0.589916	-0.879452	-0.495676	-0.685551	-0.517478	-0.472904	-0.130804	0.0849159	-0.0596144	0.510547
BC048507	0.000555958	20.7478	0.0115349	chr13	67964065	67964355	208	2.08459	2.01678	1.9595	2.03949	2.14812	2.02737	2.01894	1.9052	1.85855	1.64079	1.72731	1.53598
Zfp652	0.000288981	31.0665	0.00897761	chr11	95610588	95610851	208	0.345395	0.20071	0.294444	0.226886	0.050086	0.137391	0.109937	-0.0720358	-0.296677	-0.461219	-0.515392	-0.430656
Sox4	0.00823219	4.81096	0.0396047	chr13	29042807	29043125	209	2.51417	2.62943	2.45309	2.56365	2.6579	2.50588	2.64043	2.51675	2.87983	3.02627	2.85317	3.08265
Ltbp3	0.0031568	7.8607	0.0248147	chr19	5741112	5741349	209	2.79993	2.61976	2.66549	2.50981	2.48547	2.58212	2.40269	2.41395	2.23001	2.42638	2.44906	2.48607
Mfsd7c	0.0010537	13.9892	0.0147404	chr12	87087697	87088336	209	2.08492	1.90744	1.89126	1.58713	1.1579	1.45362	1.33783	1.22062	1.11697	1.33276	1.43856	1.48707
Mir199b	0.00353973	7.36972	0.0260868	chr2	32173769	32174952	210	0.470932	0.103201	0.117821	-0.0555926	0.0552967	0.0051482	0.172913	9.30514e-05	0.0780121	0.566163	0.499168	0.857604
Rnf17	0.0097241	4.4533	0.0433043	chr14	57021743	57022403	210	0.837699	0.820067	0.911691	0.862681	0.660884	0.895363	0.767745	0.870555	0.498646	0.337466	0.497257	0.0945604
Slc16a8	0.000789783	16.5688	0.0130857	chr15	79081235	79081653	210	0.56775	0.476727	0.38738	0.230347	-0.185094	-0.0962749	-0.216257	-0.20409	-0.334796	-0.323477	-0.0936375	-0.129809
Zfhx2as	0.00646066	5.40037	0.03489	chr14	55692138	55692442	211	3.09056	2.953	2.81028	2.9868	2.73701	2.77382	2.5643	2.39153	2.63753	2.53806	2.60469	2.39232
Ppl	0.00610165	5.56503	0.0339559	chr16	5086171	5087500	212	-2.64019	-2.84456	-2.89568	-2.5259	-2.62358	-2.46672	-2.71513	-2.8564	-2.65767	-2.44358	-2.47513	-2.30731
Sdr9c7	0.00669368	5.2951	0.0354437	chr10	127335803	127336435	213	-0.690414	-0.695398	-0.817223	-0.983165	-0.964308	-1.00683	-1.27016	-1.0448	-1.03998	-1.07628	-0.857497	-0.949521
Armc9	0.00434177	6.62564	0.028767	chr1	88051603	88052336	214	0.815663	0.606671	0.803832	0.719565	0.699133	0.811577	0.747267	0.66559	0.543642	0.451296	0.353439	0.412201
Zfhx2as	0.00613609	5.54917	0.0340502	chr14	55691713	55692138	214	2.66126	2.76735	2.66473	2.83651	2.71628	2.7418	2.50792	2.46446	2.55183	2.37639	2.50406	2.0996
Mmrn2	0.00104269	14.1416	0.0147454	chr14	35188903	35190416	214	1.26455	0.756479	0.816788	0.63105	0.268719	0.536386	0.20483	0.236538	0.139428	-0.0727262	0.10905	-0.232498
Cd300ld	0.0018583	10.3647	0.0192607	chr11	114843545	114845349	215	-1.41382	-1.31451	-1.39126	-1.24211	-1.03828	-1.32047	-1.15501	-1.14015	-0.88474	-0.813273	-0.573214	-0.310864
4933407P14Rik	0.00885653	4.64453	0.0411344	chr11	104047856	104048072	216	0.271486	0.19653	0.225258	0.1834	0.329493	0.0904043	0.163985	0.0893828	0.675113	0.828245	0.724001	0.886113
Coro6	0.000494292	22.4203	0.0110822	chr11	77277198	77277419	216	3.63441	3.70646	3.68489	3.46878	3.52074	3.61072	3.26862	3.24262	3.34876	3.32216	3.16164	3.38309
Vmn1r220	0.0125719	3.95966	0.0497803	chr13	23275714	23276120	218	-1.25434	-0.968289	-0.991276	-0.854003	-0.635474	-0.80665	-0.843201	-0.817475	-0.705723	-0.65604	-0.742032	-0.71295
Spryd4	0.00116059	13.2438	0.0153706	chr10	127646747	127647989	218	1.71548	1.46287	1.40401	1.10129	0.803839	0.975972	0.814416	0.825995	0.763469	0.684971	0.818698	1.06687
H2-M5	0.0010994	13.6142	0.0149674	chr17	37123581	37125432	218	1.18148	1.0756	1.02167	0.797703	0.312922	0.770227	0.45618	0.433731	-0.185236	-0.259664	-0.0438957	-0.452938
Slpi	0.0121135	4.02654	0.0487756	chr2	164180025	164181255	219	0.00271639	-0.308846	-0.435772	-0.464116	0.0502716	-0.408284	-0.267498	-0.215009	0.459701	0.540902	0.702666	1.37042
Tomm20l	0.0104168	4.31352	0.0449328	chr12	72212633	72213710	219	-0.311704	-0.362635	-0.467792	-0.573522	-0.49172	-0.520063	-0.590191	-0.611936	-0.525634	-0.291002	-0.416007	-0.139569
H2-DMa	0.00249241	8.92361	0.0222413	chr17	34272396	34273491	219	1.81114	1.59201	1.6972	1.26346	1.24058	1.05904	1.0573	1.27511	1.27251	1.56764	1.63631	1.98603
Pcdhga8	0.00242749	9.06206	0.021998	chr18	37885578	37885818	219	0.72221	1.08408	1.08397	1.52478	1.61611	1.5541	1.50852	1.54071	1.35774	1.10596	1.04388	0.68812
2510002D24Rik	0.00479545	6.26999	0.0300675	chr16	18836891	18837593	219	2.26321	2.28947	2.2629	2.2391	2.22056	2.28779	2.34641	2.17818	2.13585	2.06869	2.01863	1.94202
Gdnf	0.00124766	12.8929	0.016086	chr15	7761232	7762043	222	2.94896	2.83877	2.84156	2.90123	2.79765	2.98288	2.90665	2.88262	2.8677	2.60743	2.66029	2.599
Gltpd2	0.00900988	4.61882	0.0416151	chr11	70332932	70333632	222	1.85146	1.93592	1.92805	1.93139	1.9742	1.89706	1.94688	1.89937	1.91272	1.69043	1.72387	1.38443
Ptp4a3	0.00252729	8.88289	0.0224496	chr15	73555582	73555839	223	1.46447	1.70342	1.77824	1.90366	1.79147	1.9134	1.81031	1.83574	1.48665	1.29036	1.22351	1.02365
Acot5	4.24717e-05	107.165	0.00455148	chr12	85410497	85410810	223	0.0769394	0.189909	0.171587	0.200961	-0.0299686	0.109884	0.0358889	0.03739	-0.10497	-0.442148	-0.495171	-0.553162
Marcksl1-ps4	0.000175054	39.8669	0.00697884	chr13	4248204	4248977	224	0.395443	0.670197	0.554029	0.906792	0.739476	0.860412	0.723136	0.63762	0.321047	-0.0607113	-0.106452	-0.166563
Yy1	0.0035453	7.36507	0.0261114	chr12	110031296	110031531	224	0.212964	0.137295	0.280913	0.463146	-0.011481	0.144469	0.114047	0.172458	-0.223936	-0.460271	-0.477703	-0.438872
4930526D03Rik	0.00441861	6.57344	0.0290455	chr2	181431274	181431693	225	1.19694	1.01501	0.931244	0.712751	0.615902	0.5307	0.695186	0.46828	0.700642	0.561616	0.709363	0.713072
Mcm3ap	0.000668354	18.3953	0.0122946	chr10	75931940	75932805	225	1.06075	1.13557	1.20549	1.1084	0.96003	1.03955	0.912027	0.999622	0.765533	0.587288	0.724483	0.53663
Tmem223	0.0109031	4.23225	0.0461447	chr19	8845260	8845476	225	1.02447	0.963761	1.11117	1.15637	0.864211	1.34901	1.04427	0.816892	0.473596	0.490553	0.338644	0.477651
Sar1a	0.00595775	5.63211	0.0335547	chr10	61143294	61143859	226	2.30927	2.2177	2.21866	2.44016	2.439	2.39823	2.41165	2.40234	2.37092	2.13111	2.21745	1.88437
Zfp472	0.00493875	6.17389	0.0304913	chr17	33103001	33104575	226	0.0764614	0.153308	0.226214	0.282708	0.168864	0.261598	0.218249	0.235389	0.0159623	-0.17104	-0.0343141	-0.136647
Slc9a3r2	0.00263796	8.66543	0.022859	chr17	24776452	24776816	226	-0.430367	-0.0427217	0.0223225	-0.0902611	-0.0492556	-0.270025	-0.507208	-0.435653	-0.714405	-0.791289	-0.846619	-1.2461
Ano7	0.00034948	28.215	0.00986056	chr1	95270245	95271104	227	-1.0212	-1.15314	-0.963873	-1.51791	-1.35643	-1.22226	-1.11009	-1.1899	-0.929901	-0.51827	-0.685066	-0.447262
Agxt2l2	0.00649435	5.38295	0.0349587	chr11	51398485	51399715	227	1.32707	1.16977	1.13817	0.840908	0.753288	1.02118	0.869297	0.842293	0.673111	0.734109	0.915663	0.877904
Pip4k2c	0.00299836	8.07815	0.0242212	chr10	126634350	126635272	227	-0.448962	-0.690054	-0.583888	-0.908098	-1.02229	-1.05173	-0.834626	-1.06972	-1.16585	-0.984576	-1.0039	-1.04916
Rab40c	8.78152e-05	63.8306	0.0056053	chr17	26018832	26019893	227	-0.456392	-0.559747	-0.486019	-1.60241	-2.08823	-1.56053	-1.67506	-1.77323	-2.0065	-1.63527	-1.34118	-1.57453
1700112E06Rik	0.00400202	6.93234	0.0277434	chr14	22839161	22839668	228	0.761296	0.502052	0.558509	0.407527	0.877756	0.517432	0.868433	0.692898	1.18133	1.32373	1.32437	1.6747
Abca13	0.000731331	17.4604	0.0127693	chr11	9091716	9091963	228	-0.671483	-0.503425	-0.542067	-0.376022	-0.181935	-0.164775	-0.104535	-0.197214	-0.00507714	-0.0291584	0.0581331	-0.130096
Farp2	0.00422545	6.73257	0.0284481	chr1	95408909	95409300	229	1.51116	1.66501	1.7817	1.97823	1.78726	1.89579	1.7329	1.81718	1.4939	1.21793	1.13336	0.542981
Tstd1	0.000265112	32.3573	0.00857831	chr1	173349392	173350286	229	2.25809	1.98757	1.92478	2.05498	2.0798	1.9369	1.79483	1.75023	1.6689	1.17325	1.44395	1.34514
Pygm	9.10291e-05	62.4652	0.00568615	chr19	6384657	6385224	229	2.22124	2.11171	1.98875	1.33994	1.15537	0.926156	0.862699	0.748955	1.07935	0.992913	1.20176	1.30091
Smcr7	3.83196e-07	1946.83	0.00074602	chr11	60542128	60542919	229	1.33542	1.29819	1.24802	1.7576	1.56322	1.53158	1.06041	1.13896	0.867139	0.0878799	-0.0961572	-0.0647293
Chdh	0.000255241	33.2792	0.00849421	chr14	30822415	30823274	230	-0.183749	-0.341844	-0.377074	-0.427709	-0.73501	-0.600102	-0.271032	-0.384101	-0.105676	0.226701	0.227949	0.165359
Ppifos	0.00746706	5.05015	0.0377098	chr14	26515611	26517220	230	-0.462367	-0.820589	-0.96371	-1.29666	-1.56582	-1.21705	-1.32442	-1.43083	-1.42398	-1.32778	-1.21388	-1.03392
Slc25a1	0.00616319	5.52293	0.0340389	chr16	17925534	17925995	230	2.39799	2.64748	2.46607	2.34423	2.12914	2.00227	1.88792	1.95958	2.14041	1.95167	2.11617	1.86554
Slc26a9	0.000673364	18.3088	0.0123285	chr1	133640828	133641683	230	0.803751	0.730852	0.548696	-0.188674	-0.460334	-0.595346	-0.427855	-0.0973124	-0.556677	0.0940898	0.342686	-0.155632
Hcfc1r1	0.00645503	5.40287	0.0348757	chr17	23810343	23810591	231	0.624684	0.539567	0.819727	1.19505	1.07041	1.47751	1.48855	1.10769	0.725618	0.490376	0.361812	0.217995
C1qtnf3	0.000377573	27.1651	0.0102568	chr15	10881879	10882095	231	0.284032	0.0271306	0.0341648	0.0530334	0.0130647	-0.033678	-0.141392	-0.032472	-0.216937	-0.429225	-0.410884	-0.496693
Zbtb2	0.000229958	35.397	0.00813982	chr10	5958201	5958441	231	0.183036	0.261726	0.238828	0.278077	0.00528571	0.318634	-0.0115859	0.00494133	-0.280707	-0.576439	-0.460145	-0.518008
Sostdc1	0.00268896	8.58897	0.0230954	chr12	37040523	37041000	232	0.326277	0.449467	0.408313	0.40711	0.376428	0.148358	0.330352	0.445945	0.69516	0.784409	0.940793	0.93368
Rabif	0.00405519	6.88738	0.0279296	chr1	136391468	136392732	232	2.17467	2.0302	2.10749	1.86938	1.90226	1.90202	1.71575	1.85917	1.9072	1.88392	1.91545	1.82461
Klc2	0.00121311	13.066	0.0158505	chr19	5107978	5108189	233	3.28657	3.15815	3.17167	3.3614	3.31899	3.36456	3.44805	3.38748	3.4318	3.61133	3.63262	3.4405
Cbx8	0.00317432	7.82385	0.0248354	chr11	118899982	118900498	233	3.18517	3.16563	3.15829	3.31976	3.23618	3.2525	3.07231	3.01725	3.09546	2.99251	3.03305	2.77968
Fitm2	0.00261226	8.71716	0.0227715	chr2	163294204	163294900	234	0.37835	0.42584	0.216597	0.197299	0.025899	-0.209729	-0.116246	-0.271248	-0.154563	-0.316026	-0.198237	-0.158939
Yme1l1	0.00165333	10.9991	0.0181851	chr2	23012300	23013209	235	2.65069	2.67088	2.63356	2.69985	2.739	2.67583	2.58397	2.66793	2.63967	2.55567	2.41443	2.46615
Dpcd	0.0106369	4.26937	0.0454128	chr19	45635339	45635916	235	1.14324	1.33768	1.47306	1.44016	1.08165	1.42824	1.22836	1.06666	0.79209	0.755979	0.75249	0.315875
Pip5kl1	0.00716186	5.14355	0.0368374	chr2	32431574	32432173	236	1.15837	1.19155	1.11471	0.93311	0.860767	0.891343	0.797604	0.895672	0.763675	0.574748	0.952276	0.632686
Eif4ebp3	5.60441e-05	88.4924	0.00495948	chr18	36823949	36824993	236	0.774299	0.536202	0.420493	-0.0761647	-0.217729	-0.0570446	-0.263994	-0.351634	-0.458824	-0.454743	-0.218599	-0.311554
Olfr1416	0.0074253	5.07428	0.0376781	chr1	94376494	94378404	237	-1.1354	-1.51164	-1.4945	-1.40917	-1.20469	-1.20936	-1.16939	-1.1122	-0.869337	-0.865391	-0.772488	-0.458354
Eif4a1	0.0104365	4.30715	0.0449517	chr11	69480200	69481562	237	0.488221	0.317669	0.299303	0.2093	-0.260099	0.0908571	-0.167596	0.0853906	-0.570769	-0.440287	-0.361781	-0.777562
Klhl30	0.000515621	21.7929	0.0112369	chr1	93247410	93248038	239	-1.51785	-2.06802	-1.8145	-2.0251	-1.97544	-2.06305	-1.4655	-1.48181	-1.41391	-1.16129	-1.17562	-0.873945
Mis12	0.000534968	21.3547	0.011424	chr11	70833351	70835230	239	1.2907	1.07418	1.15815	1.00094	0.949002	1.0171	0.79834	0.898893	0.527196	0.512388	0.418595	0.556146
Proca1	0.000511859	22.0396	0.0112812	chr11	78006654	78007065	239	1.2036	1.13405	1.00519	0.823864	0.436106	0.799868	0.447958	0.607109	0.408431	0.201071	0.385969	0.140317
Psmc1	0.00432804	6.63693	0.0287249	chr12	101350300	101350724	240	2.00799	1.94946	1.88675	1.54102	1.58967	1.23415	1.1201	1.41636	1.37439	1.30924	1.58268	1.58863
Gm885	0.00455511	6.43227	0.0292997	chr11	106612340	106613191	241	-1.51942	-1.59056	-1.92832	-1.74254	-1.52969	-1.85807	-1.80061	-1.88235	-1.27021	-0.849072	-0.942383	-0.371498
Htr2a	0.00414475	6.80314	0.0281973	chr14	75040887	75041423	241	1.26274	1.36249	1.35587	1.02813	1.03845	0.819265	0.964908	0.866113	1.2805	1.38384	1.60254	1.63913
Pcsk4	0.00712802	5.15035	0.0367118	chr10	79784287	79784751	241	0.620708	0.568608	0.509322	0.505293	0.299592	0.527891	0.56191	0.342569	0.261287	0.143817	0.116697	-0.183055
Ng23	0.0036695	7.23282	0.0265408	chr17	35162680	35163083	241	0.496832	1.00293	0.83175	0.603556	0.3263	0.416026	0.301438	0.256639	0.239211	0.0680845	0.198699	0.0552204
Dpp9	0.00256089	8.80256	0.0225424	chr17	56326345	56326840	241	-0.0727105	-0.054298	-0.0775392	-0.268809	-0.624588	-0.216667	-0.309928	-0.500375	-0.920435	-0.938571	-0.965641	-1.16666
Ppp1r3g	0.00827435	4.79319	0.0396605	chr13	36059532	36059766	242	0.503612	0.323002	0.399269	0.773003	0.706579	0.874968	0.822665	0.829101	0.441385	0.138546	0.403691	-0.0701516
AU015228	0.00453279	6.46788	0.0293176	chr2	129926372	129926963	243	-1.04926	-1.11496	-1.13527	-1.31227	-0.952595	-1.41517	-1.029	-0.845634	-0.213703	-0.202718	-0.126586	0.550679
Spatc1	0.00625173	5.48146	0.0342686	chr15	76098761	76099796	243	-0.344817	-0.789155	-0.938734	-0.927204	-0.555705	-0.989812	-0.748313	-0.738985	-0.223729	0.0042626	0.271465	0.707976
Prl3c1	0.000592906	19.7983	0.0117385	chr13	27290528	27291259	243	-0.834846	-1.05308	-0.913824	-0.734989	-0.579873	-0.738262	-0.714973	-0.738186	-0.552487	-0.394825	-0.422398	-0.318354
Wfdc10	0.00121373	13.0514	0.0158408	chr2	164481302	164481835	243	1.00873	0.854073	0.781966	0.468843	0.26614	0.276668	0.440485	0.298024	0.609653	0.867237	1.07278	1.3112
2310016M24Rik	0.00350056	7.4118	0.0259454	chr15	99556291	99556535	243	-0.639981	-0.860587	-0.796784	-1.0579	-1.04559	-0.886002	-0.851269	-0.933419	-0.999609	-0.632283	-0.652858	-0.656597
Slc16a8	0.00648498	5.38791	0.0349406	chr15	79081688	79082303	243	1.31519	1.17602	0.971097	0.929479	0.703173	0.676458	0.721767	0.577081	0.758509	0.794562	0.78553	0.714006
Apol10b	0.0070836	5.17316	0.0366446	chr15	77414343	77414962	244	-1.41486	-0.992445	-0.951119	-1.0074	-0.659692	-1.05184	-0.874609	-0.708321	-0.532247	-0.479178	-0.280533	-0.22472
Polr2g	0.00196097	10.0785	0.0197637	chr19	8867374	8867792	244	-0.507101	-0.617083	-0.393623	-0.699752	-1.06456	-0.617293	-1.1098	-0.963515	-1.18724	-1.1223	-1.165	-1.26055
Akap8l	0.00133852	12.4002	0.016598	chr17	32458612	32460516	244	1.27842	1.0394	0.902568	0.796095	0.693923	0.799744	0.682702	0.704658	0.310285	0.284622	0.326969	0.134232
Zbtb3	0.0102213	4.34077	0.0443684	chr19	8877229	8878600	244	1.32278	0.750856	0.821802	0.6352	0.197389	0.842373	0.670721	0.396893	-0.0582888	-0.178512	-0.113758	-0.148932
Psmc5	0.0106044	4.27562	0.0453403	chr11	106117743	106118882	245	1.85057	1.66063	1.59347	1.56256	1.58919	1.45858	1.42439	1.47214	1.5022	1.40104	1.36396	1.45536
Cenpb	0.00331726	7.60977	0.0252436	chr2	131002779	131003560	245	1.72442	1.79523	1.76598	1.60868	1.46307	1.48018	1.4517	1.45484	1.43471	1.28393	1.42643	1.0208
Zfp870	0.000383186	26.73	0.0102425	chr17	33016410	33017246	245	0.524109	0.445285	0.374785	0.391654	0.070503	0.478968	0.108745	-0.0425278	-0.391617	-0.648485	-0.630965	-1.05051
1700016K19Rik	0.00209614	9.71797	0.0203702	chr11	75813659	75814853	246	-0.675709	-0.884344	-0.811982	-0.743589	-0.383856	-0.615457	-0.578763	-0.22833	0.131327	0.298978	0.132719	0.652778
Klhdc7b	0.00690681	5.23342	0.0361462	chr15	89217075	89217387	246	4.11509	3.96051	3.81237	3.89168	3.77738	3.68189	3.49797	3.59975	3.63551	3.65585	3.67354	3.63812
Ston1	0.0097784	4.43807	0.0433972	chr17	89026140	89026812	246	2.18362	2.28597	2.38295	2.21437	2.10313	2.25819	2.07903	2.04327	2.12215	1.87052	2.08585	1.83382
Grn	0.00341503	7.50225	0.0256204	chr11	102291882	102292212	247	0.707006	0.868967	1.04479	1.53803	1.50542	1.65208	1.65271	1.61272	1.22986	0.880045	0.894687	0.266138
4930432O21Rik	0.00289368	8.24347	0.023854	chr17	22099772	22101248	247	0.969481	0.936417	0.954632	0.986774	0.587379	1.02244	0.750851	0.919657	0.334294	0.190046	0.0845854	-0.0898641
Lgi3	0.00447985	6.5257	0.0292341	chr14	70930875	70932094	248	0.494448	0.238345	0.157759	-0.137323	-0.176721	-0.292715	-0.10032	-0.174312	0.134144	0.207877	0.401963	0.561898
Tdp1	0.00140527	12.0299	0.0169052	chr12	101122972	101123693	248	2.98267	2.96594	2.9153	3.0481	2.98903	3.03101	2.98167	3.01862	2.81049	2.70441	2.7235	2.58563
F2rl2	0.000537466	21.2382	0.0114148	chr13	96466626	96466998	248	-0.00631509	-0.103391	-0.0164014	-0.184707	-0.307249	-0.375003	-0.530225	-0.456869	-0.367652	-0.385766	-0.345362	-0.340997
Meox2	0.0104638	4.29606	0.044953	chr12	37834884	37835268	248	2.00257	1.86849	1.95656	2.08735	2.04417	2.00695	1.97865	1.92344	2.08459	1.573	1.65127	0.993422
Cfc1	0.00108572	13.678	0.0148505	chr1	34592243	34592692	249	0.666836	0.484168	0.198979	0.671744	0.989845	0.660958	0.857797	0.866707	1.17517	1.41443	1.35474	1.54239
Myh15	0.00760619	4.99829	0.038018	chr16	49057847	49059693	249	-1.15765	-1.49137	-1.37195	-1.30398	-1.02217	-1.00344	-0.915795	-1.0237	-0.950492	-0.889238	-0.826571	-0.604099
Obfc2b	0.00400444	6.92002	0.0277108	chr10	127838201	127838846	249	-1.00623	-0.944749	-0.980773	-1.52931	-1.38971	-1.41614	-1.40923	-1.22734	-0.962768	-0.81635	-0.885194	-0.44559
Pcdhgc5	0.00528472	5.98412	0.0316244	chr18	37979448	37979678	249	2.80187	2.67061	2.66826	2.97173	2.82788	2.92363	2.94466	2.79031	2.78039	2.55113	2.5464	2.23002
Ccnk	0.0102304	4.33915	0.0443913	chr12	109418196	109418427	249	0.124589	0.0518942	0.201755	0.326778	0.112208	0.460791	0.352278	0.437757	-0.0605838	-0.272206	-0.214958	-0.460753
Gm5468	0.00240154	9.12578	0.0219159	chr15	25344196	25344858	250	0.792303	0.665275	0.74938	1.34785	1.10021	1.29607	1.25097	1.14773	0.843846	0.665438	0.533279	0.213292
0610007P08Rik	0.00770719	4.96009	0.0382283	chr13	63916877	63918280	250	-0.29237	-0.646099	-0.551085	-0.706249	-0.835913	-0.619624	-0.860786	-0.92226	-0.941256	-0.81758	-0.959075	-0.878348
Dusp12	1.98238e-09	11681	2.31562e-05	chr1	172804568	172805262	250	-0.0148445	-0.0840447	-0.00779222	-0.277025	-0.32548	-0.365179	-0.8629	-0.911836	-0.938246	-1.00438	-1.0167	-1.00515
Zdhhc12	0.000250319	33.6628	0.00842644	chr2	29946212	29947043	251	-0.60875	-0.742954	-0.828311	-1.14964	-1.39515	-1.46306	-1.44417	-1.32494	-1.42546	-1.54408	-1.35242	-1.35678
Gm9104	5.53028e-05	90.5504	0.00500769	chr17	45602484	45602768	252	-0.247155	-0.194378	-0.211955	0.323233	0.319433	0.482373	0.163367	0.125733	-0.0581862	-0.134468	-0.183088	-0.216949
Tmem223	7.67569e-05	69.5298	0.00533689	chr19	8845737	8846739	252	2.43055	2.40062	2.36914	2.23527	2.19535	2.31685	2.06206	2.07755	2.07233	1.92209	2.07167	2.04847
3830408C21Rik	0.000327331	29.3492	0.00960692	chr13	107812901	107814453	252	-0.361607	-0.538045	-0.539606	-0.357023	-0.559631	-0.434266	-0.82219	-0.785599	-0.939947	-0.876734	-0.912355	-0.834852
Hsd17b4	2.12725e-05	171.779	0.00365418	chr18	50288244	50289459	252	1.18435	1.28404	1.24961	1.19789	1.15195	1.20667	0.978328	1.12361	0.965864	0.788658	0.760457	0.725487
Clybl	0.0041672	6.78339	0.0282677	chr14	122581167	122582538	252	0.188575	-0.0437092	-0.11844	-0.265579	-0.418871	-0.247929	-0.514341	-0.363647	-0.568149	-0.637861	-0.353902	-0.518915
Cep55	0.00214621	9.57459	0.0205491	chr19	38129766	38131599	252	1.61112	1.60367	1.77263	1.80712	1.63284	1.725	1.59365	1.75006	1.09425	0.846886	0.900157	0.421235
A030009H04Rik	0.00453518	6.46073	0.0293006	chr11	69154523	69155589	253	-0.194722	-0.381347	-0.404097	-0.369134	-0.0429358	-0.273334	-0.308933	-0.0797515	0.354871	0.494508	0.552985	1.11133
Rgs16	0.0119286	4.06154	0.0484486	chr1	155587736	155589289	254	0.956729	0.750796	0.731603	0.717258	0.644396	0.793373	0.657351	0.590038	0.702215	0.906433	1.11745	1.35395
Ccdc19	0.0110267	4.21392	0.0464657	chr1	174451006	174451264	254	1.48912	1.71103	1.76851	1.97849	1.99975	2.23539	2.27067	2.15752	2.12183	1.93065	1.91051	1.5384
Ranbp1	0.00153653	11.4072	0.0175275	chr16	18240325	18240970	254	-1.24995	-1.40213	-1.30337	-1.35811	-1.58807	-1.43203	-1.6218	-1.68777	-1.76094	-1.64046	-1.69156	-1.62173
Atp5d	0.000375752	27.2284	0.0102311	chr10	79605313	79606949	254	1.53148	1.17417	1.17785	1.05727	1.0577	1.01227	0.762593	0.860231	0.778327	0.428141	0.544543	0.660495
Rrm2	0.00457511	6.41109	0.0293314	chr12	25393372	25395136	254	1.78012	1.57068	1.52832	1.60219	1.60027	1.62287	1.5948	1.61345	1.2533	1.01208	1.03744	0.443278
Gm10451	0.00400369	6.92413	0.0277221	chr12	77545228	77545798	255	2.28293	2.15765	2.20326	2.19508	2.04256	2.08034	2.07093	2.04862	1.71344	1.71489	1.78184	1.63561
Tnf	0.00931322	4.5416	0.0422969	chr17	35336590	35337120	255	2.13833	1.78538	1.57238	1.53486	1.12515	1.10498	1.0133	1.13531	1.06931	1.12453	1.42293	1.17636
Dppa4	0.00245715	8.97848	0.0220615	chr16	48283592	48283862	255	0.877108	0.983888	1.16165	1.33638	1.39276	1.53839	1.3739	1.30566	0.923514	0.625979	0.431722	-0.0802008
Frk	0.000982131	14.6931	0.0144305	chr10	34203460	34203670	255	1.1398	1.1792	1.11372	1.06064	0.757985	0.992055	0.711156	0.641975	0.271776	0.189011	0.364234	-0.149315
Zcchc3	0.0046552	6.34492	0.0295369	chr2	152237435	152238294	256	2.33334	2.14489	2.18423	2.29306	2.20092	2.09914	2.18246	2.12495	2.18883	1.95867	1.93585	1.81213
2810422O20Rik	0.00543879	5.88464	0.0320053	chr1	165925331	165926368	256	1.76679	1.74125	1.62896	1.66537	1.75748	1.59695	1.58691	1.70868	1.51556	1.26766	1.4448	1.40181
Cyb5	0.00018294	38.5512	0.00705254	chr18	85021061	85022494	256	1.66494	1.54627	1.61326	1.49217	1.48968	1.48691	1.27708	1.44526	1.32326	1.08746	1.19924	0.978455
Snora65	0.00142279	11.9438	0.0169934	chr2	32819077	32820331	257	2.56319	2.35991	2.37418	2.33986	2.28765	2.25016	2.01624	2.20899	1.97954	1.97611	2.0094	2.06201
Esrra	0.0104928	4.29133	0.0450281	chr19	6985209	6985838	257	2.22221	2.31996	2.27942	2.33851	2.2042	2.28127	2.22851	2.08606	2.01763	1.90894	1.9324	1.44685
Dlg4	0.000935723	15.1701	0.014195	chr11	69831848	69832070	258	0.751919	1.15835	1.09988	1.46652	1.74206	1.52744	1.64698	1.50966	2.03376	2.23834	2.16323	1.97777
Spag5	0.00452785	6.47147	0.0293019	chr11	78115350	78116710	258	-1.40903	-1.28715	-1.33404	-1.32907	-1.06897	-1.16787	-0.942745	-0.953695	-1.06445	-1.31307	-1.2949	-1.48868
Bub1b	0.00132149	12.5064	0.0165271	chr2	118424204	118425303	258	2.00021	2.05124	1.99902	1.77267	1.76153	1.93939	1.65647	1.74471	1.74608	1.72647	1.55375	1.5165
Mfsd6l	0.00310046	7.91396	0.0245369	chr11	68369429	68369648	258	0.909726	0.758813	0.691241	0.850531	0.683656	0.869392	0.675583	0.66452	0.205845	0.173391	0.189312	-0.0728799
Aoc2	0.00191587	10.2107	0.0195623	chr11	101186634	101187536	258	-0.414553	-0.791807	-0.690677	-1.26672	-1.82491	-1.23556	-1.56665	-1.35325	-2.01322	-1.78779	-1.89306	-1.90447
Ttc8	0.00114645	13.365	0.0153223	chr12	100159080	100160128	259	-1.14281	-1.00022	-0.977576	-1.00596	-0.908345	-0.945778	-1.08069	-0.943051	-0.670966	-0.396415	-0.513006	-0.324005
Zfp808	0.0082408	4.80304	0.0395809	chr13	62230990	62231219	259	0.869666	0.971183	1.02428	1.16684	1.24826	1.38904	1.37667	1.46202	1.29888	1.13403	1.00561	0.720321
Lbp	0.000745781	17.2032	0.0128299	chr2	158132487	158134308	259	0.430035	0.304646	0.242707	0.0639568	-0.0657283	0.0462473	-0.279957	-0.245549	-0.0518908	0.0220759	0.0459885	0.116198
Gm7120	0.00223203	9.42776	0.0210431	chr13	120277925	120278495	259	-0.00348757	-0.0962615	-0.0507696	-0.0744385	-0.221672	-0.0804022	-0.200385	-0.124448	-0.22145	-0.297119	-0.324537	-0.404924
Fam195a	0.0035882	7.32351	0.0262782	chr17	26000902	26001202	260	1.5514	1.48252	1.37446	1.24218	1.23043	1.10245	1.07041	1.16376	1.54563	1.78296	1.73074	1.92888
Pter	0.00435307	6.61438	0.0287928	chr2	12845927	12846173	260	1.41171	1.45286	1.53088	1.9947	1.91249	2.01965	1.91914	1.9666	1.54728	1.3661	1.19919	0.67932
Nkx3-1	0.00319098	7.80294	0.024899	chr14	69809009	69809416	261	-0.427887	-0.110845	-0.160714	-0.151771	-0.0897618	-0.204696	-0.165246	-0.302601	0.191148	0.429984	0.381357	0.549335
Ankfn1	0.00202735	9.89077	0.0200521	chr11	89282660	89283913	261	-1.79049	-2.02113	-1.96457	-1.74304	-1.67775	-1.78336	-1.57086	-1.71481	-1.4688	-1.29746	-1.51952	-1.22752
Olfr179	0.00317731	7.81861	0.0248421	chr11	58479323	58479845	261	-0.990326	-0.837785	-1.13211	-1.06865	-1.09337	-1.24899	-0.767921	-0.793207	-0.863373	-0.793195	-0.662564	-0.666167
2810008M24Rik	6.96742e-05	75.3613	0.00525074	chr13	108834929	108835949	262	1.93269	1.76439	1.74032	1.5885	1.56689	1.57138	1.38757	1.44733	1.34385	1.40477	1.40467	1.38816
Cst12	0.003049	7.98428	0.024344	chr2	148614833	148615311	263	-0.570294	-0.273738	-0.561806	-0.562879	-0.116453	-0.817307	-0.246987	-0.513056	-0.162927	0.321851	0.433918	0.743823
Tmem14c	0.00509918	6.08069	0.0310065	chr13	41111881	41112951	263	2.78704	2.59101	2.51473	2.31099	2.24585	2.28267	2.22385	2.22793	2.15526	1.96861	2.16111	2.34552
Mrpl54	2.43112e-05	147.861	0.00359468	chr10	80727202	80727633	264	-0.698962	-0.639683	-0.673733	-1.06467	-1.09203	-1.17192	-1.14303	-1.10577	-1.22048	-1.14893	-1.09909	-0.995211
Clcn7	0.000566757	20.3502	0.0115336	chr17	25270602	25271280	264	2.60887	2.52722	2.55024	2.51453	2.31772	2.3104	2.2871	2.35963	2.11641	2.07829	1.99487	1.97869
Mir26b	0.00718044	5.1345	0.036868	chr1	74440619	74440886	264	2.11773	1.9466	1.78937	1.88897	1.76113	1.60507	1.48707	1.4879	1.48821	1.43972	1.58392	1.18049
Gli1	0.000599685	19.665	0.0117928	chr10	126766673	126767687	264	0.444234	0.278095	0.0991639	-0.432642	-0.758138	-0.376625	-0.665898	-0.596335	-0.484474	-0.476459	-0.202219	-0.394405
4921517L17Rik	0.000364855	27.7458	0.0101232	chr2	156138472	156139773	264	-0.081021	-0.177026	-0.323285	-0.0283619	-0.285855	-0.226749	-0.452356	-0.260705	-0.562891	-0.957908	-0.87541	-0.821015
Rrp7a	6.83461e-05	77.8733	0.00532234	chr15	82946542	82946750	264	2.04161	1.93225	1.73379	1.43403	1.02179	1.11338	0.791162	0.78507	0.873085	1.01847	0.917744	1.0758
Chmp6	0.000293746	30.8206	0.00905343	chr11	119775387	119776855	264	0.659687	0.274052	0.317075	0.196824	-0.12975	0.0664845	-0.0266843	-0.112299	-0.295493	-0.544636	-0.597244	-0.731109
Surf1	0.0029264	8.19144	0.0239714	chr2	26769162	26769528	265	-1.02357	-0.965942	-0.84813	-0.667364	-0.405846	-0.55157	-0.793879	-0.21108	-0.118178	-0.0152809	0.0106017	0.36932
Tox4	0.00617008	5.51511	0.0340287	chr14	52899085	52899499	265	1.2103	1.31417	1.37709	1.70678	1.61102	1.77112	1.92454	1.81266	1.39017	1.11804	1.0947	0.584679
Gpr35	0.000860211	15.8494	0.0136338	chr1	94875746	94876499	267	0.631731	0.590145	0.526742	0.308376	0.0940209	0.122666	0.450358	0.324288	0.438647	0.756208	0.622836	0.944946
Pbld	0.0018155	10.4668	0.0190026	chr10	62524097	62524412	267	1.83047	2.15399	2.04165	1.5537	1.57324	1.5663	1.3729	1.42307	1.47296	1.553	1.70388	1.35479
Wdyhv1	0.00875189	4.6668	0.0408433	chr15	57973257	57973707	267	1.33375	1.32051	1.32082	1.55287	1.34857	1.46458	1.65835	1.48703	1.22067	1.01115	0.95036	0.497054
Lipt1	0.00139214	12.0921	0.016834	chr1	37929317	37930719	267	0.217789	0.425048	0.516263	0.182196	-0.0172045	0.277109	-0.159875	0.0422992	-0.481736	-0.541437	-0.383142	-0.627853
Apol9a	0.00369	7.21495	0.0266231	chr15	77233951	77234839	268	-0.913319	-1.31373	-1.16819	-1.17896	-1.00414	-1.42401	-1.00816	-1.15426	-0.520114	-0.321329	-0.174752	0.341499
Svs4	0.000135659	47.1008	0.00638966	chr2	164101424	164102832	268	-1.99072	-1.93004	-1.98279	-1.81635	-1.59551	-1.6473	-1.60848	-1.62195	-1.46374	-1.31995	-1.36599	-1.15082
Mir26a-2	0.00462737	6.36914	0.0294724	chr10	126432853	126433110	268	1.936	1.73479	1.69279	1.67528	1.30426	1.45782	1.45851	1.27796	1.0649	1.07517	1.17834	0.789657
Zfyve21	0.00429465	6.65584	0.0285845	chr12	113052749	113054263	269	1.49836	1.44983	1.41304	1.2379	1.36102	1.31793	1.28994	1.44968	1.52882	1.59303	1.7918	1.90373
Fmnl1	0.00181729	10.4575	0.0190042	chr11	103032720	103033282	269	2.28608	2.13466	2.10946	1.98313	1.88012	1.94331	1.78446	1.79053	1.92901	1.97937	1.96009	1.98725
Ndufv2	0.00692768	5.22173	0.0361744	chr17	66428404	66429922	270	-1.54925	-1.71923	-1.55756	-1.48233	-1.39534	-1.52073	-1.42641	-1.33473	-1.45461	-1.27534	-1.33514	-1.089
Gna14	0.00594287	5.64572	0.0335518	chr19	16510426	16510806	270	1.94291	1.99361	1.97602	2.08277	2.18204	2.1856	2.26066	2.03912	2.17458	1.8128	1.82702	1.45184
Tex19.1	0.0117622	4.08141	0.0480065	chr11	121007186	121007558	270	0.418309	1.00034	0.88036	0.846476	0.657645	0.822319	0.627677	0.565373	0.245558	0.0915098	0.22474	-0.274087
Sorbs3	7.01358e-05	74.8782	0.00525165	chr14	70580002	70581027	272	2.8401	2.34872	2.27851	1.59045	1.30012	1.31325	1.31069	1.43889	1.30549	2.42825	2.32298	2.56872
Mir546	0.0052594	5.99026	0.0315052	chr10	126435767	126436816	272	-0.219186	-0.280928	-0.567078	-0.625212	-1.01307	-0.640317	-0.835972	-0.903389	-1.07585	-0.941436	-1.12484	-0.954066
Gm5523	0.00210653	9.68574	0.0204033	chr1	13775492	13776078	273	-1.77866	-1.74281	-1.71251	-1.50574	-1.55068	-1.42971	-1.3112	-1.32793	-0.961508	-0.961372	-0.956868	-0.349328
D17H6S56E-3	0.000561156	20.6014	0.0115606	chr17	35153796	35154488	273	-0.268643	-0.124684	-0.161471	-0.655705	-1.06057	-0.867277	-0.984205	-1.10921	-1.32187	-0.981168	-0.839134	-1.23578
9830001H06Rik	0.00551058	5.84635	0.0322168	chr2	156836451	156837607	274	-0.742192	-1.30209	-1.36751	-1.27678	-1.07668	-1.6704	-1.00526	-1.12513	-0.670001	-0.203406	-0.289424	0.50978
Olfr323	0.00681975	5.24989	0.0358029	chr11	58438848	58439131	274	-0.629528	-0.0887493	-0.300198	-0.338529	0.168176	-0.521095	-0.327508	-0.207202	0.299611	0.635312	0.674586	1.02671
Lamb3	3.01517e-05	131.247	0.00395733	chr1	195127913	195128564	274	-0.327873	-0.659183	-0.644875	-0.844796	-0.951576	-0.921081	-0.642178	-0.747006	-0.727031	0.0242346	-0.0197267	0.141307
Prrxl1	0.00396449	6.96126	0.0275979	chr14	33412838	33413136	274	1.28587	1.54704	1.51273	1.90117	1.89633	1.94742	2.08528	1.85098	1.81207	1.36499	1.50616	0.957236
Ocln	0.0112632	4.17328	0.0470043	chr13	101267047	101268208	274	-1.46298	-1.42645	-1.34376	-1.31442	-1.5119	-1.26685	-1.36055	-1.41046	-1.35961	-1.59812	-1.58913	-1.67261
Sec14l4	0.00267909	8.60796	0.0230615	chr11	3932058	3932704	274	1.33474	1.17792	1.03765	0.741676	0.481619	0.61039	0.586898	0.600109	0.376627	0.739916	0.834543	0.471836
Srf	0.00830181	4.7873	0.0397432	chr17	46683512	46684149	275	2.53554	2.60447	2.6202	2.71416	2.62695	2.68652	2.69165	2.67529	2.65171	2.52732	2.49181	2.31411
Wdr74	0.00168285	10.8559	0.0182689	chr19	8810603	8812235	275	1.0246	1.13918	0.976795	1.06537	1.08036	1.06549	0.914464	1.02533	0.566293	0.53963	0.46086	0.383857
Sfrs2	0.00231339	9.27064	0.0214466	chr11	116711485	116712787	275	0.959984	0.938742	1.08655	0.886868	0.846034	1.23156	0.830327	0.930473	0.463638	0.298418	0.303961	0.150624
Sh3yl1	0.00924687	4.56467	0.0422089	chr12	31596809	31597803	276	2.16675	2.25745	2.24406	2.13359	2.05892	2.1478	2.04668	2.19944	2.10576	2.25524	2.33175	2.30352
Rpl23	0.00225682	9.3748	0.0211572	chr11	97639115	97641081	276	1.01012	0.970576	0.935475	0.734111	0.50893	0.8431	0.55135	0.686037	-0.0623447	-0.0441255	-0.0687615	-0.436934
40425	0.00864342	4.69682	0.0405966	chr11	87394355	87395072	277	-0.390273	-0.581811	-0.669656	-0.868307	-0.650781	-0.946098	-0.6671	-0.766108	-0.257781	-0.174161	-0.00842375	0.476053
Igfbp2	0.00653261	5.36318	0.0350356	chr1	72870799	72871044	277	-0.230099	-0.298093	-0.312718	-0.212341	-0.332686	-0.250707	-0.293367	-0.277857	-0.472107	-0.561483	-0.532685	-0.477217
Zadh2	0.00157195	11.3078	0.0177754	chr18	84257826	84258085	277	0.330646	0.316443	0.444408	0.267049	0.408197	0.575	0.41793	0.479792	0.332065	-0.153153	-0.0621686	0.0516401
Lmod1	0.0097882	4.4347	0.0434077	chr1	137221112	137221414	277	2.30162	2.55529	2.43885	2.21397	2.1528	2.19897	1.93478	1.9313	2.17078	2.078	2.04893	1.73381
Samd14	0.00777733	4.95588	0.0385435	chr11	94871470	94871710	278	-0.444937	-0.423192	-0.506851	-0.507558	-0.361312	-0.209076	-0.21678	-0.350624	-0.121661	-0.0310139	-0.144049	-0.0127624
Snord1b	3.71917e-05	116.81	0.00434436	chr11	116535182	116535617	278	1.31569	1.2729	1.21486	0.8905	0.637466	0.870371	0.452574	0.705417	0.188132	-0.0245122	-0.0223828	-0.170435
Ppp1r3e	0.00101442	14.4032	0.0146109	chr14	55494712	55495247	279	2.37269	2.438	2.35179	2.33398	2.2999	2.20051	2.17882	2.10038	2.20491	2.09466	2.1426	2.02641
Pigz	0.0091197	4.5952	0.0419068	chr16	31934215	31934437	279	3.58105	3.54142	3.50573	3.52499	3.48836	3.28773	3.28373	3.36374	3.40252	3.17605	3.27344	2.97993
Mapk13	0.00640699	5.4305	0.0347932	chr17	28906541	28906844	280	1.80927	1.6433	1.76431	1.86895	1.96072	1.87594	1.83505	1.80624	1.7862	1.65455	1.64998	1.44928
Pcdhga12	0.00280242	8.37948	0.0234828	chr18	37925513	37926042	280	2.39719	2.61357	2.53545	2.45991	2.5183	2.3125	2.42085	2.33178	2.4564	2.06864	2.15211	1.8742
A830082N09Rik	0.00863478	4.7006	0.0405887	chr10	33707513	33708722	281	-1.14049	-1.3066	-1.11568	-0.899571	-0.793199	-1.0761	-1.0952	-0.971102	-0.755841	-0.736733	-0.676581	-0.649962
Olfr317	0.0007847	16.6633	0.0130757	chr11	58545878	58546400	281	-1.31823	-1.25628	-1.47828	-1.56845	-1.31415	-1.39971	-1.1089	-1.26947	-1.11753	-0.954998	-0.826608	-0.797059
Akp3	0.00598863	5.61317	0.0336152	chr1	89021301	89021746	281	0.280972	0.386602	0.442973	0.089732	0.0263937	-0.145232	-0.125861	-0.117295	0.415372	0.518388	0.824703	0.926624
2210015D19Rik	0.00265066	8.63979	0.0229011	chr11	5662433	5663155	281	1.81291	1.88732	1.92067	1.75262	1.78138	1.86518	1.65018	1.86217	1.66877	1.53255	1.45492	1.2456
Cyp4f40	0.00642055	5.41539	0.0347698	chr17	32796709	32797878	282	-1.74163	-1.6592	-1.90821	-1.81369	-1.44111	-2.1792	-2.00074	-1.48597	-1.52857	-0.72763	-1.05756	-0.269079
Serpina3g	0.00758924	5.00686	0.0379982	chr12	105452471	105453296	282	-1.09921	-1.11607	-1.4285	-1.26062	-0.907697	-1.45731	-1.18436	-1.04853	-0.725939	-0.573406	-0.465548	-0.335387
Il1r1	0.0079295	4.89359	0.0388037	chr1	40323712	40324328	282	0.8514	0.711844	0.709317	0.384869	0.296878	0.540408	0.330147	0.344973	0.484372	0.438816	0.611836	0.668853
Dcaf4	0.00448635	6.51115	0.0292113	chr12	84867280	84867546	282	0.987468	0.960801	0.962594	0.628757	0.402198	0.485165	0.561112	0.425444	0.234997	0.561081	0.522381	0.172694
Bmp4	3.80334e-06	648.944	0.00246816	chr14	47002913	47003768	282	1.19888	1.42633	1.34131	0.814495	0.727343	0.806154	0.500958	0.538745	0.633613	0.594659	0.590188	0.616316
Cd34	0.00154776	11.385	0.0176213	chr1	196765297	196766552	283	-0.246724	-0.216699	0.0445069	0.328791	0.661601	0.280982	0.476702	0.686171	0.689576	0.530786	0.433974	0.713154
Olfr384	0.00847221	4.7503	0.0402456	chr11	73416366	73417224	283	-1.01597	-0.92518	-0.951351	-0.825545	-0.694386	-1.08977	-0.707864	-0.701972	-0.641549	-0.279268	-0.594234	-0.000741961
Skiv2l	0.00283169	8.32573	0.0235758	chr17	34975887	34976624	283	0.16266	0.10144	0.0245294	-0.291425	-0.2237	-0.452862	-0.3682	-0.38603	-0.265603	-0.179217	0.0396683	0.158941
Vmo1	2.88259e-05	135.826	0.0039153	chr11	70327300	70327685	283	1.24553	1.31412	1.22961	0.736332	0.693861	0.727766	0.85918	0.711339	0.950159	1.09879	1.09956	1.12286
Adra2b	0.00689032	5.23812	0.0360923	chr2	127189304	127189981	283	3.03018	2.96107	2.88079	2.74478	2.71545	2.7197	2.67142	2.48251	2.69027	2.61283	2.78623	2.78227
Cep55	6.4541e-06	432.63	0.00279224	chr19	38129231	38129462	283	1.28171	1.28666	1.3159	1.46873	1.43797	1.49054	1.14215	1.2613	1.15609	0.9489	0.882831	0.788655
Wdr18	0.00126582	12.8081	0.0162128	chr10	79423179	79424751	283	0.93342	0.666018	0.568715	0.431155	0.201753	0.458371	0.259082	0.353742	0.0231423	-0.0773695	-0.0316764	-0.0464607
Bicd2	0.000882026	15.5747	0.0137373	chr13	49436633	49436991	284	-0.983588	-0.963005	-0.985128	-0.672236	-0.659899	-0.378879	-0.620611	-0.538895	-0.574535	-0.819987	-0.865954	-0.866765
Myo15	0.000328075	29.2757	0.00960463	chr11	60282556	60282966	284	0.146573	-0.040397	-0.276024	-0.603401	-0.874049	-0.595684	-0.834417	-0.733151	-1.00922	-1.13764	-1.08796	-0.925085
Tbc1d22b	0.000557281	20.711	0.0115418	chr17	29687031	29687525	285	2.24306	2.16733	2.1913	2.19745	2.17382	2.20043	2.16192	2.15006	2.08702	2.03943	1.9412	2.00121
Ctsb	0.00795212	4.88745	0.0388656	chr14	63741586	63741835	285	0.891439	1.11969	1.15388	1.41791	1.36159	1.77177	1.70041	1.53981	1.03054	0.727697	0.782557	0.405246
Sec23b	0.0078368	4.93285	0.0386578	chr2	144382298	144383478	286	0.972328	1.26883	1.12899	1.2357	1.18099	1.30173	0.934946	1.24619	0.86298	0.754777	0.767352	0.595042
Slc7a7	0.000913961	15.3294	0.0140105	chr14	54988841	54990775	286	-0.903054	-1.05237	-1.00388	-1.0833	-1.3129	-1.1373	-1.39755	-1.32849	-1.55968	-1.43823	-1.53143	-1.65361
Nynrin	0.00390001	7.02405	0.0273939	chr14	56473238	56473864	287	2.30758	2.27547	2.2944	2.3575	2.30365	2.38015	2.53146	2.43264	2.47229	2.2977	2.3786	2.25601
Gm4535	0.00369276	7.19717	0.0265774	chr11	68786279	68786750	287	2.12984	2.17042	2.17716	1.98376	2.06606	1.9898	2.0266	1.93493	1.98629	1.73549	1.86712	1.48473
Gm15698	0.00392197	6.99043	0.0274162	chr11	88825693	88826525	287	0.579494	0.361106	0.39009	0.150811	0.215848	0.253109	0.0908903	-0.140292	0.0856699	-0.265381	0.0885903	-0.128841
Cwc25	0.000843543	16.1563	0.0136285	chr11	97607071	97607748	287	1.00903	1.12347	1.05433	0.917014	0.743575	0.67635	0.612887	0.623306	0.602187	0.593002	0.535369	0.279223
Gpatch2	0.00020525	36.9652	0.00758709	chr1	189039676	189040895	287	1.06286	0.957797	0.981903	1.01756	0.780871	0.973046	0.703461	0.821308	0.49829	0.218254	0.309005	0.338086
Tmem18	0.0121784	4.01409	0.0488852	chr12	31269595	31269897	288	1.52572	1.62671	1.70792	1.9886	1.95907	2.1247	2.09506	2.062	1.79866	1.64088	1.62833	1.13026
Atg4b	0.00421046	6.75202	0.0284291	chr1	95651897	95653727	288	-0.11439	-0.0215329	-0.075256	-0.252146	-0.402278	-0.234658	-0.442081	-0.31966	-0.447043	-0.184734	-0.322461	-0.168682
2200001I15Rik	9.83163e-05	58.9949	0.00580017	chr14	35164779	35165625	288	1.35401	1.25591	1.18458	1.36457	1.25828	1.15087	0.835315	1.11285	0.946395	0.583672	0.472822	0.314472
Lcn10	0.000402553	26.0737	0.010496	chr2	25538534	25538960	289	-0.0962591	-0.263569	-0.103863	-0.339703	0.0748585	0.0559286	0.402314	0.240412	0.484611	0.725695	0.853871	0.586519
Muc4	4.2962e-05	106.191	0.00456217	chr16	32735682	32737039	289	-1.9199	-1.82142	-1.83472	-1.46704	-1.61042	-1.56402	-1.52249	-1.52377	-1.40626	-1.26343	-1.3123	-1.14329
Mcm6	0.00228244	9.30757	0.021244	chr1	130228456	130229732	289	-2.32583	-2.27918	-2.15384	-1.99732	-1.99365	-2.05978	-2.17237	-2.16759	-2.25716	-2.0372	-2.07517	-2.06556
Psme2	0.000380354	27.0394	0.0102845	chr14	56206565	56206832	289	1.83362	2.0416	1.8019	1.56971	1.43165	1.57263	1.31176	1.24836	1.35267	1.47819	1.28528	1.24476
4930563D23Rik	0.0108167	4.24455	0.0459119	chr16	92318717	92319255	290	-0.462828	-0.294194	-0.381376	-0.463874	-0.462138	-0.72326	-0.606024	-0.610218	-0.171243	-0.0629872	-0.00127322	0.234873
Gm10863	0.000622108	19.2438	0.0119717	chr15	78996785	78997367	290	2.38603	2.29027	2.29484	2.24536	2.16908	2.27899	2.29753	2.25721	2.37462	2.76004	2.64987	2.53396
Pck2	0.000769851	16.783	0.0129204	chr14	56159392	56159734	290	0.997068	1.08317	1.13637	1.77811	1.85288	1.94377	1.93687	1.71699	1.64417	1.31852	1.1274	0.707339
Dtx3	1.75884e-05	194.683	0.00342418	chr10	126627143	126628081	290	1.8871	1.70759	1.73543	1.43906	1.30711	1.30931	1.28487	1.29541	1.23181	1.16194	1.19479	1.10772
Tmem106a	0.00420701	6.75593	0.0284223	chr11	101443846	101445145	291	1.06963	0.764317	0.786656	0.537365	0.442395	0.525787	0.321468	0.506394	0.492168	0.264401	0.483461	0.446522
1700022C21Rik	0.00181481	10.4762	0.0190124	chr17	37095827	37097657	291	0.822538	0.578525	0.552985	0.666184	0.51791	0.664657	0.577778	0.633949	0.304871	0.157068	0.0254289	-0.0150631
Il17b	0.000609451	19.5334	0.0119047	chr18	61847879	61849337	291	1.05053	0.678217	0.76137	0.339102	0.423123	0.241077	0.0209464	0.255311	0.159771	0.185018	0.238582	0.258266
BC026585	0.00010916	53.0955	0.0057959	chr1	159389003	159389767	291	1.63878	1.54065	1.53286	1.09467	0.801644	1.08464	0.80424	0.725	0.547401	0.507111	0.627645	0.210303
Nhlh1	0.000764951	16.8801	0.0129124	chr1	173982130	173982774	292	-1.4951	-1.3707	-1.33611	-1.75583	-1.55119	-1.77781	-1.67427	-1.88951	-1.4369	-1.04051	-0.968996	-0.928634
Snord104	0.00717408	5.13676	0.0368516	chr11	106362596	106363138	292	1.45086	1.64035	1.6778	1.76284	1.75609	1.92429	1.82447	1.72479	1.6043	1.39391	1.35774	0.985914
Tex19.1	0.00593697	5.65118	0.0335509	chr11	121007749	121009442	293	1.28814	1.02904	1.08633	0.617026	0.58412	0.739312	0.582676	0.764201	0.441075	0.431173	0.730357	0.236963
Cyth4	0.0027881	8.4036	0.0234301	chr15	78427770	78429337	294	-1.15832	-1.23644	-1.37468	-1.14905	-1.10574	-1.2048	-1.23425	-1.14637	-1.12962	-0.967654	-0.89177	-0.75985
Pigl	0.00713536	5.14581	0.0367173	chr11	62272255	62273359	294	2.00951	2.15537	2.19136	2.12189	2.16827	2.15838	2.04959	2.08678	1.93356	1.92656	1.9175	1.84405
Tm9sf4	0.00363753	7.2643	0.0264241	chr2	152987330	152989282	294	0.9972	0.706502	0.851748	0.800635	0.582512	0.728091	0.605936	0.657349	0.164839	0.0883181	0.108322	0.202267
Rps26	0.00550067	5.8522	0.032191	chr10	128061291	128062298	294	0.930658	0.849066	0.808162	0.721814	0.342758	0.630017	0.693355	0.451587	0.380112	0.248822	0.150825	-0.28166
Mrps18b	7.77843e-06	343.559	0.00267235	chr17	36047035	36047863	294	0.641025	0.514638	0.443296	0.010299	-0.185475	-0.178979	-0.270694	-0.447992	-0.349334	-0.528502	-0.371001	-0.38181
Slc24a4	0.00922075	4.57003	0.0421391	chr12	103367923	103369017	295	-0.674995	-0.930343	-0.949527	-1.28968	-0.874516	-1.25374	-0.900946	-1.12505	-0.366373	-0.34668	-0.0630036	0.359901
Wsb1	0.00100332	14.583	0.0146315	chr11	79052589	79054259	296	-2.56219	-2.58516	-2.39625	-2.15043	-1.98011	-1.91623	-2.12663	-1.98244	-2.03173	-2.01369	-2.06677	-1.80667
Lmbrd2	2.71628e-05	139.06	0.00377724	chr15	9070621	9071761	296	2.47004	2.56818	2.54391	2.50843	2.52911	2.54402	2.38478	2.46654	2.42194	2.24177	2.20998	2.1559
Tmem220	0.0114937	4.13194	0.0474911	chr11	66838952	66839684	297	0.883823	1.05367	0.938989	0.782855	0.820694	0.658563	0.499946	0.584891	0.804879	0.891509	0.974842	1.04817
1700021F05Rik	0.00670329	5.29031	0.0354625	chr10	43244629	43244926	297	-0.0668377	0.110743	0.0133432	0.284269	0.179182	0.00722609	-0.137697	-0.228152	-0.12034	-0.10778	-0.18158	-0.196395
Ctsll3	0.00445457	6.54398	0.0291506	chr13	60899908	60901156	298	-1.22796	-1.35548	-1.5208	-1.33014	-0.833399	-1.01383	-1.23871	-1.01832	-0.805754	-0.479409	-0.530522	0.0558893
Myg1	0.00572632	5.7627	0.0329991	chr15	102161841	102162141	298	1.1136	1.32015	1.26539	1.33102	1.14653	1.27502	1.26907	1.17628	0.849549	0.605209	0.822077	0.353552
Krt27	0.0060345	5.58899	0.0337268	chr11	99206580	99207492	299	-0.699755	-0.594023	-0.601754	-0.504234	0.0813344	-0.720646	-0.372234	-0.328621	0.286514	0.458054	0.437949	0.829482
Rpp21	0.00319352	7.79253	0.0248856	chr17	36392916	36394063	299	-0.836349	-0.723898	-0.715607	-0.597692	-0.618572	-0.651932	-0.60586	-0.481674	-0.432363	-0.480052	-0.54877	-0.535648
Tigit	0.00449872	6.50028	0.029243	chr16	43648674	43650176	299	-0.960634	-0.951136	-0.953066	-0.76082	-0.73984	-0.751388	-0.842989	-0.683975	-0.822666	-0.819839	-0.784825	-0.711087
Rpl37a	0.00167114	10.9373	0.0182778	chr1	72757534	72757827	299	1.38349	1.5529	1.56295	1.78412	1.52909	1.59905	1.58838	1.52129	1.19186	0.857032	0.924275	0.436506
Apbb1ip	0.00241331	9.10444	0.0219719	chr2	22630146	22630870	300	0.59659	0.522032	0.486737	0.392834	0.750756	0.373755	0.553365	0.611443	0.75584	0.962029	1.11647	1.18987
Gm4659	0.0081933	4.81889	0.0394827	chr16	59457709	59458368	300	0.589631	0.533002	0.582668	0.676803	0.398703	0.583653	0.559489	0.474064	0.184692	-0.0393884	0.234493	-0.129244
Krt35	0.00314024	7.87129	0.0247178	chr11	99953204	99953827	301	-1.27774	-1.01579	-1.04219	-0.969043	-1.0393	-1.19519	-1.00116	-1.20647	-0.455768	-0.176611	-0.278315	0.18587
Thtpa	0.00865932	4.69305	0.0406386	chr14	55713921	55714388	301	1.13516	1.34074	1.31328	1.59177	1.49012	1.51473	1.56588	1.66062	1.36927	1.20185	0.963193	0.616529
Cyp26c1	0.000868674	15.8065	0.0137307	chr19	37760470	37760772	301	3.5124	3.73384	3.52572	3.47944	3.48002	3.34426	3.19856	3.33307	3.2323	3.14157	3.16934	3.03839
2210020M01Rik	0.00621373	5.48661	0.0340923	chr11	115761150	115761489	302	0.93471	1.17011	1.05313	0.955103	1.01567	0.931695	0.833642	0.96547	0.875906	0.692917	0.806652	0.716898
4632428N05Rik	2.30531e-05	157.851	0.00363896	chr10	59809901	59810157	303	1.49497	1.49308	1.39161	1.49108	1.41832	1.43811	1.67919	1.77076	1.81182	2.07186	2.13479	1.92458
1700113I22Rik	0.00995941	4.40128	0.0438342	chr11	101279824	101280456	303	-0.57966	-0.45482	-0.256986	-0.748373	-0.676592	-0.64681	-0.809751	-0.709943	-0.809566	-0.639209	-0.589853	-0.542744
Smpd4	0.00029434	30.7395	0.00904787	chr16	17619749	17621560	303	1.41608	1.22172	1.35407	1.29508	1.03059	1.25463	0.988758	1.07481	0.705288	0.53288	0.538382	0.433718
2210407C18Rik	0.000786563	16.5923	0.0130509	chr11	58421403	58421814	304	-1.68642	-1.5639	-1.43234	-1.31649	-1.18623	-1.46533	-1.10834	-1.2272	-1.02877	-0.958899	-0.981184	-0.981902
Gdap1	0.00563812	5.79415	0.0326681	chr1	17135757	17136747	304	0.504436	0.559336	0.70036	0.504811	0.48176	0.629897	0.493263	0.618314	0.495777	0.278385	0.334932	0.262215
Acvrl1	7.52028e-06	376.806	0.00283369	chr15	100958663	100959311	304	2.72938	2.6285	2.61198	2.42814	2.21449	2.28707	2.04383	2.06122	2.16233	1.68473	1.82933	1.62633
Rnf157	0.00605918	5.57832	0.0338	chr11	116197353	116198793	305	2.08604	1.93057	1.88152	1.34972	1.47544	1.37569	1.35978	1.54883	1.50144	1.28542	1.67384	1.73692
Adamts4	0.00325769	7.68993	0.0250514	chr1	173180247	173180561	305	1.78003	1.78593	1.85195	2.08522	1.92257	2.22936	1.86685	1.97431	1.66168	1.34715	1.39507	0.799787
Pkn3	0.000832183	16.2462	0.0135198	chr2	29934590	29935279	305	2.28342	2.09019	1.94984	1.93908	1.83852	1.72283	1.65526	1.71328	1.75012	1.32894	1.53475	1.20401
Sfrp5	0.00538614	5.93245	0.031953	chr19	42272156	42272967	306	0.204085	0.0419161	0.119895	-0.161429	-0.0535198	-0.38934	-0.255377	-0.341605	0.275428	0.529125	0.636818	1.08872
Flot1	0.0010359	14.2451	0.0147565	chr17	35959995	35960247	306	1.20774	0.961444	1.02643	1.11163	1.39854	1.37768	1.66206	1.44863	1.55965	1.61098	1.71355	1.67987
Alpi	0.00461363	6.38306	0.0294491	chr1	88994272	88994735	306	0.0896506	0.0669402	0.0654153	0.0705536	0.0366351	-0.275732	-0.0121332	0.0682677	0.4019	0.572837	0.53479	0.881043
Lars	0.00012371	48.07	0.00594673	chr18	42362309	42362639	307	-1.4305	-1.25562	-1.41979	-1.65417	-1.71679	-1.58522	-1.65305	-1.69238	-1.69716	-1.86996	-1.83269	-1.80021
Cacnb3	0.00187556	10.3189	0.0193537	chr15	98462958	98463188	308	1.89332	2.07987	1.9268	2.31477	2.15481	2.11962	2.11587	2.21559	2.01106	1.63785	1.60639	1.18443
4930511I11Rik	0.00930345	4.5469	0.0423019	chr17	28668114	28668955	309	1.10075	1.1294	0.980163	1.0131	1.11668	0.819125	0.989783	0.945062	1.12862	1.37579	1.2808	1.54959
Vcl	0.00832663	4.78337	0.0398294	chr14	21748963	21749383	309	2.11433	2.4679	2.15822	2.64429	2.59883	2.52962	2.41216	2.55727	2.47326	2.27839	2.19774	2.11967
Cuedc2	0.00988488	4.41626	0.0436542	chr19	46404610	46404822	309	0.103864	0.221158	0.216442	0.44157	0.43028	0.517882	0.529457	0.520127	0.114338	-0.00583091	0.0706718	-0.194701
Vps25	0.00650872	5.38047	0.03502	chr11	101115365	101116877	309	1.13752	0.995125	1.01799	1.04373	1.01612	1.11197	0.936644	1.08119	0.581354	0.543294	0.601369	0.311192
Aldoart2	0.00502388	6.12533	0.0307729	chr12	56665812	56666270	309	0.895954	1.05826	1.05105	0.857692	0.734784	0.847534	0.789475	0.879072	0.359128	0.329116	0.307232	-0.142032
Slc1a1	0.00267096	8.62066	0.0230255	chr19	28909965	28910528	310	0.278855	0.154825	0.101143	-0.288433	-0.101308	-0.139546	-0.0752847	-0.229354	0.14836	0.326355	0.439998	0.670618
Cnp	0.00335846	7.55074	0.0253588	chr11	100437514	100437720	310	2.36949	2.50983	2.25082	2.44514	2.32336	2.14721	2.15496	2.0909	2.11494	1.93869	1.90451	1.65001
Hist1h2bm	0.00300619	8.05031	0.0242007	chr13	21814276	21815863	310	0.449861	0.645165	0.641731	0.630936	0.549973	0.741746	0.603211	0.697184	0.196171	-0.0193097	-0.000987011	-0.000418497
Ddx59	0.000182542	38.6788	0.00706052	chr1	138312203	138313289	310	2.50797	2.46596	2.46976	2.29703	2.09319	2.21492	1.94188	2.15411	1.9766	1.95848	1.89516	1.79275
Ager	1.96709e-05	182.516	0.00359025	chr17	34735116	34735452	310	0.66513	0.478777	0.559176	-0.163943	-0.544285	-0.218247	-0.42597	-0.55872	-0.452059	-0.274531	-0.318638	-0.335698
Ear11	0.00541487	5.90546	0.0319773	chr14	51875247	51875485	311	-1.16945	-1.26417	-1.3396	-1.39281	-1.32798	-1.50336	-1.41651	-1.26986	-1.28241	-1.06253	-1.0305	-0.746881
Bub1	0.00150666	11.5768	0.0174423	chr2	127625624	127627118	311	-1.06611	-0.923154	-0.920661	-0.77146	-0.696351	-0.608715	-0.639561	-0.54933	-0.656269	-0.580399	-0.720026	-0.679029
Vwa5b2	0.00794731	4.88949	0.0388583	chr16	20589343	20589663	311	1.72561	1.86953	1.86893	2.05543	1.86594	1.83368	1.93104	1.85653	1.74116	1.4496	1.5502	1.06493
Ly96	0.000678811	18.2231	0.01237	chr1	16678848	16679483	312	0.72309	0.519919	0.655258	0.661745	0.749459	0.670243	0.82801	0.796009	1.14997	1.20304	1.31181	1.43613
Acot1	0.00102262	14.315	0.0146387	chr12	85350139	85350540	312	2.29986	2.56121	2.32213	2.31898	2.3904	2.34064	2.23127	2.31482	2.25988	2.03735	1.90583	1.95114
Hist1h2aa	0.00061887	19.3715	0.0119884	chr13	24026018	24026425	312	2.34329	2.52926	2.56146	2.49552	2.2911	2.42156	2.17781	2.04638	2.14428	2.00026	1.94353	1.74716
Dpy30	0.000524961	21.5915	0.0113347	chr17	74698500	74700252	313	-0.396107	-0.292899	-0.236303	-0.348508	-0.461604	-0.455299	-0.568897	-0.554284	-0.886509	-0.897192	-1.0174	-1.16047
Ly6g6d	0.00483125	6.25321	0.0302108	chr17	35207978	35209442	314	0.0660064	-0.263529	-0.257234	-0.267782	-0.287219	-0.201021	-0.312148	-0.180822	-0.366617	0.148268	0.228933	0.565201
Park2	0.00172091	10.7165	0.0184422	chr17	11033563	11034046	314	2.32606	2.44259	2.37543	2.41013	2.43859	2.43578	2.35666	2.34931	2.308	2.23947	2.21585	2.10038
Tmem74	0.0016271	11.1248	0.0181011	chr15	43698555	43699278	315	-0.754142	-0.867048	-0.824268	-0.846214	-0.744021	-0.810994	-0.792512	-0.850494	-0.786511	-0.611531	-0.601513	-0.469352
Odf3l2	1.94817e-05	185.413	0.00361216	chr10	79101955	79102358	315	2.74149	2.8613	2.71367	2.39749	2.28413	2.29689	2.24865	2.12741	2.26204	2.22753	2.29383	2.22532
Etohd2	0.000923528	15.2493	0.0140832	chr13	59871641	59872905	315	1.87897	1.91474	1.93163	1.95078	1.81737	1.82703	1.662	1.81593	1.61223	1.39833	1.4402	1.084
Gfm2	0.00448409	6.51842	0.0292291	chr13	97908207	97909742	316	-0.811353	-0.789691	-0.877259	-0.732911	-0.64362	-0.662901	-0.67963	-0.576303	-0.835519	-0.958613	-1.04628	-0.950794
Atp5e	0.00577909	5.72598	0.0330909	chr2	174286259	174287550	316	-0.125347	-0.167117	-0.0989844	-0.423139	-0.702565	-0.738693	-0.815426	-0.452609	-0.70349	-0.900902	-0.59737	-0.620319
Gpr44	0.00813393	4.84287	0.0393915	chr19	11011332	11012102	317	-1.01705	-1.20045	-1.36618	-0.757944	-0.500239	-0.942485	-0.601655	-0.741558	-0.0567341	-0.423715	-0.259152	-0.0476011
Olfr1414	0.00504896	6.10612	0.0308295	chr1	94407306	94407799	318	-0.747215	-0.720775	-0.638683	-0.464272	-0.149815	-0.8158	-0.199631	-0.353967	0.257875	0.191374	0.213504	0.462131
Lpin3	0.00165075	11.0198	0.0181909	chr2	160706786	160708066	318	-1.06875	-1.14502	-1.25928	-1.03724	-0.962939	-1.17498	-0.650733	-1.06804	-0.542475	-0.458951	-0.384695	-0.178337
Tnfrsf13b	0.00618351	5.50991	0.0340706	chr11	60954018	60954930	318	-1.21579	-1.53122	-1.50979	-1.71088	-1.33662	-1.47017	-1.40967	-1.21697	-1.1017	-0.891608	-0.943267	-0.572939
4933400F21Rik	8.39974e-05	64.1813	0.00539106	chr1	91572763	91573082	318	0.627545	0.441685	0.384512	0.1606	0.101504	-0.00647785	-0.0464984	-0.0889708	-0.110608	-0.0849531	-0.0453629	-0.0196934
Mrps2	0.00150873	11.5425	0.0174145	chr2	28323904	28324628	319	2.50168	2.46783	2.49432	2.35089	2.35016	2.31691	2.0421	2.1428	2.2856	2.20305	2.23705	2.10588
Dnajc4	0.000260523	32.9042	0.00857229	chr19	7062719	7064009	319	1.25154	1.07476	1.13353	1.01878	1.00177	0.892901	0.795571	0.896892	0.831368	0.734594	0.764452	0.679525
Tcfap2c	0.00243573	9.04102	0.0220215	chr2	172375411	172375652	319	1.413	1.52352	1.57423	1.82593	1.71846	1.89692	1.7532	1.77877	1.46341	1.17055	1.21888	0.762316
Poc5	0.000391316	26.4276	0.0103415	chr13	97158568	97159509	320	2.35435	2.366	2.40297	2.25523	2.11497	2.19907	2.18726	2.26997	2.13595	2.0352	2.05162	2.05649
Igsf5	0.00956752	4.49269	0.0429839	chr16	96583079	96583405	321	0.255617	0.367453	0.352439	0.25038	0.23113	0.246016	0.245261	0.208485	0.374793	0.456753	0.413186	0.463784
Hs1bp3	0.00193185	10.1751	0.0196568	chr12	8320559	8321051	321	1.84656	1.70583	1.63352	1.3767	1.20978	1.22987	1.40533	1.2066	1.20925	1.25839	1.43519	1.22269
Gaa	0.00367564	7.21941	0.0265359	chr11	119129601	119130748	321	1.20742	0.895516	0.824606	0.846345	0.678983	0.68079	0.619704	0.74567	0.49406	0.416535	0.398869	0.238407
Krt35	0.00523764	6.00257	0.0314393	chr11	99953827	99954325	322	0.051861	0.222409	-0.0286863	-0.126833	0.144668	-0.275858	-0.150147	-0.241563	0.417836	0.701103	0.820041	1.27206
Snx29	0.000240468	34.5592	0.00831037	chr16	11406062	11407007	322	-1.7729	-1.86254	-1.85714	-1.83404	-1.65824	-1.70228	-1.66894	-1.7018	-1.60766	-1.36549	-1.45071	-1.28558
Wnt10a	0.00202214	9.92438	0.0200685	chr1	74838914	74839204	322	2.45623	2.39389	2.35013	2.34733	2.33068	2.32329	2.29574	2.31999	2.42501	2.55753	2.51045	2.55404
Mrpl10	0.00270921	8.55124	0.0231671	chr11	96903221	96904556	322	0.668021	0.536587	0.542554	0.598349	0.488775	0.391689	0.2418	0.470579	0.357982	0.238434	0.131915	0.150965
Mafg	0.000802767	16.5219	0.0132633	chr11	120489343	120489544	323	1.09572	1.07023	0.978185	1.15893	1.25765	1.00355	0.776982	0.759241	1.01267	1.38894	1.49973	1.61169
Mrpl22	2.63511e-05	140.735	0.00370852	chr11	57985478	57986878	323	0.920116	0.871509	0.790906	0.618033	0.404885	0.376935	0.262886	0.354236	0.318508	-0.101162	0.0617665	-0.204005
Dph1	0.00927844	4.554	0.042254	chr11	74991468	74991874	324	0.665231	0.747899	1.02245	1.0693	0.910038	1.26568	1.12529	0.751586	0.610286	0.402744	0.334852	-0.0804408
0610012H03Rik	0.00783803	4.92869	0.0386312	chr2	105064823	105065735	325	-1.43648	-1.11928	-0.912687	-0.839052	-0.85871	-0.999428	-0.914575	-0.686373	-1.0578	-0.359674	-0.496851	-0.527736
Adipoq	0.0115491	4.12174	0.0476024	chr16	23146933	23148605	325	-1.3325	-1.52952	-1.49582	-1.51855	-1.22529	-1.6162	-1.42642	-1.19153	-1.0404	-1.07778	-0.761465	-0.568411
Pofut1	0.0101913	4.35209	0.0443535	chr2	153082892	153083872	325	-1.31111	-1.55285	-1.44808	-1.20373	-0.927395	-1.09654	-1.13291	-1.32724	-1.16409	-1.07856	-1.08911	-0.935169
Lrrc14	0.000617469	19.4037	0.0119811	chr15	76541494	76543401	325	0.976239	0.713046	0.7574	0.64648	0.749221	0.734501	0.510971	0.609029	0.332177	0.0533138	0.281841	0.130327
Agpat4	0.00301357	8.03923	0.0242268	chr17	12312475	12314194	326	1.93119	1.74788	1.76077	1.19149	1.31806	1.40065	1.24196	1.27839	1.44539	1.28114	1.44758	1.60495
Fam69b	0.000613826	19.5008	0.0119701	chr2	26484302	26484991	326	1.7582	1.82945	1.73695	1.65394	1.43387	1.47649	1.42508	1.36929	1.1969	0.85346	1.03081	0.454368
Slc3a1	0.0105866	4.27876	0.0452977	chr17	85428013	85429112	327	-1.44826	-1.71853	-1.71715	-1.62444	-1.48164	-1.61328	-1.52379	-1.2503	-1.07856	-1.02803	-0.981392	-0.293744
Prpf19	0.00011386	51.2325	0.00583332	chr19	10970108	10971404	327	2.06263	2.13918	2.13332	2.03908	2.10491	2.11865	1.96507	2.05516	2.04111	1.81298	1.85413	1.83784
1200009I06Rik	0.00346472	7.43066	0.0257452	chr12	112655312	112655709	328	1.38689	1.23057	1.2364	1.39074	1.24336	1.21761	1.07695	1.09455	1.09476	1.04113	1.06431	1.06168
Pstpip2	0.00226281	9.3448	0.0211455	chr18	78033616	78034066	328	2.39748	2.48635	2.27625	2.21269	2.06947	2.05296	2.11315	2.02677	1.98163	2.0965	2.07379	2.01737
L3mbtl4	0.0017341	10.6773	0.0185155	chr17	68622807	68623098	329	-0.534472	-0.715285	-0.360663	-0.15978	-0.0890085	-0.185372	0.00341476	-0.0704587	-0.0527323	-0.381976	-0.416233	-0.628727
Impa2	0.00493596	6.18042	0.0305063	chr18	67449205	67449712	329	2.64035	2.70129	2.69659	2.75082	2.79071	2.72587	2.89018	2.7935	2.73097	2.54374	2.63541	2.47324
Nxf1	0.00156581	11.3408	0.0177576	chr19	8831921	8833173	329	2.14945	2.20206	2.18506	2.14191	2.10655	2.108	1.7911	2.01896	1.93337	1.95564	1.92446	1.86987
Rnaseh2b	0.00749985	5.04361	0.0378263	chr14	62951270	62952131	329	2.19472	2.41368	2.40841	2.32399	2.33832	2.21987	2.12144	2.27592	2.14223	2.04792	2.04201	1.91842
Irx4	0.0045855	6.40757	0.0293819	chr13	73397613	73397813	331	1.52828	1.40847	1.4005	1.5558	1.56686	1.51899	1.4635	1.44894	1.23188	1.18356	1.16769	0.897366
Psmb11	0.00562619	5.80567	0.0326638	chr14	55244477	55244915	331	1.893	1.83917	1.66198	1.62663	1.45868	1.42756	1.38262	1.2549	1.47725	1.32474	1.45394	1.15439
Snx21	0.000473384	23.362	0.0110592	chr2	164611851	164613240	331	2.44106	2.38155	2.44724	2.0672	1.91343	1.97759	1.71625	1.8414	1.60315	1.60848	1.66472	1.15275
Tmeff2	0.00144381	11.7871	0.0170184	chr1	50984033	50984269	333	0.008339	0.337272	0.259814	0.749797	0.986647	0.872329	0.898378	0.804077	0.728571	0.852443	0.637431	0.531782
Fubp3	0.0119999	4.05028	0.048603	chr2	31428577	31429224	333	2.63874	2.57252	2.58917	2.83417	2.62435	2.69302	2.68072	2.54841	2.4825	2.4953	2.33444	2.3034
Slc2a10	0.000372996	27.4202	0.0102276	chr2	165329811	165330933	334	-0.0591955	-0.213943	-0.307046	-0.25284	-0.241047	-0.13068	-0.164683	0.0131678	-0.11183	0.286836	0.298493	0.474019
Tsc22d1	0.00343391	7.47823	0.0256796	chr14	76815961	76816240	334	1.68627	1.54939	1.57376	1.69638	1.47364	1.74792	1.50075	1.40957	1.03462	0.846509	0.989488	0.367409
Gm6813	0.00378217	7.14872	0.0270376	chr19	45952431	45953887	335	-1.30519	-1.52764	-1.58595	-1.47981	-1.44582	-1.53235	-1.24399	-1.1626	-1.15155	-1.19627	-1.16939	-0.95954
Chrng	0.000805736	16.4521	0.0132561	chr1	89102720	89103197	335	1.00352	0.65789	0.704957	0.292523	0.140775	0.258459	0.101868	0.0479479	0.089782	0.165296	0.214429	0.461354
Higd2a	0.0115102	4.12902	0.0475258	chr13	54691256	54691582	335	1.4646	1.7304	1.56564	1.86908	1.85726	2.02328	1.99171	1.93933	1.58498	1.30076	1.29009	0.564972
1700020C07Rik	0.000170309	40.8427	0.00695585	chr2	164653217	164654055	336	1.83961	1.65126	1.5321	1.23199	1.23064	1.22069	1.10476	1.12188	1.02607	1.00112	1.04237	0.784877
Scyl3	0.00780127	4.94538	0.0385803	chr1	165860530	165862272	336	0.907806	0.729057	0.699132	0.536218	0.143181	0.514378	0.467778	0.390796	-0.0983465	0.0522639	-0.0435793	-0.323474
4930503E24Rik	0.00357353	7.34192	0.0262366	chr10	123906466	123907130	337	-0.928162	-0.597545	-0.66427	-0.50138	-0.270545	-0.646382	-0.324719	-0.333748	-0.00892231	-0.00888394	-0.0894607	0.162225
Olfr76	9.9938e-05	57.5419	0.00575062	chr19	12193873	12194453	337	-1.9767	-1.84533	-1.93683	-1.5903	-1.58929	-1.86736	-1.43596	-1.4301	-1.30294	-1.25643	-1.23945	-1.18179
E4f1	0.00304511	7.99521	0.0243463	chr17	24581060	24581323	337	-0.591998	-0.836061	-0.916039	-0.684688	-0.699336	-0.635306	-0.732351	-0.776519	-0.656496	-0.38584	-0.34351	-0.40427
Zbtb41	0.000172364	40.2793	0.00694272	chr1	141319296	141320479	337	3.16385	2.98261	2.93492	2.8546	2.8359	2.80831	2.51958	2.72775	2.51442	2.41426	2.35026	2.47014
Srp19	0.00210705	9.67771	0.0203915	chr18	34491135	34492682	337	1.37877	1.18107	1.19286	1.1269	0.938174	1.21905	0.962277	0.987656	0.456474	0.396097	0.394058	-0.033102
Car15	0.0123606	3.98533	0.0492609	chr16	17835030	17835790	338	2.11042	1.88783	1.6912	1.66945	1.2507	1.24883	1.27467	1.17167	1.42595	1.54677	1.59189	1.5235
Kcnh1	0.00638357	5.43555	0.0346982	chr1	194015091	194015347	338	1.46842	1.46776	1.49977	1.68573	1.69039	1.69246	1.59027	1.59457	1.52865	1.23478	1.31231	0.776349
Rabggta	0.00739606	5.0787	0.0375623	chr14	56334375	56334687	338	0.588476	0.466717	0.467549	0.316045	0.120769	0.403438	0.24215	0.281933	-0.0265563	0.101328	0.0168229	-0.0375784
Puf60	0.00719299	5.13	0.0369	chr15	75900952	75901384	339	0.721712	0.574293	0.469386	0.440756	0.174998	0.0262101	0.011208	-0.119009	0.121646	0.0795405	0.119727	0.284181
Mir677	0.000631938	18.9935	0.0120027	chr10	127522002	127522730	339	1.98028	1.9877	1.99536	1.79094	1.67848	1.70294	1.51121	1.47744	1.55583	1.38922	1.52706	1.71232
Cyp17a1	0.00551941	5.83758	0.03222	chr19	46741994	46743204	340	-1.16897	-1.39432	-1.51289	-1.54701	-1.30541	-1.76107	-1.31329	-1.32824	-0.796538	-0.628585	-0.519545	0.199671
Adamts12	0.00153241	11.4296	0.0175148	chr15	10994884	10995401	340	0.247089	0.373726	0.255129	0.101252	0.273794	0.216918	0.208179	0.373682	0.416859	0.704589	0.615281	0.565724
Hspb9	0.000692575	17.9432	0.012427	chr11	100575503	100576188	340	2.52618	2.41649	2.43284	2.45098	2.31846	2.36581	2.40944	2.2723	2.24446	2.00643	2.13348	2.04165
Gdf11	8.54838e-07	1460.12	0.00124817	chr10	128321261	128321631	340	-0.20602	-0.14641	-0.0678328	-0.75754	-0.805655	-0.666705	-0.868791	-0.901532	-0.798341	-0.975485	-0.902041	-0.999066
Ddit3	0.00669013	5.29751	0.035441	chr10	126728189	126729092	341	2.581	2.4375	2.45302	2.17745	2.28338	2.21446	2.32943	2.2613	2.21146	2.16601	2.2619	2.34246
Kcnmb4	0.00204813	9.85738	0.0201891	chr10	115854582	115855394	341	-0.442656	-0.194352	-0.136162	-0.736343	-0.903099	-0.813825	-1.17517	-1.11621	-0.843753	-0.931536	-1.06395	-0.646626
Eid3	0.00059794	19.6981	0.0117783	chr10	82329711	82330131	341	0.383594	0.834265	0.791709	0.280563	0.0632085	0.439405	-0.00532313	-0.0705044	-0.416611	-0.995163	-0.674725	-1.60929
Il25	0.0049366	6.17715	0.0304942	chr14	55551265	55551602	342	2.28476	2.36748	2.21081	2.07637	1.885	1.85197	1.67102	1.96404	1.9715	2.21588	2.19578	2.18172
Lmln	0.00650927	5.37799	0.0350068	chr16	33062949	33064217	343	1.44626	1.23141	1.20112	0.840364	1.05336	0.835574	0.727548	0.813207	1.03746	1.25653	1.3487	1.67572
Cxcr7	0.00188196	10.3007	0.0193856	chr1	92100233	92100560	344	1.89312	1.95548	1.99293	2.48791	2.48108	2.40402	2.44558	2.52641	2.29369	2.10014	2.12375	1.72226
Osm	0.012406	3.98125	0.0493915	chr11	4137131	4137439	344	3.06009	2.83246	2.71515	2.67108	2.60345	2.72054	2.47262	2.53263	2.49144	2.63942	2.73437	2.61294
Tnfrsf11a	0.00523334	6.00875	0.0314458	chr1	107677643	107678406	344	2.55002	2.52732	2.54954	2.27128	2.19341	2.14892	2.24509	2.00872	2.31768	2.3482	2.24513	2.23607
Gm6498	0.00164002	11.072	0.0181584	chr14	48818735	48819681	345	-1.47998	-1.85748	-1.87117	-1.81386	-1.72117	-1.50695	-1.5543	-1.48355	-1.32964	-1.09012	-0.958003	-1.02978
Snord43	0.0104389	4.30398	0.0449288	chr15	79912943	79913569	345	2.13288	2.24706	2.32247	2.41701	2.43475	2.48429	2.54868	2.53455	2.37504	2.50746	2.42473	2.44258
Gm4489	0.00372185	7.18389	0.0267373	chr10	121557098	121558039	346	-1.81452	-1.45605	-1.58462	-1.4574	-1.22342	-1.19067	-1.23492	-1.18954	-1.25993	-1.13336	-1.08213	-0.990564
Col9a3	0.000123009	48.4689	0.00596211	chr2	180333272	180333619	346	1.69939	1.6477	1.55305	1.47684	1.35176	1.47179	1.08436	1.11084	1.24008	1.30795	1.31177	1.32735
Gpr31c	0.00319787	7.78214	0.0248863	chr17	13243839	13244264	347	-0.908252	-0.858943	-1.29281	-1.18815	-0.951725	-1.36357	-1.00767	-1.07453	-0.584177	-0.380227	-0.175597	-0.0616722
Trpm6	0.00223537	9.41257	0.0210406	chr19	18824819	18825393	347	-1.17372	-1.28067	-1.11987	-1.01287	-0.70762	-0.906433	-0.722112	-0.874268	-0.537841	-0.658964	-0.607091	-0.492395
Mlc1	0.00336474	7.53613	0.0253571	chr15	88786661	88787413	348	-0.703834	-1.0332	-1.00795	-1.1565	-1.32197	-1.67913	-1.19251	-1.23478	-0.863385	-0.518012	-0.547266	-0.238254
Gli3	0.00494023	6.17063	0.0304843	chr13	15555207	15555413	348	-0.0933296	0.00152293	0.024587	-0.0115585	0.0336828	0.232567	-0.0475291	-0.0769781	-0.296918	-0.298564	-0.34735	-0.490883
Kdelr3	0.00302718	8.00617	0.0242361	chr15	79347185	79347544	348	1.76973	1.89666	1.82585	2.21969	2.03885	2.19933	2.05811	2.1338	1.57929	1.20455	1.0686	0.284223
Olfr30	0.0103302	4.33272	0.0447577	chr11	58268765	58269029	349	-0.662084	-0.718134	-0.775198	-0.922587	-0.895851	-1.01094	-0.946369	-0.837348	-0.771909	-0.783363	-0.587674	-0.593471
2310046K01Rik	6.11691e-05	81.6853	0.00499662	chr2	151825950	151826600	349	1.47753	1.51407	1.46375	0.892767	0.938287	0.924768	1.03978	1.14036	1.21244	1.15727	1.35916	1.2279
Nbeal1	0.00141895	11.9805	0.0169998	chr1	60237791	60238764	349	2.58331	2.47603	2.37914	2.27271	2.31933	2.34258	2.08694	2.21577	2.1327	2.17238	2.20915	2.2569
Map2k6	0.00388145	7.04949	0.0273622	chr11	110260086	110260818	349	2.12016	2.07805	2.0536	2.09172	2.0526	2.05197	2.14328	2.05146	1.94876	1.80756	1.83045	1.57362
Flrt2	0.00202445	9.90755	0.0200573	chr12	96930785	96931019	350	1.88549	1.82529	1.88486	2.29227	2.54296	2.26951	2.39221	2.35275	2.42897	2.19473	1.89205	1.79079
Notch4	0.00365608	7.25528	0.0265259	chr17	34700889	34701131	350	2.12472	2.23019	2.30203	2.58043	2.6384	2.48991	2.50207	2.43761	2.5493	2.21285	2.42585	2.21677
Pcdhb1	0.00269194	8.58266	0.023104	chr18	37425001	37425543	350	2.09606	2.23554	2.06552	1.88059	1.6857	1.72397	1.71021	1.7611	1.95253	2.04765	2.09241	2.11543
Dhx16	0.00179652	10.5329	0.0189226	chr17	36017073	36018166	351	2.01335	1.89959	1.88961	1.85644	1.78156	1.72741	1.62454	1.58242	1.71329	1.62144	1.65325	1.72695
Vwa2	0.00476981	6.27673	0.0299388	chr19	56949256	56949597	351	1.58639	1.6718	1.65909	1.81902	1.62773	1.69015	1.83218	1.67852	1.54951	1.33458	1.19446	0.841364
Nov	0.000760768	16.9536	0.0128977	chr15	54577834	54578121	352	-0.573204	-0.794604	-0.6699	-1.15014	-0.887959	-1.08267	-0.82687	-0.7183	-0.778311	-0.547058	-0.483986	-0.447182
Nhlh1	0.000828099	16.2915	0.013491	chr1	173982774	173983331	352	0.992852	1.2215	1.14584	0.82805	0.880987	0.859058	0.662688	0.712419	0.796313	0.581939	0.778951	0.62064
Pin1l	0.00133539	12.4398	0.016612	chr2	104554434	104554672	352	1.44708	1.34216	1.30335	1.21345	0.995542	1.12264	0.893566	0.851865	0.712882	0.880301	0.876306	0.544589
40424	0.00836492	4.77165	0.0399145	chr15	82105012	82105446	352	1.29445	1.53083	1.60039	1.14061	0.931256	1.35648	1.19471	1.06036	0.914834	0.716074	0.869073	0.282016
Cant1	0.0089214	4.63348	0.0413371	chr11	118267955	118268877	353	-1.19809	-1.28638	-1.41029	-1.325	-1.46167	-1.51862	-1.49052	-1.27934	-1.40442	-1.12232	-1.10392	-0.913661
Wbp2	0.00992378	4.41459	0.0438094	chr11	115939533	115939801	353	1.13832	1.03911	0.972635	1.76952	1.68976	1.83567	1.92703	1.839	1.32045	1.16787	1.19799	0.479752
Dpp9	0.00708766	5.17087	0.0366494	chr17	56325751	56326345	353	-0.629835	-0.333158	-0.328486	-0.587302	-0.63847	-0.563668	-0.736769	-0.641677	-0.788354	-0.79516	-0.786999	-0.835319
Prdx5	0.000555255	20.7847	0.0115408	chr19	6981661	6982560	353	-0.658782	-0.674201	-0.685315	-0.99371	-1.19831	-0.973253	-1.11113	-1.24668	-1.16023	-1.27176	-1.13037	-1.03814
Pcdhb15	0.000910453	15.39	0.0140119	chr18	37633552	37633972	353	0.822268	0.791924	0.722851	0.45024	0.211169	0.494688	0.408678	0.253839	0.264774	0.31822	0.229923	0.101871
Gm11517	0.00927797	4.55577	0.0422683	chr11	96656999	96658052	353	1.32153	1.31502	1.39366	1.30615	1.30741	1.35544	1.14355	1.29047	1.00538	1.02077	0.849695	0.457711
Slc37a1	0.00332556	7.59987	0.0252738	chr17	31432073	31432543	354	2.93328	3.08023	3.02086	3.06375	3.18797	2.97763	2.87115	2.8978	2.91026	2.70109	2.79064	2.80933
Slc16a5	0.000802823	16.4986	0.0132455	chr11	115323432	115323927	354	1.30316	1.36915	1.21424	0.706859	0.685748	0.506478	0.466148	0.63079	0.785745	0.758514	1.0643	1.02746
Nuak2	0.000432569	25.1746	0.0108898	chr1	134213069	134214173	355	0.203507	0.314952	0.319181	0.124195	-0.0940906	0.200267	0.158673	0.183681	0.193777	0.690366	0.611739	0.55225
Gm6320	0.00316557	7.84486	0.0248335	chr13	113784430	113784852	355	2.20616	2.22349	2.15443	2.16174	2.17291	2.15505	2.23174	2.1676	2.23694	2.06773	2.09419	1.99336
Olfr786	0.00220669	9.46596	0.0208884	chr10	128874225	128874753	356	-1.09498	-1.00702	-0.907645	-0.804639	-0.298491	-0.731409	-0.487682	-0.589316	-0.340782	-0.207314	-0.288964	-0.158708
BC051628	0.0102014	4.35047	0.0443807	chr2	180955076	180956524	356	1.09352	0.747382	0.73835	0.532691	0.529127	0.412426	0.415847	0.473626	0.413487	0.297702	0.565502	0.237725
Cebpe	0.00415661	6.78733	0.0282123	chr14	55329555	55330548	356	1.36412	1.05599	1.28445	0.720399	0.540248	0.775727	0.50211	0.778638	0.0204575	0.11927	0.212623	-0.504478
Gm14203	0.00452231	6.48224	0.0293147	chr2	158338174	158338614	357	0.129708	0.423977	0.485451	0.474564	0.716534	0.505895	0.619243	0.604284	0.769445	0.898398	0.86144	0.928848
Vps37c	0.00150292	11.5883	0.0174162	chr19	10763662	10764920	358	-0.269092	-0.103139	-0.282777	0.113601	0.482676	0.0257611	0.182713	0.269807	0.589808	0.793843	0.879549	1.42178
Apob	0.00551978	5.83467	0.0322061	chr12	7984124	7984371	358	1.06959	1.16481	1.0298	1.5131	1.36025	1.01632	1.05337	1.10524	1.69496	1.94339	1.9719	2.03711
BC020402	0.0035597	7.34654	0.0261515	chr10	7398410	7400095	358	-0.385404	-0.647813	-0.622374	-0.538743	-0.793172	-0.631948	-0.581722	-0.641755	-0.79825	-1.10807	-1.01544	-1.01885
Ogdhl	0.000879972	15.6372	0.0137603	chr14	33135562	33136534	358	2.25645	1.807	1.80903	1.48369	1.23195	1.26453	1.21235	1.01799	1.05786	1.12832	1.18978	1.33436
Tubb2a	0.00125569	12.8504	0.0161361	chr13	34166504	34166846	358	0.498749	0.589812	0.417774	0.156696	-0.0665617	0.133672	0.059867	-0.0386962	-0.526409	-0.52381	-0.398152	-0.80997
Vwce	0.011127	4.19727	0.0467032	chr19	10709081	10709454	359	1.05857	0.978152	1.1974	1.41438	1.41676	1.29237	1.59409	1.35231	1.42166	1.30738	1.37032	1.16902
Notch4	0.00114849	13.3193	0.015297	chr17	34701599	34701802	360	2.81563	2.78201	2.7397	2.9075	3.17399	3.21827	2.93522	2.91378	3.09954	3.29356	3.32339	3.40842
Tacr2	0.00604835	5.58098	0.0337558	chr10	61714825	61716393	360	-0.545997	-0.782436	-0.793571	-1.21582	-1.10656	-1.00916	-1.02376	-0.977446	-0.969376	-0.840305	-0.453378	-0.486065
Klraq1	0.00920775	4.57361	0.0421127	chr17	88929823	88930265	360	1.23598	1.42168	1.72131	1.94286	1.68934	1.98131	1.92906	2.00011	1.59385	1.26846	1.20055	0.719822
Lmnb2	0.00598624	5.61587	0.0336179	chr10	80364467	80365440	360	0.351138	0.0273152	-0.042392	-0.247383	-0.549205	-0.34881	-0.571845	-0.570165	-0.490823	-0.612238	-0.36827	-0.22089
Ccl5	0.00559228	5.81433	0.0325154	chr11	83339641	83341289	361	-1.66374	-2.21576	-1.80364	-1.85677	-1.79726	-1.98864	-1.59273	-1.64718	-1.48475	-1.38845	-1.26505	-1.09
Siva1	0.00263631	8.67186	0.0228617	chr12	113883399	113884623	361	2.45174	2.30391	2.29642	2.17453	2.17662	2.04719	2.03192	1.97301	2.12768	2.0854	1.99227	1.95313
Dlst	0.00673878	5.27836	0.0355697	chr12	86452143	86452639	361	1.92993	2.0874	2.09561	2.16987	2.19483	2.16385	2.27342	2.13672	2.04429	1.76446	1.81138	1.36266
Ccdc38	0.00956637	4.49442	0.0429953	chr10	93003014	93003571	362	1.6817	1.65518	1.72223	1.71909	1.62354	1.67212	1.53565	1.53604	1.56386	1.55998	1.58795	1.42953
Tmem20	0.00654023	5.3558	0.0350281	chr19	38470831	38471434	362	2.61074	2.58096	2.44288	2.45175	2.47035	2.38883	2.41074	2.38741	2.37965	2.33096	2.28193	2.1352
Srf	0.00423142	6.72869	0.0284719	chr17	46684149	46684521	362	2.01484	2.21041	2.1079	2.17771	2.1777	2.06947	2.0337	2.09147	1.89492	1.46129	1.44536	0.635114
Nif3l1	0.00105984	13.9391	0.0147733	chr1	58504838	58505249	362	1.31864	1.43643	1.51192	1.53153	1.25263	1.31107	1.1579	1.27001	0.87817	0.650552	0.565371	0.112352
Csf2rb	0.00329907	7.63464	0.0251872	chr15	78156782	78157407	363	-0.718283	-0.664999	-0.977382	-1.02324	-0.551962	-1.05573	-0.658862	-0.849167	-0.270011	0.128281	0.0480722	0.66382
Gm4013	0.000574632	20.2093	0.0116129	chr18	42433677	42434705	363	1.64709	1.68251	1.70243	1.54353	1.5499	1.69814	1.37615	1.57645	1.2541	1.14579	1.12599	0.950702
Tmtc4	0.000410244	25.8429	0.0106019	chr14	123317831	123319537	365	-1.28543	-1.42992	-1.40424	-1.23418	-1.13452	-1.21332	-1.05916	-1.10721	-1.07953	-1.08241	-1.1145	-1.024
Dhrs11	0.00367117	7.22834	0.0265365	chr11	84634594	84635198	365	-0.654971	-0.961058	-0.827977	-1.17105	-1.12314	-1.14987	-1.27739	-1.26536	-1.25082	-1.17174	-0.9457	-0.93659
5730403B10Rik	0.00753199	5.03058	0.0378902	chr16	4765825	4766509	365	-1.68619	-1.68945	-1.84523	-1.99204	-2.29857	-2.03302	-2.42419	-2.4815	-2.26678	-2.25713	-2.33027	-1.89006
Mstn	5.82371e-05	86.5259	0.00503902	chr1	53118872	53120389	366	-2.11406	-2.03719	-2.03652	-1.87754	-1.80646	-1.89151	-1.75254	-1.68216	-1.67762	-1.69565	-1.55624	-1.52423
Mtpap	0.00615263	5.53602	0.0340611	chr18	4375955	4376926	366	0.960119	0.935289	0.993595	1.01773	0.903756	1.23167	1.09797	0.963229	0.742394	0.625658	0.548361	0.452349
Vapb	0.0021263	9.62984	0.0204759	chr2	173563438	173564192	367	2.07308	2.17507	2.14072	2.08349	2.12766	2.01556	1.99123	1.88313	1.96844	1.93032	1.8562	1.92188
Txnrd1	0.0109499	4.22612	0.0462756	chr10	82323452	82324873	367	0.546333	0.391568	0.231071	0.443055	-0.0599681	0.267874	-0.0227346	0.209224	-0.0579699	-0.233746	-0.239471	-0.196902
R3hdm2	0.00127914	12.6967	0.0162409	chr10	126858289	126859116	367	0.808975	0.757557	0.863162	0.274311	-0.130054	0.449332	-0.0349755	0.109253	-0.569434	-0.339301	-0.359615	-0.485434
Mett10d	0.000106838	54.3302	0.00580452	chr11	74584731	74586525	367	1.68678	1.55588	1.54963	1.37353	1.18892	1.27195	0.995398	1.1534	0.502039	0.228054	0.313348	0.0799157
Actl9	0.00658288	5.33866	0.0351438	chr17	33569474	33570220	369	-1.34493	-1.42465	-1.33899	-1.18798	-1.04524	-1.43296	-1.21256	-1.35787	-0.641674	-0.595977	-0.460936	-0.0203575
H2-Ab1	0.011292	4.16732	0.0470573	chr17	34400540	34401461	369	2.41782	2.37989	2.3864	2.3382	2.38255	2.46204	2.47405	2.5362	2.46855	2.28571	2.37787	2.27551
Upp1	0.00237442	9.16876	0.0217705	chr11	9018475	9019236	370	2.72368	2.69564	2.70716	2.85487	2.73547	2.72837	2.72462	2.71308	2.67988	2.58234	2.59774	2.52167
Pmpca	0.0113017	4.16584	0.0470811	chr2	26245237	26246773	370	0.60587	0.558361	0.469688	0.4098	0.289798	0.346145	-0.0107006	0.330496	-0.180384	0.135145	-0.000681412	0.196593
Csrp2bp	0.000135801	46.9116	0.00637063	chr2	144195137	144196472	370	1.80956	1.91435	1.82242	1.71844	1.62874	1.66875	1.68367	1.68397	1.59375	1.45676	1.44037	1.30998
Prrx2	0.00245224	8.99923	0.0220683	chr2	30701256	30702587	370	1.18876	0.865914	0.944949	0.559449	0.673336	0.516704	0.437092	0.583792	0.609239	0.346075	0.578852	0.47367
Fgfr4	0.00558577	5.82303	0.0325261	chr13	55254548	55254861	370	1.51719	1.54057	1.47287	1.51778	1.34304	1.53958	1.4626	1.5212	1.06562	1.01549	0.877242	0.531532
Kcnt1	0.00297427	8.12309	0.0241603	chr2	25719744	25721062	371	0.367284	-0.0254922	0.0225189	-0.0693855	0.085339	-0.119417	0.34105	0.186627	0.390602	0.530639	0.65485	0.90684
Gria1	0.00370367	7.19273	0.0266395	chr11	56825563	56826165	371	0.0850694	0.0357974	0.00965248	0.285096	0.250018	0.0368778	0.0860051	0.165997	0.405397	0.455603	0.642367	0.712441
Strada	0.000308911	30.1057	0.00929996	chr11	106024278	106025133	371	-2.16351	-2.14378	-2.05918	-1.70766	-1.67457	-1.81487	-1.79208	-1.78604	-1.57181	-1.67752	-1.63397	-1.63738
Dnajc12	0.0121048	4.0321	0.0488078	chr10	62848993	62849393	371	-0.32414	-0.402478	-0.332999	-0.0569241	-0.0383103	0.214177	0.1736	-0.0147501	-0.126627	-0.126621	-0.150482	-0.311198
Vmn1r222	0.00875101	4.66866	0.0408556	chr13	23323610	23324637	373	-1.26142	-0.934731	-1.02312	-0.837001	-0.461787	-0.63787	-0.803601	-0.611218	-0.294133	-0.460431	-0.282199	-0.112786
Krt17	1.33931e-06	1168.1	0.00156445	chr11	100117157	100117651	373	1.25781	1.15646	1.03795	0.419895	0.351164	0.285912	0.255841	0.17933	0.232976	0.704264	0.642455	0.590718
Ramp1	0.00401509	6.90775	0.0277352	chr1	93076023	93076458	375	-0.760254	-0.448899	-0.34626	-0.47266	-0.415384	-0.433914	-0.265865	-0.510878	0.0161692	0.239295	0.121576	0.250407
Lcn13	0.00106079	13.9225	0.0147689	chr2	25555968	25557151	375	-1.83571	-1.90556	-1.91891	-1.96435	-1.75158	-1.96061	-1.62375	-1.81991	-1.67624	-1.42289	-1.39693	-1.10767
Gm5039	0.00353081	7.37903	0.026054	chr12	89558190	89559948	375	-0.935469	-0.90552	-0.802358	-0.690257	-0.687897	-0.632191	-0.558905	-0.76411	-0.628816	-0.611138	-0.596039	-0.522513
Pla2g12b	0.00205153	9.84078	0.0201887	chr10	58866807	58867088	375	1.57902	1.84073	1.43643	1.28707	0.997801	1.05379	0.982675	0.827146	0.840036	0.978921	1.18114	0.870783
Cd79b	0.0040772	6.8631	0.0279822	chr11	106173030	106175016	376	-1.08105	-1.40549	-1.1848	-1.54669	-1.38631	-1.37661	-1.00681	-1.19855	-1.0317	-0.897769	-0.848007	-0.478991
Scamp4	0.000494067	22.4635	0.0110984	chr10	80066002	80067531	376	1.92971	1.56326	1.57619	1.52516	1.48076	1.35705	1.19017	1.295	1.18201	0.911596	1.04366	0.863609
Wdr5b	0.000564643	20.4213	0.0115307	chr16	36041651	36042142	376	1.45983	1.50493	1.48868	1.17113	0.962143	1.22418	1.02807	0.945169	0.793334	0.659464	0.883546	0.478235
Cwf19l1	4.42634e-05	105.234	0.00465803	chr19	44182750	44184164	376	0.842294	0.519751	0.55509	-0.17313	-0.486955	-0.149595	-0.442041	-0.417301	-0.602804	-0.605803	-0.597632	-0.376183
Klhl33	0.00901958	4.617	0.0416434	chr14	51511441	51512035	377	-1.03194	-1.17985	-1.2307	-1.22443	-1.14254	-1.51138	-1.07401	-1.19451	-0.851328	-0.470297	-0.756064	0.032318
BC020535	0.00993362	4.41125	0.0438197	chr2	152891360	152891659	377	0.0333646	0.128375	0.0942488	0.280597	0.178369	0.279701	0.121644	0.134209	0.1733	0.14282	0.102898	0.154512
Prr18	0.0116485	4.10436	0.0478097	chr17	8532893	8533209	377	1.48713	1.50031	1.57475	1.65382	1.59913	1.64419	1.62445	1.49505	1.47763	1.37101	1.16268	0.823181
Prpf8	0.00558888	5.81723	0.0325118	chr11	75300656	75301458	378	2.44731	2.41984	2.40802	2.57724	2.52407	2.5282	2.43168	2.43889	2.35302	2.41713	2.31733	2.25848
Gng3	0.00194038	10.1662	0.0197264	chr19	8911040	8911308	378	1.68174	2.1033	2.09365	1.77916	1.81895	1.83087	1.44869	1.5107	1.29474	1.19635	0.961342	0.440267
Gm11565	0.00743166	5.06768	0.0376613	chr11	99775685	99776771	379	-0.882046	-1.15701	-1.26275	-0.926277	-0.692578	-1.03676	-0.69412	-0.783408	-0.533754	-0.575454	-0.299238	0.00987948
Sox15	0.0107695	4.25228	0.0457951	chr11	69469253	69469970	379	2.21151	2.17756	2.1428	2.15118	2.15421	2.07897	1.99109	1.94321	1.98561	2.03087	2.07177	1.85542
Sh3bp5l	6.86961e-05	77.3576	0.00531417	chr11	58144598	58145211	379	2.09071	2.04587	1.97764	1.84627	1.80315	1.75913	1.61128	1.57367	1.66807	1.35886	1.56485	1.31462
Spag7	0.00387543	7.06655	0.0273859	chr11	70476890	70478000	380	-0.524181	-0.766012	-0.844071	-0.8276	-0.97549	-1.00233	-1.1597	-1.06923	-1.12485	-1.20251	-1.11674	-1.06007
Sh2d3c	0.00742955	5.06988	0.0376669	chr2	32576972	32577539	381	-0.0121986	-0.0991761	-0.286948	-0.353811	-0.362686	-0.581057	-0.316918	-0.393519	0.100529	0.27615	0.35508	0.948141
Cep250	7.05411e-05	74.4013	0.00524835	chr2	155782674	155783744	381	1.78436	1.75921	1.75029	1.54896	1.43706	1.38476	1.241	1.41104	1.21242	1.16026	1.26484	1.20533
Ywhab	0.00442928	6.56236	0.0290665	chr2	163821314	163821653	382	1.4045	1.71392	1.66756	1.95818	1.87398	2.09858	2.0603	1.94131	1.66876	1.4377	1.11962	0.815407
Cbr2	0.00529882	5.97188	0.0316439	chr11	120590415	120591340	383	1.10495	0.863121	0.849467	0.643611	0.506078	0.533387	0.658609	0.473796	0.507798	0.577969	0.675558	0.738772
2900064A13Rik	0.00182543	10.4388	0.0190553	chr2	112295564	112297194	383	-0.488527	-0.468764	-0.338652	-0.337039	-0.497287	-0.414267	-0.530509	-0.363364	-0.649063	-0.777855	-0.979871	-0.899391
Tmem174	0.00311467	7.9086	0.0246327	chr13	99405316	99405923	384	-1.34475	-1.32638	-1.34327	-1.37417	-1.29534	-1.24341	-1.38485	-1.51583	-0.737819	-0.471497	-0.508892	-0.0660453
Ms4a8a	0.00577592	5.72879	0.033089	chr19	11141576	11142994	384	-0.880208	-1.27242	-1.15398	-0.773358	-0.721477	-1.02663	-0.685431	-0.541236	-0.336612	-0.439608	-0.242054	0.252099
Gm2a	0.00160203	11.178	0.0179075	chr11	54912002	54912240	384	1.63309	1.66583	1.56685	1.87775	2.05229	1.90871	2.05589	2.01336	2.03213	2.01405	2.14988	1.86583
Trpt1	0.00108155	13.7424	0.014863	chr19	7071004	7071805	384	-0.285671	-0.404991	-0.506424	-0.458568	-0.446432	-0.605988	-0.343021	-0.41487	-0.417263	-0.151898	0.0439465	0.00499896
Ppt2	0.00358499	7.3281	0.0262712	chr17	34753990	34754387	384	0.760478	0.393159	0.232697	-0.184294	-0.414608	-0.462064	-0.354389	-0.343259	-0.11329	-0.108982	0.0259974	0.290275
Lif	8.12746e-05	65.9943	0.00536366	chr11	4167481	4167809	384	1.53895	1.47391	1.35266	1.59903	1.36945	1.53509	1.29139	1.18887	0.880108	0.368086	0.313699	-0.111912
Pcdha2	0.00424047	6.70936	0.0284508	chr18	37099243	37099638	385	2.97813	2.9218	2.77281	2.68437	2.61511	2.43017	2.54421	2.50896	2.39984	2.62626	2.66172	2.71032
Bcl2l2	0.00615168	5.5439	0.0341043	chr14	55502646	55503214	385	1.46227	1.52283	1.53411	1.4804	1.29292	1.38025	1.21854	1.25333	0.857823	0.952054	0.996503	0.538342
Tmem63b	0.00945702	4.51178	0.042668	chr17	45797510	45798807	385	0.678757	0.128981	0.171836	-0.00551431	-0.367327	-0.028823	-0.227231	-0.272503	-0.543856	-0.453715	-0.39084	-0.331136
Med23	0.00701008	5.19386	0.0364094	chr10	24590176	24590529	385	0.618103	0.937344	1.02263	1.08987	0.815818	1.07272	1.1333	1.07587	0.421842	0.241477	0.050827	-0.226575
Fam58b	0.00496318	6.16412	0.0305936	chr11	78564393	78564848	386	0.469445	0.310408	0.266708	0.392616	0.405897	0.560616	0.61351	0.487661	0.372165	0.105709	0.0575518	0.158247
Atg5	0.000141952	45.8078	0.00650254	chr10	43988549	43989538	386	1.76808	1.71688	1.75371	1.84223	1.7089	1.65245	1.52687	1.60735	1.39694	1.28935	1.19781	1.1299
Gm70	0.00104437	14.1075	0.0147334	chr12	77518198	77518486	387	2.14924	2.15744	2.16766	1.9324	2.03948	1.96669	1.86409	1.92542	1.98046	1.95009	1.94038	2.01687
Klhl30	0.000625163	19.1492	0.0119714	chr1	93248038	93248600	389	-1.45162	-2.00157	-1.92788	-1.92701	-2.05304	-2.09975	-1.51927	-1.43332	-1.57011	-1.07259	-1.15457	-0.902902
1700090G07Rik	0.00791459	4.89975	0.0387795	chr17	87317076	87317659	389	-0.793369	-0.756599	-0.656932	-0.593369	-0.275306	-0.629588	-0.387877	-0.573199	-0.0900903	-0.153664	-0.0959887	0.103429
Serpinb5	0.00445561	6.54031	0.0291411	chr1	108758145	108758922	389	0.950352	1.05876	1.00368	0.657996	0.681303	0.77707	0.718193	0.722955	0.885346	0.850397	0.971143	1.02505
Bdkrb2	0.000353381	28.147	0.00994662	chr12	106801770	106803654	389	1.71976	1.33921	1.27046	0.435886	0.251186	0.425934	0.914234	0.818858	0.47454	1.22714	1.38075	1.17197
Mir677	0.00946498	4.5083	0.0426709	chr10	127522730	127523140	389	2.5434	2.57466	2.60045	2.58378	2.50674	2.38081	2.21275	2.40085	2.14684	2.22594	2.26624	1.92633
Vegfb	0.00102447	14.2974	0.0146474	chr19	7057350	7058604	389	-0.539934	-0.524667	-0.594485	-0.561924	-0.870567	-0.711044	-1.30263	-1.01625	-0.976122	-1.17298	-1.21592	-1.04954
Prss34	0.00269965	8.56378	0.0231192	chr17	25435728	25435986	390	-1.16254	-1.28165	-1.38112	-1.22665	-1.37845	-1.42193	-1.42386	-1.43253	-1.05015	-0.803157	-0.80874	-0.610288
Hmha1	0.00869647	4.68176	0.0407148	chr10	79479806	79480555	390	0.0536762	-0.130381	-0.0277962	-0.342738	-0.286506	-0.234159	-0.245938	-0.41741	-0.0208069	0.127839	0.133484	0.442026
Creg1	0.00828105	4.78926	0.0396601	chr1	167694300	167694966	390	2.20396	2.38653	2.42584	2.18169	2.13349	2.2536	2.17773	2.20416	2.17121	2.05894	2.05952	2.08603
Gabrp	0.00259915	8.74981	0.0227421	chr11	33451170	33451621	390	1.74566	1.95321	2.10039	1.41462	1.12735	1.38089	1.02969	1.05647	0.880045	1.15751	0.93833	0.334316
Pck1	0.00168024	10.8863	0.0182916	chr2	172978182	172978499	391	-0.350553	-0.231972	-0.080042	0.0697461	0.29377	-0.166577	0.279729	0.0543869	0.583996	0.757341	0.65849	0.847126
Apob	0.000630329	19.0555	0.0120112	chr12	7984874	7985570	392	2.15328	2.17366	2.03159	1.99655	1.9235	1.99783	1.68778	1.68668	1.885	1.73347	1.76122	1.77229
Esrrb	0.000504766	22.0813	0.0111459	chr12	87701672	87701959	394	0.534503	0.454109	0.521495	0.139293	0.0840086	0.0544835	0.0293781	-0.0953751	0.155587	0.179404	0.364138	0.272323
Kctd9	0.0045486	6.43936	0.0292901	chr14	68333760	68334078	394	0.868556	1.07253	1.22459	1.49637	1.30031	1.58913	1.62404	1.56817	1.05014	0.608719	0.764694	0.282863
Fbxo36	0.0106531	4.26781	0.0454654	chr1	84836021	84836392	394	1.39942	1.70716	1.80579	1.95926	1.87975	2.08375	2.15567	2.09468	1.68223	1.26846	1.34675	0.585101
Glyatl3	0.0048393	6.24652	0.0302288	chr17	41041294	41041833	395	1.46375	1.39481	1.59259	1.758	1.56928	1.81179	1.84523	1.59555	1.42157	1.21807	0.990438	0.72168
Tm7sf4	0.00167995	10.8965	0.0183055	chr15	39577873	39578275	396	0.687965	0.950889	0.883145	0.257768	-0.0228078	0.391042	0.11688	0.235645	-0.216545	-0.129722	-0.0488434	-0.528408
Gm3238	0.00269472	8.57007	0.0230939	chr10	77232981	77234490	397	-0.92006	-1.0022	-1.13321	-1.00046	-0.76723	-1.26035	-0.805205	-0.950621	-0.471614	-0.239219	-0.303942	-0.00448533
Dazap1	0.0054882	5.85807	0.0321503	chr10	79728132	79729693	397	1.32444	1.04457	1.04782	0.922904	0.899766	0.998311	0.780744	0.974829	0.797874	0.61926	0.738436	0.726375
Commd10	0.00105334	14.006	0.014753	chr18	47118926	47120132	397	0.0142544	0.112612	-0.157112	-0.17193	-0.366898	-0.279724	-0.472833	-0.52254	-0.504869	-0.399754	-0.63339	-0.492266
Slc45a2	0.00387972	7.05374	0.0273665	chr15	10930873	10931985	398	-1.06975	-1.20938	-1.29894	-0.995143	-0.720729	-0.96605	-0.882021	-0.63888	-0.637768	-0.754038	-0.539488	-0.453212
Eif2b5	0.00271625	8.52006	0.0231426	chr16	20498491	20498958	398	2.05198	2.13797	2.13872	1.8526	1.84543	1.88407	1.83065	1.80729	1.75738	1.74702	1.67171	1.35913
Cldn9	0.0041521	6.79918	0.0282309	chr17	23819152	23821081	398	2.37655	1.94646	2.02677	1.68161	1.40879	1.5739	1.59873	1.55984	1.15469	1.15568	1.2472	0.623191
Nrm	9.86634e-05	58.405	0.00576244	chr17	35998660	36000417	398	0.692197	0.887502	0.784493	0.339175	0.246643	0.459447	0.0149829	0.36366	-0.120891	-0.339774	-0.287434	-0.457332
Vstm2l	0.00105192	14.0228	0.0147509	chr2	157740787	157741300	399	0.233454	0.234238	0.320023	0.221387	0.581317	0.450747	0.699625	0.460975	0.902361	1.0365	1.13884	1.46205
Sbpl	0.0114378	4.14514	0.0474111	chr17	24090450	24090655	399	-0.611593	-0.980155	-1.15186	-0.739158	-0.694877	-1.05665	-0.601553	-0.980758	-0.354856	-0.143275	-0.155487	0.326832
Mosc2	0.00832669	4.78142	0.0398134	chr1	186637345	186637705	399	-2.536	-2.38511	-2.54915	-2.50652	-2.23558	-2.40511	-2.36374	-2.39896	-2.45255	-2.15153	-2.17979	-1.96125
Zfp740	0.0085318	4.73107	0.0403645	chr15	102039096	102040775	399	1.02839	0.75556	0.593552	0.759631	0.687807	0.676457	0.700181	0.747335	0.222822	0.107886	0.13244	-0.357438
Ccdc58	0.000463586	23.8875	0.0110739	chr16	36081760	36082517	400	0.816011	1.32232	1.26148	0.883955	0.605549	0.799405	0.494072	0.452446	-0.000546946	-0.22252	-0.41061	-0.933941
Sdccag3	0.000189882	37.8026	0.00717802	chr2	26237918	26239097	401	-0.397129	-0.336413	-0.393045	-0.56688	-0.618228	-0.489526	-0.75349	-0.584524	-0.659851	-0.867897	-0.766698	-0.782198
Hexim2	0.00313273	7.88192	0.0246919	chr11	102994251	102996020	401	0.735777	0.455784	0.353302	0.325367	0.229925	0.261142	0.0377029	0.0714488	0.0745301	-0.0612182	-0.00678822	0.152935
Itih5	0.000315787	29.7226	0.00938601	chr2	10074768	10075800	401	1.44164	1.23818	1.22238	1.02389	0.8662	1.03098	0.897861	0.954564	0.669053	0.440087	0.568029	0.248304
Snx4	0.0023841	9.14722	0.0218079	chr16	33251943	33252670	402	2.85464	2.90895	2.8594	2.55645	2.53553	2.49436	2.19219	2.3646	2.39905	2.2226	2.39477	2.63811
Pcdhb16	0.00547994	5.8669	0.0321503	chr18	37637824	37638768	403	1.49041	1.25887	1.09385	1.08945	0.842216	0.847835	0.854444	0.893086	0.886156	0.701816	0.789106	0.813201
Gnas	0.00630872	5.46352	0.0344678	chr2	174122955	174123477	404	2.23377	2.39481	2.4099	2.45818	2.49949	2.51757	2.42274	2.50942	2.3328	2.19087	2.04607	1.77246
Igfbp6	0.00224083	9.39743	0.0210581	chr15	101974212	101974711	404	2.6375	2.79252	2.73938	2.4844	2.35073	2.42065	2.22359	2.36436	2.23256	2.45183	2.40865	2.18314
Fau	1.36338e-05	229.039	0.00312269	chr19	6058296	6059383	404	2.73955	2.87722	2.82226	2.84575	2.9024	2.89573	2.61302	2.66638	2.64009	2.39482	2.43256	2.29091
1700007I08Rik	0.00263824	8.65901	0.0228446	chr2	154377915	154378728	404	2.84223	3.03026	2.97673	3.01396	3.03954	2.74241	2.7885	2.65853	2.78205	2.35063	2.54897	2.48844
Mrps10	0.00104499	14.0905	0.0147244	chr17	47506239	47506901	404	1.29705	1.25366	1.26298	1.30651	1.02437	1.10602	1.06171	1.10948	0.978718	0.718918	0.867959	0.645671
Id1	0.00786449	4.91832	0.0386801	chr2	152562414	152562855	405	1.56683	1.63418	1.63363	1.98908	1.87797	2.19984	2.28436	2.11408	1.9	1.55566	1.57465	1.00524
Rcan2	3.93283e-06	614.789	0.00241786	chr17	44089733	44090187	406	2.16526	2.1068	2.12741	1.54845	1.35243	1.51319	1.41289	1.42171	1.54086	1.89152	1.97375	1.98062
0610039K10Rik	0.00152189	11.4745	0.0174629	chr2	163470991	163471335	406	1.18455	1.22945	1.171	0.933909	0.890116	0.69248	0.793235	0.711193	0.904855	0.770593	0.837353	0.87783
Snord17	7.42837e-06	389.367	0.00289236	chr2	144091311	144092877	406	2.25808	2.15973	2.22976	2.22637	2.14007	2.17437	1.863	1.99391	1.92923	1.4674	1.45672	1.21365
Arl5b	0.00537898	5.93547	0.0319268	chr2	14977395	14978154	407	2.35242	2.45936	2.39862	2.44203	2.21527	2.25931	2.15844	2.29433	2.08538	1.98688	2.10943	1.91883
Gm4925	0.00108542	13.7101	0.0148813	chr10	88192692	88192982	407	0.948541	0.9438	0.915292	0.69968	0.516124	0.782907	0.621126	0.719557	0.438814	0.386132	0.214422	0.379782
Tfrc	0.00734203	5.09198	0.0373855	chr16	32609388	32611145	407	2.04114	1.95667	2.02261	2.0126	1.62473	1.9545	1.72095	1.9531	1.34888	1.31683	1.10576	0.584738
Gpihbp1	0.00131863	12.5333	0.0165267	chr15	75427495	75427858	408	1.07533	0.787159	0.642902	0.546308	0.736472	0.369738	0.427257	0.51955	0.976174	1.61363	1.47378	1.61201
Car4	4.17269e-05	109.168	0.00455526	chr11	84770847	84771058	408	3.60799	3.51516	3.40725	3.06977	2.80701	2.76127	2.71052	2.63463	2.59796	3.06229	3.04809	3.08699
Fen1	0.00389583	7.02828	0.027381	chr19	10273219	10274131	409	0.40937	0.0918009	0.0123673	-0.102734	-0.101338	-0.120921	-0.172361	-0.307305	-0.19386	0.204414	0.274553	0.501103
Chrnd	0.00563201	5.7999	0.0326651	chr1	89087635	89087901	409	0.95229	0.774295	0.842013	0.116931	0.457811	0.298023	0.290228	0.100944	0.536355	0.738174	0.768554	1.17185
Myh7b	0.000871916	15.7426	0.0137262	chr2	155437356	155438154	409	2.05134	1.69931	1.65933	1.32194	1.22181	1.1607	1.22409	1.26912	1.29484	1.63059	1.67417	1.81061
Ppap2c	0.00353959	7.37437	0.0261022	chr10	78989583	78989926	410	0.110788	-0.0188072	-0.125675	-0.407996	-0.53012	-0.595677	-0.491758	-0.770633	-0.0267184	0.323392	0.249054	0.443892
Mir143	0.00653542	5.36072	0.0350345	chr18	61808439	61808818	410	3.02232	2.90827	2.91083	3.14554	3.26385	3.05522	2.93066	2.93703	2.99151	2.8762	2.75586	2.56739
BC030867	0.00581864	5.70083	0.0331711	chr11	102110605	102111794	410	1.63229	1.26523	1.25619	1.16959	0.956223	1.02633	0.974851	1.06145	0.639601	0.628465	0.781804	0.469106
Med9	0.00653235	5.36564	0.0350503	chr11	59762126	59763582	411	-0.804219	-0.940989	-0.715839	-0.542945	-0.590991	-0.519587	-0.538251	-0.472244	-0.269861	-0.349384	-0.396867	-0.0111419
Tmem55b	0.00591951	5.65666	0.0334847	chr14	51546155	51546449	411	2.54042	2.81869	2.6879	2.73165	2.64035	2.61479	2.58271	2.51942	2.44613	2.43006	2.16469	2.22043
Ift88	0.00575196	5.7457	0.033049	chr14	58043318	58044981	411	0.758756	0.611141	0.635989	0.629304	0.392656	0.677959	0.479356	0.553927	0.248778	0.15828	0.200251	0.21734
Tac2	0.00194737	10.1398	0.0197459	chr10	127162035	127163220	412	-1.23091	-1.58215	-1.60689	-1.60149	-1.2733	-1.67051	-1.1539	-1.30237	-0.805647	-0.553122	-0.313776	0.311397
1700029J11Rik	0.00930125	4.54868	0.0423084	chr2	172297641	172298220	412	-2.53019	-2.63011	-2.5813	-2.73669	-2.63115	-2.91962	-2.57838	-2.779	-2.21588	-2.1164	-2.18551	-1.77888
1700106J16Rik	0.0117226	4.08999	0.0479453	chr11	88107956	88108533	412	0.581636	0.436823	0.207942	-0.0595088	0.0276137	0.196298	0.10584	-0.0804236	0.0786496	0.40419	0.351135	0.645801
Fam83a	0.00697175	5.21008	0.0363234	chr15	57817869	57818083	412	0.602793	0.726949	0.674238	0.434024	0.472109	0.405804	0.447689	0.298238	0.45441	0.643944	0.698155	0.494815
Gm10052	0.0046686	6.32774	0.0295417	chr15	103070450	103072147	412	2.63254	2.65382	2.56204	2.72518	2.64858	2.74166	2.6583	2.81491	2.56943	2.4572	2.40067	2.33394
Nop56	0.00453926	6.45716	0.0293107	chr2	130100559	130100896	412	1.68992	1.55499	1.70997	1.80381	1.83651	2.07697	2.2984	2.05566	1.7924	1.45977	1.41934	1.35092
Lcn3	0.00528697	5.98105	0.0316216	chr2	25620675	25621563	413	-2.17785	-1.66292	-1.90534	-1.74419	-1.64845	-1.50597	-1.60913	-1.59788	-1.02277	-1.11305	-0.872577	-0.676429
Tuba1b	0.00779068	4.94958	0.0385606	chr15	98762274	98763255	413	0.731857	0.470429	0.422648	0.256638	0.297304	0.271325	0.201395	0.236836	0.252284	0.243321	0.274365	0.14536
Prdm12	0.000993987	14.6378	0.0145498	chr2	31495141	31495421	415	2.83466	2.95955	2.94303	2.85733	3.04463	2.9503	3.07667	3.02981	3.21243	3.28385	3.46428	3.33
Nek2	0.00308107	7.94626	0.024483	chr1	193644936	193645395	415	1.34026	1.20811	1.38134	1.41961	1.27922	1.58833	1.5448	1.41217	1.21655	0.899536	0.772266	0.38981
Plce1	0.00292828	8.1857	0.0239701	chr19	38599101	38600976	415	1.21608	0.945523	0.899481	0.791346	0.264844	0.844422	0.475952	0.441672	-0.284334	-0.270786	-0.250432	-0.791123
4930503E24Rik	0.00628998	5.47119	0.0344137	chr10	123905713	123906466	416	-1.12411	-1.24214	-0.932012	-1.04936	-0.730176	-0.784356	-0.934594	-0.882738	-0.678337	-0.594647	-0.423916	-0.192722
BC051142	0.00430415	6.64826	0.0286151	chr17	34536180	34536935	416	-0.661203	-0.680262	-0.705281	-0.83116	-0.634299	-0.80343	-0.525547	-0.563494	-0.478095	-0.285355	-0.26854	0.232518
Chrng	0.00334479	7.58014	0.025354	chr1	89101969	89102720	416	0.850141	0.744622	0.777583	0.554736	0.278068	0.396904	0.442593	0.34367	0.383715	0.446963	0.527988	0.670318
Vrk1	3.45752e-05	122.958	0.0042513	chr12	107248888	107249523	416	1.65998	1.68166	1.69229	1.52765	1.56763	1.52303	1.42322	1.49771	1.43661	1.43828	1.46257	1.39264
Olfr130	0.0114713	4.13926	0.0474825	chr17	38203700	38205166	417	-1.09776	-1.14189	-1.34312	-1.22278	-1.07093	-1.00967	-1.08846	-1.16078	-0.686445	-0.691955	-0.558397	-0.14628
Banf1	0.000491118	22.6816	0.0111393	chr19	5365056	5365866	417	0.849554	0.568631	0.670172	0.355445	0.269949	0.544471	0.251584	0.134326	-0.0197519	-0.0909471	-0.0685244	-0.361018
Phactr1	0.00210106	9.70183	0.0203842	chr13	43217789	43218101	418	-0.154185	-0.0305974	-0.0528569	-0.343842	-0.431514	-0.469972	-0.502434	-0.419536	-0.465486	-0.466726	-0.482865	-0.237813
Dcp1a	0.0016714	10.927	0.0182634	chr14	31293168	31294906	418	0.614928	0.405361	0.440964	0.259069	0.229619	0.358678	0.207523	0.20228	-0.0997553	-0.197391	-0.103955	-0.0143889
Nelf	0.00745288	5.05452	0.0376708	chr2	24909479	24909720	419	1.68836	1.76509	1.56157	1.64178	1.92312	1.4497	1.6448	1.71761	2.20387	2.36658	2.32285	2.50288
Als2cr11	0.000853145	16.0014	0.0136515	chr1	59106930	59108108	419	-1.23694	-1.04851	-1.2539	-1.0672	-1.01597	-1.16723	-0.938908	-1.07688	-0.774916	-0.655837	-0.626519	-0.53878
Ciz1	0.0117546	4.08284	0.047992	chr2	32219172	32219496	419	1.24578	1.50389	1.35938	1.49684	1.40301	1.46775	1.31302	1.2512	1.17753	1.19311	1.16772	0.980393
Pdgfrb	0.00240848	9.11154	0.021945	chr18	61205223	61205805	420	0.685922	0.873944	0.81134	0.597575	0.451231	0.566018	0.750095	0.73333	0.78516	0.880694	1.13002	0.937766
Apba1	0.00530167	5.96883	0.0316448	chr19	23833785	23834026	420	1.48083	1.17657	1.25864	1.51356	1.18238	1.39607	1.27623	1.38748	0.80952	0.438198	0.748881	0.471686
Ppp2r4	0.000694179	17.8882	0.0124176	chr2	30271989	30273244	420	0.99996	0.978255	0.891688	0.755899	0.49797	0.704694	0.429021	0.594828	0.183258	0.0629832	0.29048	0.15023
Fam195a	0.00171457	10.7461	0.018425	chr17	26000221	26000820	421	-0.0904442	0.00281652	-0.00219068	-0.0105205	0.0040107	-0.146742	-0.165853	0.0690144	0.345071	0.5576	0.541108	0.720196
Car15	0.00856138	4.7215	0.0404226	chr16	17835790	17836894	422	-0.776656	-1.13531	-1.1097	-1.32269	-1.43699	-1.27399	-1.17505	-1.21795	-0.846708	-0.797426	-0.707158	-0.432281
1810046J19Rik	0.00313666	7.8766	0.0247062	chr11	98298599	98299162	422	2.7425	2.63701	2.61702	2.20011	2.33528	2.31977	2.24092	2.26313	2.50156	2.4566	2.48358	2.49837
Atic	0.000919544	15.2693	0.0140408	chr1	71604151	71604799	422	2.22732	2.39078	2.40325	2.32681	2.38784	2.29305	2.19618	2.27919	2.18364	2.01615	2.05682	2.03531
Zbtb24	0.000146289	45.1004	0.00659769	chr10	41170623	41170940	422	1.22408	1.35085	1.41955	1.57039	1.49624	1.5868	1.3011	1.42285	1.24767	0.779497	0.891822	0.535148
Esrra	0.000267087	32.0907	0.008571	chr19	6985888	6986414	422	0.477515	0.474566	0.481633	0.466052	0.32779	0.321631	0.0719428	-0.0181429	-0.292207	-0.323011	-0.139144	-0.485422
ORF63	0.00021483	36.2764	0.00779324	chr16	87553997	87555545	423	-0.963355	-1.0024	-0.917395	-0.5755	-0.499772	-0.63386	-0.671585	-0.652261	-0.506519	-0.574436	-0.514229	-0.421347
Cd40	0.00063316	18.9319	0.0119869	chr2	164881558	164882013	423	0.482001	0.459986	0.383076	0.211091	0.0860522	0.297985	0.311825	0.357537	0.268494	0.597395	0.530009	0.61189
Yipf4	0.00057724	20.1744	0.0116455	chr17	74889276	74889987	423	1.55151	1.75162	1.74193	1.69987	1.80507	1.62822	1.60915	1.7273	1.66186	1.31264	1.2993	1.19444
Hars2	0.000749854	17.1025	0.0128244	chr18	36943356	36945182	423	0.294139	0.487035	0.30971	-0.191456	-0.492659	-0.132271	-0.382016	-0.0964812	-0.578471	-0.576453	-0.608471	-0.871616
Hcrt	0.000691761	17.9985	0.0124506	chr11	100623430	100625011	424	1.79153	1.19501	1.31555	0.54912	0.559984	0.507694	0.290145	0.279447	0.537962	0.746036	0.744128	1.03167
4930526D03Rik	0.00551614	5.8405	0.032217	chr2	181431074	181431274	425	2.26161	2.05787	1.83117	1.74581	1.67161	1.70961	1.67677	1.64947	1.57552	1.46412	1.62873	1.2917
Ap3s1	0.0108044	4.24609	0.0458765	chr18	46901144	46901453	426	3.06287	3.10073	3.07393	3.19765	2.94953	2.91998	3.02711	2.97804	2.94441	2.7994	2.79996	2.61568
Pabpc2	0.00833967	4.77555	0.0398265	chr18	39933577	39934363	427	-2.03046	-1.91102	-1.78868	-1.88294	-1.13208	-2.10902	-1.54565	-1.65254	-0.783037	-0.481851	-0.754495	0.0567325
Tcp10a	0.000333889	28.842	0.00963003	chr17	7529509	7530923	427	-1.82261	-1.67696	-1.85146	-1.93359	-1.62966	-1.80145	-1.76231	-1.51066	-1.41772	-1.03268	-1.02195	-0.751217
E130309D14Rik	0.00919361	4.57719	0.0420809	chr11	74433533	74434380	427	0.765022	0.640134	0.596102	0.237878	0.379823	0.384887	0.362141	0.262811	0.690848	0.729846	1.04353	1.27754
Trem2	0.00557884	5.82594	0.032502	chr17	48485298	48485850	427	-1.22799	-1.14811	-1.04884	-1.18373	-1.23862	-1.36791	-1.18734	-1.27918	-1.14991	-0.995154	-0.956912	-0.866059
Tcp11l2	3.45321e-05	124.266	0.00429117	chr10	84040119	84040914	428	1.82123	1.87341	2.02241	1.49755	1.26425	1.40216	1.24098	1.25266	1.19362	1.19092	1.28264	1.30329
Yif1a	0.00760916	4.99615	0.0380165	chr19	5088123	5089434	429	2.33915	2.12957	1.94316	2.03112	1.94745	1.89551	1.62986	1.71537	1.70724	1.45617	1.68655	1.80492
Gcat	0.0119441	4.05872	0.0484779	chr15	78860873	78861173	430	0.720662	0.548846	0.520506	1.30684	0.952675	1.1309	1.23612	1.26114	0.779579	0.640442	0.567915	0.0825416
Gabarap	0.000737549	17.3566	0.0128013	chr11	69805301	69806105	430	0.117401	0.206661	0.19821	0.202503	-0.126363	0.0805458	-0.143385	0.015494	-0.269992	-0.415363	-0.521339	-0.666821
Gpr75	0.00877764	4.66121	0.0409144	chr11	30791527	30791813	431	-0.627463	-0.647953	-0.889993	-0.661646	-0.233648	-0.787409	-0.492006	-0.323114	-0.134044	-0.00797205	-0.105352	0.151741
4933407P14Rik	0.00833122	4.7775	0.0398025	chr11	104048072	104048587	432	-1.27407	-1.22395	-1.23163	-1.21507	-0.980056	-1.50779	-1.19121	-1.29865	-0.469476	-0.322665	-0.403419	0.163625
1810011H11Rik	0.00780872	4.94329	0.0386008	chr14	33599581	33600170	433	-2.20122	-1.99005	-2.32335	-2.27057	-1.64478	-1.94902	-1.7717	-1.97968	-1.47637	-1.38008	-1.26307	-0.818149
Acot1	0.000533099	21.433	0.0114259	chr12	85350884	85351279	433	1.36184	1.50508	1.53283	1.54619	1.5154	1.5281	1.32006	1.53966	1.25181	1.07461	0.952729	0.914066
Sumo3	0.000166769	41.8674	0.0069822	chr10	77068545	77068747	433	1.77626	1.90862	1.76408	1.94769	1.62436	1.76509	1.48507	1.46553	1.05966	0.645812	0.60756	0.101005
Hist1h1a	0.000438902	25.0128	0.0109782	chr13	23855970	23856660	434	2.56452	2.62875	2.60243	2.65526	2.72094	2.66752	2.81459	2.72556	2.67876	2.49438	2.48915	2.44332
Snx3	0.0070692	5.18004	0.0366188	chr10	42221425	42221690	434	0.544691	0.5203	0.53388	0.793526	0.78516	0.976367	0.839821	0.792403	0.422358	0.437115	0.200915	0.135413
Cyb5r1	0.00014965	44.584	0.00667197	chr1	136303000	136304242	434	1.95785	1.72829	1.71064	1.5619	1.38949	1.49589	1.34083	1.29772	1.31314	1.16318	1.20697	1.25504
Klc4	0.0018114	10.4951	0.0190107	chr17	46768013	46768905	434	-0.527767	-0.818756	-0.610512	-0.985315	-1.24731	-0.97794	-0.958262	-1.02174	-1.29902	-1.34034	-1.37361	-1.40232
Fam165b	0.0010135	14.421	0.0146156	chr16	92301981	92303416	434	2.46857	2.14744	2.0563	1.90257	1.94982	1.98653	1.71276	1.8472	1.65524	1.52986	1.59625	1.36403
Ttc32	0.00397724	6.95298	0.0276536	chr12	9037239	9037983	437	2.37165	2.42803	2.401	2.58676	2.49116	2.58058	2.41487	2.50551	2.44038	2.41757	2.38037	2.38524
Mir297-1	0.0013766	12.1804	0.0167675	chr15	27175438	27176339	438	-1.12485	-1.05612	-0.992045	-0.873394	-0.712951	-0.902716	-0.654331	-0.866503	-0.710002	-0.62635	-0.630517	-0.643207
Aebp1	0.00110961	13.504	0.0149842	chr11	5762306	5762835	438	3.12458	3.1116	3.15057	2.83911	2.7243	2.48481	2.51351	2.47446	2.58445	2.67451	2.73429	2.91072
Gm9880	0.00244848	9.02008	0.0220855	chr17	13546997	13547280	440	-1.30582	-1.29291	-1.35441	-1.28586	-0.831492	-1.09928	-0.88074	-0.914295	-0.53876	-0.492442	-0.617079	-0.18758
Gpr116	0.00102066	14.3501	0.0146465	chr17	43526854	43528415	440	-0.687704	-0.717366	-0.598895	-1.11438	-1.02775	-0.946219	-0.866658	-0.871852	-1.00067	-0.891389	-0.950577	-0.899082
4930592I03Rik	0.000947925	14.9373	0.0141595	chr18	83087356	83088042	440	-0.203033	-0.197904	-0.183559	-0.330302	-0.393552	-0.205216	-0.416283	-0.40532	-0.396422	-0.493816	-0.545894	-0.438912
Tcp10c	0.00243252	9.04803	0.0220095	chr17	13253535	13253819	441	-1.47398	-1.34555	-1.30636	-1.28248	-0.872092	-1.11938	-1.05965	-0.926782	-0.615391	-0.49942	-0.647696	-0.21917
Btnl2	0.0062648	5.47632	0.0343081	chr17	34492207	34493986	441	-1.15539	-1.45139	-1.33213	-1.32371	-1.19878	-1.50223	-1.23825	-1.47575	-1.10522	-0.899332	-0.774358	-0.595133
Rin1	0.000382931	26.8529	0.0102828	chr19	5051248	5052039	441	2.02056	2.08292	2.09242	2.80138	2.89564	2.70176	2.74518	2.712	2.6988	2.3489	2.44723	1.9793
Tgif1	0.00574879	5.75135	0.0330633	chr17	71193987	71195897	441	1.27641	0.898957	0.900921	0.600235	0.0150026	0.644743	0.340821	0.424623	-0.22454	-0.129564	0.0041204	-0.295202
Elane	0.00401434	6.91183	0.0277464	chr10	79349498	79349733	442	-0.476187	-0.704997	-0.658323	-0.757964	-0.968664	-1.04224	-1.06572	-1.0525	-1.17795	-1.01834	-0.995563	-0.85745
1600027N09Rik	0.00299301	8.08374	0.0241947	chr2	180315565	180317307	443	-0.872272	-1.13817	-0.957725	-1.23895	-1.14245	-1.02168	-0.930791	-0.989924	-0.970233	-0.778532	-0.616129	-0.574552
Ippk	0.0087683	4.66307	0.0408872	chr13	49517122	49518727	443	1.26308	0.998975	0.870744	0.492324	0.431847	0.713229	0.470613	0.604507	0.2218	0.708744	0.628533	0.529731
Psmb6	0.007326	5.1031	0.0373853	chr11	70339301	70339663	443	1.63911	1.89832	1.90478	2.028	2.1177	2.06011	1.82729	2.01055	1.90233	1.5458	1.47236	0.91504
Mgat4b	0.00184151	10.4202	0.0191888	chr11	50039279	50040901	443	1.01733	0.58507	0.400252	0.114985	-0.26091	0.0744093	-0.09909	-0.161388	-0.571929	-0.420855	-0.477371	-0.361036
Kbtbd7	0.00487022	6.22323	0.0303085	chr14	79826761	79827432	444	1.8104	1.51852	1.40146	1.31802	1.11224	1.05858	1.01593	1.09896	1.01718	0.905685	1.08621	1.13156
Cd63	0.000428484	25.4488	0.0109044	chr10	128345530	128345809	444	0.802005	0.895466	0.745992	0.817402	0.521142	0.714312	0.528575	0.524033	0.439738	0.171412	0.278826	0.0133139
Aurkb	0.000329592	29.2025	0.0096249	chr11	68859589	68861245	445	1.88747	1.65405	1.74593	1.30908	1.34358	1.49973	1.08967	1.29987	0.937638	0.669852	0.99117	0.606738
Mettl7b	0.00732748	5.10087	0.0373765	chr10	128394886	128395411	446	-0.679922	-0.601131	-0.769657	-0.942272	-0.605595	-0.880574	-0.725752	-0.699796	-0.494366	-0.431716	-0.168392	-0.0383858
Ltbp3	0.00454735	6.44291	0.0292982	chr19	5741349	5741598	446	2.62434	2.81092	2.75565	2.51844	2.5049	2.50683	2.48083	2.36489	2.21872	2.38237	2.29212	2.06342
Gm5465	0.00169266	10.8157	0.0183074	chr14	79852087	79852758	446	1.60724	1.3526	1.27876	1.168	0.926931	1.00032	0.986419	0.951267	0.867308	0.782478	0.880844	0.91695
Defb29	0.00616329	5.52032	0.0340234	chr2	152364896	152365483	447	-1.46295	-1.14282	-1.08952	-1.14862	-0.522196	-1.46642	-0.801087	-0.673911	0.0360635	0.161631	-0.0398814	0.213247
Tmem191c	0.00657443	5.34355	0.0351308	chr16	17275944	17276277	448	0.644551	0.897193	0.955768	0.941742	1.1125	1.20433	1.06975	0.893839	0.935093	0.293043	0.706949	0.27439
Pfn1	9.93437e-05	58.1144	0.0057733	chr11	70465799	70466332	449	2.16768	2.09963	2.20096	2.01729	1.97913	1.91416	1.76325	1.82571	1.87639	1.85235	1.86208	1.87671
Coro6	0.000227894	35.5046	0.00809127	chr11	77276964	77277198	450	3.51226	3.67308	3.53637	3.30333	3.40306	3.24786	3.17795	3.11938	3.1677	3.17285	3.25442	3.14827
Plin3	0.000782474	16.6871	0.0130573	chr17	56418834	56419262	450	0.613983	0.697458	0.724409	0.279116	-0.225272	0.173285	-0.0673571	-0.059504	-0.413377	-0.289266	-0.206889	-0.517269
Zfp677	0.0116793	4.0986	0.0478686	chr17	21521162	21522194	451	-0.471807	-0.431763	-0.367715	-0.445515	-0.0573723	-0.322022	-0.363918	-0.248386	0.21596	0.211407	0.258557	0.703345
Chrd	0.00302293	8.02266	0.024252	chr16	20733650	20734225	451	2.72388	2.84536	2.84228	2.83373	2.88258	2.81992	2.76463	2.72571	2.82684	2.48802	2.64961	2.40824
Clybl	0.000101507	56.7039	0.00575583	chr14	122580464	122580865	451	1.89051	1.91932	1.86669	2.07245	2.16267	2.10026	1.88684	1.85938	1.8143	1.13956	1.30834	0.763095
Rhoj	0.00340559	7.51673	0.0255989	chr12	76409751	76411314	452	-1.69782	-1.71607	-1.62145	-1.74322	-1.42802	-1.40145	-1.33869	-1.4068	-1.25827	-1.10761	-1.27628	-1.01802
Btbd6	0.000554685	20.8589	0.0115701	chr12	114215225	114215972	452	0.84126	0.770595	0.699446	0.486016	0.419059	0.424641	0.448238	0.258686	0.245074	0.105509	0.228444	0.361068
Surf2	0.00121273	13.0806	0.0158632	chr2	26772392	26773022	452	1.01954	0.762245	0.635696	0.78336	0.593281	0.616578	0.732896	0.680478	0.34114	-0.0178251	0.090526	-0.117468
Gpr44	0.000153032	44.0792	0.00674555	chr19	11012102	11013235	453	-0.227657	-0.257925	-0.284389	-0.0469528	0.195154	0.0289864	0.118606	0.249546	0.217438	0.199374	0.287093	0.270313
Fbxw5	0.00122738	12.9933	0.0159478	chr2	25356750	25357335	453	2.3434	2.42101	2.38467	2.33184	2.46909	2.36024	2.34905	2.33009	2.26747	2.16119	2.15065	2.04384
Mrpl55	0.000110354	52.6171	0.00580653	chr11	59016471	59017471	453	0.800511	0.795683	0.755077	0.652186	0.700793	0.724548	0.572024	0.585691	0.478726	0.351831	0.418856	0.217194
Marcksl1-ps4	0.00344389	7.46867	0.0257213	chr13	4247526	4248204	454	-2.36274	-1.75833	-2.0995	-1.757	-1.69041	-1.69858	-1.70689	-1.79534	-1.51207	-1.24692	-1.26749	-0.838637
Skiv2l	0.0105426	4.28346	0.0451587	chr17	34976624	34976978	454	0.696622	0.763046	0.517494	0.268723	0.384365	-0.00294702	0.0105532	0.0339035	0.376606	0.477129	0.618384	0.725342
Smcr7l	0.00594699	5.64299	0.0335588	chr15	80064963	80065952	454	1.20435	1.13642	1.08558	0.821269	0.945311	0.989916	0.776905	0.808734	0.845235	0.878982	1.04545	1.10632
Khdrbs3	0.00126636	12.7941	0.0162019	chr15	68759303	68759720	454	2.48927	2.67164	2.61653	2.70374	2.70119	2.74882	2.75505	2.69334	2.69721	2.46865	2.45753	2.33849
0610012H03Rik	0.000827701	16.3142	0.0135033	chr2	105064043	105064483	455	2.33317	2.13259	2.03424	1.77715	1.62729	1.43502	1.208	1.43766	1.50767	1.57127	1.65798	1.63009
Nr2c1	0.0110802	4.20634	0.0466069	chr10	93611130	93611483	455	1.82651	2.0172	1.94231	2.20469	1.87495	2.14578	2.1532	2.06625	1.64226	1.47171	1.45612	0.94586
Cldn20	0.00115221	13.289	0.0153117	chr17	3533009	3534029	456	-2.56936	-2.75974	-2.68712	-2.3496	-2.24136	-2.28922	-2.49563	-2.27016	-2.25822	-2.04328	-2.13976	-2.23876
Pgam2	0.000196726	37.3195	0.00734172	chr11	5702095	5702377	456	2.581	2.67309	2.6797	2.41516	2.29371	2.36939	2.14403	2.13343	1.85691	1.56775	1.69544	1.12872
Cox8c	0.0112889	4.16881	0.0470613	chr12	104137058	104137536	457	-0.0474121	0.22624	-0.0890648	0.221687	0.0979531	-0.298115	-0.143815	0.0873376	0.510526	0.766762	0.687299	1.14323
Ggnbp1	0.0112014	4.18374	0.0468638	chr17	27165746	27166092	457	0.950803	0.943517	1.13004	1.17863	0.977561	1.08454	1.16081	1.07946	0.743994	0.62221	0.643364	0.294874
Rnf113a2	0.00341844	7.49743	0.0256295	chr12	85758606	85759098	457	2.07528	2.24836	2.10389	2.14631	1.97622	2.0409	2.04809	1.84125	1.56309	1.60918	1.50897	1.31408
Phf20l1	0.0113464	4.15842	0.0471831	chr15	66409591	66410848	458	1.30038	1.06914	1.02662	1.2233	1.07567	1.06481	0.915641	1.08873	0.864202	0.747731	0.641244	0.848278
Wdr55	0.00230055	9.29276	0.0213784	chr18	36920350	36921699	458	0.985951	0.896674	0.84797	0.58976	0.784089	0.637664	0.508063	0.58948	0.670088	0.491135	0.406619	0.594589
Phf20	0.00317871	7.81338	0.0248364	chr2	156022842	156023552	460	1.94245	1.89655	1.59661	1.9548	1.94404	2.07067	1.62128	1.92393	1.61833	1.38616	1.31697	1.0048
Helz	0.00285915	8.2844	0.0236863	chr11	107409733	107410249	460	1.24549	1.53002	1.46366	1.51584	1.59081	1.61556	1.50098	1.63595	1.22176	0.907861	0.926972	0.464737
Zfp346	0.00781021	4.9412	0.0385918	chr13	55206208	55206623	461	0.849848	0.938058	0.97599	1.22493	1.13766	1.17818	1.04074	1.19518	0.780722	0.733146	0.70462	0.421329
Gm749	4.96124e-05	98.1597	0.00486994	chr17	28685970	28686257	461	2.85117	2.93232	2.97153	2.7486	2.83081	2.7591	2.56997	2.54584	2.4968	2.58265	2.5704	2.46243
Slc20a1	0.000768725	16.8314	0.0129387	chr2	129024969	129025720	461	2.18556	2.21394	2.19512	2.27495	2.20058	2.26065	2.16504	2.34656	1.99124	1.75137	1.48292	1.30083
Fgf11	0.00850204	4.73682	0.0402726	chr11	69612165	69612607	462	1.21992	0.977016	1.05809	0.748743	0.735114	0.594914	0.676513	0.584558	0.912487	0.92216	1.09645	1.15831
Fitm2	0.00764789	4.98124	0.0380959	chr2	163294900	163295601	462	0.636548	0.570386	0.573961	-0.119391	-0.0435925	-0.332354	-0.422245	-0.275703	0.200951	0.077367	0.167896	0.562032
Traf3ip2	0.00272596	8.50765	0.0231915	chr10	39333201	39333426	462	-0.446808	-0.303462	-0.176956	0.173328	-0.200117	0.116729	0.0267949	-0.237582	-0.187262	-0.529094	-0.807817	-0.752982
Mcts2	0.000211264	36.6176	0.00773595	chr2	152513345	152514179	462	0.520004	0.80574	0.73689	0.607487	0.588977	0.61922	0.569039	0.80822	0.487332	-0.0450061	0.0361469	-0.136211
Mir297-1	0.00759195	5.00471	0.0379955	chr15	27176339	27177680	463	-1.17094	-1.15387	-1.00419	-0.955814	-0.634125	-0.908748	-0.876536	-0.666324	-0.426664	-0.50991	-0.545667	-0.232648
Gm1821	4.13736e-05	110.198	0.00455929	chr14	46704164	46704392	463	0.958411	0.910186	0.997096	1.18871	1.2424	1.11562	1.23813	1.17777	1.03266	0.592022	0.665693	0.670112
Tcl1b2	0.0120581	4.04187	0.0487373	chr12	106384778	106385359	464	-0.881626	-0.689317	-0.753283	-0.762696	-0.499441	-0.84804	-0.689227	-0.65084	-0.123264	-0.17068	-0.143001	0.211806
Slc16a3	0.00564472	5.7884	0.0326739	chr11	120810844	120811097	464	1.90832	2.08964	2.11099	2.36423	2.4404	2.31783	2.28982	2.25764	2.31109	2.18369	2.15293	1.95302
Cdk2	0.00578441	5.72037	0.0330889	chr10	128134530	128135966	464	0.0281829	0.115964	-0.0797144	0.141933	-0.318467	-0.111926	-0.25574	-0.133696	-0.733201	-0.813132	-0.70249	-1.12533
2310007L24Rik	0.000768313	16.8557	0.0129505	chr11	106235674	106236033	465	0.660124	0.447158	0.399692	0.113666	0.156489	0.0480848	0.191093	0.0092345	0.313515	0.588851	0.707443	0.721311
Frk	0.00102255	14.3325	0.0146557	chr10	34203670	34204024	465	1.31122	1.47367	1.35081	1.19859	1.06609	1.15995	1.10031	0.976251	0.80631	0.855259	0.942128	0.795541
Hist1h1t	0.00545378	5.88167	0.0320773	chr13	23788144	23789698	465	1.60723	1.61908	1.77913	1.78594	1.54166	1.87506	1.62851	1.84593	1.15892	0.980374	0.917477	0.429169
Adam11	0.00627071	5.47376	0.0343244	chr11	102623218	102623561	466	0.0385869	0.429378	0.598902	1.13833	1.17375	1.29083	1.29369	1.15648	0.803387	0.766526	0.636696	0.249825
Cirbp	0.000401204	26.132	0.0104843	chr10	79631051	79632999	466	1.81306	1.5998	1.63266	1.46724	1.24394	1.50721	1.1346	1.33323	0.847067	0.63968	0.813753	0.656768
Fam134b	0.00465211	6.3622	0.0295977	chr15	25870174	25871443	467	-0.334711	-0.520287	-0.460469	-0.395954	-0.152817	-0.0828003	-0.0855894	-0.0784775	0.198455	0.0113069	0.0946785	0.206931
Heatr7a	0.00974748	4.44652	0.0433423	chr15	76211409	76212201	467	1.99014	1.72326	1.65899	1.32967	1.23747	0.96764	1.08033	1.17206	1.26669	1.24253	1.47064	1.7358
Wbp2	0.000560602	20.6378	0.0115696	chr11	115940353	115941568	467	1.4885	1.0841	1.06923	0.561221	0.171988	0.376405	0.0480909	0.29814	-0.117875	-0.182363	0.249557	-0.227333
Ccdc46	0.0028205	8.34953	0.0235498	chr11	108287047	108287605	468	1.93711	1.8084	1.77019	1.66601	1.5531	1.56745	1.5801	1.48151	1.52755	1.68194	1.78221	1.86425
Aldh3b1	0.00500943	6.1382	0.0307489	chr19	3913020	3914000	470	1.65063	1.4991	1.52143	1.35946	1.32185	1.35613	1.37805	1.2531	1.27439	1.32275	1.37508	1.44938
Usp8	0.000496082	22.3774	0.011101	chr2	126533568	126535280	470	2.02857	1.98109	1.95123	2.05827	1.93014	2.02035	1.75782	1.95535	1.45772	1.29685	1.15621	0.926617
Sirt7	0.0107537	4.25692	0.0457779	chr11	120480156	120480769	471	1.06977	0.930777	0.789251	0.618591	0.542141	0.23732	0.464686	0.429871	0.460012	0.658617	0.940727	0.655601
Pvrl4	0.0071185	5.1549	0.0366952	chr1	173299832	173300472	471	2.24828	2.0994	1.98749	2.10987	2.14419	2.04322	1.85211	1.92676	1.83166	1.74944	1.86151	1.51972
1500009L16Rik	3.17043e-05	128.363	0.00406965	chr10	83186080	83187589	471	2.69801	2.4703	2.44767	2.333	2.38059	2.32129	2.16132	2.18037	2.06182	1.87033	1.85869	1.79941
Atf4	0.000335887	28.7002	0.00964003	chr15	80085142	80085366	471	2.10003	2.02355	2.13157	2.49955	2.133	2.27153	2.43714	2.10327	1.95852	1.26961	1.29878	0.879968
Smarca2	0.00514745	6.06175	0.0312026	chr19	26823364	26824372	472	-1.79921	-1.43206	-1.18566	-1.03522	-1.13628	-0.992254	-0.992681	-0.757628	-0.995222	-0.80391	-0.6963	-0.492738
1700092M07Rik	0.0114723	4.1378	0.04747	chr19	8814735	8815381	472	1.47733	1.35571	1.39815	1.25359	1.1001	0.984127	1.15915	1.03089	0.881638	1.03646	1.11929	0.866042
Rrp7a	0.00319386	7.78733	0.0248717	chr15	82946750	82947499	472	0.90423	0.464409	0.451559	0.127914	-0.270661	-0.0661776	-0.10741	-0.252418	-0.221606	-0.0957258	0.0809872	0.203643
Man2a1	2.90038e-05	134.264	0.00389418	chr17	64951460	64952354	472	2.88262	2.83978	2.79355	2.38518	2.25192	2.14551	2.01191	2.16367	2.01608	2.1808	2.15856	2.32838
Tap2	0.00104106	14.1588	0.0147402	chr17	34341896	34342136	473	1.33197	1.25396	1.25441	1.41581	1.58057	1.5523	1.48263	1.44197	1.62743	1.83419	1.91427	1.66581
Mrpl52	0.000265822	32.268	0.00857752	chr14	55046219	55046680	474	-0.00398237	-0.261844	-0.211853	-0.404201	-0.600353	-0.314225	-0.518804	-0.427973	-0.671313	-0.918148	-0.980824	-0.968386
A530058N18Rik	0.0115512	4.12028	0.0475941	chr2	113839775	113840926	475	0.212724	0.0915953	0.00875779	-0.356963	-0.0330911	-0.172062	-0.0288839	0.0182752	0.450053	0.448679	0.62457	1.20511
Pum2	0.00977892	4.43638	0.043383	chr12	8681539	8682322	475	2.7489	2.77932	2.75279	2.80355	2.82482	2.89616	2.83307	2.85231	2.79097	2.6119	2.75554	2.59757
Vmac	0.000717493	17.6184	0.0126411	chr17	56853829	56854806	475	-0.182705	-0.274768	-0.313494	-0.694906	-0.732236	-0.58765	-0.922917	-1.06826	-0.829817	-0.557539	-0.618031	-0.277402
Krt73	0.00676613	5.26408	0.0356175	chr15	101623261	101624411	477	-1.84026	-1.92129	-1.86823	-1.70217	-1.13828	-1.57392	-1.51572	-1.20601	-0.772754	-0.793397	-0.801243	0.0138874
Pcdhb9	0.00268381	8.59529	0.0230681	chr18	37560985	37561836	477	1.67246	1.63653	1.49906	1.63697	1.36415	1.37695	1.33074	1.30197	1.06879	1.12108	1.03928	0.869058
Defb19	0.00248796	8.93726	0.0222356	chr2	152402300	152402900	478	-0.440832	-0.692377	-0.884657	-0.831233	-0.743165	-0.939978	-0.881896	-0.905364	-0.191423	0.253936	0.125725	0.58231
Sacs	0.000462322	23.9365	0.0110664	chr14	61757771	61758689	478	0.564899	0.377355	0.48213	0.207389	0.623168	0.409285	0.623294	0.615363	0.929453	1.28349	1.2246	1.52484
Glrx2	0.00164847	11.0406	0.0182001	chr1	145586956	145587818	478	1.96546	1.90928	1.82399	1.66694	1.80693	1.78844	1.66987	1.64918	1.62917	1.55906	1.6455	1.47059
Ubac2	0.00971297	4.4601	0.0433208	chr14	122278305	122279723	478	1.58254	1.20125	1.22298	1.01934	0.886364	1.05281	0.889314	0.949445	0.870824	0.919096	0.968293	1.03763
Ptpra	0.00412174	6.81903	0.0281063	chr2	130276491	130277005	478	2.18727	2.2523	2.14247	2.09724	1.9669	1.86912	1.76507	1.78313	1.6558	1.70264	1.7927	1.33782
Pitrm1	0.00188197	10.2916	0.0193685	chr13	6546923	6547518	479	2.60929	2.52524	2.65666	2.15517	2.24006	2.37271	2.01376	2.17539	2.08597	2.0746	2.32706	2.29912
Crls1	0.00210836	9.6697	0.0203872	chr2	132672990	132673501	479	2.08703	2.31325	2.31853	2.5567	2.35305	2.49905	2.47809	2.58525	2.29186	1.9727	1.87305	1.59796
Lrrc8a	0.000288751	31.1493	0.00899439	chr2	30093767	30095547	479	0.882631	0.301552	0.35426	-0.428149	-0.326452	-0.350785	-0.38612	-0.572118	-0.492779	-0.688908	-0.522306	-0.445024
Ufc1	2.35402e-08	5840.5	0.000137486	chr1	173219173	173219694	479	1.30085	1.36661	1.35498	0.656535	0.603587	0.502925	0.135099	0.220817	0.254701	0.193859	0.182469	0.105265
Gzma	0.00360404	7.30519	0.0263282	chr13	113883554	113884575	480	-1.67266	-1.92671	-1.74198	-2.09748	-1.89964	-1.93241	-1.66212	-1.88016	-1.58998	-1.43	-1.47342	-1.2065
Hal	0.0047226	6.30724	0.0297865	chr10	92951992	92952796	480	0.923626	0.504281	0.57778	0.377234	0.141615	0.217636	0.190122	0.0965844	0.0435998	0.208801	0.295861	0.199937
Gm5088	0.0116999	4.09285	0.0478858	chr14	90296510	90296853	480	0.353147	0.274972	0.419711	0.632405	0.303809	0.257653	0.36152	0.341518	-0.00320758	-0.203088	-0.0670297	-0.608378
Skap1	0.00395075	6.98207	0.0275844	chr11	96326418	96327965	481	-0.581714	-0.861296	-0.847877	-0.749637	-0.739929	-0.792158	-0.786952	-0.689638	-0.60344	-0.168348	-0.417104	0.0777153
Aldoc	0.00049051	22.7257	0.0111472	chr11	78137218	78137979	481	2.03421	1.74495	1.65343	1.21916	1.13604	1.0066	0.987843	0.943531	1.04739	1.05067	1.30597	1.35371
Fam193b	0.00173516	10.6676	0.01851	chr13	55640195	55640863	481	-1.51506	-1.56158	-1.75354	-2.21996	-2.39301	-2.29266	-2.07867	-2.42052	-2.37266	-2.40896	-2.12962	-2.02664
Tmem97	9.26672e-05	61.4789	0.00569708	chr11	78355799	78356287	481	-0.549602	-0.417321	-0.553085	-0.890535	-1.08429	-1.12621	-1.10311	-1.24614	-1.27412	-1.25734	-1.07572	-1.11121
Myh4	0.0123333	3.98941	0.0492028	chr11	67051048	67052036	482	-1.26806	-0.971652	-1.18432	-1.10336	-0.672611	-0.873804	-0.916836	-0.816429	-0.581295	-0.57259	-0.600427	-0.378317
Cstl1	0.000362916	27.8783	0.0101175	chr2	148576578	148576906	482	0.53149	0.743543	0.762224	0.274733	0.534631	0.307071	0.366544	0.333362	0.546388	1.02248	1.07433	1.27402
Ntan1	0.00144209	11.799	0.0170152	chr16	13819851	13820458	482	2.04127	2.14557	2.12674	1.94804	1.96413	1.93186	2.04046	1.914	1.88091	1.8564	1.75575	1.73629
Med10	0.000306404	30.1835	0.00924834	chr13	69949241	69950361	482	1.9394	1.90494	1.89835	1.92207	1.77173	1.7213	1.70371	1.53384	1.60158	1.51213	1.4942	1.44282
Pcdhga1	0.000806361	16.429	0.0132477	chr18	37821116	37821620	482	0.392542	0.336424	0.163989	0.167693	-0.28516	-0.345685	-0.422527	-0.224276	-0.651179	-0.724965	-0.742924	-0.946093
Mthfd1	0.00340074	7.52157	0.0255789	chr12	77356701	77357179	483	0.981703	0.977672	1.14948	1.18874	1.07068	1.22129	1.34815	1.37847	1.08656	0.841217	0.669	0.452462
0610007P22Rik	8.04795e-05	66.7486	0.00537189	chr17	25377597	25378146	483	1.57733	1.50071	1.46958	1.22519	1.34615	1.39405	1.07782	1.15352	1.08178	1.12337	1.0029	1.00275
Inha	0.000961038	14.8048	0.014228	chr1	75504134	75505984	483	0.662068	0.237978	0.302546	-0.0879191	-0.0900128	0.0217072	-0.0929697	-0.0171792	-0.231252	-0.580531	-0.361935	-0.329608
Dbh	0.0114784	4.13633	0.0474783	chr2	27020542	27021901	484	-0.0370948	-0.628919	-0.568994	-0.473396	-0.229316	-0.403516	0.0178791	-0.100046	0.248007	0.194729	0.211434	0.650303
Arhgap23	0.00306941	7.96251	0.0244402	chr11	97311957	97312664	484	1.46945	1.63103	1.57834	1.34692	1.42985	1.35786	1.29511	1.47673	1.49905	1.65367	1.72474	1.75982
Ntsr1	0.00118147	13.1691	0.0155589	chr2	180235165	180235969	485	0.542475	0.186684	0.141429	-0.0235453	-0.0810356	0.0232837	0.23129	-0.00168928	0.160929	0.595248	0.7239	0.665328
Igfbp4	0.000763163	16.9045	0.0129009	chr11	98903058	98904507	485	0.596692	0.422264	0.344892	0.094341	0.101052	0.120899	0.0347454	0.168426	0.0614709	0.0453017	-0.0235396	0.0958518
Susd4	0.00599141	5.61047	0.0336146	chr1	184695521	184696071	485	2.25177	2.50538	2.50269	2.30227	2.04596	2.15197	2.06121	2.12245	2.03901	1.98061	2.04182	1.81623
Sparc	1.26685e-06	1297.89	0.00164423	chr11	55208487	55209322	485	-0.321496	-0.371587	-0.47004	-1.50895	-1.64335	-1.76723	-1.73323	-1.7275	-1.52222	-0.999366	-1.00071	-0.829322
Mir208b	0.00785371	4.92246	0.0386596	chr14	55595022	55596533	486	-0.930857	-0.749137	-0.571814	-0.71289	-0.35274	-0.490425	-0.523506	-0.519716	-0.103879	-0.0913482	-0.0696339	0.0429965
Prune2	0.000476109	23.1766	0.0110346	chr19	17031093	17031696	486	0.743838	0.720798	0.691552	0.527797	0.520322	0.572548	0.600371	0.615239	0.599847	0.838514	0.863947	0.709573
Slc12a8	0.000999135	14.6013	0.0145886	chr16	33519166	33519994	486	0.918435	1.10689	1.04168	0.599063	0.226644	0.444319	0.472586	0.576494	0.419309	0.797641	0.845661	0.681392
Cmbl	0.00412479	6.81108	0.0280943	chr15	31498180	31498491	486	3.25464	3.35541	3.35199	3.41175	3.18021	3.15768	2.86907	3.04348	3.06938	2.98799	2.99311	2.8711
Sac3d1	2.39642e-05	149.756	0.00358879	chr19	6116489	6117147	486	1.24517	1.25026	1.19634	0.946989	0.905578	0.823072	0.610593	0.730834	0.808105	0.612589	0.71227	0.605386
1810043G02Rik	0.00051251	21.9981	0.0112743	chr10	77441881	77442220	487	1.57509	1.42985	1.30057	1.18423	0.987367	0.866467	0.902382	0.729177	0.781501	0.762979	0.647312	0.458708
Gatsl3	0.00995093	4.40294	0.0438134	chr11	4117765	4118134	488	0.924742	1.11414	1.12147	1.43969	1.38777	1.49424	1.53024	1.52212	1.18704	0.923768	0.931975	0.305674
4930471G03Rik	0.00993509	4.40626	0.0437766	chr18	36266345	36267112	489	-2.206	-2.50779	-2.52636	-2.11858	-2.15162	-2.18855	-2.09634	-2.04347	-1.9258	-1.92747	-1.80812	-1.32048
Terf1	0.00212439	9.65372	0.0205083	chr1	15795249	15795784	489	2.55776	2.42316	2.54014	2.59017	2.59627	2.60273	2.55732	2.52153	2.5269	2.30894	2.42789	2.29687
Mina	0.0021752	9.51997	0.0207078	chr16	59471111	59471541	489	-0.589912	-0.288279	-0.347956	-0.274664	-0.359762	-0.290382	-0.311145	-0.325407	-0.378706	-0.655475	-0.815701	-0.961313
Npb	0.000632033	18.9627	0.011985	chr11	120470279	120471145	489	2.42489	2.15703	2.09276	1.91788	1.85377	1.77497	1.79685	1.68317	1.65836	1.51237	1.64096	1.36506
Ergic1	9.66929e-06	307.395	0.00297229	chr17	26698946	26699795	490	2.05326	2.14871	2.18774	1.89568	1.93805	1.8983	1.76368	1.71593	1.75692	1.73355	1.6969	1.64048
Msc	0.000183139	38.4243	0.007037	chr1	14743918	14744480	490	1.31129	1.22348	1.29533	1.03562	0.920469	0.763078	0.737996	0.648234	0.790979	0.794897	0.764171	0.6678
Cpne6	0.000929037	15.1899	0.0141119	chr14	56128793	56129452	491	-0.507032	-0.318206	-0.291401	-0.448925	-0.412035	-0.546184	-0.439492	-0.343027	-0.0616766	0.223762	0.299572	0.673943
Zscan10	0.0114187	4.14956	0.0473825	chr17	23738313	23738649	491	1.49635	1.61439	1.62085	2.04289	1.86746	2.0566	2.03973	2.01087	1.53658	1.44237	1.22372	0.685422
Rhebl1	0.00979282	4.43133	0.0433953	chr15	98708683	98709688	492	-1.36922	-1.48873	-1.36649	-1.53998	-1.75803	-1.77706	-1.97177	-1.77995	-1.71896	-1.40837	-1.27595	-0.819871
Pmaip1	0.0124939	3.97043	0.0496062	chr18	66618749	66619024	492	1.94182	2.19684	2.20036	2.38476	2.44717	2.31387	2.23464	2.27167	2.25738	2.12347	2.01576	1.82161
Iah1	0.000689966	18.0262	0.0124375	chr12	21321760	21322119	492	1.41568	1.34425	1.32789	1.00901	0.751465	1.01704	0.798934	0.842065	0.369613	0.536424	0.369043	0.212175
Asb1	0.000733893	17.4343	0.0127949	chr1	93436648	93437188	493	2.07427	2.12127	2.14229	2.28367	2.25456	2.34313	2.37662	2.34479	2.3193	2.08754	2.15022	1.96702
Mtmr12	4.73458e-05	100.698	0.00476764	chr15	12135341	12136837	493	2.24003	2.16128	2.14471	1.92856	1.95425	1.96985	1.74374	1.88505	1.82788	1.84987	1.82573	1.77676
Hs3st6	0.00216145	9.5433	0.0206273	chr17	24890440	24890862	493	3.16585	3.13073	3.13049	2.95171	2.97747	2.79803	2.8968	2.87794	2.81381	2.62115	2.72584	2.32242
Acyp1	0.00308983	7.93008	0.0245026	chr12	86612854	86613726	493	1.79725	1.72114	1.76634	1.79633	1.55766	1.87259	1.59371	1.61907	1.12889	1.09854	0.947084	0.537165
Trim25	0.00918895	4.58078	0.0420926	chr11	88861210	88863090	494	2.0427	1.76672	1.81001	1.79813	1.81753	1.76498	1.75112	1.81372	1.78041	1.54996	1.61578	1.5561
Pdgfrb	0.000712284	17.6985	0.0126064	chr18	61204308	61204584	495	2.06295	1.97726	1.91756	1.65796	1.57764	1.71336	1.44629	1.55361	1.59604	1.62996	1.81923	1.68628
Ndufa12	0.000834465	16.2236	0.013538	chr10	93662248	93663535	495	0.118235	0.134731	0.0944576	0.156874	0.146341	0.0661018	-0.0856055	0.0116598	-0.285843	-0.261949	-0.369007	-0.263412
Tbc1d10a	0.00985205	4.42127	0.0435586	chr11	4086340	4086577	495	0.809675	0.865425	0.940526	1.11231	0.907166	1.29129	1.15055	0.972698	0.60102	0.484884	0.453904	0.107909
Gm10035	0.00757163	5.01761	0.0379915	chr15	100165855	100166143	496	1.90483	2.1076	1.98714	1.81459	1.8347	1.87962	1.64965	1.72213	1.79547	1.89531	1.98923	2.07199
Poldip2	0.00350904	7.40241	0.0259754	chr11	78326293	78327105	496	2.21242	2.14138	2.08035	2.2333	2.20608	2.29538	2.15581	2.18775	2.06486	1.95361	1.97845	2.03647
Acin1	0.000753107	17.0775	0.0128612	chr14	55260501	55260779	496	1.30554	1.26148	1.28253	1.67892	1.5821	1.71981	1.65289	1.59038	1.3242	1.02697	1.01349	0.671666
Pcyt1a	0.00260177	8.73672	0.0227309	chr16	32431601	32432156	496	1.19948	1.20624	1.13379	1.09145	1.0281	1.18369	1.17717	1.10619	0.930423	0.591323	0.837156	0.766318
Rasd1	0.00670515	5.28791	0.0354562	chr11	59777180	59777695	496	1.64366	1.43312	1.52004	1.52951	1.5466	1.47852	1.58128	1.38336	1.14792	1.01534	1.01707	0.522641
Rgl2	0.00947213	4.50656	0.0426867	chr17	34067337	34067594	499	0.869619	1.06395	1.04656	1.23607	1.29075	1.52081	1.37526	1.29713	1.29387	1.01357	0.930607	0.539208
Tmco6	0.00473909	6.29364	0.0298261	chr18	36895222	36895520	499	1.9903	2.20116	2.19434	2.11417	2.05471	1.99222	1.76975	2.0176	1.96967	1.68298	1.79779	1.62811
Aven	0.00094224	15.0528	0.0141834	chr2	112333619	112335177	499	0.70276	0.541804	0.603369	0.368073	0.133078	0.454422	0.175358	0.270435	-0.126415	-0.20588	-0.11222	-0.146572
Fam49a	0.00130509	12.6281	0.0164808	chr12	12269443	12271161	499	1.83081	1.31231	1.36052	0.938287	0.769469	0.996952	0.860316	0.765537	0.414017	0.290949	0.593075	0.339324
Psd2	0.00255266	8.82251	0.0225208	chr18	36123988	36124421	500	0.850834	1.26311	1.24383	0.836276	1.0344	0.947311	0.879657	0.786243	0.811113	0.500013	0.51079	0.244471
Lbp	0.000431972	25.2289	0.0108982	chr2	158131727	158132487	501	0.740117	0.557008	0.428087	-0.0882557	-0.0365558	-0.0499598	-0.221904	-0.130247	0.159664	0.503105	0.555303	0.766625
Rundc3a	0.00254955	8.83586	0.0225275	chr11	102255249	102255788	501	2.52179	2.48943	2.36704	2.24542	2.2646	2.16563	2.25432	2.2483	2.26672	2.3713	2.52565	2.44921
Kif3a	0.00191063	10.2285	0.019543	chr11	53380379	53380677	501	0.309497	0.448103	0.467389	-0.0770091	-0.605191	-0.329757	-0.382481	-0.291023	-0.681303	-0.054823	-0.219637	-0.304851
Fam58b	0.00156265	11.3518	0.0177389	chr11	78563506	78564393	501	0.984435	1.14625	1.16844	0.119402	-0.0738279	0.262129	0.0572409	0.223101	-0.0969361	0.325168	0.135129	-0.475588
Cab39	0.00473807	6.30043	0.0298519	chr1	87689519	87689901	502	0.600956	0.730663	0.749685	0.35366	0.0984364	0.479035	0.275088	0.165107	-0.14092	0.0245579	0.0465091	-0.345332
Aes	0.00050322	22.1651	0.0111539	chr10	81022807	81023170	503	0.592423	0.504514	0.50473	0.48886	0.886858	1.00415	0.881895	0.775154	1.02868	1.49372	1.4289	1.43628
BC005624	0.00800487	4.87928	0.039058	chr2	30828855	30829251	503	-1.11763	-1.23878	-1.08624	-1.32271	-1.33057	-1.52561	-1.54022	-1.5205	-1.42719	-1.6961	-1.70774	-1.39455
Kctd20	0.00221295	9.44301	0.0208969	chr17	29090663	29092295	503	2.2134	2.05057	2.05553	2.13578	1.95032	1.91937	1.83518	1.88693	1.78769	1.64862	1.63209	1.311
Ndufa4l2	0.00685476	5.24282	0.0359383	chr10	126952497	126952854	503	2.17926	2.12727	2.10046	2.32796	2.08261	1.95075	2.27753	2.0807	1.7936	1.40319	1.51906	0.749112
Spink10	0.000400785	26.2494	0.0105204	chr18	62709068	62710754	504	0.590157	0.599071	0.609135	0.281763	-0.0745174	0.332213	-0.012229	0.10126	-0.291251	-0.415081	-0.284221	-0.354675
Mettl7a2-Higd1c	0.00423371	6.72094	0.0284545	chr15	100184135	100184430	505	1.97019	2.056	1.84152	1.76294	1.89315	1.77652	1.71172	1.67823	1.87471	2.05093	2.13958	2.17053
Plcxd3	0.000705165	17.7523	0.0125183	chr15	4325995	4326581	505	1.85325	1.78333	1.71468	1.32085	1.38104	1.32479	1.17127	1.07672	1.34617	1.44312	1.47723	1.7003
Krtap3-2	0.000815406	16.3599	0.01334	chr11	99417642	99418073	506	-1.48344	-1.65611	-1.67836	-1.43087	-1.26872	-1.22583	-1.20268	-1.04408	-1.15963	-1.09766	-1.0739	-0.85491
Sox15	0.00170891	10.7659	0.0183979	chr11	69468368	69468688	506	2.2331	2.33623	2.30742	2.57212	2.58527	2.57423	2.4651	2.41656	2.60072	2.25401	2.30415	2.08058
Kctd17	0.00164202	11.0511	0.0181461	chr15	78259563	78260152	506	2.0384	1.99824	1.90204	1.91462	1.72632	1.63013	1.61572	1.62899	1.66932	1.51722	1.61973	1.49084
Prnd	0.0113336	4.1599	0.0471467	chr2	131776090	131776389	506	0.306077	0.149738	-0.0450773	0.0267819	-0.380332	-0.17295	-0.0910286	-0.312208	-0.616203	-0.579596	-0.48732	-0.731263
Lims1	0.00476393	6.28011	0.029918	chr10	57785787	57786048	507	0.844268	0.982404	1.11863	1.64804	1.62992	1.76422	1.69587	1.77933	1.21072	1.02719	0.888107	0.351155
Gm6710	0.0017272	10.6969	0.0184756	chr2	175868883	175870101	507	0.755604	0.639755	0.803693	0.614263	0.545297	0.563249	0.475238	0.574459	0.434491	0.343579	0.405515	0.466097
Mcpt4	0.00758698	5.01115	0.0380195	chr14	56679088	56679497	508	-1.03878	-0.845123	-0.848999	-0.944512	-0.815868	-0.96528	-0.804024	-0.966409	-0.744331	-0.558569	-0.583104	-0.257626
Stambpl1	0.0061853	5.50731	0.0340643	chr19	34267267	34267948	508	2.29352	2.52432	2.48961	2.4099	2.28893	2.39521	2.28932	2.389	2.17993	2.07962	2.07549	1.84236
Mx2	0.00611877	5.55181	0.0339702	chr16	97758196	97759633	509	-2.53601	-2.46742	-2.48472	-2.39455	-2.31041	-2.06443	-2.23449	-2.03879	-2.10243	-1.99897	-1.98451	-1.58903
Zfp385c	1.38091e-05	224.635	0.003102	chr11	100487024	100487584	509	0.699064	0.497519	0.422169	-0.122481	-0.192944	-0.188085	-0.208399	-0.422383	-0.304969	-0.389633	-0.28501	-0.459081
Smox	0.0051905	6.03046	0.0313011	chr2	131318188	131319290	510	0.82444	0.239105	0.173562	-0.198853	-0.0707304	-0.180247	-0.0348488	0.0400145	0.393081	0.894326	0.764136	1.48205
Aldh3b1	0.00573517	5.75702	0.0330175	chr19	3914000	3914669	510	0.244816	0.140674	0.0586774	-0.457827	-0.157004	-0.447629	-0.38017	-0.343816	0.109082	0.237031	0.489624	0.817915
Ccl9	0.00220446	9.48133	0.0209012	chr11	83386929	83387821	511	-1.67912	-1.59484	-1.53322	-1.40823	-1.05182	-1.27496	-1.27302	-1.19649	-0.924838	-0.786072	-0.948202	-0.517413
Timd4	0.00616623	5.51771	0.0340235	chr11	46623789	46624127	511	-0.807223	-0.716961	-0.449184	-0.547566	-0.419852	-0.433211	-0.156546	-0.395602	-0.240118	-0.140784	-0.203419	-0.25721
Pnpla1	0.00434392	6.62188	0.0287649	chr17	28995866	28996349	511	1.15387	0.967222	1.0624	0.836918	1.097	0.978405	0.969969	0.923346	1.18424	1.40281	1.57792	1.37246
Polr3f	0.0110749	4.20785	0.0466017	chr2	144353991	144354919	511	1.11232	1.05219	0.995127	0.835667	0.884656	0.875675	0.724571	0.79042	0.83462	0.870256	0.849091	1.06416
Llgl2	0.00169772	10.7858	0.0183112	chr11	115685882	115686294	511	2.96374	2.90749	2.87396	3.00111	2.96743	3.02544	2.98832	2.9737	2.87499	2.71862	2.8169	2.70135
Psmb3	0.00501905	6.13498	0.0307918	chr11	97565258	97566095	511	2.30525	2.21739	2.28377	2.1519	2.18426	2.17135	2.04077	2.09768	2.0574	2.01688	1.83447	2.08378
Gm5468	0.000171341	40.559	0.00694941	chr15	25343435	25343903	511	0.849296	0.8603	0.973426	1.24969	0.940165	0.988026	0.999375	1.08456	0.701694	0.149222	0.101438	0.21768
Zmynd15	0.00429448	6.65963	0.0285997	chr11	70273635	70274328	512	-0.727173	-0.399513	-0.459453	-0.936165	-1.04953	-1.15354	-1.14398	-0.904216	-0.931329	-1.05143	-0.87018	-1.02369
Rcor2	0.0126001	3.9543	0.0498247	chr19	7344766	7345132	513	1.69691	1.62214	1.639	1.49475	1.42937	1.3904	1.33922	1.30382	1.25332	1.16182	1.3439	0.755056
Tusc5	0.00652538	5.36811	0.0350289	chr11	76493888	76494703	514	-1.21275	-1.25937	-1.41649	-1.45027	-0.961871	-1.57274	-0.9704	-1.29365	-0.724672	-0.618662	-0.452422	-0.263589
Th1l	0.00241885	9.0832	0.0219709	chr2	174241818	174242877	514	1.84785	1.63722	1.70033	1.46173	1.31184	1.43936	1.11308	1.41155	0.911437	1.07346	1.05446	0.783247
Kremen2	0.000454888	24.2344	0.011024	chr17	23877650	23877853	515	1.91902	1.85552	1.83092	1.76341	1.7274	1.66261	1.66257	1.66499	1.66853	1.60613	1.59206	1.67822
Butr1	0.0093448	4.53455	0.0423744	chr11	58731042	58731683	516	-0.0802818	0.110782	-0.018451	-0.670608	-0.176781	-0.428929	-0.422707	-0.24468	0.214532	0.298554	0.515055	0.910444
Il25	0.00134818	12.3347	0.0166294	chr14	55552123	55553639	516	0.322331	0.317677	0.344931	0.446797	0.46197	0.569695	0.523573	0.624936	0.550444	0.455099	0.489054	0.434884
Gpr84	0.000860793	15.8279	0.0136246	chr15	103139182	103139470	517	1.49116	1.45912	1.52826	1.77624	1.62109	1.70053	1.71237	1.45981	1.34871	0.980119	0.95183	0.521413
Fgf7	0.000232613	35.1837	0.0081842	chr2	125859875	125861432	518	-0.953181	-0.891884	-0.86904	-0.945601	-0.861178	-1.01148	-0.915452	-0.81665	-0.617169	-0.287829	-0.438563	-0.289019
Heatr6	0.00486604	6.22987	0.0303148	chr11	83567657	83569422	519	-0.685887	-0.902836	-0.883268	-0.849918	-0.764828	-0.802598	-0.813039	-0.740206	-0.73174	-0.52218	-0.562113	-0.328619
Zfp395	0.00366096	7.24179	0.0265118	chr14	65978031	65979423	519	0.960805	0.631968	0.594163	0.245745	-0.0118026	0.202189	0.225029	0.204098	-0.0516344	0.263964	0.40568	0.352326
Bod1	0.000488859	22.8591	0.0111749	chr11	31565669	31566796	520	-1.95761	-2.09576	-1.90568	-2.00872	-1.46881	-1.90966	-1.66405	-1.61733	-1.39749	-1.01738	-1.0164	-0.940795
Aco2	0.00051349	21.9156	0.0112534	chr15	81703412	81704707	520	1.86434	1.82761	1.75721	1.7924	1.67357	1.75315	1.59142	1.60349	1.2672	1.12848	1.15128	0.816439
Exoc7	2.55378e-05	144.21	0.00368281	chr11	116148791	116149135	520	0.0910114	0.0759076	-0.0652797	-0.310119	-0.556025	-0.433319	-0.492828	-0.818717	-0.617229	-1.02716	-0.958632	-1.05296
Tssk5	0.00402843	6.90366	0.027811	chr15	76202908	76203634	521	0.530107	0.756588	0.747808	0.231114	0.183874	0.374024	0.180209	0.140177	0.41565	0.254397	0.285333	0.128438
Cuedc2	0.00112642	13.4419	0.0151412	chr19	46404822	46405200	521	1.42	1.71345	1.44399	1.06481	0.943905	0.769204	0.627917	0.720446	0.930707	0.908601	1.06967	1.12439
Mapk11	0.00988458	4.41793	0.0436694	chr15	88972391	88973215	522	-0.154993	-0.503306	-0.505603	-0.716646	-0.389259	-0.675229	-0.587777	-0.589284	-0.14696	-0.0557617	0.272134	0.440055
Dhrs7c	0.00485372	6.23319	0.0302542	chr11	67612295	67612898	523	-1.39993	-1.70884	-1.29764	-1.49608	-1.27695	-1.3948	-1.22649	-1.11716	-0.842912	-0.683939	-0.85588	-0.249652
Prss21	0.0058171	5.70361	0.0331785	chr17	24005561	24006150	523	-0.21078	-0.295724	-0.378649	-0.574506	-0.346313	-0.388593	-0.34732	-0.356554	0.0390263	0.01221	0.305119	0.332241
Tcp1	5.98997e-05	84.036	0.00503373	chr17	13109853	13110544	523	2.66384	2.62594	2.672	2.76003	2.79738	2.79745	2.62498	2.55835	2.611	2.48383	2.56195	2.47313
Psmc3ip	0.000673012	18.3375	0.0123414	chr11	100953993	100954876	523	-0.315451	-0.504581	-0.476479	-0.736572	-0.84573	-0.908337	-0.929268	-0.892963	-0.959792	-0.854295	-0.707007	-0.641497
Adrm1	0.000153503	43.7491	0.0067156	chr2	179906816	179907811	524	2.06777	1.93873	1.97324	1.71202	1.62681	1.65772	1.36826	1.48734	1.48254	1.48488	1.48873	1.69124
Fam173b	0.00186658	10.328	0.0192781	chr15	31532394	31533280	524	1.80434	1.74155	1.63623	1.60993	1.3067	1.47429	1.27742	1.41714	1.03156	1.04491	1.01627	0.68539
Fam158a	2.93623e-06	898.538	0.00263831	chr14	56199836	56200093	524	2.07588	1.96572	2.03808	1.5629	1.32546	1.3746	1.22927	1.27942	1.2106	1.03505	1.17867	1.05808
Slc9a3	0.0111734	4.18824	0.0467968	chr13	74259487	74260160	525	0.650864	0.742183	0.578534	0.405175	0.185495	0.193638	0.0687992	0.410242	0.304788	0.369865	0.374904	0.489293
Ndfip1	0.00719909	5.12774	0.0369151	chr18	38579153	38579385	525	0.917557	0.907426	0.928845	1.44469	1.37226	1.49921	1.67055	1.50421	1.03524	0.877469	0.802522	0.334922
Pwp2	0.00421257	6.74423	0.0284105	chr10	77633129	77634325	525	1.59361	1.29712	1.18005	1.02229	0.811645	0.756373	0.638483	0.808742	0.718627	0.818174	0.972333	1.06435
Rangrf	0.000592543	19.8319	0.0117513	chr11	68785462	68786279	526	1.8606	1.99371	2.01237	1.82067	1.72873	1.62596	1.57477	1.6092	1.54198	1.65319	1.60856	1.57199
Slc41a1	0.00334943	7.56541	0.0253399	chr1	133725114	133725879	526	2.54914	2.77261	2.69073	2.61296	2.50873	2.57892	2.44822	2.44831	2.39178	2.34806	2.37045	2.16375
Brp16	0.00266096	8.62703	0.0229562	chr15	76199853	76200480	526	2.54234	2.4738	2.32851	2.39252	2.25033	2.23626	2.21632	2.04318	2.14405	1.89091	2.07125	2.06264
Kif14	0.000897551	15.4306	0.0138498	chr1	138365060	138365470	526	2.66333	2.96611	3.00234	2.55186	2.58855	2.49819	2.34638	2.15234	2.3971	2.26047	2.32896	2.16155
Dhrs7b	0.000246248	34.0554	0.00838606	chr11	60644659	60646317	527	0.837471	0.626059	0.617365	0.448562	0.37186	0.199151	0.0986622	0.248078	-0.0111014	-0.229475	-0.0438344	-0.0561409
Ptpn14	0.0040903	6.83499	0.0279572	chr1	191552673	191552882	527	2.27719	2.26724	2.28368	2.57441	2.48792	2.60743	2.46335	2.32314	2.12413	1.68806	1.48798	0.560846
Cabp4	0.000847814	16.0895	0.0136409	chr19	4134895	4135277	527	0.710642	0.59673	0.647327	0.245663	-0.257338	0.255703	-0.330982	-0.0234499	-0.633834	-0.446201	-0.454613	-0.573779
Pcdhb17	0.000286293	31.2326	0.00894166	chr18	37645202	37645474	528	3.2269	3.16467	3.08153	2.92356	3.00916	2.91533	2.92271	2.7999	2.82155	2.83319	2.75837	2.76746
Gm6042	0.00738676	5.08312	0.0375478	chr15	101333717	101334638	529	-0.548864	-0.996723	-0.705097	-0.606996	-0.446333	-0.821581	-0.644676	-0.663306	-0.159843	0.0881639	-0.0377625	0.493432
Zfp369	0.00572501	5.76555	0.0330078	chr13	65380690	65380933	529	0.586025	0.707448	0.92745	0.994036	1.00906	1.23337	1.21326	1.16282	0.686045	0.439559	0.368333	0.108188
Hnrnpa0	0.00199675	9.95823	0.0198841	chr13	58226711	58227465	529	1.40864	1.72547	1.79757	1.48321	1.48056	1.47677	1.2144	1.26839	1.28207	1.18436	1.16707	1.10832
Gpr65	0.00134261	12.3739	0.0166134	chr12	99507396	99507768	530	-1.87125	-1.70572	-1.57557	-1.56369	-1.31543	-1.31526	-1.20282	-1.19208	-1.20768	-1.26501	-1.16468	-1.27233
Fkbpl	0.00918594	4.58258	0.0420953	chr17	34782357	34782782	530	2.55583	2.58763	2.60338	2.57241	2.6797	2.55704	2.53378	2.66255	2.67903	2.39748	2.45735	2.27047
Dnd1	0.00532358	5.96578	0.0317593	chr18	36922795	36924554	530	-0.441668	-0.604206	-0.441433	-0.611748	-0.941638	-0.661963	-0.817533	-0.756282	-0.88675	-1.02043	-1.01082	-0.883777
Slc4a9	0.000237144	34.7649	0.00824429	chr18	36688335	36690014	530	1.37632	0.753413	0.746238	0.315477	0.0652752	0.306954	-0.102865	-0.130089	-0.396473	-0.648722	-0.383705	-0.416687
Wnk4	0.00809273	4.85293	0.0392734	chr11	101121349	101121669	531	2.44767	2.52538	2.49044	2.55587	2.55995	2.53071	2.51409	2.47244	2.56725	2.32783	2.45023	2.35576
Gtsf1l	0.00257172	8.79593	0.0226207	chr2	162913297	162913709	531	2.91071	2.86811	2.85265	2.90427	2.65645	2.55243	2.48273	2.52918	2.22407	2.2121	2.18232	1.72165
Zcchc10	0.000148994	44.7548	0.0066682	chr11	53138721	53140595	531	-0.0352634	-0.188121	-0.0512751	-0.0634293	-0.45792	-0.0581038	-0.553059	-0.381843	-0.574699	-0.950582	-1.06565	-0.999935
Cox11	8.17459e-05	65.6236	0.00536446	chr11	90500028	90501718	531	1.08347	0.936404	1.04969	0.467265	0.0342486	0.375258	0.0695254	0.0328793	-0.352332	-0.253287	-0.367088	-0.579169
Psme3	0.000912158	15.3697	0.0140196	chr11	101178096	101179104	532	1.16861	0.98973	0.893689	0.865924	0.774615	0.623032	0.636681	0.705903	0.545681	0.495191	0.41516	0.367349
Rln1	0.00861609	4.70818	0.0405661	chr19	29406777	29408611	533	-0.881382	-1.07813	-0.972002	-0.752359	-0.777688	-0.689052	-0.847345	-0.91633	-0.783159	-0.769514	-0.739122	-0.626889
Ypel1	0.0126359	3.95162	0.0499324	chr16	17070936	17072321	533	0.426081	0.287701	0.268137	0.0220053	0.225264	0.0945978	0.161151	0.141511	0.0940774	0.0570031	0.0681086	0.131128
Gpha2	0.00698087	5.20312	0.0363223	chr19	6225867	6226925	533	1.29722	1.02633	0.83864	0.722512	0.566669	0.501909	0.358432	0.234097	0.520671	0.597285	0.680579	0.915681
Olfr806	0.00487219	6.21992	0.0303046	chr10	129174495	129175785	534	-0.528548	-0.77781	-0.582571	-0.492633	-0.0795424	-0.43602	-0.294173	-0.205282	0.0307371	0.00805579	0.113298	0.428906
Add3	0.00301745	8.0337	0.0242413	chr19	53217779	53218861	534	-0.490655	-0.565826	-0.535149	-0.61833	-0.357134	-0.236635	-0.21025	-0.233076	-0.12036	-0.130806	-0.0496802	0.00793373
Rab37	0.00284811	8.30797	0.023662	chr11	114953278	114953581	534	1.37769	1.46505	1.37705	1.4217	1.40713	1.38354	1.49685	1.41828	1.46555	1.28608	1.20101	1.08241
Klhdc9	0.000474856	23.2689	0.0110494	chr1	173288045	173289153	534	-0.493151	-0.579449	-0.625285	-0.565945	-0.669506	-0.741232	-0.836472	-0.823709	-1.12809	-1.12948	-1.16955	-1.29996
Mrps18b	0.000647406	18.7196	0.0121192	chr17	36047863	36048749	534	0.328897	0.0754808	0.054145	-0.319627	-0.607517	-0.545241	-0.511967	-0.554952	-0.973794	-1.07931	-0.761335	-1.17961
Ddit3	0.00105026	14.0566	0.0147631	chr10	126727313	126727533	535	0.318836	0.174983	0.380133	1.09331	0.848776	1.13235	1.18708	1.15967	0.715655	0.45006	0.0330015	0.0398512
Inha	0.00300185	8.07256	0.0242326	chr1	75503116	75503902	535	0.285547	0.230221	0.386215	-0.252405	-0.180205	-0.188821	-0.286435	-0.102564	0.0743612	-0.245692	-0.141161	-0.00253491
Fcgr4	0.00903926	4.61335	0.0417013	chr1	172949592	172950752	536	-1.70293	-1.8171	-2.17827	-2.02149	-1.65445	-2.01811	-1.7962	-1.70822	-1.44296	-1.13643	-1.36108	-0.824477
Camta2	0.000370911	27.5495	0.0102184	chr11	70483503	70483882	536	2.38261	2.46621	2.33095	2.67697	2.74929	2.72331	2.67921	2.65692	2.72978	2.60004	2.65654	2.51915
Zadh2	0.0121662	4.01961	0.0489033	chr18	84258085	84258334	536	0.479697	0.244188	0.422729	0.969002	1.07623	1.0769	1.19803	0.944982	0.707726	0.77908	0.561871	0.152432
Mir22	2.61057e-05	142.451	0.00371878	chr11	75276681	75277352	536	1.02106	1.35039	1.27723	0.756535	0.598048	0.499194	0.375156	0.439478	0.383634	0.102555	0.189055	-0.0524515
Trim27	0.00151917	11.497	0.0174659	chr13	21271290	21271770	537	2.65348	2.66427	2.68568	2.75657	2.7188	2.67971	2.78747	2.71354	2.73116	2.48468	2.5321	2.31703
Apc2	0.0121961	4.00858	0.0488891	chr10	79764026	79764939	538	0.138375	0.109092	0.0570807	0.234371	0.280696	0.167475	0.321215	0.235183	0.424983	0.318397	0.533789	0.340497
Snx15	0.00940585	4.52226	0.0425357	chr19	6118865	6119931	538	0.658396	0.45261	0.45174	0.328387	0.448408	0.368854	0.438374	0.466512	0.402667	0.615376	0.699628	0.871509
Mta3	3.90259e-05	113.408	0.00442584	chr17	84106040	84107269	538	1.85335	1.77692	1.6804	1.78484	1.78473	1.84472	1.64931	1.70299	1.55647	1.30431	1.30013	1.18569
Nxnl2	0.0118242	4.07571	0.0481919	chr13	51265854	51266216	539	2.58594	2.61364	2.50978	2.47415	2.48198	2.38187	2.19634	2.38496	2.32705	2.37003	2.46982	2.32022
Snora65	0.0021662	9.53551	0.0206558	chr2	32818281	32819062	539	2.19193	2.25432	2.31766	2.28076	2.35274	2.27202	2.22352	2.22614	2.30789	1.97184	2.11109	1.92529
Pip5k1c	0.00263841	8.65259	0.0228291	chr10	80756255	80757129	539	2.77976	2.56763	2.5825	2.28681	2.24618	2.26255	2.32857	2.11522	2.18726	2.12028	2.36903	2.25461
Mir143	0.0028118	8.36748	0.0235276	chr18	61809388	61811213	539	0.109909	-0.186498	-0.237701	-0.459464	-0.656518	-0.357981	-0.472619	-0.634716	-0.838873	-0.922714	-0.761036	-0.804624
Slc47a1	0.00188783	10.2735	0.0193947	chr11	61157441	61159252	540	-1.74883	-1.71025	-1.98864	-1.40832	-1.38679	-1.45218	-1.50424	-1.31272	-1.14646	-1.25016	-1.30228	-1.2361
Cog1	0.000619267	19.3394	0.0119763	chr11	113511382	113512490	540	2.56549	2.53201	2.57993	2.48209	2.59603	2.48426	2.31449	2.52523	2.38475	2.23314	2.18887	2.15974
Mir26a-2	0.00174348	10.6481	0.0185648	chr10	126433125	126433758	540	0.888474	0.809375	0.682142	0.476784	0.336309	0.174364	0.237509	0.0979206	0.216541	0.341057	0.593853	0.342943
Il9	0.00415534	6.79128	0.0282201	chr13	56581178	56581919	541	-1.58168	-1.75741	-1.62711	-1.37124	-1.02743	-1.56786	-1.33339	-1.2571	-0.579934	-0.611579	-0.419103	0.0749782
Prr3	0.0013453	12.3608	0.0166291	chr17	36108942	36109485	541	-0.900365	-0.932913	-0.968945	-1.21178	-1.13204	-1.06632	-1.24174	-1.17126	-1.37463	-1.397	-1.28285	-1.2471
S100b	0.00240226	9.11866	0.0219054	chr10	75717122	75717881	542	-0.9699	-0.674275	-0.858823	-0.653618	-0.290726	-0.64993	-0.402501	-0.53638	-0.415402	-0.198024	-0.199937	-0.0580471
Il10rb	2.03776e-05	176.985	0.00360652	chr16	91407021	91407528	542	0.261288	0.302138	0.136632	-0.105014	-0.219573	-0.186957	-0.0534631	-0.0635589	-0.0604781	0.240742	0.265382	0.308873
2310044G17Rik	0.00334173	7.58507	0.0253472	chr12	88288902	88289552	542	2.36562	2.28833	2.23374	2.27504	2.22844	2.15208	2.15655	2.06777	2.09638	2.05411	2.09227	1.9657
Zbtb39	0.000152098	44.4144	0.00675536	chr10	127177135	127178682	542	1.94775	1.84376	1.68866	1.52382	1.48408	1.56151	1.31192	1.48306	1.20072	1.05383	1.15486	0.996759
C1qtnf1	0.00837745	4.76192	0.0398928	chr11	118294623	118295606	543	1.52923	1.2407	1.40776	1.14059	1.05016	1.11302	1.04654	1.05995	1.08142	1.29114	1.32113	1.58211
Igfbp6	0.00537613	5.93849	0.031926	chr15	101975159	101975439	543	1.13959	1.34547	1.29241	1.39665	1.2943	1.42642	1.35483	1.22324	0.941904	0.706212	0.774671	0.15609
D2hgdh	0.00533193	5.95665	0.0317605	chr1	95722361	95723081	545	2.18977	2.19028	2.06933	2.10919	1.93087	1.80673	1.84794	1.9664	1.79756	1.70087	1.67874	1.80098
Myl9	2.30167e-05	160.014	0.00368298	chr2	156601745	156602165	546	2.40135	2.48032	2.46743	2.17451	2.1528	2.18291	2.05907	2.12029	2.12911	2.25315	2.29744	2.1978
Prps1l1	0.00444276	6.54765	0.0290896	chr12	35669979	35670458	547	-1.59878	-1.40614	-1.37573	-1.48418	-1.30093	-1.46601	-1.45825	-1.36	-1.02235	-0.960482	-0.883406	-0.729024
Otub2	0.000535482	21.3157	0.0114142	chr12	104627461	104627961	547	1.51684	1.50768	1.54303	1.34764	1.33247	1.40451	1.58826	1.38581	1.49037	1.85114	1.74737	1.69931
Tnnc1	0.00888997	4.64084	0.041257	chr14	32020949	32022337	548	-1.32127	-1.22738	-1.31189	-1.56804	-1.5674	-1.67282	-1.57779	-1.41561	-1.44985	-1.42618	-1.4387	-1.21679
Dcaf4	5.48707e-05	91.9764	0.00504681	chr12	84867546	84868000	548	0.686101	0.969213	0.79924	0.0262088	-0.0134723	-0.13335	-0.263609	0.0519138	0.042399	0.52734	0.448736	0.530567
Gpr6	0.00208733	9.73417	0.0203184	chr10	40790847	40791289	549	1.8545	1.93695	1.98945	2.53309	2.46147	2.34598	2.46463	2.288	2.37172	2.15942	2.29077	1.9358
Mobkl3	0.000178005	39.198	0.00697743	chr1	55188637	55190450	549	1.74873	1.44764	1.58211	1.48569	1.45172	1.50721	1.26355	1.32617	0.89173	0.601752	0.581311	0.259104
Crip3	0.00327266	7.6647	0.0250839	chr17	46565340	46565540	550	1.06104	1.15138	1.01346	0.956586	0.710434	0.89729	0.845345	0.700732	0.726301	0.754998	0.660947	0.620944
Phgr1	0.00485108	6.23985	0.03027	chr2	118597953	118598702	551	-0.302358	-0.569522	-0.475892	-0.69714	-0.498895	-0.656395	-0.36975	-0.45434	-0.119126	-0.0918	0.097315	0.44827
Smoc1	0.00168925	10.8358	0.0183044	chr12	82128345	82129010	551	1.66058	1.5229	1.4847	1.35391	1.11483	1.09524	1.05316	1.05523	0.925075	1.25285	1.16455	1.02421
Ppp4r1	4.68652e-05	101.574	0.00476028	chr17	66133245	66134000	551	2.21498	2.3503	2.33068	2.23771	2.21799	2.21089	2.14997	2.09152	2.16984	1.93015	1.88537	1.80991
Cdk3	0.00578801	5.71757	0.0330934	chr11	116077866	116078131	551	1.23228	1.15641	0.933973	0.846916	0.725073	0.685985	0.61097	0.740274	0.619345	0.646521	0.762395	0.420431
Acot1	0.000292966	30.9021	0.00905328	chr12	85349900	85350139	551	2.16598	2.52911	2.28849	2.34781	2.44928	2.41338	2.16929	2.20813	2.27155	1.6233	1.4619	1.79081
Rps14	0.000650437	18.6597	0.012137	chr18	60934800	60936724	551	2.36338	2.11429	2.10163	2.13623	2.0788	2.07684	1.87983	2.03555	1.75757	1.54507	1.51182	1.19486
Thoc4	6.39946e-05	80.5586	0.00515532	chr11	120456380	120456998	551	0.0296877	-0.161734	-0.17191	-0.529209	-0.725796	-0.736778	-0.722222	-0.82525	-1.008	-1.24069	-1.04686	-1.0101
1200011M11Rik	0.0061982	5.50212	0.0341032	chr11	86890681	86892320	552	-1.09095	-1.23895	-1.20758	-1.01921	-1.01397	-0.960372	-0.982049	-0.827975	-0.936759	-1.00214	-0.84185	-0.825057
Map2k2	0.00632752	5.45586	0.0345221	chr10	80569244	80569444	553	0.857127	0.872575	0.913053	1.30555	1.37845	1.48593	1.49673	1.40162	1.12302	1.13061	0.841445	0.634192
2310050B05Rik	0.00448522	6.51478	0.0292202	chr10	80656882	80657309	553	2.90482	2.8872	2.85374	2.80198	2.80262	2.72338	2.73902	2.59158	2.73169	2.65819	2.69698	2.70699
Dcbld2	0.000105991	54.5841	0.00578544	chr16	58409200	58410108	553	2.47805	2.43792	2.38184	2.35534	2.28185	2.31274	2.22196	2.14275	2.23657	2.13897	2.12425	2.06142
Tmed9	0.00669449	5.2927	0.035432	chr13	55695050	55695620	555	1.9256	2.18319	2.07324	1.85959	1.99444	1.96382	1.78489	1.87139	1.79426	1.73734	1.77948	1.60726
Ifi35	0.00139472	12.0671	0.0168303	chr11	101310280	101311453	555	0.573516	0.50752	0.439705	0.584913	0.4525	0.380586	0.237934	0.322315	0.207009	-0.071922	0.197544	-0.0675708
Pigs	0.00432527	6.6407	0.0287228	chr11	78142478	78143303	555	1.91397	1.70686	1.64586	1.46509	1.20507	1.34027	0.961208	1.30931	0.944867	1.2515	1.21346	0.903477
Psme2	0.00602299	5.59435	0.0336947	chr14	56206832	56207207	556	1.57885	1.38168	1.28941	1.03078	0.900042	0.878085	0.851093	0.609752	1.04023	1.03937	1.18003	0.979017
Rab31	0.000589042	19.8995	0.0117216	chr17	66000508	66001262	557	-0.877039	-0.846476	-0.928965	-1.26716	-1.41153	-1.4934	-1.53444	-1.48927	-1.26553	-1.13263	-1.08516	-0.942171
Acot4	0.00420263	6.75984	0.0284091	chr12	85379885	85381500	557	0.0497348	0.155326	0.143077	0.283652	0.0354531	0.286134	0.118876	0.164966	-0.208817	-0.301753	-0.322604	-0.443791
2200001I15Rik	0.010704	4.26158	0.045616	chr14	35165625	35165943	558	0.616824	0.782053	0.849865	0.739923	0.463319	0.901058	0.71853	0.621107	0.0308794	0.0992229	-0.136164	-0.522422
Ppp1r16b	0.00906217	4.60607	0.041741	chr2	158493027	158493337	559	0.524489	0.64498	0.535015	0.82548	1.08589	1.12723	1.21574	1.06836	0.969262	1.4515	1.33699	0.917537
4632428N05Rik	0.000634063	18.9013	0.0119846	chr10	59810157	59810568	559	2.12322	2.06544	1.93346	1.87197	1.47525	1.6093	1.92863	1.83569	2.07552	2.51641	2.4269	2.37383
Ass1	0.00179931	10.514	0.0189179	chr2	31326348	31327313	559	1.21338	1.09006	1.18098	1.3532	1.12322	1.40115	1.27799	1.17647	0.962366	0.582357	0.776872	0.38943
Rbx1	0.00352925	7.38369	0.0260589	chr15	81297304	81299174	559	1.48262	1.43544	1.54336	1.57415	1.2753	1.59038	1.36001	1.41598	0.942259	0.948978	0.651715	0.518261
Cyp2d40	0.00979043	4.43302	0.0434011	chr15	82590822	82592207	560	-1.8761	-2.06926	-1.86185	-2.27257	-1.95584	-2.06372	-1.93632	-1.90407	-1.8524	-1.6953	-1.70749	-1.44775
Myo5b	0.000591133	19.8656	0.0117432	chr18	74602833	74603180	561	1.8415	1.77002	1.81718	2.0659	2.11747	2.01928	2.08841	2.09439	2.20002	2.21686	2.21566	2.05317
Hibch	0.00704828	5.18234	0.0365266	chr1	52902450	52903560	561	2.16396	2.07454	2.04028	2.08764	1.98552	1.96254	1.99499	1.94382	1.65571	1.57322	1.52822	0.978767
Pcdhgc4	0.00602083	5.59971	0.0337149	chr18	37975294	37975878	562	2.61981	2.43742	2.2742	2.39716	2.26547	2.18941	2.28528	2.11433	2.18195	1.95683	2.0365	1.91357
Ldhal6b	0.0103402	4.3295	0.0447678	chr17	5417884	5418537	562	-0.136638	0.022641	-0.0852568	-0.188779	-0.683125	-0.205658	-0.470163	-0.405209	-0.839816	-0.766475	-0.694741	-0.937288
Gzmm	0.00598544	5.61857	0.0336296	chr10	79151201	79152241	563	-0.120527	-0.038581	-0.0818922	0.00657226	-0.535462	-0.42366	-0.41672	-0.640487	-0.885946	-0.879985	-0.708767	-0.961002
Ube2f	0.000119013	49.0798	0.00584115	chr1	93147458	93148676	563	1.56249	1.57592	1.60777	1.33776	1.25906	1.37054	1.14255	1.37878	0.937436	0.738222	0.715159	0.73946
Gfer	0.00707272	5.17775	0.0366208	chr17	24830699	24831421	564	0.00925017	-0.355421	-0.292544	-0.533788	-0.545375	-0.564611	-0.584362	-0.543233	-0.637324	-0.369468	-0.160498	-0.272053
1700106J16Rik	0.00405615	6.88332	0.0279198	chr11	88106980	88107729	564	0.785484	0.985692	1.04882	0.739535	0.657392	0.668641	0.508302	0.590939	0.547821	0.730831	0.519264	0.576342
Lrrc59	6.88014e-05	76.8487	0.0052873	chr11	94490573	94490933	564	1.46506	1.31332	1.29327	0.668913	0.315433	0.536862	0.302384	0.461109	-0.164159	-0.152955	-0.117881	-0.258669
Mycbpap	0.00264896	8.64619	0.0229034	chr11	94363225	94363801	565	-1.59803	-1.17436	-1.4833	-1.28302	-0.893666	-1.29327	-1.2423	-1.29621	-0.722713	-0.405318	-0.357816	0.0834429
Mir464	0.000943105	15.0335	0.0141781	chr15	74475612	74476455	566	-1.38905	-1.46605	-1.26056	-1.38565	-0.993788	-1.47379	-1.23075	-1.30817	-0.439129	0.0847623	-0.0670969	0.372313
Olfr411	0.00869477	4.68364	0.0407232	chr11	74160691	74162152	566	-0.545142	-0.65567	-0.641591	-0.649469	0.10716	-0.374156	-0.142619	-0.000918855	0.380127	0.344457	0.157593	0.668951
1810010H24Rik	0.0106264	4.2725	0.0454012	chr11	106890102	106890666	566	1.7267	1.5493	1.58207	1.60365	1.44805	1.45402	1.35193	1.42448	1.22002	1.25403	1.29698	0.950543
Wfdc5	4.55716e-05	103.372	0.00471081	chr2	164003663	164004178	567	-2.70166	-2.59863	-2.62865	-2.02752	-2.2061	-2.35645	-2.17007	-2.15379	-2.02436	-1.71317	-1.77044	-1.8432
Nek2	0.000129107	47.6776	0.00615549	chr1	193645918	193646472	567	2.34937	2.47312	2.46389	2.22058	2.17618	2.25391	2.13609	1.99011	2.14359	1.98494	2.02718	2.01122
Cyp26c1	0.00329799	7.64463	0.0252119	chr19	37759601	37759923	568	2.5898	2.76808	2.6851	2.74627	2.69733	2.50426	2.44425	2.47998	2.61993	2.33305	2.21439	2.05295
LOC100302688	0.00372259	7.17947	0.0267262	chr10	59861904	59862650	569	-0.695504	-0.872973	-1.00661	-1.07411	-0.751072	-1.00818	-0.854747	-0.997602	-0.578547	-0.0614766	-0.359039	0.251304
Itm2c	0.000873398	15.6792	0.0136942	chr1	87790514	87791048	570	0.275245	0.36311	0.372027	0.0730508	-0.206225	-0.0348914	-0.0659389	-0.40251	-0.27063	-0.555365	-0.249844	-0.416467
Abca3	0.011391	4.15251	0.0473012	chr17	24489561	24491460	571	0.42684	0.304678	0.161032	0.208484	0.159756	0.0995818	0.216697	0.160908	0.188939	0.465693	0.376397	0.625218
Ccdc87	0.0012864	12.683	0.0163154	chr19	4839936	4840530	571	2.39914	2.37203	2.32521	2.19606	2.0001	2.02211	1.97402	1.91919	2.02415	1.98009	2.06865	2.15873
Adam11	0.00279741	8.3855	0.0234577	chr11	102622180	102622625	572	1.31443	1.41242	1.35305	1.11983	1.22041	1.13351	1.10985	1.19113	1.31049	1.48809	1.47763	1.72176
Efhd1	0.00047979	23.0394	0.0110541	chr1	89160365	89160908	573	2.57341	2.64324	2.59907	2.66963	2.68295	2.69437	2.64215	2.68655	2.68373	2.50136	2.52353	2.41573
Mrpl18	0.011489	4.1334	0.0474886	chr17	13103647	13103972	573	2.8043	2.97486	2.94183	2.93054	2.81271	2.75721	2.57204	2.61853	2.63886	2.76776	2.67625	2.51495
Pcdhga6	0.0010432	14.1245	0.0147347	chr18	37867455	37867914	573	-0.0153319	-0.177611	-0.199116	-0.427668	-0.640635	-0.466282	-0.504047	-0.584602	-0.654318	-0.640346	-0.482239	-0.60399
Eno3	0.000118299	49.4958	0.00585531	chr11	70470141	70471398	573	2.38788	2.22509	2.19092	1.90292	1.86405	1.84913	1.63912	1.84274	1.78347	1.63562	1.6172	1.7595
Fam73b	0.00013835	46.5378	0.00643852	chr2	30220427	30221843	573	1.68585	1.49414	1.51841	1.30111	1.2913	1.09285	0.861881	1.01287	0.94817	0.667014	0.901157	0.887654
Ms4a13	0.00232579	9.24861	0.0215104	chr19	11244481	11245355	574	-0.533334	-0.591949	-0.474493	-0.408077	0.178309	-0.135355	-0.0384304	0.0138765	0.574567	0.541255	0.59151	1.00444
Zfp160	0.00845201	4.75417	0.0401823	chr17	21146478	21147403	574	-0.00449137	0.168289	0.308976	0.178578	0.339123	0.296957	0.247097	0.417983	0.622325	0.797874	0.555197	0.76436
Etv1	0.00417089	6.77945	0.0282763	chr12	39506270	39506491	574	-0.213716	-0.353092	-0.31543	0.306796	0.100882	0.383252	0.802658	0.265261	0.325186	0.221284	0.0770322	0.0523524
Gm7348	0.0030937	7.92469	0.0245167	chr18	77094569	77095014	574	1.88614	2.01871	1.94127	1.91488	1.90175	1.78212	1.90282	1.84717	1.95192	2.07507	2.2438	2.27794
Klhdc9	0.00379623	7.12256	0.0270389	chr1	173289153	173289464	574	-0.0465962	-0.344508	-0.340615	-0.341766	-0.539798	-0.502148	-0.594897	-0.642788	-0.981849	-0.820128	-0.856011	-1.0355
6330403K07Rik	0.00638358	5.43302	0.0346821	chr11	70844867	70846085	575	-0.430752	-0.435498	-0.469098	-0.440061	-0.479723	-0.393484	-0.414845	-0.225181	-0.114925	-0.0937594	0.0196578	0.394417
Tbc1d23	9.46779e-05	60.2113	0.00570068	chr16	57169553	57170322	577	1.45964	1.69323	1.68778	0.83253	0.540606	0.640894	0.522505	0.460002	-0.151975	0.105805	0.0608604	-0.0808049
Ddx46	0.000937546	15.1308	0.0141858	chr13	55736965	55737539	578	1.69739	1.80657	1.80487	1.86366	1.82494	1.93332	1.81412	1.81124	1.69581	1.5919	1.55989	1.49177
Nkiras2	0.00647359	5.39289	0.0349114	chr11	100484846	100485278	578	1.27538	1.22593	1.40118	1.2845	1.37855	1.53765	1.43524	1.29587	1.08308	0.955464	0.902921	0.619324
Mrps16	0.000781387	16.711	0.0130578	chr14	21209873	21211166	579	0.172	-0.116427	0.00435115	-0.182646	-0.401872	-0.178175	-0.55521	-0.457669	-0.840222	-0.734933	-0.665308	-0.689924
Zdhhc12	0.00561545	5.81144	0.0326338	chr2	29947043	29947335	580	0.744546	0.417663	0.255836	0.19613	0.020867	-0.0420421	-0.0770834	-0.038379	-0.111469	-0.168335	0.0299748	-0.174504
Mir802	0.00340741	7.5119	0.0255961	chr16	93369383	93370912	581	-1.56698	-1.74755	-1.77928	-1.79748	-1.70613	-1.63258	-1.74579	-1.56385	-1.69819	-1.35932	-1.33728	-1.08551
Sdcbp2	0.00241378	9.09735	0.021959	chr2	151397786	151398895	581	-0.808249	-0.67091	-0.781924	-0.874953	-0.847901	-0.796614	-0.920189	-0.795349	-0.961164	-0.597714	-0.534133	-0.349276
Tgm7	0.00854868	4.72341	0.0403789	chr2	120919907	120920890	582	-1.04566	-1.04263	-1.10144	-1.02263	-0.365617	-0.944853	-0.745674	-0.760472	0.0623754	0.240745	-0.0765616	0.717515
0610012G03Rik	0.00275771	8.46449	0.0233426	chr16	31946554	31947323	582	1.71544	1.64042	1.73497	1.63962	1.60644	1.84352	1.72117	1.61087	1.33168	1.09966	1.13432	0.679212
Per1	0.000152887	44.2462	0.00676467	chr11	68914241	68914641	582	1.21745	1.2466	1.13167	1.0895	1.03364	0.89615	0.611166	0.594736	0.690128	0.570624	0.501099	0.201188
1700108J01Rik	0.00610883	5.55709	0.0339473	chr14	122629710	122629995	582	0.835283	0.719033	0.647001	0.533434	-0.0989689	0.15177	0.126832	-0.0927507	-0.252911	0.043747	0.0733804	-0.303389
Batf2	0.00467893	6.32089	0.029575	chr19	6165040	6166532	583	-1.27742	-1.45647	-1.51958	-1.53217	-1.20157	-1.78198	-1.43331	-1.43148	-0.933922	-0.729592	-0.553025	-0.160251
Actr10	0.0119823	4.05168	0.0485486	chr12	72038260	72038739	583	0.684357	0.623721	0.774966	0.96602	0.899511	1.20353	1.12792	0.988173	0.669605	0.623498	0.40442	0.32508
Fyn	0.000941547	15.0917	0.0142096	chr10	39090188	39090987	584	1.54027	1.50899	1.58598	1.51685	1.41746	1.48673	1.46766	1.57449	1.5264	1.67859	1.73728	1.71458
Gm16517	0.00277917	8.42785	0.0234224	chr10	79132738	79133567	584	2.8585	2.6472	2.67462	2.60127	2.67039	2.58776	2.59779	2.5629	2.53523	2.31485	2.41267	2.44126
Pcdhb2	0.00465573	6.34148	0.0295242	chr18	37455077	37455352	584	3.35566	3.39577	3.33154	3.2741	3.31869	3.14561	3.04631	3.17124	3.1736	3.02343	3.05641	2.78227
Znrd1	0.00454576	6.44647	0.0293041	chr17	37090717	37091385	585	-2.16176	-2.13763	-2.12968	-2.17601	-2.20018	-2.26012	-2.29215	-2.20118	-2.22164	-2.26867	-2.31891	-2.32686
4933400F21Rik	0.00136665	12.2442	0.0167336	chr1	91572496	91572763	585	1.39414	1.2144	1.23858	1.21155	1.04968	1.07804	1.04185	0.819638	0.797668	0.672945	0.732354	0.869233
Cd80	0.00939195	4.53103	0.0425552	chr16	38458427	38458891	585	1.00226	1.37633	1.25908	1.18903	0.879255	1.06003	0.954358	0.885864	0.679936	0.586145	0.744569	0.337049
Btbd11	0.00444241	6.55132	0.0291036	chr10	85061741	85062740	586	-0.687009	-0.712178	-0.413897	-0.678116	-0.509638	-0.586672	-0.50045	-1.02698	-0.487941	0.0580502	-0.0378202	0.335009
Polm	0.00346612	7.42594	0.0257392	chr11	5728449	5729451	586	0.532426	-0.0290395	-0.0396009	-0.359052	-0.255406	-0.401175	-0.716405	-0.654194	-0.922317	-0.254979	-0.5842	-0.417375
4933407P14Rik	0.012292	3.99624	0.0491217	chr11	104047053	104047415	587	-0.347625	-0.176539	-0.369571	-0.585364	-0.33136	-0.687715	-0.677185	-0.41852	-0.129225	-0.0422524	0.287375	0.58602
Krt79	0.0082752	4.79122	0.0396483	chr15	101760349	101760651	587	1.47118	1.58756	1.42692	1.36111	1.30593	1.21622	1.4327	1.32345	1.27207	1.62526	1.72071	1.49674
Isca2	0.00452771	6.47506	0.0293172	chr12	86114806	86115758	587	-0.431231	-0.344769	-0.44323	-0.671634	-0.547055	-0.575052	-0.499359	-0.454889	-0.546996	-0.630194	-0.791433	-0.635603
Olfr1418	7.15665e-05	73.0062	0.0052248	chr19	11930072	11931672	588	-1.60981	-1.76313	-1.57195	-1.14797	-1.04967	-1.09089	-1.13601	-1.02641	-0.8388	-0.788673	-0.676829	-0.465697
Myt1l	0.00361832	7.28696	0.0263666	chr12	30212660	30213186	588	-0.553134	-0.39202	-0.355404	-0.370482	-0.35757	-0.390392	-0.406305	-0.229813	-0.417888	-0.141764	0.151976	0.253111
Ncf4	0.0114175	4.15103	0.0473944	chr15	78074652	78076027	588	-1.29769	-1.22927	-1.28949	-1.30704	-1.2559	-1.23749	-1.21377	-1.34109	-1.05826	-1.05145	-1.02176	-0.929346
Psd4	0.00427959	6.67105	0.0285493	chr2	24240327	24241131	589	0.191665	0.0796998	-0.120496	0.0648406	0.34558	-0.062317	0.207601	0.242558	0.709513	0.724159	0.943799	1.18009
Otop3	0.000645435	18.7496	0.0121016	chr11	115196636	115198162	589	-1.62874	-1.68986	-1.61263	-1.73115	-1.48179	-1.49054	-1.48382	-1.61214	-1.35085	-1.10274	-0.942889	-0.753095
Mocos	0.00275401	8.47063	0.0233282	chr18	24811602	24811917	589	2.1319	2.17446	2.06164	2.3483	2.34676	2.31729	2.41958	2.32946	2.33987	2.29189	2.1937	2.12099
AW555464	0.000161616	42.4764	0.00686484	chr12	113960973	113961261	589	0.406864	0.273799	0.255657	0.446644	0.269253	0.245669	0.228757	0.159379	0.0213766	-0.228859	-0.221345	-0.251919
Klhl22	0.00519494	6.02735	0.0313117	chr16	17760303	17760988	590	2.06709	2.30121	2.31686	2.31619	2.2852	2.31936	2.1566	2.21806	2.1427	1.98625	2.0014	1.80785
Pin1l	7.1311e-05	73.9304	0.00527205	chr2	104554672	104554882	590	0.761811	0.744632	0.582513	0.543083	0.401287	0.503152	0.307846	0.332421	0.211356	0.178442	0.169506	0.156835
Cebpz	0.00503018	6.11571	0.0307631	chr17	79318933	79319388	591	-1.03489	-0.766845	-0.74077	-1.27997	-1.15957	-1.17661	-1.24642	-1.15276	-1.22787	-1.2102	-1.21716	-1.09023
Adam23	0.00275012	8.47678	0.0233122	chr1	63493068	63494686	591	1.35008	0.895297	0.849819	1.05938	0.7382	0.886349	0.506426	0.764848	0.236025	0.0436627	0.224075	-0.0936988
Kctd9	0.000579304	20.0704	0.0116269	chr14	68334745	68336678	591	0.474429	0.442197	0.311141	0.131589	0.0328648	0.0874222	-0.116281	0.129931	-0.51166	-0.620543	-0.553984	-0.612203
Casp8	0.00616169	5.52554	0.0340467	chr1	58852809	58853191	592	0.291464	0.379324	0.465577	1.00745	0.771206	1.08406	1.12899	0.861166	0.530708	0.390895	0.247656	-0.0640531
Chkb	0.000378494	27.1021	0.010258	chr15	89257389	89258945	592	1.49046	1.06471	1.1226	0.763185	0.559702	0.502405	0.417638	0.492884	0.177192	0.229543	0.362716	0.206029
Hnrnpm	0.00124891	12.8787	0.0160844	chr17	33782584	33783503	593	-2.61468	-2.68838	-2.59219	-2.69775	-2.66069	-2.76704	-2.8552	-2.77731	-2.88845	-2.97883	-2.8705	-2.87147
Gm5523	0.00772265	4.95798	0.0382888	chr1	13776359	13777792	594	-1.317	-1.68407	-1.61839	-1.36902	-1.06731	-1.41637	-1.21542	-1.27121	-0.926989	-0.878197	-0.882931	-0.504287
Unc5a	0.00455467	6.43581	0.029313	chr13	55051386	55051701	594	1.43345	1.46919	1.4402	1.6166	1.61047	1.71512	1.73127	1.71506	1.63741	1.69484	1.63236	1.52167
Gtpbp1	0.00281861	8.35551	0.0235509	chr15	79520731	79521306	594	2.11095	2.2771	2.11807	2.41404	2.33371	2.37364	2.51422	2.50362	2.4124	2.2592	2.28034	2.12474
Med7	0.00124516	12.9215	0.0160893	chr11	46251056	46252359	594	0.89931	0.808638	0.825031	0.469026	0.444494	0.640343	0.331885	0.56851	0.159051	0.182273	0.280299	0.197615
Crip1	0.00333473	7.58999	0.0253106	chr12	114390816	114391098	594	1.51707	1.6995	1.65826	1.5744	1.38677	1.49183	1.45409	1.46002	1.17769	1.05189	1.10612	0.704271
BC050777	0.000474949	23.2227	0.0110296	chr2	181228504	181229321	594	1.10518	1.01114	1.03237	0.750519	0.700909	0.799533	0.708126	0.563559	0.302312	0.273425	0.406719	0.122097
Rbpjl	0.00703475	5.18464	0.0364727	chr2	164228098	164228650	595	0.258889	0.348531	0.335573	0.201204	0.215476	0.136371	0.226227	0.071225	0.519239	0.664193	0.665086	1.04527
Tmem186	0.00327234	7.66973	0.025098	chr16	8634418	8635016	595	0.1393	0.176725	0.219071	0.321418	0.0862795	0.225482	0.09045	0.172782	-0.222877	-0.37936	-0.277009	-0.653189
Acbd3	7.88675e-05	67.5202	0.00532515	chr1	182656768	182658743	595	1.06373	0.967142	1.03168	0.551189	0.339092	0.500755	0.308706	0.309229	-0.0887132	0.086382	-0.0106634	0.0428599
Kcnk18	0.0025341	8.85595	0.0224418	chr19	59294733	59295336	596	-1.43455	-1.18091	-1.38623	-1.22321	-0.614387	-1.29188	-0.952025	-1.05374	-0.375972	-0.0144241	-0.141295	0.42933
Rnf215	0.000657263	18.4534	0.0121287	chr11	4035758	4036680	596	-1.16122	-1.3743	-1.09672	-1.08591	-0.961717	-0.886138	-1.05607	-0.85138	-0.727923	-0.508044	-0.428323	-0.219152
Nms	0.00285718	8.29028	0.0236868	chr1	38995397	38996332	596	1.10527	1.2563	1.18768	0.887622	1.00685	0.914015	1.02053	0.882288	0.866689	1.1171	1.1227	1.21601
Ifngr2	0.00534126	5.95362	0.0317998	chr16	91547934	91548178	596	2.47604	2.49182	2.41845	2.54603	2.59207	2.43927	2.45982	2.53228	2.2634	2.04818	2.01314	1.49042
4930572J05Rik	0.00410843	6.82301	0.0280319	chr15	74552260	74553477	597	1.39664	1.27241	1.2528	0.841003	0.959779	0.844964	0.613385	0.885287	0.810334	0.723174	1.00985	1.06289
Gpt	0.00824946	4.7991	0.0395899	chr15	76527790	76528258	597	1.55776	1.57784	1.5612	1.58017	1.41725	1.30009	1.46214	1.36619	1.20194	1.17512	1.16245	0.888501
A1bg	0.000554305	20.9713	0.0116245	chr15	60749741	60750335	598	-0.937634	-0.969445	-0.800949	-0.784429	-0.742088	-1.0496	-0.57458	-0.565419	-0.516378	-0.439189	-0.36367	-0.37115
Pi4k2a	0.000333048	28.9134	0.00962955	chr19	42165522	42166965	598	2.65015	2.52344	2.45627	2.27842	2.12069	2.28677	1.95306	2.1404	1.94582	2.074	2.0206	2.08329
Amhr2	0.00198059	10.018	0.0198415	chr15	102276395	102276948	598	2.08698	2.06102	1.96975	1.86601	1.55952	1.53887	1.49467	1.58506	1.35412	1.49271	1.52607	1.26069
Grin3b	0.00135027	12.3217	0.0166377	chr10	79434067	79434866	599	1.05563	0.957974	0.963327	0.561031	0.629954	0.525084	0.542389	0.535535	0.676026	0.663798	0.790854	0.953052
2210415F13Rik	0.00366314	7.2373	0.0265112	chr11	58191933	58192570	600	-1.32512	-1.37318	-1.57368	-1.67037	-1.32207	-1.75725	-1.4205	-1.58688	-1.1393	-0.897697	-0.791791	-0.545815
Fdxr	0.00377392	7.15309	0.0269952	chr11	115129938	115130184	600	1.43568	1.73436	1.60483	1.39222	1.4777	1.37269	1.15735	1.25703	1.20658	1.31595	1.36431	1.37373
Mir212	0.000430542	25.3384	0.0109093	chr11	74986289	74986603	600	1.02705	1.08939	1.02852	1.18387	1.23359	1.19517	1.01349	1.06955	1.00063	0.915488	0.813182	0.691461
E4f1	0.00958207	4.48579	0.0429832	chr17	24581323	24581736	600	-1.28054	-0.878392	-1.05239	-1.52855	-1.43179	-1.70278	-1.49788	-1.60125	-1.37651	-1.33182	-1.33533	-1.3541
Olfr284	0.00225655	9.38233	0.0211717	chr15	98171053	98171507	601	-0.50652	-0.0169931	-0.0824544	-0.0922898	0.14207	-0.242083	0.169549	0.311528	0.685384	0.726421	0.694334	0.93536
Sap18	0.00979902	4.42798	0.0433898	chr14	58416424	58417101	601	2.66157	2.72122	2.61841	2.79774	2.75048	2.79253	2.83401	2.84755	2.80858	2.64301	2.7195	2.51677
Jmjd4	0.000296991	30.6588	0.00910537	chr11	59264190	59265021	601	1.63271	1.5834	1.52451	1.43664	1.40646	1.28096	1.36693	1.32278	1.30534	1.12877	1.09829	1.23911
Brms1	0.000700213	17.8064	0.0124683	chr19	5042004	5043815	601	1.25325	1.043	1.05417	1.10798	0.867125	1.24145	0.863813	0.767237	0.340441	0.264812	0.115951	0.0286101
Cdc42ep2	0.00236112	9.20489	0.0217338	chr19	5918161	5919586	601	-0.123375	-0.471382	-0.457392	-0.744912	-0.915513	-0.641674	-0.798995	-0.705127	-1.30875	-1.50898	-1.30831	-1.30791
Prpsap1	0.0115379	4.12465	0.0475896	chr11	116332731	116333752	602	-1.00092	-1.40616	-1.65863	-1.61875	-2.00758	-1.86073	-1.95804	-2.12245	-2.34123	-2.03056	-1.9443	-1.92677
Ldhal6b	0.00492898	6.18697	0.0304955	chr17	5416720	5417348	602	1.04308	0.940444	0.834182	0.818043	0.486774	0.680915	0.501788	0.665987	0.345779	0.474387	0.1024	0.193349
Kcna4	0.0112592	4.17477	0.0470045	chr2	107130142	107130559	603	1.55426	1.75088	1.61774	1.16596	1.17484	0.96771	0.907527	1.07417	1.22278	1.28222	1.22774	1.71945
Cyp26c1	0.01049	4.29291	0.0450325	chr19	37760772	37761003	603	2.85358	3.04736	2.92223	2.99396	2.88554	2.77524	2.78403	2.69431	2.71532	2.65974	2.50132	2.21274
Chkb	9.42632e-05	60.5233	0.00570512	chr15	89256194	89256838	603	2.17683	2.27204	2.25209	1.67889	1.57604	1.62886	1.65594	1.51966	1.49413	1.55852	1.53374	1.21691
Cox4i2	0.00230385	9.278	0.0213751	chr2	152579304	152579887	604	0.680197	0.710807	0.70239	0.516772	0.486508	0.394409	0.500696	0.435464	0.252697	0.277762	0.370162	0.165462
Cyp2c55	0.00049624	22.3346	0.0110833	chr19	39080903	39082371	605	-1.51505	-1.40107	-1.46878	-0.990919	-1.09172	-1.32656	-1.10075	-1.14072	-0.911554	-0.759611	-0.805594	-0.64318
Tnfaip8	0.0122727	4.00034	0.0490951	chr18	50213778	50215289	605	1.01462	0.884928	0.78101	0.552093	0.668205	0.564211	0.403933	0.480182	0.686545	0.694515	0.657655	0.79955
Abtb2	0.00907036	4.60244	0.0417458	chr2	103405861	103406224	605	2.24845	2.39871	2.57095	2.69485	3.05925	2.8233	2.73091	2.81933	2.78689	2.42557	2.17832	1.74199
Ppara	0.0019202	10.2017	0.0195894	chr15	85566599	85566827	606	1.35312	1.5194	1.53144	1.87347	1.9994	1.93444	2.17936	1.88972	1.84786	1.64746	1.74424	1.58812
6820408C15Rik	0.00101035	14.4746	0.0146243	chr2	152240716	152241418	606	0.055055	0.228621	0.123798	0.536534	0.575272	0.534031	0.563204	0.370383	0.128723	-0.134592	-0.346749	-0.641036
Tcerg1	0.00133728	12.4134	0.0166002	chr18	42671746	42672434	606	2.28152	2.33971	2.29452	2.47616	2.47001	2.38521	2.51923	2.51272	2.20029	1.88135	1.92108	1.55223
Adcy3	5.44092e-05	92.7063	0.00504408	chr12	4134003	4134248	607	2.79653	2.82049	2.69286	3.33263	3.44752	3.34437	3.28535	3.2319	3.44397	3.27223	3.21415	3.36157
Krt75	0.0105227	4.28975	0.0451399	chr15	101393165	101394115	608	-0.522234	-0.377398	-0.499319	-0.433269	-0.211717	-0.541591	-0.40866	-0.377614	0.164058	0.0832241	0.25674	0.505129
Acy3	1.88788e-05	188.403	0.00355683	chr19	3986052	3986341	608	1.96568	1.86969	1.80534	0.835113	0.577812	0.760545	0.522315	0.443998	0.274994	0.646994	0.857203	0.332153
Il1f10	0.000858026	15.9142	0.0136548	chr2	24146106	24146985	609	-1.17213	-1.19236	-1.26947	-1.20356	-1.26075	-1.32982	-1.14093	-1.26191	-1.12002	-0.980654	-0.834697	-0.776931
Fam179b	0.00325158	7.71023	0.0250704	chr12	66067337	66067643	609	2.47133	2.37836	2.25034	2.46691	2.16893	2.26652	2.27913	2.01588	1.88104	1.54241	1.4809	0.714808
Olig2	0.0122542	4.00171	0.0490378	chr16	91226404	91226715	610	0.836088	1.16473	1.33889	1.66772	1.78598	1.7238	1.71036	1.6742	1.68441	1.72392	1.63245	1.24385
Lrig3	0.00838714	4.75998	0.0399227	chr10	125403884	125404196	610	2.20464	2.42192	2.3945	2.48562	2.43668	2.49796	2.61421	2.49938	2.31658	2.01348	1.84925	1.23963
Dcdc2a	0.0101611	4.35371	0.0442383	chr13	25148483	25148882	611	0.778981	0.832663	0.826351	0.708202	0.932722	0.849033	0.642592	0.593	0.70155	0.894441	0.860691	0.941251
Adora2b	0.00100573	14.5106	0.0145938	chr11	62063096	62063297	611	0.771724	0.478919	0.642397	0.916672	0.768052	0.928704	0.834613	0.704524	0.703362	0.347974	0.387459	0.226227
Rbm25	0.00070029	17.7793	0.0124507	chr12	84973794	84975314	611	2.21075	2.31344	2.32744	2.45287	2.30902	2.4106	2.25852	2.41911	2.00854	1.76384	1.75441	1.54982
Rb1cc1	0.000443384	24.6956	0.0109496	chr1	6205353	6207230	611	0.585263	0.513615	0.604351	0.252693	0.0107088	0.285866	0.0713288	0.121618	-0.272965	-0.234397	-0.31339	-0.486321
Lats1	0.0114802	4.13487	0.047469	chr10	7401618	7403276	612	-0.533828	-0.539362	-0.625702	-0.141727	-0.25293	-0.387723	-0.246928	-0.28298	-0.494055	-0.520595	-0.669115	-0.538943
Pfdn4	0.00469962	6.31064	0.0296576	chr2	170321315	170321828	612	3.33263	3.31412	3.32646	3.31561	3.27584	3.13682	3.1968	3.23682	3.275	3.03118	3.10463	2.88667
Zfp397	0.00819304	4.82088	0.0394977	chr18	24113800	24115342	612	-0.385897	-0.572013	-0.459767	-0.642441	-0.560205	-0.512629	-0.573539	-0.718281	-0.75785	-0.895645	-0.812081	-0.71466
D1Pas1	0.0011522	13.3041	0.015329	chr1	188790682	188791057	612	0.624314	0.682846	0.591644	0.549455	0.407045	0.64174	0.350424	0.40206	0.253118	-0.0575178	0.0350669	-0.493244
E130112L23Rik	0.00710345	5.16401	0.0366823	chr14	52605120	52605456	613	2.17154	2.17993	2.21585	2.54653	2.61095	2.55377	2.68068	2.48931	2.45336	2.17462	2.01677	1.49248
Sys1	0.00206196	9.81597	0.0202402	chr2	164285857	164286378	613	1.51364	1.53507	1.53704	1.73787	1.60527	1.65163	1.61855	1.64894	1.39463	1.18715	1.1315	0.769093
Csnk1g2	0.00769955	4.96641	0.0382391	chr10	80091787	80093215	613	-1.09889	-1.49229	-1.33042	-1.7684	-2.00994	-1.63171	-1.76573	-1.90893	-2.06478	-2.21378	-2.13257	-1.78619
Tsc22d1	0.00306576	7.97338	0.0244444	chr14	76816240	76816622	613	2.36446	2.20463	2.15357	2.17338	1.99358	1.97079	1.83704	1.75029	1.86085	1.52657	1.71596	1.11339
Pibf1	0.00583733	5.69527	0.0332452	chr14	99498037	99498383	614	1.93858	2.20438	2.51587	2.70462	2.86618	2.82624	2.80208	2.52145	2.57618	2.30454	2.09173	2.05981
Ipo5	0.00541736	5.89949	0.0319597	chr14	121311029	121312372	614	2.68161	2.76981	2.65431	2.70577	2.72381	2.69907	2.45374	2.73791	2.50797	2.40784	2.42236	2.29259
Gm12250	0.0105473	4.28189	0.0451623	chr11	57996729	57997484	615	-1.40812	-1.36829	-1.32797	-1.46789	-1.36004	-1.45525	-1.36658	-1.36255	-1.29088	-1.2589	-1.27502	-1.15641
Otop3	0.00864247	4.69871	0.0406085	chr11	115195431	115195779	616	2.46974	2.6262	2.49635	2.23766	2.42279	2.18632	2.25293	2.16574	2.52505	2.71973	2.64736	2.8048
Psap	0.00595395	5.63755	0.0335657	chr10	59740991	59742013	616	2.54516	2.29985	2.27474	2.1003	2.08779	2.08046	2.06422	2.00949	2.11674	2.26732	2.26618	2.41514
Lims2	0.00847924	4.74452	0.0402299	chr18	32091776	32092120	616	3.20365	3.10451	3.16942	3.0774	3.05423	3.15739	2.915	3.0338	3.0516	2.83037	2.96267	2.6702
Ap4e1	1.33449e-05	253.935	0.00338873	chr2	126835062	126835863	616	1.10655	1.15582	1.14355	1.05147	0.91777	0.96848	0.863233	0.847919	0.805101	0.670527	0.564255	0.679722
Adipoq	0.000290539	30.9841	0.00900208	chr16	23145991	23146933	617	-1.28521	-1.43982	-1.32471	-1.21194	-1.16819	-1.23837	-1.02438	-1.02733	-0.933505	-0.705265	-0.755008	-0.367558
Cplx2	5.82815e-05	85.8897	0.00500578	chr13	54473329	54473659	617	2.09399	2.07464	2.01451	2.40698	2.61876	2.55817	2.78555	2.5643	2.82262	2.7275	2.72501	2.71345
Cst12	0.00836902	4.76776	0.0399014	chr2	148614479	148614833	617	-0.203218	0.0750518	-0.276964	-0.214373	-0.0296962	-0.342782	-0.0893162	-0.141057	0.137533	0.279692	0.318645	0.471878
Spsb3	0.00232084	9.26328	0.0214986	chr17	25024235	25024741	617	2.09834	2.21365	2.21788	2.12095	2.11914	2.0369	1.95978	2.03339	1.99629	1.82773	1.97148	1.9164
Txndc17	0.00130769	12.5873	0.0164603	chr11	72021672	72023000	617	0.0813968	-0.0359617	-0.0635544	-0.262109	-0.366985	-0.139048	-0.263399	-0.232638	-0.427455	-0.469642	-0.511295	-0.445759
1500031L02Rik	0.0007283	17.5127	0.0127545	chr16	32100504	32102200	617	0.473348	0.426082	0.475396	0.255692	0.00202467	0.225446	0.0981962	0.197777	-0.17336	-0.278623	-0.207667	-0.415636
BC021614	0.000181797	38.9367	0.00707856	chr19	4058103	4059139	617	2.11833	1.81658	1.73355	1.37465	1.12271	1.37445	1.07989	1.1428	0.818108	0.66539	0.908969	0.671507
Dagla	0.00817912	4.82885	0.0394958	chr19	10320372	10321066	618	-0.96499	-0.921102	-1.1564	-1.50729	-1.00525	-1.1568	-0.968935	-1.21545	-0.631323	-0.580518	-0.0737933	0.19981
Sema6d	0.00456964	6.41461	0.0293124	chr2	124436649	124437228	618	-0.299316	-0.090587	-0.0380862	0.0127138	-0.228813	-0.087245	0.0455984	-0.156019	0.10762	0.266972	0.341748	0.470187
Mrpl38	0.0105751	4.28032	0.045265	chr11	115992512	115992978	618	1.40148	1.3288	1.48771	1.11701	1.06135	1.02584	0.830968	0.921106	1.07778	1.04106	1.13614	0.709501
Wdfy2	0.0100182	4.39135	0.0439933	chr14	63457144	63458492	618	-0.0288428	-0.057226	-0.0638394	0.0407341	-0.326761	-0.151282	-0.38289	-0.147516	-0.48791	-0.456217	-0.518461	-0.571506
Ufc1	7.68999e-06	353.97	0.00272202	chr1	173218076	173218999	618	1.59047	1.47529	1.45538	0.802991	0.699168	0.814275	0.345636	0.531082	0.522812	0.569575	0.581939	0.825152
Igf1	0.00361789	7.29151	0.0263799	chr10	87323236	87324101	619	1.82455	1.5538	1.54563	1.26417	1.27524	1.14721	1.26032	1.13493	1.38486	1.49454	1.59681	1.59971
Gna11	0.00206199	9.80772	0.0202234	chr10	80992095	80993496	619	-1.35514	-1.42742	-1.42121	-1.53227	-1.35764	-1.41395	-1.35284	-1.38884	-1.53361	-1.74765	-1.69208	-1.68708
Hspa1a	0.00226659	9.33733	0.0211639	chr17	35106922	35107383	619	1.76231	1.71556	1.64696	1.54276	1.47339	1.39118	1.44553	1.34832	1.47204	1.28064	1.45905	1.3835
Slc38a10	0.00499258	6.1479	0.0306939	chr11	119965883	119966953	619	-0.942448	-1.51387	-1.32632	-1.87277	-1.94603	-2.03068	-1.79767	-1.94787	-1.82864	-1.75834	-1.57135	-1.46686
Reep2	0.00440665	6.58085	0.0289995	chr18	35000931	35001847	620	-0.0117683	-0.133147	-0.314746	-0.683162	-0.605983	-0.609221	-0.44324	-0.612487	-0.333442	-0.281558	-0.16362	0.0371192
Farp2	0.0010111	14.4567	0.0146172	chr1	95409300	95409591	620	3.35773	3.49253	3.4059	3.56926	3.63052	3.48918	3.26374	3.32871	3.34857	3.16899	3.17919	3.29842
Angel2	0.010044	4.38147	0.0440075	chr1	192753044	192754302	621	0.610823	0.384454	0.577295	0.0722607	0.206905	0.160102	0.0488182	0.149763	0.225061	0.479618	0.353508	0.800949
Ankrd43	0.0119592	4.0559	0.0485052	chr11	53290701	53291688	622	-0.787553	-0.679858	-0.832331	-0.460687	-0.31651	-0.595697	-0.47884	-0.288275	-0.338762	-0.251855	-0.290237	0.258136
Cisd3	0.00868017	4.68928	0.0407037	chr11	97547887	97548463	622	1.55056	1.55077	1.52045	1.34816	1.11617	1.25813	1.30816	1.29455	1.15996	1.05902	1.31301	1.01854
Mgat5	0.0102053	4.34723	0.0443647	chr1	129100940	129101540	622	2.83854	2.52673	2.55068	2.33237	2.32606	2.33409	2.23012	2.15298	2.2142	2.00558	2.11834	2.39763
Zfp273	0.000176328	39.4628	0.0069584	chr13	67914130	67914743	622	0.480202	0.462559	0.445627	0.273593	-0.0451767	0.0220733	-0.141278	-0.0605712	-0.156061	-0.321514	-0.157934	-0.143664
Vsig8	0.000571024	20.3148	0.0116002	chr1	174490659	174490991	623	0.110755	0.0732976	-0.125927	-0.345278	-0.369847	-0.610656	-0.301432	-0.360802	-0.0460355	0.308624	0.372524	0.609516
Lrrc16b	0.00502384	6.12854	0.0307888	chr14	56110552	56111130	623	1.72808	1.74686	1.70787	1.61018	1.59033	1.66073	1.41542	1.59708	1.57077	1.77127	1.70091	1.75926
Nolc1	0.00768886	4.96852	0.0382023	chr19	46149729	46150322	623	2.36355	2.49426	2.52663	2.58661	2.54098	2.54946	2.44527	2.40712	2.4056	2.32126	2.35963	2.16628
Gpr31c	0.00911547	4.59882	0.0419204	chr17	13244810	13245622	624	-0.632763	-0.858565	-1.00851	-0.96738	-0.463216	-1.24344	-0.745991	-0.85562	-0.0394768	0.0503736	0.304206	0.799542
A230065H16Rik	0.0125378	3.96235	0.0496792	chr12	112645643	112646293	624	-0.322997	-0.929929	-0.705469	-1.22704	-0.996586	-1.03933	-0.878338	-0.885889	-0.628667	-0.549634	-0.149005	-0.272978
Lemd1	0.000678219	18.2801	0.0123979	chr1	134088636	134089404	624	2.37442	2.17714	2.18418	1.99132	1.83129	1.87077	1.94833	1.81058	1.84751	1.83337	1.84638	1.81017
Mycn	3.55679e-05	121.677	0.00432779	chr12	12943522	12944024	624	1.67514	1.9822	1.78236	1.98816	2.03338	1.88895	1.66508	1.60427	1.58396	1.21583	1.18957	1.23052
40430	0.000297546	30.5785	0.00909852	chr11	117192403	117193049	625	1.7417	1.48135	1.37067	1.24973	1.24916	1.25168	1.41288	1.4622	1.51973	1.93568	1.87372	2.02906
Smn1	0.00124637	12.9072	0.0160871	chr13	100895434	100896137	625	1.48437	1.55789	1.55471	1.5864	1.55013	1.42908	1.33386	1.24851	1.38822	1.2879	1.27771	1.2929
Krr1	0.00148884	11.6229	0.0173046	chr10	111409125	111409760	625	-0.324356	-0.101367	-0.177496	-0.0410064	-0.207872	-0.00888955	-0.0943851	-0.0367649	-0.309868	-0.548247	-0.640164	-0.761281
Prosapip1	0.00369149	7.20605	0.026601	chr2	130459199	130460714	625	1.03063	0.663277	0.696543	0.742176	0.252821	0.52445	0.586509	0.236975	0.0142011	-0.125491	-0.142333	-0.240492
Stxbp1	0.0122366	4.00583	0.0490177	chr2	32643752	32644490	626	-0.220998	-0.378663	-0.320449	-0.529556	-0.324115	-0.653922	-0.516052	-0.603394	-0.0513791	0.15251	0.165923	0.824273
Fam83a	0.00717144	5.13902	0.0368542	chr15	57818083	57818425	626	0.395776	0.869843	0.606607	0.179192	0.281925	0.042318	0.233627	0.224132	0.679305	0.896675	1.07231	0.835872
B3galt4	0.00576579	5.73723	0.0330797	chr17	34086230	34086928	626	1.3692	1.35847	1.33937	1.24106	1.0344	1.07377	0.973715	0.878138	1.10559	1.27367	1.19002	1.40301
Dio3os	0.0055151	5.84342	0.0322271	chr12	111514222	111514490	626	1.6258	1.29224	1.34241	1.08025	0.5677	0.833942	0.925697	0.806734	0.872592	0.79585	0.756143	0.439676
Mxd3	3.8473e-05	114.52	0.00440592	chr13	55425901	55426461	627	1.94207	1.92471	1.91679	1.23539	1.2804	1.38329	1.57836	1.32464	1.44115	1.62359	1.65209	1.62692
Ankrd55	7.24773e-07	1668.71	0.00120944	chr13	113078031	113078987	627	0.533087	0.464761	0.526071	-0.368012	-0.596544	-0.47493	-0.736223	-1.0208	-0.990787	-0.82245	-0.682489	-0.764117
Dap	0.00407929	6.85907	0.0279801	chr15	31154767	31155385	628	-0.245827	0.159144	-0.118161	0.0418963	0.409504	-0.0590661	0.210593	0.323279	0.76093	0.735145	0.985504	1.17548
Tmem106c	0.00514903	6.05861	0.031196	chr15	97795337	97796021	628	0.626046	0.799774	0.784481	0.568146	0.364817	0.440084	0.37128	0.512253	0.473542	0.631256	0.70773	0.764377
Hspa1b	0.0105401	4.28503	0.0451649	chr17	35094001	35094465	628	1.86421	1.71276	1.73338	1.6148	1.48984	1.47509	1.63564	1.37107	1.49944	1.4175	1.4889	1.47085
Rxrb	0.0123092	3.9935	0.0491567	chr17	34169425	34169947	629	2.77778	2.53986	2.66978	2.73205	2.53958	2.76584	2.67601	2.5579	2.40184	2.34004	2.32378	2.10761
Lpin3	0.0030329	8.00069	0.0242653	chr2	160705838	160706786	630	-1.97882	-1.89686	-1.96565	-1.70949	-1.60833	-1.62721	-1.51256	-1.68107	-0.905056	-1.00255	-0.85621	-0.371707
Tgm5	0.0040336	6.89551	0.0278137	chr2	120872477	120873115	631	-0.929425	-1.22128	-1.36616	-1.46059	-1.53773	-1.44711	-1.56619	-1.21569	-1.07451	-0.578672	-0.555361	0.198261
Dnaic2	0.00292339	8.20295	0.0239804	chr11	114589357	114590640	632	1.77956	1.58273	1.52211	1.16167	1.24769	1.28131	1.02176	1.08473	1.09349	0.93461	1.13098	1.3477
Gsdmcl-ps	0.00465673	6.33804	0.0295145	chr15	63745382	63746009	633	-1.47489	-1.64665	-1.69084	-1.43891	-1.41931	-1.66111	-1.29764	-1.72495	-1.13764	-0.739511	-0.735229	0.0504382
Apc2	0.0061065	5.55973	0.0339505	chr10	79765197	79765459	633	0.370663	0.237745	0.00530367	-0.0140498	0.197731	-0.00469607	0.103203	0.0249677	0.339356	0.619092	0.538042	0.767721
Itpka	0.00761031	4.99188	0.0379897	chr2	119567439	119567866	633	0.817132	0.477929	0.692394	1.1038	0.981987	1.25289	1.31465	1.06275	0.774229	0.557094	0.515637	0.270047
Pabpn1	0.0058985	5.66764	0.0334305	chr14	55513613	55513828	634	-0.179759	-0.409776	-0.266783	0.177262	-0.106694	0.165422	0.155022	0.0207875	-0.245703	-0.421341	-0.497892	-0.703925
Fam179a	0.00412365	6.81505	0.0281029	chr17	72021965	72022202	635	3.1768	3.06043	3.04042	2.88416	2.83222	2.86968	2.98823	2.79369	2.8541	3.05935	3.05357	3.14949
Col4a3bp	0.00619564	5.50471	0.0341052	chr13	97313324	97314989	635	-0.281016	-0.404198	-0.317523	-0.239263	-0.25768	-0.0938537	-0.297038	-0.171609	-0.43435	-0.539654	-0.584625	-0.53469
Procr	0.000945776	14.9565	0.0141455	chr2	155576317	155576816	635	1.07851	1.19765	1.13507	1.2546	1.13439	1.18046	1.15957	1.23421	0.940664	0.702337	0.781759	0.600726
Tbp	1.33694e-05	243.354	0.00325351	chr17	15637486	15638151	635	1.37285	1.50329	1.54619	1.44758	1.46471	1.52794	1.28131	1.33618	1.37585	0.884114	0.952127	0.793028
Ccl6	0.000684843	18.1382	0.0124218	chr11	83402023	83402811	636	-1.72459	-1.84115	-1.63709	-1.77673	-1.44906	-1.74622	-1.44396	-1.51075	-1.09637	-0.921548	-0.779817	-0.489544
Snx3	0.00667159	5.30472	0.0353909	chr10	42222495	42222983	636	2.40276	2.50533	2.53667	2.58096	2.50958	2.46634	2.45858	2.48893	2.41623	2.31769	2.3496	2.2663
Rpl10l	0.0125837	3.95564	0.0497767	chr12	67385003	67385314	636	0.495174	0.457447	0.46935	0.634697	0.602539	1.00476	0.867557	0.694685	0.571307	0.28985	0.359778	0.258804
9430060I03Rik	0.0100443	4.37983	0.0439925	chr1	94829485	94830793	636	-1.15508	-1.52191	-1.42347	-1.51305	-1.48582	-1.29564	-1.64329	-1.57655	-1.79106	-1.78687	-1.86253	-1.75267
Dpp3	0.00135332	12.3087	0.0166577	chr19	4907864	4908968	636	-0.803962	-0.688433	-0.541522	-1.01333	-1.07283	-0.925141	-1.0755	-0.83981	-1.09181	-1.25831	-1.2062	-1.23795
Src	0.00823539	4.807	0.0395875	chr2	157249392	157249712	636	1.86582	1.76912	1.70622	1.53534	1.30524	1.30284	1.35225	1.39721	1.14616	1.13304	1.22335	0.590283
Uhrf1bp1	0.000754316	17.0277	0.0128443	chr17	27994087	27994774	636	1.73986	1.68527	1.6128	1.44138	1.18128	1.36386	1.10849	1.14066	0.886697	0.929477	0.762959	0.369258
Krtap3-3	0.00199599	9.97523	0.0199104	chr11	99412082	99413325	637	-1.01391	-0.818562	-0.882596	-0.694214	-0.31782	-0.574445	-0.429074	-0.425853	-0.122008	-0.0886678	-0.150213	0.311893
Tapbp	0.0110005	4.22001	0.0464222	chr17	34055785	34056413	637	2.5427	2.50042	2.54433	2.53824	2.60933	2.53374	2.4887	2.51802	2.54577	2.36102	2.46695	2.42877
Ppp1r1b	0.000243927	34.2551	0.00835577	chr11	98210688	98211708	637	2.3633	2.26674	2.20513	2.00161	1.877	1.92274	1.92269	1.99951	1.97114	1.93187	2.00539	1.93724
Megf10	0.010405	4.31511	0.0448988	chr18	57293381	57293738	638	-0.140763	0.403899	0.372244	0.258572	0.407572	0.0592643	0.0834116	0.194868	0.426915	0.852188	0.798539	0.924296
Gsdmcl-ps	0.00108949	13.646	0.0148673	chr15	63746653	63746960	638	-0.464967	-0.654689	-0.559113	-0.810846	-0.666514	-0.934486	-0.618459	-0.56881	-0.441229	-0.26965	-0.118718	0.0812108
Phf1	0.00134539	12.3478	0.0166126	chr17	27069433	27069739	638	2.20358	2.27851	2.24455	2.07883	1.94664	2.00461	1.77231	1.71409	1.82319	1.82081	1.80924	1.46013
Tmem63b	4.8441e-05	98.9915	0.00479525	chr17	45796487	45797230	638	1.55058	1.39608	1.35973	1.10912	1.05465	1.05714	0.672848	0.865749	0.738444	0.641386	0.827132	0.837691
Nov	0.00483355	6.24987	0.030209	chr15	54578121	54579457	639	-0.263249	-0.607677	-0.490033	-0.802945	-0.741282	-0.812586	-0.679961	-0.632794	-0.64501	-0.4564	-0.463746	-0.370923
A530088H08Rik	0.00016683	41.7179	0.00695979	chr11	66726131	66726659	639	2.2263	2.22894	2.17478	2.18975	2.13949	1.97032	1.91901	1.91081	1.94869	1.77688	1.82712	1.75756
Sdccag3	1.41471e-05	216.315	0.00306024	chr2	26237680	26237918	639	0.500223	0.54859	0.397175	0.175652	0.0173427	0.11081	0.0354994	0.00901529	-0.100305	-0.259514	-0.21039	-0.162037
Ascc2	0.0015787	11.2751	0.0178	chr11	4538434	4539188	639	0.334747	0.0637232	0.055615	-0.0209404	-0.491168	-0.372565	-0.387425	-0.53249	-0.531032	-0.590246	-0.631511	-0.553863
Mgat3	9.97838e-05	57.8267	0.00577017	chr15	80003510	80003733	640	1.34186	1.4059	1.36548	1.69157	1.87543	1.82764	1.77942	1.67928	1.92268	2.0817	2.12045	1.96503
Gm4956	0.000464225	23.8388	0.0110665	chr1	21275966	21276940	640	-2.27991	-2.11504	-2.26084	-2.00563	-1.83526	-1.94918	-1.94772	-1.89413	-1.83245	-1.81208	-1.80576	-1.81902
Madcam1	0.00485134	6.23652	0.0302555	chr10	79127959	79128201	641	2.79506	2.72119	2.68895	2.66702	2.80093	2.91849	2.60614	2.53039	2.7174	2.92183	3.05555	3.05411
Ppp1ca	0.0116768	4.10147	0.0478922	chr19	4192814	4193176	641	0.633502	0.510266	0.710396	1.00249	0.716023	1.14	1.1302	0.892816	0.603404	0.388875	0.323639	-0.0413047
Lin9	0.00126086	12.8363	0.0161848	chr1	182572105	182572995	641	0.056898	0.206353	0.11456	0.0469293	-0.261254	-0.264522	-0.249817	-0.0914968	-0.335656	-0.562065	-0.442593	-0.596387
Acvrl1	0.00164081	11.0616	0.01815	chr15	100959609	100960489	642	-0.373336	-0.52928	-0.654344	-1.44368	-1.02293	-1.24492	-1.14914	-1.25468	-0.928017	-0.689264	-0.400594	-0.238517
Fam169a	0.00308631	7.93546	0.0244913	chr13	97837883	97838645	642	2.47274	2.55859	2.51874	2.66364	2.63394	2.63431	2.61698	2.66193	2.41608	2.29634	2.25314	2.00741
1700020O03Rik	0.000148902	44.9269	0.00668969	chr12	87583469	87584918	642	1.99321	1.78282	1.72344	1.81642	1.76814	1.7397	1.4879	1.67258	1.377	1.17133	0.977197	0.949444
Med1	0.0093107	4.54337	0.0423019	chr11	98014331	98014748	643	-1.86129	-1.62575	-1.76029	-1.69814	-1.83554	-1.6189	-1.65302	-1.60793	-1.58932	-1.45988	-1.44406	-1.45921
Zfp738	0.00967154	4.46521	0.0431855	chr13	67769020	67769623	643	-2.47866	-2.5566	-2.59005	-2.39769	-2.52279	-2.4045	-2.57329	-2.50091	-2.44731	-2.61464	-2.69766	-2.70473
6330403K07Rik	0.00276025	8.45836	0.0233472	chr11	70846085	70846720	643	2.02103	2.30164	2.24758	2.22381	2.14945	2.17869	2.11256	2.10603	2.00198	1.80519	1.88448	1.78186
Kif21b	0.00584961	5.68695	0.0332665	chr1	138028622	138029760	645	2.41804	2.15174	2.01142	1.7468	1.63786	1.78347	1.73957	1.78185	1.8167	1.90472	2.06489	1.89342
Slc39a3	0.00462376	6.37609	0.0294815	chr10	80491929	80492130	645	0.412607	0.322904	0.39374	0.280286	0.0877077	0.317099	0.180006	0.151605	-0.015616	0.054321	-0.0318675	-0.142136
Mrpl12	0.00278887	8.39756	0.0234197	chr11	120346627	120347044	645	1.24267	1.34031	1.43607	1.55571	1.41872	1.6603	1.67574	1.48958	1.16516	0.863562	0.839385	0.458177
Ager	1.43412e-05	212.382	0.0030458	chr17	34735452	34736153	646	-0.19756	-0.296745	-0.178849	-1.10453	-0.855527	-0.932441	-0.775995	-0.790743	-0.651296	-0.36124	-0.252505	-0.275866
Lbh	0.00342239	7.48782	0.0256262	chr17	73268291	73268521	647	0.0753076	0.123027	0.206934	0.675136	0.853864	1.10598	0.951936	0.726628	0.898829	0.628221	0.628908	0.158624
Dusp2	0.000460722	24.035	0.0110734	chr2	127162541	127163338	647	0.459991	0.285238	0.281259	0.116396	0.0735741	0.0545438	0.485709	0.325952	0.562404	0.723275	0.551362	0.727507
Rcan2	0.000440264	24.9594	0.0109887	chr17	44089492	44089733	647	2.7581	2.64726	2.60455	2.40343	2.16131	2.22981	2.27394	2.14762	2.26159	2.58613	2.63233	2.52593
Zbtb4	5.18044e-05	94.2016	0.00488006	chr11	69580060	69581239	647	2.36468	2.17243	2.36496	1.95247	1.94168	2.03999	1.81206	1.85392	1.71279	1.74009	1.65672	1.7326
Krtap11-1	0.00606997	5.57566	0.0338441	chr16	89571068	89571788	648	-0.97497	-1.11454	-1.19314	-1.22924	-0.863896	-1.02707	-1.1267	-0.928299	-0.283748	0.0664148	-0.168907	0.84118
Prss34	0.000620153	19.2756	0.0119538	chr17	25435986	25436396	648	-1.08763	-1.21741	-1.31835	-1.10465	-1.2228	-1.43605	-1.30713	-1.41321	-0.655148	-0.120787	-0.0826684	0.100579
Taf5	0.00815155	4.84086	0.0394605	chr19	47141589	47142168	648	1.83152	1.92176	1.97916	2.0174	1.96847	2.08332	1.87622	1.87465	1.89116	1.86517	1.7786	1.7366
Kcnk4	0.00963825	4.47205	0.0431028	chr19	7000827	7001435	648	2.48576	2.46326	2.42373	2.43426	2.30166	2.2144	2.242	2.29252	2.20465	2.27059	2.20168	2.23173
Dtx3	1.88095e-05	191.492	0.00360186	chr10	126628081	126628548	648	1.47561	1.49698	1.36053	0.962138	0.786846	0.765254	0.448267	0.524009	0.565129	0.425071	0.553072	0.181928
Tacr2	0.000564219	20.4571	0.0115423	chr10	61714536	61714825	649	0.374726	0.0864275	0.218363	-0.152192	-0.126546	0.0610919	0.0522666	-0.18775	0.0682204	0.534977	0.641468	0.783299
Trim23	0.00778019	4.95377	0.0385413	chr13	104968528	104968985	649	1.98089	1.97254	2.00399	2.25297	2.32351	2.32781	2.31431	2.26136	2.19763	2.15099	2.09518	1.81603
Hist1h4f	0.00691775	5.22874	0.0361711	chr13	23643849	23644202	649	1.25172	1.45761	1.43165	1.7137	1.65643	1.61352	1.71059	1.66015	1.19995	1.02037	1.03179	0.565163
Mboat1	0.000322036	29.4975	0.00949924	chr13	30229008	30230193	650	-0.748926	-1.04984	-0.998425	-1.41792	-1.49063	-1.39724	-1.28645	-1.34412	-1.08533	-0.792448	-0.625743	-0.521086
Lyst	0.0100389	4.38311	0.0440019	chr13	13683325	13684216	650	0.626405	0.75042	0.83536	0.625486	0.675819	0.493942	0.589063	0.729165	0.826852	0.941775	0.926037	1.02003
Cd48	0.00136005	12.2571	0.0166703	chr1	173611534	173612131	651	-1.69174	-1.2647	-1.44233	-1.22869	-1.19993	-1.35871	-1.14616	-1.27652	-0.882501	-0.692085	-0.701087	-0.589825
Wbp2	0.0101324	4.35696	0.0441464	chr11	115939235	115939533	651	1.24673	1.23176	1.18899	1.70574	1.80505	1.71665	2.09458	1.92656	1.81017	1.61893	1.51287	0.884756
Pspn	0.00352165	7.39304	0.0260357	chr17	57139532	57139909	652	0.00773227	-0.086277	-0.062526	-0.407697	-0.879844	-0.506468	-0.921319	-0.721927	-0.626676	-0.802824	-0.483023	-0.674518
Cplx4	0.00768392	4.97064	0.038194	chr18	66116028	66116401	653	-1.00339	-1.14304	-1.17995	-1.18913	-0.853223	-1.32911	-1.12546	-0.830444	-0.848869	-0.434905	-0.653896	-0.148777
B230208H17Rik	0.0113179	4.16287	0.0471147	chr2	25437884	25438862	653	1.46588	0.993351	0.920445	0.721364	0.470189	0.479174	0.573344	0.586688	0.308596	0.657395	0.668755	0.515952
Gpr172b	0.00171932	10.7264	0.0184421	chr15	76370025	76371420	653	1.8141	1.41635	1.4073	1.24283	0.921299	1.13818	1.03327	0.921137	0.676988	0.471503	0.782826	0.397951
4933422H20Rik	0.00750224	5.04143	0.037822	chr11	115301204	115302370	654	-1.76844	-1.92558	-1.81629	-1.87883	-1.37532	-1.76037	-1.62768	-1.72853	-1.33733	-1.21405	-1.06978	-0.669594
Hrg	0.00237195	9.18318	0.0217821	chr16	22951798	22952258	654	-1.3892	-1.08553	-1.12603	-0.904631	-0.623598	-0.947083	-0.741446	-0.786472	-0.639695	-0.553871	-0.664006	-0.510385
Ltv1	0.0102192	4.34399	0.044392	chr10	12899097	12900951	654	-2.84123	-2.80846	-2.64048	-2.50135	-2.46457	-2.56069	-2.6534	-2.60266	-2.52578	-2.45252	-2.58339	-2.43094
Pofut1	0.00293914	8.16282	0.0239916	chr2	153083872	153085485	655	-0.733996	-1.14059	-0.88526	-0.973555	-0.733675	-0.661899	-0.363181	-0.422659	-0.4762	-0.445259	-0.371271	-0.327706
Higd1b	0.00723452	5.11427	0.0369993	chr11	102698264	102698587	655	-0.782978	-0.738543	-0.787039	-1.07101	-1.60109	-1.59613	-1.44238	-1.63208	-1.33346	-1.11527	-1.32828	-0.984324
Shmt2	0.00832888	4.77946	0.0398076	chr10	126953539	126954060	655	1.59803	1.36688	1.27227	1.26151	1.20284	1.17178	1.1251	1.20386	1.24121	0.979236	1.08026	1.0347
1600012H06Rik	0.0104003	4.3183	0.0449116	chr17	15079533	15079884	655	1.20886	1.21453	1.3002	1.41773	1.36627	1.53222	1.48288	1.40504	1.14578	1.09161	0.784633	0.481102
C130036L24Rik	0.00770418	4.9643	0.0382459	chr1	88256805	88257273	657	1.43174	1.44401	1.47974	1.5753	1.62448	1.72145	1.69262	1.70435	1.24422	1.0538	1.09403	0.588614
Tk1	0.00727954	5.10533	0.0371645	chr11	117677489	117678595	657	1.12632	0.533015	0.674917	0.357739	-0.0168609	0.0665634	-0.232902	0.0536052	-0.282326	0.143591	-0.100033	0.357711
Cenpb	0.0020967	9.70989	0.0203588	chr2	131002366	131002611	658	2.30632	2.4851	2.45991	2.58237	2.24639	2.32342	2.09011	2.16987	2.12702	1.80978	1.83195	1.35591
Slc39a4	0.00201998	9.93282	0.0200641	chr15	76443471	76443899	659	2.36106	2.3398	2.36379	2.44191	2.60947	2.46459	2.40822	2.25073	2.31215	2.12575	2.23314	2.11185
Fbxl6	0.00241634	9.09027	0.0219652	chr15	76366818	76367586	659	1.98819	1.61526	1.65825	1.93795	1.70944	1.87137	1.73748	1.57196	1.19042	0.973553	1.09228	0.765573
Mbp	1.66011e-05	197.983	0.00328674	chr18	82724513	82726106	659	0.593497	0.374081	0.427057	-0.19269	-0.316834	-0.113206	-0.408777	-0.343706	-0.647603	-0.583401	-0.526476	-0.663065
Zmynd15	0.000158025	42.7875	0.00676152	chr11	70272463	70272951	660	1.63569	1.66557	1.48907	1.22252	1.21154	1.07335	1.01368	1.06883	1.20839	1.60099	1.63199	1.49522
Erap1	1.23135e-05	271.651	0.00334498	chr13	74776659	74777281	660	2.2911	2.2513	2.28995	2.46657	2.43965	2.57366	2.38274	2.41674	2.35155	1.95024	2.06428	1.97406
Ddx21	0.00513746	6.06805	0.0311744	chr10	62043654	62044502	660	-1.75331	-1.74581	-1.72932	-2.11273	-2.2321	-1.97478	-2.00869	-2.13121	-2.26434	-2.21212	-2.09204	-2.00502
Tubb2c	0.00177169	10.5902	0.0187625	chr2	25078337	25078697	660	1.06005	1.18236	1.14209	1.10421	1.07949	1.0399	1.13411	0.917974	0.930441	0.771333	0.771126	0.58332
Etnk2	0.00459301	6.40406	0.0294139	chr1	135259488	135259907	660	-0.837987	-0.703539	-0.752437	-1.05722	-1.37305	-1.02321	-1.30263	-1.0488	-1.31759	-1.28008	-1.25898	-1.27756
Gpr45	0.0036324	7.27335	0.0264197	chr1	43010377	43011255	661	-0.445459	-0.370567	-0.420566	-0.327387	-0.134552	-0.243497	-0.209825	-0.171322	0.257712	0.28937	0.137023	0.448735
Apba1	0.00584014	5.6925	0.033245	chr19	23834026	23834738	661	1.32095	1.23468	1.16663	1.19705	1.0182	1.10022	1.08709	1.12516	0.845014	0.85134	0.855679	0.715572
Npepl1	0.0122924	3.99487	0.0491064	chr2	173935189	173935656	662	-0.474261	-0.433887	-0.396625	-0.63691	-0.705198	-0.418189	-0.571017	-0.524209	-0.58354	-0.750132	-0.689956	-0.815435
Tcfl5	0.0008362	16.1787	0.0135286	chr2	180356000	180357227	663	-1.74152	-1.80627	-1.71715	-1.6963	-1.45279	-1.50391	-1.64318	-1.40121	-1.23437	-1.05261	-0.992619	-0.735274
Tshz2	0.00939982	4.52401	0.0425249	chr2	169459808	169461264	663	-1.10636	-1.11795	-1.10762	-1.22414	-0.92559	-0.913533	-0.987215	-0.819976	-0.54776	-0.581731	-0.496581	-0.0229515
Mif4gd	2.38328e-05	151.701	0.00361546	chr11	115469897	115470695	663	1.41188	1.18184	1.17602	0.944131	0.800989	0.906961	0.687103	0.521574	0.512983	0.252978	0.438291	0.272706
Mipep	0.00184455	10.4109	0.0192034	chr14	61404066	61404778	664	1.52074	1.71398	1.78308	1.27317	1.29016	1.19812	1.22903	1.2683	1.38404	1.3784	1.49411	1.36389
Lcn13	0.000883395	15.5539	0.0137403	chr2	25554928	25555968	665	-1.6859	-1.81253	-1.88252	-1.73959	-1.62068	-1.81449	-1.75432	-1.67935	-1.59747	-1.37114	-1.38761	-1.28962
Taf6l	0.000248081	33.858	0.00839953	chr19	8849646	8850756	665	-0.697389	-0.556858	-0.62101	-0.854888	-0.975864	-0.941127	-1.22247	-1.11606	-1.09524	-1.05803	-0.890436	-0.883544
Twistnb	0.00504725	6.10931	0.0308352	chr12	34113823	34114586	665	1.58397	1.74452	1.79819	1.65322	1.53836	1.63164	1.36264	1.51207	1.46166	1.34645	1.36698	1.08084
Nampt	0.000735064	17.4083	0.0127963	chr12	33505864	33507286	665	1.46523	1.36985	1.4013	1.47086	1.47975	1.55074	1.40965	1.47618	1.20697	1.00239	0.874305	0.611003
Mrps24	0.000716949	17.645	0.0126506	chr11	5604650	5606200	665	1.91515	1.56088	1.43857	1.44558	1.13622	1.18305	1.16355	0.97055	0.774913	0.495036	0.614752	0.175487
A530088H08Rik	0.00603811	5.58365	0.0337147	chr11	66724826	66725479	666	-0.931054	-0.863678	-1.04066	-1.25407	-1.13935	-1.24449	-1.07548	-1.24953	-0.587508	-0.411946	-0.43219	0.147211
Nek4	0.000982865	14.6746	0.0144232	chr14	31765339	31765633	666	1.09196	1.11692	1.06621	1.51477	1.43854	1.33159	1.15137	1.27279	1.04717	0.900809	0.722313	0.470835
Eif5a	0.00779718	4.94748	0.0385764	chr11	69729546	69730936	667	1.3457	1.02077	1.0521	0.944165	0.842575	0.943151	0.579757	0.800439	0.684679	0.585805	0.808397	0.776374
Nkx3-1	0.00165421	10.9887	0.0181776	chr14	69809416	69809974	668	-0.989724	-0.7342	-0.868578	-1.14519	-0.766157	-0.948883	-0.965485	-1.00191	-0.550067	-0.147825	-0.211899	0.106608
Slc25a19	0.000278566	31.4852	0.0087707	chr11	115476964	115477849	668	2.12244	2.03608	2.01144	1.94838	1.84662	1.77479	1.66287	1.65857	1.58049	1.48792	1.49308	1.19055
Gm216	0.0024681	8.97158	0.0221428	chr1	74409349	74410098	668	0.724723	0.247199	0.198813	-0.123145	-0.89077	-0.619198	-0.619636	-0.697649	-0.849214	-0.648281	-0.493331	-0.546947
C2	0.00941269	4.52051	0.0425502	chr17	34998877	34999252	669	1.08452	0.77791	0.632436	0.257692	0.255986	0.210719	0.112427	-0.00510036	0.363816	0.234837	0.627613	0.639915
H2afy3	0.00622809	5.48404	0.0341551	chr15	62049765	62050050	670	-0.932145	-1.00186	-1.1961	-1.35985	-1.58548	-1.38081	-1.38008	-1.56838	-1.71062	-1.4554	-1.37314	-1.53603
Ttf1	0.000455717	24.1343	0.0109984	chr2	28916452	28918216	670	-0.157759	-0.36199	-0.303441	-0.564944	-0.576965	-0.347948	-0.640844	-0.617925	-0.869446	-1.02124	-0.912505	-0.921531
Slc41a1	0.00408725	6.84701	0.0279855	chr1	133723917	133724220	671	0.795882	0.88707	0.822292	1.39726	1.1914	1.42435	1.66726	1.26919	1.01472	0.734889	0.610499	0.324489
Vpreb3	0.00535896	5.94756	0.0318727	chr10	75411727	75412153	671	1.28551	1.15804	0.941343	0.53487	0.592573	0.24393	0.339069	0.291025	0.637199	0.542098	0.824542	0.911174
Pwp2	0.000103205	55.6238	0.00574064	chr10	77634325	77634544	671	2.10189	1.94596	1.96771	1.59605	1.37362	1.46641	1.2283	1.42601	1.12231	1.07524	1.19703	0.895726
Dvl3	0.00389285	7.04099	0.0274095	chr16	20517808	20518586	672	1.54155	1.36043	1.36358	1.27853	1.20182	1.11957	1.19726	1.24364	1.33854	1.52334	1.61928	1.84295
Msh5	0.000363018	27.8119	0.0100962	chr17	35164879	35165649	672	1.12064	0.918872	1.19881	0.841847	0.623926	0.989363	0.681877	0.701205	0.356109	0.132398	0.153502	0.0143754
Gsdmcl1	0.00126311	12.8222	0.0161957	chr15	63679536	63679843	673	-0.685802	-0.685084	-0.66101	-0.821035	-0.592965	-0.942646	-0.637717	-0.698894	-0.38238	-0.200885	-0.131017	0.0316695
Mavs	9.32354e-05	60.8385	0.00567231	chr2	131060546	131061570	673	0.805659	0.487706	0.481917	-0.0782894	-0.286021	-0.272583	-0.182016	-0.298395	-0.331412	0.0699808	0.0686908	0.208594
Prph	0.0086538	4.69494	0.040629	chr15	98886277	98887439	673	2.14687	1.93661	1.98271	2.16265	1.98879	2.13482	2.05495	2.08895	1.86808	1.5584	1.63967	0.997877
Exosc2	0.00330011	7.62965	0.0251787	chr2	31526930	31527628	674	0.799153	0.825577	0.875547	0.993558	0.793619	0.996067	0.794572	0.838793	0.3275	0.318377	0.206311	-0.0197953
Adcyap1	0.00316945	7.8396	0.0248472	chr17	93599435	93599762	674	1.7219	1.39564	1.34204	1.2267	0.726607	0.970383	0.993975	1.0241	0.541226	0.436876	0.592665	0.380198
Ddx11	0.000389894	26.4875	0.0103273	chr17	66473533	66474829	674	1.72945	1.73846	1.71193	1.8403	1.63928	1.67417	1.41696	1.60967	1.10884	0.877907	0.756632	0.387666
2310003C23Rik	0.0014915	11.6113	0.0173183	chr2	180447925	180448330	675	1.39194	1.53622	1.4541	1.27087	0.984657	1.11864	0.790293	1.13156	0.862017	0.877776	0.915423	0.860092
Cgrrf1	0.00399706	6.93646	0.0277254	chr14	47452593	47452970	675	1.91644	2.07793	1.89893	1.86937	1.56477	1.66123	1.71155	1.49625	1.33015	1.42292	1.36976	1.18237
2410042D21Rik	0.00114831	13.3345	0.0153121	chr2	112218691	112219307	676	2.11304	2.2097	2.17344	2.33656	2.20829	2.28405	2.12865	2.19382	2.07166	1.99819	1.93051	1.8275
Macrod1	0.00100432	14.5467	0.0146095	chr19	7130581	7131199	676	1.97462	2.07013	2.09387	2.42071	2.35003	2.29283	2.42492	2.28582	2.22966	1.81998	1.90444	1.5157
Pank2	0.000684223	18.1664	0.0124299	chr2	131088911	131089899	676	2.2428	2.30361	2.22824	1.97884	2.1446	2.11368	1.95881	2.06824	1.98164	1.9466	1.94359	1.93681
Pabpc6	0.00307111	7.95708	0.0244371	chr17	9860039	9861280	678	-1.29577	-1.49389	-1.35953	-1.25931	-0.938605	-1.22226	-1.04646	-1.18861	-0.616892	-0.545259	-0.424866	0.0421461
Pofut2	0.0102959	4.33593	0.0446423	chr10	76722722	76723250	678	1.96129	2.17075	2.2081	1.97739	1.96073	1.9749	1.95424	1.87765	1.86778	1.86438	1.83234	1.69413
Stk16	0.00107641	13.7748	0.0148273	chr1	75208082	75209739	679	1.84529	1.44912	1.51707	1.46807	1.16146	1.18412	1.11823	1.0864	0.816596	0.71363	0.774315	0.486884
40424	9.05102e-05	62.8011	0.00568414	chr15	82106044	82106713	680	1.31694	1.30108	1.17029	1.00744	0.890176	0.99776	1.03188	1.03097	1.1038	1.39613	1.44246	1.34879
Mir715	0.00168243	10.8762	0.0182984	chr17	39980399	39980646	681	2.04375	2.02288	2.20988	2.10359	2.32039	2.40966	2.53051	2.40664	2.5514	2.56666	2.54928	2.63434
Nup50	0.0124803	3.97313	0.049586	chr15	84753176	84753612	681	1.63619	1.58086	1.82594	1.8412	1.85483	2.02643	2.14856	1.90129	1.75526	1.53811	1.37904	0.990004
Pdcl3	0.000577245	20.1397	0.0116255	chr1	39045340	39046971	682	-0.588581	-0.543554	-0.572897	-0.68679	-0.745855	-0.599271	-0.847079	-0.758163	-0.881571	-0.921827	-0.830817	-0.848689
Top3b	0.000653077	18.6003	0.0121474	chr16	16871665	16872905	682	0.492378	0.779306	0.708433	0.308861	0.139297	0.336786	0.190527	0.234762	-0.320197	-0.370182	-0.445082	-0.693832
Cdc42ep1	0.00334801	7.57032	0.0253455	chr15	78672393	78672847	683	1.1331	1.02365	1.01001	0.971048	1.01088	0.858012	0.933712	0.912407	0.999473	1.14387	1.36129	1.33328
1600002K03Rik	0.00927847	4.55222	0.0422377	chr10	79635004	79635254	684	0.451703	0.8071	0.847642	1.61696	1.78636	1.66621	1.97885	1.78631	1.70658	1.83038	1.70168	0.806009
Ubxn4	0.00513982	6.0649	0.0311725	chr1	130141441	130143278	684	0.218894	-0.0277095	-0.0771514	-0.10526	-0.334572	-0.0657467	-0.343526	-0.116415	-0.272341	-0.506145	-0.523059	-0.453926
Eno3	0.00191251	10.2196	0.0195451	chr11	70471398	70472237	684	2.73233	2.28392	2.28455	1.93273	1.88634	1.81533	1.63888	1.58714	1.76443	1.49905	1.76262	1.8707
Il33	0.000951572	14.8613	0.0141416	chr19	30019594	30020288	685	0.721592	1.05788	1.0059	1.14436	1.18141	1.21281	1.2658	1.2341	1.30298	1.43705	1.44303	1.49461
40429	0.00324105	7.73064	0.0250554	chr11	53333986	53334919	685	1.37751	1.10201	1.10081	0.843487	0.992749	0.855873	0.832663	1.08101	1.23813	1.55452	1.50456	1.86201
0610008F07Rik	0.00105081	14.0397	0.014753	chr2	163320226	163320433	685	0.934447	0.81051	0.726239	0.972268	1.01314	1.09689	1.00951	0.973593	1.01608	1.20328	1.19637	1.14494
Rnf125	0.011026	4.21545	0.0464795	chr18	21102440	21102893	685	0.303037	0.193669	0.223918	0.495673	0.460445	0.534142	0.569158	0.567683	0.166565	0.092823	0.104354	-0.110932
Sssca1	0.0105296	4.28818	0.045153	chr19	5729620	5730413	685	2.9676	2.78433	2.80181	2.98824	2.86115	2.76086	2.73086	2.70004	2.78356	2.54215	2.5963	2.62856
Tstd1	0.00418041	6.77552	0.0283245	chr1	173348478	173349046	685	3.4116	3.42296	3.33145	3.40065	3.52337	3.30387	3.11983	3.15222	3.2432	2.85103	3.01851	3.1599
Snhg11	0.0106341	4.27093	0.0454174	chr2	158202059	158202837	686	2.24237	2.09828	2.08938	2.06613	1.94941	2.0388	2.05823	1.89309	1.91758	1.86779	1.91262	1.86626
Fam82a1	0.00454435	6.45003	0.0293112	chr17	80013552	80013848	687	1.66063	1.76554	1.80531	1.8059	1.70911	1.90313	1.63639	1.92608	1.41497	1.25299	1.25613	1.01195
E330034G19Rik	0.00662041	5.32407	0.0352475	chr14	25111897	25112806	688	-1.66198	-1.64552	-1.63149	-1.67623	-1.36809	-1.54705	-1.51921	-1.56017	-1.2819	-1.0909	-1.24761	-0.840329
40425	0.000726809	17.539	0.0127475	chr11	87393944	87394355	688	1.69117	1.72274	1.53114	1.18266	1.25342	0.984495	1.08282	1.04277	1.14583	1.26672	1.49027	1.39882
Pmp22	0.000431178	25.2836	0.0109017	chr11	62944323	62944848	688	1.27957	1.45527	1.49429	0.90085	0.846867	0.854338	1.02596	0.955458	0.946772	1.10175	1.26178	1.00387
Cpt1b	0.0023276	9.2413	0.02151	chr15	89247523	89248559	688	-0.764452	-0.763062	-0.87734	-1.29702	-1.60665	-1.10657	-1.27042	-1.41386	-1.46884	-1.39138	-1.42403	-1.3534
Zmiz1	0.0062989	5.46863	0.0344464	chr14	26278088	26278598	689	2.61071	2.68519	2.66325	2.7394	2.70189	2.74724	2.80745	2.71948	2.6916	2.55644	2.61165	2.47023
Zswim1	0.00170635	10.7758	0.0183873	chr2	164647496	164648098	689	2.15076	2.17996	2.11329	2.04548	2.03709	2.06886	1.99496	2.05497	1.85641	1.85907	1.89412	1.87088
1700056E22Rik	0.000182391	38.8073	0.0070781	chr1	185856221	185857144	689	2.10705	1.9946	1.94392	1.80587	1.62898	1.75509	1.49097	1.67543	1.48266	1.48336	1.46477	1.45609
Slc11a1	0.000936842	15.1505	0.0141936	chr1	74422466	74423438	690	1.25328	1.07186	1.09205	0.347041	0.539135	0.36611	0.123435	0.274669	0.539575	0.710627	0.813134	1.12921
C2	0.000381596	26.9147	0.0102706	chr17	35000236	35000721	690	0.410663	0.43868	0.206369	0.0609076	0.119797	-0.0938489	-0.0500759	-0.0938475	-0.0775366	-0.263607	-0.172591	-0.161744
Krt25	0.000820676	16.3371	0.0134074	chr11	99177848	99178345	691	-1.97707	-1.94053	-2.13833	-2.24256	-1.88878	-1.99254	-1.84472	-1.94528	-1.71651	-1.41851	-1.44734	-1.24405
Slc27a2	0.000267859	31.9153	0.00854879	chr2	126379450	126380052	691	1.0496	1.10453	1.04711	1.49228	1.47555	1.54239	1.33299	1.35767	1.52038	1.33909	1.23926	1.38304
Aqp6	0.00106403	13.8729	0.0147612	chr15	99431139	99431518	691	2.54353	2.65442	2.55969	2.21963	2.03123	1.96572	1.98649	1.98862	2.25232	2.39459	2.64256	2.52624
Snord83b	0.000689712	18.0541	0.0124521	chr15	79909624	79911493	691	1.28447	1.16735	1.11921	1.13306	1.09389	1.2	0.977761	1.02795	0.539417	0.441787	0.432699	0.225765
Cln5	0.000259615	33.0907	0.00859083	chr14	103470124	103470912	692	1.69012	1.54822	1.50452	1.24816	1.22783	1.2124	1.1654	0.995414	1.16385	1.25161	1.14745	1.16195
Wfikkn1	0.000277339	31.7418	0.00880325	chr17	26015264	26015472	692	1.96513	1.89476	1.75664	1.24126	0.464436	0.878129	0.553777	0.547453	0.00336182	0.234321	0.40745	0.0991688
Pou5f1	0.000880749	15.5955	0.0137357	chr17	35642290	35642753	693	2.46056	2.53538	2.45692	2.61999	2.53208	2.66089	2.61028	2.66864	2.71075	2.73418	2.79611	2.75545
BC024659	0.00167842	10.9066	0.0183059	chr13	41345905	41347436	693	1.19621	1.07087	1.19645	1.25563	1.01144	1.3455	1.1292	0.949857	0.704203	0.527685	0.587306	0.388721
Cd59a	0.00258833	8.76294	0.0226814	chr2	103935263	103936157	694	0.32618	0.355682	0.311051	0.416435	0.309955	0.280293	0.250801	0.354362	0.159496	0.00494695	0.104014	-0.0840291
Ftsjd2	0.00671274	5.28552	0.0354803	chr17	29798239	29798973	694	1.39051	1.36925	1.47246	1.3528	1.27172	1.51214	1.31804	1.27831	1.09241	1.02875	1.10942	1.06565
Pgam2	0.0063744	5.43808	0.0346645	chr11	5700945	5702095	694	-0.240919	-0.733798	-0.646307	-1.03076	-1.2263	-1.12258	-1.23734	-1.18423	-1.33097	-1.3368	-1.03466	-0.897607
Slc48a1	0.0110817	4.20482	0.0465965	chr15	97615490	97616309	695	0.475631	0.437179	0.504674	0.256897	0.0615245	0.386007	0.220594	0.146751	0.156271	0.411095	0.562877	0.396041
Cdc37l1	0.00021903	36.0525	0.00789658	chr19	29065678	29066432	695	2.0274	2.02243	1.95732	1.96442	1.90055	1.99316	1.83933	1.95865	1.83847	1.56228	1.57923	1.34205
Sctr	0.00408544	6.85103	0.0279895	chr1	121904251	121904647	695	0.539594	0.414449	0.646741	0.425548	0.468105	0.624179	0.464251	0.243318	0.0655759	-0.0634811	0.0769492	-0.289441
Csf3	0.000298782	30.4193	0.00908874	chr11	98561928	98562605	698	-0.0678546	-0.195147	-0.283927	-0.593792	-0.733564	-0.738122	-0.73928	-0.636699	-0.641604	-0.278684	-0.182225	0.0373523
Ankmy2	0.00074709	17.1779	0.0128335	chr12	36884408	36885275	698	1.87281	1.93281	1.96435	1.77568	1.86539	1.82591	1.69005	1.74592	1.67384	1.65847	1.67328	1.52334
Parg	0.000850179	16.0453	0.0136414	chr14	33015854	33017630	698	-0.0739797	-0.347751	-0.256685	-0.0725918	-0.376016	-0.274622	-0.514055	-0.454382	-0.509069	-0.706693	-0.791449	-0.830969
1110005A03Rik	0.000786186	16.6159	0.0130632	chr11	116705526	116706462	698	1.09336	1.25027	1.18181	1.02744	1.02589	1.21096	0.924237	0.934834	0.508096	0.464193	0.394702	0.178591
Lynx1	0.00976709	4.44144	0.04338	chr15	74578984	74579731	699	0.57871	0.246229	0.286283	0.14461	0.428069	-0.0938979	0.568612	0.0789905	0.872646	1.12618	1.00379	1.38381
1110014N23Rik	0.00150804	11.5539	0.0174237	chr19	6068540	6069060	699	2.54114	2.68842	2.58989	2.39152	2.108	2.08223	2.15255	2.13918	2.12703	2.61707	2.64131	2.4184
Gtf2h4	0.000249794	33.7601	0.00843307	chr17	35805382	35806146	699	1.3414	1.36863	1.22249	0.985456	1.00211	0.866926	0.716691	0.825199	0.840761	0.889083	0.925512	1.06068
Ttyh2	0.00524268	5.99641	0.0314372	chr11	114536082	114536780	699	1.61313	1.72041	1.66298	1.52867	1.54797	1.65502	1.51545	1.58638	1.41323	1.34706	1.33835	1.06721
Wfdc10	0.0104364	4.30874	0.0449676	chr2	164482245	164483218	700	-0.615963	-0.888486	-1.09218	-1.02885	-0.588078	-0.967618	-0.848561	-0.858665	-0.0386928	0.220338	-0.0317483	0.77389
Cep55	0.00443474	6.55499	0.0290697	chr19	38128814	38129113	700	2.88153	2.9539	3.0105	3.09412	3.07488	3.12125	2.94207	3.0032	3.07305	3.13934	3.12955	3.18236
Stox1	0.003025	8.01716	0.0242519	chr10	62121469	62122989	700	-0.299336	-0.380724	-0.39107	-0.0783817	-0.188548	-0.105901	-0.263195	-0.152758	-0.214448	-0.171814	-0.238324	-0.18728
Slc39a2	0.00225899	9.35978	0.0211437	chr14	52513984	52514511	700	1.15175	1.03089	0.949682	0.53279	0.543582	0.396492	0.469449	0.347177	0.817066	1.01089	0.996756	1.25871
Reep4	0.000848801	16.0674	0.013638	chr14	70946129	70946815	700	2.01415	1.95479	1.93516	1.77685	1.75496	1.6537	1.56691	1.53201	1.60349	1.56391	1.68846	1.79366
Zfhx2as	0.000857006	15.9359	0.0136571	chr14	55692627	55693177	700	0.665231	0.612531	0.525252	0.0290408	-0.182859	0.0380595	-0.00026714	0.0408128	-0.278106	-0.0594817	0.1883	-0.0926977
Meg3	0.00323768	7.73576	0.0250459	chr12	110778504	110778799	701	2.00983	1.98249	1.90147	2.23352	2.13995	2.04762	2.19045	2.23199	2.26652	2.13475	2.15509	2.13333
Rps24	0.000530431	21.512	0.0114106	chr14	25309201	25309960	701	1.93209	1.99735	1.8952	1.75847	1.79276	1.80337	1.62886	1.64413	1.67543	1.52428	1.70012	1.48791
Fam109b	0.000444559	24.6435	0.0109555	chr15	82170907	82171555	701	1.82076	1.80287	1.80476	1.77967	1.74469	1.52576	1.7557	1.6459	1.74206	1.32652	1.24535	1.04352
Fam83d	0.00163128	11.1036	0.0181131	chr2	158594536	158596304	702	1.73983	1.54678	1.5002	1.19752	1.13361	1.11553	0.908729	1.14868	1.03562	0.927277	1.20969	1.18578
Nol12	0.00433955	6.6294	0.0287686	chr15	78766065	78767982	703	1.50278	1.48285	1.43558	1.28662	1.29914	1.2746	1.13913	1.31504	1.18601	1.16151	1.32112	1.2597
Cd320	0.0028235	8.33762	0.0235412	chr17	33980738	33981699	703	0.58992	0.454315	0.572782	0.263429	0.186964	0.32792	0.304491	0.128598	0.00781623	0.0767789	0.185295	-0.00827717
Pqlc1	0.0117154	4.09142	0.0479328	chr18	80452341	80452670	703	2.57863	2.13125	2.14433	2.16652	1.94034	1.95831	1.87932	1.94628	1.89907	1.67975	1.75701	1.80304
Msrb2	0.00668392	5.30232	0.0354402	chr2	19293965	19295842	703	0.37008	0.266139	0.29005	0.3045	0.107883	0.479089	0.0840736	0.124421	-0.29702	-0.182485	-0.207525	-0.306498
Kpna1	0.000158569	42.6314	0.00676003	chr16	35984151	35985527	703	1.40371	1.44532	1.47294	1.36364	1.42175	1.37231	1.14675	1.37075	1.10677	0.860743	0.876638	0.652965
Olfr54	0.00143398	11.8349	0.016971	chr11	50841209	50841760	704	-1.3507	-1.3378	-1.54717	-1.23989	-1.27849	-1.27137	-0.960061	-1.32302	-0.763073	-0.532773	-0.632558	-0.178659
Mov10l1	0.000482851	22.9489	0.0110809	chr15	88814127	88814789	704	-0.850706	-0.718681	-0.606124	-0.868148	-0.765625	-1.08769	-0.743513	-0.604732	-0.534617	-0.147781	-0.0835102	0.235437
Fpr2	0.00958983	4.48235	0.042985	chr17	18024083	18025856	704	-0.877038	-1.10796	-1.15076	-0.892791	-0.83056	-1.08833	-0.736025	-0.735149	-0.655794	-0.752678	-0.712885	-0.621509
Hoxb8	0.00276739	8.45224	0.0233906	chr11	96142514	96143093	704	1.68034	1.71167	1.66579	1.54328	1.33251	1.39288	1.35802	1.38997	1.44422	1.32067	1.34663	1.47791
Olfr398	0.00887753	4.64269	0.0412156	chr11	73796458	73797406	705	-0.536809	-0.707319	-0.534045	-0.537539	0.0417208	-0.391531	-0.0538699	-0.351531	0.491781	0.417419	0.364724	0.894977
Defb20	0.00526215	5.98719	0.0315055	chr2	152303503	152304454	705	-1.77652	-1.9321	-2.11483	-1.82728	-1.7247	-1.77	-1.70736	-1.57043	-1.16324	-1.22883	-1.13078	-0.614074
Adam33	0.00354851	7.35116	0.0260857	chr2	130877257	130877622	705	-1.07407	-0.812177	-0.906778	-1.05875	-1.05046	-1.1293	-0.984364	-1.05001	-0.839275	-0.704591	-0.51318	-0.66504
Sec14l1	0.00784578	4.92454	0.0386368	chr11	116977190	116978769	705	1.01687	0.856732	0.929484	0.919063	0.532544	0.823458	0.578337	0.691856	0.244269	0.265958	0.375917	-0.0441884
Clec10a	0.00225848	9.36728	0.0211559	chr11	69979569	69980241	706	-2.63134	-1.84756	-2.0754	-2.06434	-1.96717	-2.60942	-2.15836	-1.88132	-1.42572	-0.813282	-0.89014	-0.645973
Sema4g	0.00993497	4.40959	0.0438091	chr19	45063127	45063439	706	1.60279	1.65359	1.80181	1.93243	1.93439	1.88893	1.77353	1.91818	1.63663	1.54913	1.31628	0.953218
Gabrp	0.000416152	25.6725	0.0106837	chr11	33450074	33451170	706	0.364625	0.308324	0.201457	-0.304246	-0.421621	-0.125441	-0.514845	-0.237361	-0.664391	-0.435674	-0.551365	-0.573738
Coro7	2.94013e-06	834.357	0.00245312	chr16	4627589	4628709	706	0.812693	0.604195	0.599209	-0.063508	-0.252864	-0.277751	-0.52092	-0.666807	-0.454434	-0.452094	-0.441332	-0.315734
Gsc	0.0111809	4.18674	0.0468114	chr12	105710126	105710426	708	0.32328	0.537763	0.418093	0.877856	0.783821	1.03571	0.988146	0.929818	0.603242	0.551314	0.533711	0.212223
Trim39	0.000545967	21.0848	0.0115116	chr17	36396526	36396838	709	1.1304	1.20004	1.09415	0.764453	0.470531	0.706348	0.430213	0.48916	0.16237	0.43239	0.455299	0.140739
Bfar	0.011456	4.14073	0.0474362	chr16	13671240	13671998	710	1.9922	2.08152	2.04407	2.16494	1.97878	2.02557	1.7746	1.89048	1.84085	1.9161	1.82674	1.68452
Thoc6	0.00659608	5.32892	0.03515	chr17	23806295	23806904	710	-0.354922	-0.561767	-0.546945	-0.547188	-0.976765	-0.686158	-0.834184	-0.751159	-1.07072	-1.17959	-1.09698	-1.56361
Tnfrsf13b	0.00197767	10.0352	0.0198463	chr11	60955047	60956422	711	-1.65832	-1.62023	-1.51562	-1.46661	-1.28327	-1.43474	-1.31805	-1.28967	-1.33566	-1.27245	-1.17238	-1.02129
Med23	0.00044673	24.4885	0.0109397	chr10	24589080	24589625	711	0.274367	0.29921	0.246101	0.211656	-0.179571	-0.013085	-0.134919	-0.149855	-0.271345	-0.413932	-0.447677	-0.679085
Apol11b	0.00615198	5.53864	0.0340736	chr15	77465092	77465904	712	-0.808771	-1.03829	-1.02696	-0.689564	-0.529993	-0.902938	-0.586652	-0.877692	-0.460847	-0.307153	-0.313719	0.0125059
Mtrf1	0.00175381	10.6191	0.0186238	chr14	79796866	79797762	712	0.607991	0.482127	0.386193	0.715963	0.214394	0.433484	0.26206	0.29136	-0.0521731	-0.204626	-0.328471	-0.500207
Rps26	0.000251673	33.4699	0.00842348	chr10	128062298	128063215	713	2.48608	2.41129	2.37188	2.27523	2.3843	2.37159	2.2566	2.2751	2.29984	2.11484	2.09569	1.9908
Pttg1ip	0.000112297	51.4582	0.00577861	chr10	77045224	77046756	713	2.05476	1.79269	1.82817	1.51574	1.55645	1.57809	1.35588	1.39941	1.31094	1.34188	1.41284	1.30595
Plin5	0.000635167	18.8403	0.0119667	chr17	56250309	56251739	714	-0.530298	-0.691485	-0.667866	-0.842769	-1.01164	-0.891295	-1.14535	-1.00974	-1.09856	-1.11912	-1.12827	-0.954932
Wrap53	0.000970177	14.7674	0.014327	chr11	69375969	69376489	714	2.24684	1.98102	1.83691	1.52391	1.28572	1.11191	1.11031	1.18537	1.23093	1.41609	1.59989	1.64357
Cnp	0.00202497	9.89915	0.0200454	chr11	100436489	100437383	715	2.82382	2.59818	2.52471	2.42099	2.32643	2.25773	2.31307	2.14848	2.30886	2.19086	2.18486	2.11465
Tnnt2	0.000355862	28.012	0.00996841	chr1	137732280	137732811	716	-0.148729	-0.138712	-0.124385	-0.518509	-0.651757	-0.598725	-0.758995	-0.442721	-0.557133	-0.229626	-0.0663477	-0.15403
Rbbp5	0.00156651	11.3298	0.0177483	chr1	134374659	134376596	716	0.625268	0.418063	0.522163	0.252152	0.162117	0.334803	-0.0773111	0.258363	-0.239346	-0.203207	-0.155004	-0.192857
3010026O09Rik	1.63008e-05	201.397	0.00328293	chr11	49989068	49990585	716	1.27716	1.32681	1.28264	0.592849	0.416088	0.581869	0.263857	0.318028	0.124346	0.19941	0.155337	-0.218077
Pcdha12	0.000554922	20.8217	0.0115544	chr18	37180600	37182082	717	1.7916	1.72312	1.61751	1.79266	1.61673	1.61603	1.45543	1.62097	1.38526	1.15973	1.25775	1.15895
Hes6	0.00508368	6.08702	0.0309445	chr1	93308776	93309209	717	0.903184	1.04991	1.06703	1.39255	1.09456	1.49626	1.36723	1.18447	0.793299	0.460253	0.618824	0.148837
Slc35b2	0.00138778	12.1047	0.0167986	chr17	45701817	45703448	717	2.02762	1.64801	1.68625	1.48567	1.37472	1.4744	1.23342	1.36852	1.07209	0.963893	1.11809	0.729708
Efemp2	0.000109238	52.8552	0.00577379	chr19	5475451	5476088	717	0.970377	1.0335	0.863071	0.664484	0.41019	0.315411	0.400347	0.259819	0.204994	0.0603968	0.127118	-0.0746221
Zap70	0.000458068	24.0845	0.0110324	chr1	36817987	36818553	718	-1.47206	-1.38174	-1.41097	-1.41704	-1.41954	-1.4905	-1.51908	-1.4144	-0.98048	-0.548296	-0.582931	-0.157313
Trpv2	0.00138511	12.1172	0.0167837	chr11	62387269	62388782	718	-1.1194	-1.0871	-1.08845	-0.779881	-0.791338	-0.722026	-0.811605	-0.786495	-0.868302	-0.806592	-0.597792	-0.464503
Grb2	0.00143606	11.8109	0.0169611	chr11	115504739	115505050	718	0.687127	0.686617	0.613456	0.373287	-0.0568666	0.373358	0.0629101	0.0777465	-0.477466	-0.396536	-0.475377	-0.904391
Defb47	0.00428028	6.66343	0.0285214	chr14	63617657	63618444	719	-1.49037	-1.75523	-1.76823	-1.57625	-1.60528	-1.69552	-1.54867	-1.57666	-1.30192	-1.23991	-1.13429	-0.890977
Tspo	0.00939432	4.52928	0.0425495	chr15	83393282	83393966	720	2.60225	2.47036	2.51211	2.58274	2.57157	2.57411	2.45312	2.50275	2.47721	2.39799	2.4204	2.46459
Phb	0.00849632	4.73874	0.0402619	chr11	95529023	95530422	720	1.28997	1.08253	1.13761	1.34453	1.01455	0.982261	0.659004	1.03113	0.436426	0.55896	0.532047	0.186782
Gm12166	0.0124752	3.97448	0.0495823	chr17	8519339	8521028	721	-0.785634	-0.774949	-0.836917	-0.785463	-1.08619	-0.842675	-1.0041	-0.82194	-1.15312	-1.33789	-1.13193	-1.31354
Lcn11	3.83082e-05	115.653	0.00443047	chr2	25633258	25633936	722	-1.38191	-1.32998	-1.42078	-1.23216	-1.25941	-1.34768	-1.04195	-1.21775	-1.07153	-0.893859	-0.857005	-0.858617
Agxt	0.000779811	16.735	0.0130501	chr1	95032575	95033017	723	-0.452781	-0.646943	-0.622009	-0.779005	-0.708317	-0.976893	-0.471644	-0.655716	-0.25766	-0.0824519	-0.0497421	-0.053754
D17H6S53E	0.0079866	4.88336	0.0390014	chr17	35263336	35263964	723	2.66476	2.62748	2.50356	2.441	2.33316	2.38752	2.42782	2.21362	2.42396	2.22446	2.30556	2.30839
Eif5a	0.0101132	4.35858	0.0440794	chr11	69730936	69732709	723	1.8937	1.79385	1.79473	1.90413	1.78029	1.76311	1.51608	1.82309	1.48	1.5575	1.37682	1.3424
Uck1	3.55921e-05	120.423	0.00428609	chr2	32111245	32111896	724	-1.37466	-1.30827	-1.28864	-1.58573	-1.79134	-1.76557	-1.83839	-1.94243	-2.0175	-1.95179	-1.91956	-1.88071
Ncoa3	0.00130846	12.5737	0.0164523	chr2	165818860	165820799	724	1.53713	1.15224	1.20386	1.28953	1.18959	1.24913	1.08981	1.08288	0.790874	0.607081	0.653489	0.634709
Krt76	0.00757327	5.01546	0.0379834	chr15	101715506	101716114	725	-1.15321	-0.998554	-1.33951	-1.25771	-0.867324	-1.05948	-0.943666	-1.05326	-0.572384	-0.580924	-0.22338	0.114691
Avp	0.00745796	5.05234	0.0376801	chr2	130407137	130407459	725	2.28728	2.213	2.23115	1.97649	2.00875	1.76309	1.74311	1.90387	2.01001	1.84369	1.95159	1.75096
Klc4	0.000745396	17.2286	0.0128421	chr17	46766853	46768013	726	0.82328	0.558245	0.539179	0.36865	0.161093	0.274303	0.0926851	0.213353	-0.252489	-0.448088	-0.179073	-0.545708
Vmo1	0.00548049	5.86396	0.0321374	chr11	70327744	70328878	727	-0.370614	-0.938757	-1.14771	-1.18935	-0.720507	-1.16328	-0.86511	-0.773549	-0.135245	0.145997	0.407133	1.12383
Cpne6	9.29783e-05	61.1571	0.00568628	chr14	56130011	56130857	727	-1.01548	-1.17004	-1.0869	-1.0178	-0.920958	-1.11423	-0.595622	-0.710724	-0.327624	-0.113426	-0.12631	0.245382
Gng13	0.00290516	8.22606	0.023898	chr17	25854843	25856024	727	1.1909	1.04788	1.15339	1.03382	0.782705	0.812019	0.740434	0.545158	0.550787	0.529865	0.780442	0.427003
Bnip1	0.00290027	8.23766	0.0238915	chr17	26918750	26920702	727	0.076708	-0.108867	-0.132422	-0.190764	-0.558358	-0.290745	-0.435137	-0.352753	-0.715507	-0.710921	-0.725978	-0.793651
Mir22	4.75038e-05	99.8376	0.00474266	chr11	75277944	75278947	727	-0.903413	-1.43615	-1.27809	-2.03928	-2.10128	-2.11059	-2.35469	-2.54098	-2.48575	-2.62247	-2.6107	-2.30679
Dmxl1	0.00784221	4.92661	0.0386355	chr18	49991938	49992301	728	1.92485	2.12848	2.06163	2.22422	2.2379	2.32142	2.24408	2.35385	2.17368	1.99022	1.98094	1.71366
Dpm2	0.00633226	5.45331	0.0345318	chr2	32427105	32428021	728	1.17019	0.984511	0.949091	0.609103	0.733783	0.594902	0.395815	0.556803	0.618377	0.628408	0.679222	0.95634
Zmiz1	0.00620386	5.49953	0.0341183	chr14	26279505	26279741	728	0.862307	0.845529	0.971119	1.35114	1.44884	1.64182	1.55108	1.45144	1.00898	0.950245	0.547487	0.28112
Slc4a7	0.000928348	15.2096	0.0141198	chr14	15534810	15535289	728	2.17149	2.20997	2.22735	2.09819	2.01282	2.14551	2.13049	2.14171	2.05395	1.73427	1.85098	1.51621
Eif3j	0.000115297	50.5671	0.00583025	chr2	121855086	121856536	728	1.12508	1.14611	1.05145	1.04164	1.06695	1.03918	0.742439	0.954526	0.701441	0.46998	0.577131	0.610058
Rps27a	0.00159362	11.2317	0.0178991	chr11	29445113	29446729	728	1.15232	1.08703	1.09855	1.09198	0.810117	1.01544	0.796005	0.917679	0.429339	0.33598	0.310488	-0.0984634
E030025P04Rik	0.00159783	11.1994	0.0178948	chr11	109001333	109002743	729	-1.84583	-1.63653	-1.82653	-1.65622	-1.35421	-1.64006	-1.47334	-1.47026	-1.42847	-1.1336	-1.28998	-1.13593
Kat5	0.00806829	4.85898	0.0392037	chr19	5602688	5603122	729	2.36357	2.32907	2.35401	2.19982	2.20254	2.34218	2.36385	2.17016	2.22375	2.09723	2.06526	2.0984
Ppp1r3d	0.000501567	22.2072	0.0111384	chr2	178146641	178147180	730	-1.31041	-1.13831	-1.15768	-1.23098	-0.895116	-0.983302	-0.709993	-0.842403	-0.528434	-0.513097	-0.498483	-0.427138
Rrn3	5.17707e-05	94.9675	0.00491653	chr16	13781521	13782477	730	2.07904	2.2841	2.25128	2.09726	2.02164	2.04985	1.73855	1.91783	1.80527	1.60546	1.48415	1.41675
Dusp23	0.00128819	12.6692	0.0163204	chr1	174561629	174561846	730	1.36176	1.36399	1.11954	1.36675	1.06785	0.875799	0.837948	0.727371	0.717295	0.333399	0.579274	0.109352
Krtap31-1	0.00448775	6.5039	0.0291879	chr11	99768502	99770261	731	-1.96096	-1.87496	-2.01648	-1.99248	-1.73028	-1.53142	-1.70104	-1.7503	-1.47544	-1.4035	-1.01185	-0.816934
Ripply3	0.00142535	11.8951	0.0169548	chr16	94550759	94550993	731	3.254	3.20308	3.21858	3.38533	3.35737	3.44067	3.30969	3.30774	3.25346	3.30623	3.32753	3.27875
Peo1	0.00881641	4.65564	0.041046	chr19	45081778	45082338	731	2.01504	1.85624	1.73091	1.69905	1.616	1.64448	1.61214	1.47444	1.50636	1.62804	1.53062	1.65643
H2-D1	0.00808128	4.85495	0.0392342	chr17	35399307	35399629	731	0.554929	0.822753	0.821457	0.952569	0.696456	0.808546	0.837068	0.811482	0.493223	0.346281	0.316346	0.0921562
Map3k3	0.000251457	33.5661	0.00844043	chr11	105946946	105947870	731	0.324069	0.625509	0.661389	0.336381	0.187969	0.365807	0.00491817	0.187803	0.000759219	-0.358122	-0.22121	-0.236133
Abhd15	0.00446087	6.533	0.0291429	chr11	77329351	77329763	733	1.53814	1.78172	1.65666	1.41578	1.30825	1.34316	1.28261	1.25052	1.32289	1.36843	1.44021	1.19906
Tmem2	0.000264275	32.4472	0.00857499	chr19	21853564	21854896	733	2.45109	2.41145	2.27772	2.17654	2.14206	1.99954	1.95642	2.0075	2.0398	1.8334	1.88631	1.9561
Krt10	0.000103421	55.0991	0.0056984	chr11	99245834	99247274	734	-1.36835	-1.46673	-1.3213	-1.25761	-1.20801	-1.07989	-0.986449	-0.999417	-0.95153	-0.896874	-0.944877	-0.799893
Myf6	0.00787353	4.91005	0.0386594	chr10	106930649	106931310	734	1.31744	1.21583	1.18487	1.40733	1.27932	1.43135	1.31208	1.29836	1.4803	1.51821	1.64852	1.84466
Rnf5	0.00260871	8.72367	0.0227575	chr17	34738777	34739105	734	1.01311	0.809325	0.727065	0.778319	0.542457	0.40809	0.42677	0.434193	0.350443	0.349912	0.232481	0.199088
Prdm14	0.000578463	20.105	0.01163	chr1	13102773	13103961	735	-1.6457	-1.53655	-1.5424	-1.43501	-1.58114	-1.4525	-1.58924	-1.54092	-1.50239	-1.29727	-1.23713	-1.24729
Chchd10	0.00733108	5.09865	0.0373786	chr10	75399052	75400059	735	2.04177	1.96359	1.98222	1.98473	2.08037	2.05396	2.06567	2.01304	1.96428	1.78829	1.88149	1.63236
Mcpt4	0.0116077	4.11013	0.0477094	chr14	56677844	56678688	736	-0.952498	-1.12891	-1.18405	-1.09209	-0.532345	-1.11238	-1.03056	-0.8518	0.0284071	-0.0178912	0.116159	0.790835
Zfp474	0.00382982	7.0966	0.0271787	chr18	52776304	52778282	736	-1.3945	-1.51378	-1.46679	-1.38997	-1.22461	-1.2496	-1.22951	-1.33744	-1.10492	-1.07355	-1.04505	-0.812274
Adamts2	0.0032714	7.67477	0.0251073	chr11	50416322	50416583	736	1.084	1.14517	1.1398	1.6573	1.62196	1.75435	1.84563	1.57031	1.44277	1.28129	1.27217	0.898248
Mmp28	0.00599765	5.60778	0.0336335	chr11	83254641	83254969	736	2.99606	2.95555	2.93276	2.94378	2.92592	2.98968	3.01822	2.91443	2.88838	2.51852	2.59974	2.00547
Grip1	0.00330712	7.6197	0.0251993	chr10	118892106	118893319	737	-0.588804	-0.747757	-0.773532	-0.909021	-0.789256	-0.997957	-0.891369	-0.621703	-0.46132	-0.0592004	-0.353246	0.159341
Ebf2	0.00152436	11.4632	0.017474	chr14	67851391	67851596	737	1.64918	1.5617	1.61239	2.01966	2.30529	2.0406	2.23126	2.1456	2.23798	2.31327	2.37494	1.98797
Tpsb2	0.0103309	4.33111	0.0447441	chr17	25504014	25504456	737	-0.0350425	0.280614	0.236671	0.0722886	-0.0662566	-0.561918	0.00844585	-0.0471368	0.39713	0.662943	0.615826	0.744583
Cdk2ap2	0.0099332	4.41292	0.0438344	chr19	4098087	4098588	737	3.52767	3.51425	3.53851	3.67155	3.66521	3.5939	3.42004	3.50003	3.52429	3.57239	3.5358	3.4717
Fam122a	0.00087075	15.7638	0.0137264	chr19	24549530	24551100	738	-0.751041	-0.724511	-0.795021	-0.888723	-0.765215	-0.796627	-0.930652	-0.884736	-1.03319	-1.11541	-1.15132	-1.01332
Pgam2	0.000164264	42.1697	0.00692697	chr11	5702377	5703110	738	2.00397	1.97502	1.97689	1.40112	0.964974	1.34291	1.01322	1.10117	0.788187	0.926637	0.953663	0.603804
Prlr	5.83042e-05	85.2628	0.00497118	chr15	10106253	10107185	739	-1.73196	-1.67075	-1.6472	-1.78078	-1.53257	-1.71883	-1.48684	-1.5014	-1.08927	-0.704221	-0.534647	-0.389543
LOC100303644	0.00178397	10.571	0.0188584	chr2	113879392	113879975	739	-0.228339	-0.2788	-0.402217	-0.21197	-0.017775	-0.424413	-0.211965	-0.190047	0.247921	0.593008	0.439008	0.861033
Lhfpl2	0.00165449	10.9784	0.0181636	chr13	94828489	94830114	739	0.0448231	-0.130737	-0.168955	0.230264	0.0455662	0.200457	0.0154379	-0.0684241	-0.115162	-0.297568	-0.291112	-0.488685
Rtn4ip1	0.00161868	11.146	0.0180418	chr10	43622351	43622695	739	0.865389	0.949278	0.770682	0.552665	0.248032	0.600571	0.402839	0.250606	0.0765339	0.0898602	0.0668781	-0.353133
Zbtb24	2.35605e-05	153.697	0.00362119	chr10	41170940	41171803	739	1.62532	1.64398	1.54039	1.59747	1.52811	1.56902	1.2108	1.32608	1.11866	0.446192	0.714958	0.228114
Daxx	0.00130726	12.6009	0.0164725	chr17	34047182	34047566	740	1.26116	1.10332	1.18837	1.31594	1.45778	1.35729	1.43351	1.50669	1.28934	1.00802	1.02459	0.820419
Cldn7	0.00859644	4.71198	0.0405063	chr11	69779742	69780097	740	1.60602	1.60268	1.60281	1.96725	1.83685	2.02269	2.14742	2.00159	1.63866	1.388	1.37256	0.802243
Zfp385a	0.0042518	6.69398	0.0284614	chr15	103145067	103145340	742	1.55237	2.08343	2.19503	2.66173	2.77201	2.66614	2.72419	2.53582	2.79201	2.33312	2.36321	2.12629
H1f0	0.0117277	4.08855	0.0479492	chr15	78859383	78859598	742	3.08404	3.11189	2.9719	3.18385	3.18967	3.14506	3.1052	3.22148	3.12315	2.89346	2.82004	2.41228
Oxnad1	0.00823951	4.80502	0.039591	chr14	32899655	32900466	742	1.79487	1.89396	1.91769	1.96597	1.89132	1.96595	1.77079	1.9162	1.61007	1.67553	1.41245	1.31872
Rps6kb2	0.00345563	7.43539	0.0256939	chr19	4156234	4156494	742	1.23058	0.897757	0.934663	0.838054	0.689373	0.709708	0.718143	0.726716	0.62115	0.58184	0.537298	0.459618
Stx8	0.00862271	4.70439	0.0405646	chr11	67780727	67781239	743	1.21523	1.34376	1.23548	1.48655	1.4089	1.44243	1.29795	1.44733	1.1075	0.998941	1.03136	0.635576
Itih5	0.00492552	6.19025	0.0304902	chr2	10074426	10074768	743	0.105594	0.327189	0.0154131	-0.128726	-0.499282	-0.420059	-0.382216	-0.33265	-0.53218	-0.355221	-0.315251	-0.56337
Hoxb1	0.00510321	6.07752	0.0310149	chr11	96227815	96228154	744	2.76697	2.63019	2.60828	2.88516	3.05184	2.87071	3.07705	3.05458	3.04015	2.92531	2.96122	2.73059
Calhm1	0.00278529	8.42177	0.0234571	chr19	47214780	47215566	744	-0.877304	-1.1062	-1.18314	-1.26864	-1.30534	-1.27324	-1.1902	-1.34413	-1.2395	-0.940356	-0.851525	-0.906554
Arsg	0.0120643	4.03907	0.0487287	chr11	109333943	109334311	744	2.59214	2.80844	2.70765	2.79228	2.84682	2.82871	2.73444	2.82919	2.71037	2.61853	2.57075	2.4645
Pcif1	0.0103599	4.3247	0.0448036	chr2	164705612	164706000	745	1.66301	1.76274	1.69489	1.94125	1.91016	1.94219	1.85136	1.90965	1.71003	1.5381	1.41415	0.897284
Rnf5	0.00131649	12.5467	0.0165177	chr17	34737298	34737658	745	-0.315083	-0.333395	-0.418733	-0.50764	-0.709487	-0.642847	-0.723356	-0.679535	-0.783361	-0.912269	-0.672137	-0.882229
Ufd1l	0.00498559	6.15113	0.030667	chr16	18813131	18814824	745	-0.195749	-0.141403	-0.192917	-0.344198	-0.743329	-0.360844	-0.672563	-0.361233	-0.830782	-0.892506	-0.838246	-0.980956
Atxn7	0.0120489	4.04327	0.0487168	chr14	14845751	14846020	747	-0.656298	-0.618706	-0.59363	-0.205084	-0.38356	-0.174856	0.0772261	-0.122318	-0.318572	-0.316144	-0.378117	-0.632873
Zfp414	0.00191054	10.2375	0.0195592	chr17	33766793	33767213	747	1.34039	1.26044	1.19548	1.01134	0.971692	0.887193	0.924819	0.800053	1.01545	1.07355	1.18622	1.18077
Slc37a1	0.00711692	5.15717	0.0367032	chr17	31431679	31432073	748	2.734	2.89543	2.81166	2.9573	2.9943	2.78272	2.68089	2.74686	2.7703	2.58639	2.57863	2.65706
Pprc1	0.00540601	5.90845	0.0319411	chr19	46131776	46133170	748	2.84678	2.64559	2.64842	2.50995	2.50656	2.45153	2.15311	2.43102	2.38962	2.41339	2.34963	2.3801
Lmod1	0.000554497	20.9337	0.0116077	chr1	137222137	137222345	748	0.218273	0.137183	0.12134	-0.249104	-0.101171	-0.186586	-0.192473	-0.320785	-0.125901	-0.333485	-0.196088	-0.236675
1700006E09Rik	0.00284299	8.3198	0.0236531	chr11	101847620	101848213	749	0.660679	0.409134	0.454212	0.220717	0.035519	0.182573	0.0706939	0.0333599	0.0163435	0.228533	0.483773	0.465764
Mgat3	0.00244571	9.02705	0.0220776	chr15	80004899	80005768	749	1.55557	1.33976	1.28731	0.754209	0.610892	0.609864	0.474052	0.443792	0.77254	0.666632	0.833567	1.20936
G6pc3	0.000226108	35.6128	0.00805234	chr11	102050263	102050833	749	2.00964	2.23821	2.13943	2.04801	1.95996	1.96606	1.73692	1.85111	1.77985	1.67555	1.46094	1.51419
Gigyf2	0.00285934	8.27853	0.0236711	chr1	89222823	89223280	749	0.524458	0.78065	0.48775	0.468473	0.22444	0.607056	0.263076	0.16506	-0.160213	-0.0945106	-0.306366	-0.606461
Gli1	0.00597402	5.6294	0.0336301	chr10	126767687	126767952	750	1.92724	1.88197	1.78561	1.43515	1.2295	1.42363	1.26108	1.18795	1.53131	1.59651	1.68194	1.35391
0610039K10Rik	0.00225628	9.38987	0.0211862	chr2	163471335	163471734	750	1.58979	1.41836	1.17872	0.86923	0.760393	0.551455	0.472669	0.718331	0.831021	0.874733	0.895326	0.968665
Myo18a	0.000263024	32.7199	0.0086061	chr11	77590016	77590963	750	2.04308	1.92838	1.86999	1.61403	1.61977	1.72011	1.3868	1.5163	1.33237	1.35791	1.47302	1.20512
Dync1h1	0.000117699	49.7064	0.00585038	chr12	111840354	111841938	750	1.33246	1.13004	1.17897	1.02702	1.02259	0.871594	0.776676	0.846825	0.633896	0.516827	0.504167	0.611447
Zbtb7a	0.00648385	5.3904	0.0349505	chr10	80598264	80598768	751	2.69544	2.72725	2.72679	2.74821	2.7477	2.83103	2.86387	2.83129	2.74546	2.61553	2.67713	2.55451
2410127L17Rik	6.5619e-06	417.179	0.00273749	chr19	18744518	18745251	751	1.37136	1.43262	1.38924	1.15263	1.17851	1.30022	1.17374	1.15839	1.02303	0.670668	0.758213	0.678015
Klhdc2	0.00395657	6.97373	0.0275921	chr12	70398419	70399570	752	1.60191	1.14436	1.16182	0.618143	0.598536	0.577665	0.488957	0.791162	0.790485	0.684365	0.778076	0.938206
Afap1l1	0.000634979	18.8708	0.0119825	chr18	61889163	61890742	752	1.15773	0.836289	0.678697	0.37552	0.0128866	0.386948	0.256066	0.0547631	-0.431488	-0.421413	-0.635627	-0.717193
Arhgef4	0.0124336	3.9799	0.0494843	chr1	34859319	34859904	753	0.545531	0.535055	0.561523	0.70905	0.413061	0.40327	0.493714	0.579456	0.689243	0.821498	0.834579	0.913351
Olfr284	0.00664599	5.31196	0.0353032	chr15	98169698	98170589	754	-0.682783	-0.537871	-0.813453	-0.694966	-0.159088	-0.700694	-0.528632	-0.442309	0.0180841	0.0776692	0.33622	0.642539
Tmem191c	0.00904515	4.60971	0.0416955	chr16	17275637	17275944	755	1.05553	1.14458	1.32543	1.08569	1.49884	1.40259	1.27931	1.29886	1.28867	0.821414	0.932514	0.813972
Zbtb4	0.0111164	4.2018	0.0467091	chr11	69578658	69579052	755	1.43326	1.68912	1.68775	1.64101	1.75788	1.70408	1.52252	1.57397	1.47363	1.17226	1.30905	0.688576
Amn	3.21582e-06	778.733	0.00250427	chr12	112508566	112508984	755	2.57953	2.66646	2.57412	1.53723	1.50269	1.54957	1.21621	1.39159	1.57079	1.79827	1.89719	2.01705
Olfr463	0.00166184	10.9578	0.0182101	chr11	87705733	87706644	756	-1.01496	-1.10536	-0.87973	-1.0811	-0.664101	-0.869157	-0.594216	-0.656989	-0.617564	-0.442946	-0.437227	-0.396434
Rbp3	0.00143297	11.8469	0.0169762	chr14	34766451	34767060	756	-2.08838	-1.88735	-2.00632	-1.90036	-1.90271	-2.09101	-1.81552	-1.66097	-1.42552	-1.38308	-1.42428	-1.47404
Stat2	0.0027781	8.44003	0.0234473	chr10	127706875	127707594	756	0.676315	1.09408	0.88972	0.296489	0.443072	0.298243	0.376001	0.336844	0.360379	0.422366	0.607637	0.367679
Ttl	8.37651e-05	64.5359	0.00540586	chr2	128890926	128891547	756	0.145788	0.201834	0.0963039	-0.0382069	0.0606835	0.0388823	-0.115464	-0.105056	-0.259066	-0.526718	-0.351107	-0.596922
Lasp1	0.000718961	17.5919	0.0126479	chr11	97660228	97660747	757	2.60064	2.62074	2.57079	2.64889	2.67557	2.61891	2.61716	2.62012	2.57558	2.41878	2.48747	2.34405
Cidea	0.00806359	4.86101	0.0391972	chr18	67503975	67505624	758	0.356353	0.238016	0.188131	0.110402	0.0285957	0.0442654	7.2193e-05	0.101976	0.0187646	0.221897	0.195031	0.111156
Gm5431	0.00298977	8.08934	0.0241852	chr11	48701682	48702374	759	-2.00686	-1.97017	-2.07729	-1.76211	-1.77786	-1.87255	-1.84021	-1.74305	-1.71412	-1.8318	-1.68711	-1.71998
Ng23	0.0102053	4.34885	0.0443811	chr17	35163680	35163996	759	2.10362	2.11446	1.93844	1.98484	1.83521	1.74955	1.60062	1.75263	1.6337	1.7168	1.7231	1.40315
Ramp2	0.00385521	7.08369	0.0273091	chr11	101108406	101109791	759	2.95007	2.65628	2.6305	2.52121	2.50749	2.49227	2.43469	2.49997	2.40523	2.23453	2.37181	2.30837
Tmx1	0.000340839	28.4209	0.00968697	chr12	71554899	71556160	759	1.20158	1.16625	1.03425	1.05471	0.916964	1.01634	0.761546	0.925896	0.69107	0.556609	0.469244	0.644766
Hexim1	0.00144617	11.7633	0.0170118	chr11	102978398	102978629	760	1.60837	1.60128	1.6564	2.20036	2.18507	2.15414	2.28108	2.32618	2.04451	1.70257	1.64917	1.15123
Apof	0.00278685	8.40965	0.0234364	chr10	127705813	127706447	761	0.740302	0.0738621	0.0350893	-0.740108	-0.838014	-0.719525	-0.831044	-0.767279	-0.828881	-0.915168	-0.460046	-0.285299
Klhl6	0.0114225	4.14661	0.0473647	chr16	19945823	19947114	762	-1.6372	-1.77942	-1.78221	-1.72644	-1.57162	-1.64173	-1.57171	-1.64702	-1.15046	-1.24186	-1.18983	-0.818416
Mrps9	0.000145028	45.4514	0.00659172	chr1	42908839	42909537	762	1.90815	1.99065	1.95165	1.88461	1.86792	1.87779	1.67855	1.75804	1.7593	1.73231	1.6427	1.61993
Rab22a	0.00103947	14.2105	0.0147713	chr2	173486107	173486603	762	1.25848	1.33298	1.32297	1.19766	1.01611	1.10492	1.00013	1.02872	1.06963	1.05108	0.91656	0.957935
Nup85	0.00362736	7.27788	0.0263995	chr11	115426519	115427781	762	0.965516	0.535336	0.577286	0.752481	0.645604	0.619625	0.394003	0.534596	0.207627	0.095749	0.0914718	0.11504
Papola	0.000517786	21.7523	0.0112631	chr12	107023673	107025627	762	1.10955	1.20884	1.23205	1.11895	1.02323	1.22619	0.819817	1.11957	0.506683	0.29913	0.285689	0.159953
1700011A15Rik	0.00297927	8.10618	0.0241505	chr15	101277411	101278730	764	-1.04924	-1.12354	-1.23021	-1.06009	-1.04168	-1.10064	-0.93531	-1.04929	-0.731538	-0.69387	-0.619075	-0.324033
B230217C12Rik	3.97696e-05	111.248	0.00442428	chr11	97702858	97703574	765	1.28503	1.34435	1.46776	1.07452	1.18345	1.07695	0.818734	1.08808	0.829725	0.560384	0.482415	0.387749
Scrt2	0.00882021	4.65193	0.041031	chr2	151908030	151909175	766	0.35401	0.100592	0.0246257	-0.279471	-0.161831	-0.17692	-0.130972	-0.0121406	0.0813548	0.117481	0.340259	0.228082
Sf3a1	0.00837564	4.76387	0.0399004	chr11	4061123	4062707	767	1.40272	1.23628	1.22222	1.25504	1.09166	1.21721	0.972298	1.10234	0.824679	0.954636	1.00997	0.860597
Pkhd1l1	0.0046922	6.31747	0.0296428	chr15	44289866	44291099	768	-1.22564	-1.11431	-1.31934	-0.981493	-0.768214	-0.952172	-0.887673	-0.581348	-0.429963	-0.645159	-0.60718	-0.262974
Nxnl2	0.00678089	5.26171	0.0356791	chr13	51267161	51267368	768	2.15289	2.22579	2.1903	2.36971	2.48679	2.4266	2.36643	2.23033	2.36941	2.25197	2.26341	2.13147
Acin1	6.43878e-06	467.24	0.00300845	chr14	55261765	55262820	768	1.97237	1.94044	1.85087	1.65309	1.63986	1.65484	1.4527	1.51453	1.43314	1.31371	1.3889	1.21819
C230035I16Rik	0.000422623	25.5044	0.0107787	chr13	23520615	23522248	771	1.85735	1.82224	1.787	1.87809	1.72334	1.75709	1.61851	1.78757	1.46964	1.22449	1.16151	0.873559
Puf60	0.000175704	39.7313	0.00698096	chr15	75901384	75902209	771	-0.367047	-0.728559	-0.692849	-1.04065	-1.36603	-1.33714	-1.51056	-1.50183	-1.43789	-1.50405	-1.43125	-1.38318
Lrrc30	0.000951049	14.8992	0.0141699	chr17	67979532	67981082	772	-2.17724	-2.14198	-2.05002	-1.78643	-2.02882	-2.10857	-1.99203	-1.82975	-1.78925	-1.39824	-1.5678	-1.54129
1810027O10Rik	0.00058793	19.9334	0.0117195	chr11	69651254	69651473	772	0.214083	0.203068	0.245907	0.116221	-0.117041	0.170481	-0.0141394	0.091467	-0.257941	-0.434256	-0.486849	-0.504811
BC017647	0.0112768	4.17179	0.0470443	chr11	77907402	77908108	772	0.192489	0.220992	0.348776	0.584596	0.0746871	0.649875	0.338978	0.461003	-0.258175	-0.409363	-0.419212	-0.66521
Dopey2	5.68139e-05	87.8271	0.00498979	chr16	93712924	93714264	773	0.224304	0.218573	0.0744716	-0.340528	-0.322854	-0.223684	-0.359441	-0.291642	-0.360351	0.0506564	-0.00278416	0.189743
Zfp341	0.00208009	9.75856	0.0202987	chr2	154439876	154440801	773	2.61223	2.55194	2.51425	2.51165	2.65082	2.63614	2.49212	2.57372	2.43176	2.31108	2.28098	2.10329
Kat2a	0.000471699	23.503	0.0110863	chr11	100565286	100566030	775	-0.279109	-0.442671	-0.485004	-0.753069	-0.943329	-0.83895	-0.842274	-0.959938	-0.873728	-0.914187	-0.744629	-0.846774
Hist1h1b	0.00325756	7.69499	0.0250669	chr13	21872526	21874307	775	1.8583	1.70539	1.70498	1.87976	1.63736	1.8942	1.76166	1.86372	1.38002	1.05501	1.20866	0.721728
2410089E03Rik	0.00107969	13.7585	0.014855	chr15	8118329	8118945	776	0.986314	0.870368	0.877723	0.900128	0.874122	0.870507	0.879001	0.751616	0.626918	0.499016	0.56742	0.373685
Syt2	0.00390455	7.0072	0.0273599	chr1	136542480	136542937	777	2.7109	2.74825	2.72959	2.65171	2.80362	2.88117	2.55437	2.60941	2.41346	2.48953	2.50068	2.46909
Elmo1	0.000655433	18.5119	0.0121333	chr13	20276516	20276820	777	2.44327	2.50268	2.50745	2.59757	2.69962	2.54516	2.56754	2.44541	2.40437	2.11248	2.18271	1.88616
T	0.00758907	5.00901	0.0380137	chr17	8628065	8628749	778	0.589791	0.26464	0.224559	0.0675995	-0.078132	-0.0918826	-0.0494379	-0.0186249	0.0187533	0.159926	0.265617	0.296214
Cd70	0.00805197	4.86506	0.0391733	chr17	57286198	57287470	779	-1.13727	-1.25517	-1.29459	-1.1299	-1.0308	-1.29539	-1.19499	-0.977918	-0.878237	-0.598631	-0.836827	-0.294918
Olig2	0.00637331	5.44062	0.0346747	chr16	91225015	91225620	779	2.80573	2.7293	2.67532	2.55476	2.65333	2.67048	2.71641	2.65817	2.59222	2.40272	2.55142	2.41106
Tbc1d22b	0.0023517	9.21214	0.0216642	chr17	29687525	29689480	779	-0.238331	-0.343993	-0.260111	-0.302685	-0.504972	-0.292759	-0.609224	-0.39656	-0.74926	-0.750676	-0.7756	-0.881368
Shroom1	9.27152e-06	315.703	0.00292704	chr11	53269927	53270281	779	0.880675	0.813593	0.804881	0.544384	0.378388	0.53571	0.130529	0.24511	0.362306	0.0604058	0.0325317	0.0201939
4930544D05Rik	0.00178796	10.5615	0.0188835	chr11	70430175	70430736	780	1.03303	0.717272	0.709979	0.270409	0.334935	0.182042	0.403471	0.354823	0.683259	0.877218	1.02658	1.28474
LOC100272221	0.00631721	5.45841	0.0344819	chr17	25411848	25412436	780	0.588063	0.663749	0.782764	0.270456	0.240007	0.418839	0.23609	0.442417	0.232041	0.561292	0.378871	0.445056
Zdhhc24	0.00490939	6.2034	0.0304549	chr19	4879447	4880246	780	1.57286	1.52715	1.48219	1.46715	1.41921	1.26132	1.3673	1.29898	1.29643	1.21743	1.30305	1.21451
Pcdha2	9.60136e-05	59.9026	0.00575146	chr18	37099638	37100212	780	2.82622	2.85372	2.68122	2.4525	2.35856	2.41676	2.15408	2.29936	2.25591	2.47043	2.49449	2.37079
Rnf31	0.00350737	7.4071	0.0259795	chr14	56209846	56210239	780	0.729327	0.941058	0.816771	1.08225	0.703955	0.895539	1.16475	1.00973	0.380895	0.114449	-0.176599	-0.201015
Cmpk2	0.0051178	6.07436	0.0310874	chr12	27154860	27155586	781	0.587247	0.716834	0.666253	0.453033	0.582592	0.426773	0.498082	0.57827	0.863582	0.959818	0.980923	1.26972
Sdpr	0.00580615	5.7064	0.0331322	chr1	51345188	51346612	781	-2.30401	-2.42357	-2.52254	-2.619	-2.7354	-2.50549	-2.54475	-2.35076	-2.31292	-2.22491	-2.10758	-1.9194
4833403I15Rik	0.000683104	18.1947	0.0124289	chr18	47008911	47009864	781	2.24494	2.1464	2.10036	2.1234	2.19546	2.10965	2.14373	2.12051	2.03149	1.84869	1.90923	1.80333
Pbx2	0.000336463	28.6299	0.0096329	chr17	34730196	34730755	781	3.4117	3.50616	3.47869	3.56802	3.55282	3.50115	3.27209	3.32576	3.2874	3.1854	3.21036	2.99194
Oxa1l	0.00085485	15.9576	0.0136414	chr14	54979742	54980530	782	0.212213	0.358403	0.304533	0.3116	0.208273	0.294463	0.0144501	0.0960042	-0.174642	-0.0974312	-0.179447	-0.325173
Snora31	0.000167386	41.422	0.00693345	chr14	76248511	76249408	782	1.37617	1.18631	1.06128	0.757584	0.472759	0.749396	0.281788	0.311802	-0.161163	-0.408474	-0.388739	-1.08033
Olfr179	0.00363486	7.26882	0.0264212	chr11	58479845	58481727	783	-1.11947	-1.52259	-1.50278	-1.56213	-0.966745	-1.36294	-1.08119	-1.01975	-0.763733	-0.502674	-0.394446	0.173155
Camkk1	0.000522239	21.6716	0.0113177	chr11	72833292	72835089	783	-0.841356	-0.893491	-0.687781	-0.947295	-0.841436	-0.936933	-0.948994	-0.918028	-0.869934	-0.510808	-0.489055	-0.275357
Phospho1	0.00123417	12.9645	0.0160004	chr11	95686596	95687249	783	1.35602	1.29007	1.36376	0.975829	1.03912	0.951624	0.962355	0.989695	1.20115	1.25696	1.36353	1.43603
Pip4k2c	0.0107149	4.25848	0.0456292	chr10	126633340	126634273	783	1.5313	1.36676	1.24981	1.1957	0.861351	0.989368	0.836283	0.942642	0.828179	1.15111	1.00858	1.32546
Il17a	0.000200924	37.2006	0.00747449	chr1	20720201	20721623	784	-1.87621	-2.02492	-1.98686	-1.49176	-1.46509	-1.64561	-1.67065	-1.54068	-1.42999	-1.23124	-1.24603	-0.979796
Apon	0.00195155	10.1134	0.0197368	chr10	127691970	127693482	784	-1.12837	-1.29493	-1.05997	-1.18925	-1.35507	-1.38014	-1.20656	-1.17874	-1.33078	-0.855549	-0.857975	-0.918388
Atp6v0e	0.0011417	13.3803	0.0152762	chr17	26812556	26813198	784	0.646385	0.532413	0.442825	0.264391	0.25995	0.397211	0.212517	0.133739	0.0679316	0.154358	0.003002	0.177906
Tmem181a	0.0032695	7.67982	0.0251092	chr17	6271259	6272381	785	0.510717	0.310672	0.267372	0.0131276	0.0854805	-0.0836275	-0.0473068	-0.0315954	0.259255	0.47839	0.520272	0.795313
Cldn5	0.0042994	6.65205	0.0285998	chr16	18776154	18776598	785	2.07573	2.09236	2.05698	2.04502	2.1364	1.8849	2.01697	1.91483	1.94347	1.75703	1.81428	1.66778
Ctsf	0.00358355	7.33271	0.0262771	chr19	4854343	4855146	785	1.58374	1.34032	1.22329	0.925182	0.844026	0.872617	0.718326	0.760533	0.837998	0.84555	0.890785	1.21386
Tnf	0.00790231	4.90592	0.0387681	chr17	35337120	35337596	785	1.27694	0.996954	0.763336	0.569355	0.0335348	-0.106644	-0.093261	-0.132382	0.225212	0.158113	0.612246	0.277428
Fam65b	0.000105849	54.8404	0.00580481	chr13	24731302	24732547	786	-0.245618	-0.787201	-0.790673	-0.486354	-0.335147	-0.338839	-0.0592167	0.0930985	0.339837	0.851301	0.850539	1.25302
Pcdhgb2	0.0125808	3.95832	0.049799	chr18	37848726	37849635	786	-0.526029	-0.325162	-0.329177	-0.0542465	0.021326	-0.349045	-0.169032	-0.113943	0.0299885	0.104537	0.0298445	0.330834
D18Ertd653e	0.00261608	8.69769	0.0227539	chr18	68092124	68092541	786	3.32185	3.41329	3.38994	3.5455	3.66201	3.55717	3.54952	3.53398	3.6276	3.52763	3.50139	3.55232
Eif2b5	2.83617e-05	137.424	0.00389756	chr16	20498103	20498491	786	1.91928	1.92396	2.0545	1.32474	1.2506	1.30098	1.16474	1.12899	1.39798	1.51907	1.42032	1.47821
Git1	7.70993e-05	69.1183	0.00532898	chr11	77307699	77308389	786	1.76987	1.68112	1.8002	1.53995	1.63577	1.69134	1.54153	1.47565	1.38414	1.22793	1.27633	1.17011
Mir196a-1	0.000513871	21.8336	0.0112197	chr11	96125690	96126228	787	0.624841	0.776679	0.698961	0.846318	0.950927	0.935175	1.08443	1.1753	1.27756	1.08934	1.24032	1.03416
Fam196b	0.00734177	5.0942	0.0374004	chr11	34215608	34216227	787	1.37791	1.6241	1.51088	1.62041	1.56356	1.37445	1.26738	1.21634	1.34594	1.1718	0.976345	1.21514
Abl2	0.00747449	5.04797	0.037731	chr1	158489705	158490677	788	1.64605	1.83632	1.80061	1.8379	1.85214	1.88403	1.57219	1.7857	1.53753	1.59396	1.38056	1.36002
Cnpy2	0.00911984	4.59339	0.041891	chr10	127758726	127759697	788	2.06977	2.13643	2.09638	2.06514	2.01152	2.08829	1.94245	2.01784	1.80424	1.90292	1.80027	1.64241
S1pr3	0.00122292	13.0223	0.0159253	chr13	51503198	51503446	788	2.63461	2.71938	2.6483	2.67558	2.70023	2.58612	2.53988	2.56055	2.51452	2.31789	2.4007	2.12892
Bcr	0.00487983	6.2133	0.0303199	chr10	74524428	74524763	788	1.75505	1.81287	1.84317	2.05481	1.98704	2.20313	2.14921	2.06748	1.76717	1.40693	1.3879	0.714013
Pfkm	0.0008033	16.4753	0.0132346	chr15	97923807	97925553	788	0.717789	0.728795	0.831725	0.705506	0.231175	0.850972	0.25672	0.265281	-0.104505	-0.294633	-0.210237	-0.38844
Zkscan6	0.00491974	6.19353	0.0304706	chr11	65621535	65623383	790	0.327206	0.230831	0.229702	0.161921	0.0284336	0.202014	0.0537485	0.17537	-0.215626	-0.171261	-0.255484	-0.248844
4930483J18Rik	0.00345006	7.45437	0.025718	chr15	81022073	81022863	791	-0.44992	-0.634221	-0.671659	-0.635769	-0.839804	-0.784325	-0.77609	-0.726989	-0.574444	-0.359519	-0.343533	-0.184612
Prex2	0.00818207	4.82686	0.0394937	chr1	10984338	10984863	793	1.91703	2.05361	1.89541	1.83468	1.81708	1.93566	1.69214	1.73907	1.66757	1.8459	1.74283	1.85604
Sufu	0.00912745	4.59159	0.0419095	chr19	46472200	46473066	793	1.27512	0.894532	0.906446	0.707741	0.564265	0.512671	0.570735	0.507862	0.457529	0.727663	0.563928	0.824067
Smyd4	0.00542554	5.89652	0.0319918	chr11	75162727	75163191	793	1.85709	2.03598	2.04398	1.98524	1.89006	1.76498	1.62431	1.63701	1.68127	1.61359	1.38326	1.06967
Lmod1	0.00496856	6.15762	0.0305945	chr1	137220594	137220917	795	1.96229	1.85559	1.76246	1.64758	1.81787	1.69812	1.56251	1.6514	1.87631	2.04319	2.15958	2.21915
Mir338	0.00755998	5.01977	0.0379493	chr11	119876873	119877379	795	0.591203	0.579886	0.473387	0.238594	0.182197	0.15941	0.209022	-8.80459e-05	0.306946	0.329061	0.36017	0.153332
1810043H04Rik	0.00465306	6.35528	0.0295715	chr11	119961042	119961633	795	1.49606	1.61476	1.68031	1.61892	1.51329	1.34085	1.28513	1.24057	1.16786	1.31781	1.27009	1.13502
Csnka2ip	0.000259972	32.9972	0.00857835	chr16	64476839	64477895	797	-0.827422	-0.778744	-0.667778	-0.434357	-0.392578	-0.416753	-0.372285	-0.346373	-0.22069	-0.367874	-0.507693	-0.391972
Fam78b	0.00404292	6.89145	0.0278615	chr1	168932344	168932564	797	2.41035	2.6049	2.41861	2.81904	2.95021	2.81662	2.81868	2.88491	2.79886	2.88068	2.79432	2.62979
Fam109b	4.49853e-05	104.295	0.00469173	chr15	82172405	82172716	797	2.71617	2.60844	2.4678	2.27866	2.25015	2.05591	1.83035	1.80612	1.73035	1.75687	1.8281	1.96354
Cstad	0.00300335	8.06142	0.0242113	chr2	30449765	30450158	798	2.27926	2.07563	1.98925	1.98403	1.73916	1.67795	1.69557	1.53514	1.61323	1.5946	1.58972	1.68838
Txnrd2	1.31502e-05	259.578	0.0034135	chr16	18425711	18426018	798	2.83781	2.95179	3.00506	2.43303	2.35257	2.46805	2.07304	2.11344	2.02184	1.87175	2.03082	1.64301
Mir677	0.000267827	32.0027	0.0085712	chr10	127523140	127523568	799	1.15113	1.06865	1.03487	0.729462	0.603657	0.692133	0.61289	0.675636	0.3873	0.438996	0.518257	0.303995
Casc4	0.00426941	6.67867	0.028514	chr2	121691904	121692622	801	2.44207	2.4693	2.53139	2.76065	2.71014	2.62968	2.69969	2.65194	2.6626	2.61058	2.51544	2.6428
Fam134b	0.000547278	21.0468	0.0115185	chr15	25871443	25872027	802	-0.443096	0.0717339	-0.0130772	0.247647	0.768298	0.437226	0.643977	0.578294	1.07584	1.22943	1.29651	1.47439
Tff1	0.00184732	10.3923	0.019198	chr17	31299142	31299648	802	-1.30069	-1.39482	-1.4339	-1.31089	-1.04343	-1.40049	-1.1938	-1.26033	-0.802945	-0.612619	-0.578663	-0.222303
Neto1	0.00785533	4.92039	0.0386513	chr18	86563539	86564000	804	2.63785	2.76409	2.67152	2.99842	3.00598	3.00523	3.08087	3.01562	3.01909	2.95969	2.88483	2.61528
Rbm22	0.000180226	39.0669	0.00704085	chr18	60721243	60721819	804	0.44774	0.579397	0.468722	0.565076	0.638902	0.528433	0.254582	0.32698	0.416478	0.0597194	0.176237	0.146062
Sp7	0.00475069	6.29025	0.029883	chr15	102186803	102188059	804	1.83036	1.84383	1.76913	1.90221	1.95054	1.91686	1.74906	1.9929	1.74342	1.57317	1.42043	1.12473
Psmb6	0.00491107	6.20011	0.0304492	chr11	70339663	70340108	805	1.2919	1.15687	1.19856	1.35436	1.27407	1.22384	1.15061	1.09324	0.936932	0.726182	0.979518	0.535378
Ifngr1	0.000155364	42.9449	0.00667208	chr10	19310958	19311362	805	2.60336	2.57004	2.45821	2.36163	2.15971	2.23327	2.11273	2.10078	2.06139	1.89828	1.93843	1.66078
Ppp1r11	0.00222362	9.43538	0.0209807	chr17	37084494	37085214	805	0.666406	1.01681	0.758911	0.648115	0.51201	0.478944	0.41958	0.354062	0.0442235	0.0735282	0.0670058	-0.339792
Pkp1	0.00302695	8.01166	0.0242509	chr1	137767165	137768949	806	-1.29889	-1.72879	-1.47713	-1.65071	-1.53168	-1.61119	-1.52069	-1.42953	-1.15898	-0.945257	-0.871898	-0.477283
Urm1	0.00663047	5.32164	0.035285	chr2	29683714	29684616	806	1.18592	1.07202	1.10482	0.779379	0.876444	0.82375	0.578585	0.770618	0.869702	0.883029	0.849103	1.02829
Fam36a	0.0116012	4.11158	0.0476992	chr1	180248477	180248721	806	0.9961	0.913537	1.12642	1.53301	1.29008	1.66389	1.76978	1.41892	1.03598	0.835167	0.763155	0.332503
Rpl10a	0.00152902	11.4407	0.0174931	chr17	28466221	28468112	806	1.50818	1.25283	1.3626	1.2065	0.882541	1.15747	1.04691	1.03208	0.375258	0.133641	0.289759	-0.2704
Gm4979	0.000205125	37.0825	0.00760657	chr2	150044641	150045704	807	-0.135527	-0.276609	-0.238025	-0.306694	-0.546175	-0.437211	-0.676009	-0.725601	-0.756695	-0.565008	-0.65436	-0.618118
Ap3d1	0.00175453	10.6094	0.0186146	chr10	80170529	80170940	807	-1.17375	-1.4494	-1.48187	-1.7188	-1.8345	-1.83011	-1.9805	-1.95483	-1.94831	-2.00381	-1.99409	-1.69515
C330016O10Rik	0.00319179	7.79773	0.0248888	chr11	51455783	51457143	807	0.403907	0.168698	0.101571	-0.0672156	-0.281577	0.0521862	-0.231583	-0.206423	-0.464606	-0.450264	-0.295969	-0.487527
Fam160b1	0.000366652	27.6801	0.010149	chr19	57436305	57437805	807	1.97086	2.00747	1.92718	1.91866	1.93885	1.82246	1.5118	1.83496	1.35805	1.18122	1.0312	0.748633
0610012G03Rik	0.0010396	14.1932	0.0147552	chr16	31946328	31946554	808	2.06078	1.93124	1.9011	1.7668	1.8524	1.85523	1.68862	1.63153	1.80553	2.1065	2.03147	2.0657
Cul2	0.00141972	11.9682	0.0169915	chr18	3382414	3383063	808	2.05965	2.28099	2.26845	2.29122	2.23578	2.22906	2.11012	2.25254	2.05238	1.80046	1.87499	1.66545
Nr2c1	0.00053316	21.3938	0.0114063	chr10	93611483	93612303	808	1.99812	1.86063	1.81151	1.79089	1.60519	1.64003	1.60893	1.61049	1.4157	1.30678	1.36361	1.17667
Zbtb22	0.00894845	4.62797	0.0414132	chr17	34052311	34053010	809	2.53569	2.50983	2.54705	2.60865	2.55533	2.58548	2.60698	2.42701	2.36814	2.38594	2.28506	2.2204
Pcdhga12	0.00558863	5.82013	0.0325265	chr18	37926042	37926427	809	3.03382	2.87526	2.83585	2.96911	3.00022	2.85493	2.90202	2.75629	2.90737	2.49034	2.38823	1.84663
Krt33a	0.00856147	4.7196	0.0404067	chr11	99873323	99873895	811	-1.48241	-1.39663	-1.46647	-1.56348	-1.38589	-1.68069	-1.43039	-1.44767	-1.20536	-1.11233	-1.13952	-0.793192
Slc16a3	0.00271164	8.53874	0.023154	chr11	120809568	120809806	812	2.0068	2.19176	2.1863	2.45458	2.65242	2.40024	2.42727	2.51985	2.4227	2.20566	2.22266	2.27066
Myl9	0.00491524	6.19682	0.0304588	chr2	156600387	156600648	812	1.01812	0.932159	1.09406	1.02372	1.0333	1.20903	0.753599	0.803613	0.837458	0.912609	0.83334	0.902941
Tspan10	0.010349	4.3279	0.0447896	chr11	120303131	120304010	813	0.301308	0.160382	0.315097	-0.273526	0.349393	0.00221081	0.00890584	0.105213	0.549503	0.738428	0.848139	1.22283
Mir107	0.0107808	4.25073	0.0458264	chr19	34894363	34895652	813	-2.03388	-1.84345	-2.12542	-2.04142	-1.6547	-1.97213	-1.80155	-1.92217	-1.6311	-1.5266	-1.43822	-1.16265
Rapgefl1	0.00370688	7.18831	0.0266462	chr11	98697285	98697889	813	2.2725	2.47351	2.41306	2.29051	2.26245	2.30726	2.18135	2.23379	2.1749	2.12815	2.17073	2.07141
Tmem104	0.0104271	4.31192	0.0449608	chr11	115049613	115051606	813	-0.892726	-1.05258	-1.25816	-1.50771	-1.68908	-1.40063	-1.56793	-1.33769	-1.60118	-1.57343	-1.42958	-1.55684
Hs1bp3	0.00169522	10.8057	0.0183181	chr12	8321051	8321572	813	1.96107	1.95514	1.76656	1.46909	1.43456	1.31603	1.33818	1.41318	1.51788	0.97602	1.40922	1.24825
Srp19	0.00456023	6.42873	0.0293165	chr18	34489985	34490353	813	1.30884	1.30371	1.32981	1.17991	1.04007	1.18902	1.024	1.11598	0.90441	0.744854	0.688797	0.106945
Acsl5	0.00578848	5.71478	0.0330799	chr19	55328671	55330407	813	0.291986	0.179507	0.2356	0.29855	-0.175535	0.313901	-0.0437974	0.181656	-0.342016	-0.513661	-0.474409	-0.819372
Scara5	0.00232521	9.25594	0.021522	chr14	66286054	66286675	815	-0.687616	-1.00542	-0.887692	-1.35863	-1.28556	-1.28454	-1.37665	-1.02042	-0.671022	-0.404369	-0.391341	-0.229415
4933402P03Rik	5.52063e-05	91.2578	0.00503801	chr11	69629252	69630145	815	1.70314	1.80098	1.63432	1.30951	1.27868	1.28099	1.15547	1.12443	1.23552	1.28185	1.36783	1.45543
Cd68	0.0048227	6.25991	0.0301897	chr11	69478687	69479278	815	0.492601	0.241623	0.274495	0.116836	-0.441665	-0.0467107	-0.253156	-0.407081	-0.521559	-0.20771	-0.247125	-0.372631
Csnk1g2	0.000756959	16.9782	0.0128518	chr10	80093215	80094714	815	-1.15927	-1.31515	-1.28983	-1.62633	-1.77732	-1.72296	-1.66859	-1.70976	-1.93173	-1.95965	-2.01358	-1.73208
Rhebl1	0.00378303	7.13998	0.0270108	chr15	98707375	98708683	816	-0.784341	-0.839743	-0.907021	-0.993935	-1.15456	-1.03684	-1.06181	-1.11055	-1.18775	-0.961011	-1.01755	-1.03314
Zcchc3	0.00261303	8.71066	0.0227612	chr2	152238508	152239063	817	2.07849	2.10555	2.08368	2.32482	2.25863	2.19242	2.26338	2.25346	2.11426	2.04512	1.85443	1.8914
Ckb	0.000141045	45.9882	0.00648638	chr12	112908382	112908787	817	1.90865	1.96577	2.00273	2.4681	2.49031	2.34621	2.28177	2.11585	2.25684	1.79434	1.88085	1.59274
Rtn4ip1	0.000311155	29.8747	0.00929567	chr10	43620795	43621344	817	2.21187	2.31487	2.25894	2.09058	2.07517	2.18807	2.05212	2.05092	2.05268	2.02558	1.99931	2.00176
Chmp6	0.000144843	45.6289	0.00660901	chr11	119774305	119774555	818	1.90753	1.9778	1.91619	2.44915	2.50244	2.37281	2.59863	2.47764	2.29023	2.04632	2.00114	1.90535
Scarf1	0.00197371	10.0439	0.0198237	chr11	75327860	75328110	818	3.41274	3.42864	3.46774	3.14111	3.19218	3.19037	3.03643	3.03239	3.16615	3.07749	3.28223	3.05279
Trmt2a	0.00091338	15.3495	0.01402	chr16	18249793	18250983	818	2.82097	2.65322	2.59852	2.56592	2.61756	2.56464	2.38825	2.4738	2.41084	2.25874	2.37319	2.3371
Chad	0.00532691	5.96274	0.0317629	chr11	94427206	94428322	819	0.640918	0.367514	0.3841	-0.125447	-0.0266013	-0.0921865	-0.173325	-0.265016	0.118551	0.0772107	0.26778	0.430233
Ylpm1	0.000464438	23.7902	0.0110491	chr12	86336451	86337294	819	0.760873	0.637248	0.616406	0.431173	0.318716	0.714381	0.267802	0.197707	0.0437886	-0.187398	0.00489795	-0.106353
BC020535	0.0044609	6.52935	0.0291267	chr2	152890917	152891360	820	0.0806369	0.414821	0.0948174	0.272773	0.325501	0.220214	0.166465	0.332571	0.468763	0.635546	0.752025	0.808711
Bdkrb1	0.0081104	4.8489	0.0393265	chr12	106843120	106843354	820	0.379637	0.338776	0.142926	-0.0346856	-0.0252168	-0.154977	0.0204365	-0.0169606	0.0250673	0.228652	0.415585	0.10664
Tubb2c	0.000614247	19.4359	0.0119385	chr2	25076857	25078337	820	2.03249	1.75649	1.71304	1.67557	1.50137	1.54399	1.34067	1.38775	1.27063	1.23503	1.21224	1.31824
Fzr1	0.0111137	4.20331	0.0467144	chr10	80830443	80831887	820	-1.19475	-1.41503	-1.37209	-1.63737	-1.91058	-1.78339	-1.67841	-1.77651	-2.14436	-2.07733	-1.95963	-1.74405
Smcr7	0.0027864	8.41571	0.0234495	chr11	60541078	60541377	821	2.97295	3.0027	3.0582	3.4014	3.55319	3.35648	3.32123	3.31884	3.4193	3.45422	3.29429	3.17387
Gm11517	0.00253379	8.86267	0.0224561	chr11	96655825	96656999	821	1.82382	1.84644	1.78414	1.74828	1.86656	1.77985	1.62083	1.8132	1.65897	1.53081	1.57207	1.53257
Rcl1	0.00322458	7.76662	0.0250441	chr19	29176685	29177679	821	2.08786	1.81052	1.72166	1.64189	1.64054	1.50404	1.54535	1.61122	1.39363	1.33464	1.35448	1.27006
Gtpbp5	0.00109952	13.5984	0.0149517	chr2	179806119	179806340	822	2.22234	2.25926	2.21402	2.10719	2.26	2.21555	2.04719	2.00412	1.98057	2.05565	2.01002	2.07906
Sorcs3	0.00148423	11.6345	0.0172682	chr19	48279692	48279935	822	-0.473508	-0.565731	-0.619415	-0.52985	-0.73505	-0.560083	-0.720954	-0.614808	-0.837679	-0.964801	-1.03845	-0.962455
Tgm5	0.000278414	31.5703	0.00878959	chr2	120871024	120872477	822	0.0335826	-0.330928	-0.0590738	-0.772342	-0.939874	-0.690925	-0.92453	-1.03856	-0.811571	-0.656372	-0.728183	-0.740123
Eng	2.72677e-06	973.417	0.00265428	chr2	32501292	32502093	822	1.23293	1.04236	1.0193	0.179901	0.111179	0.23384	0.132455	0.0830906	0.206471	0.423159	0.602223	0.477311
Gabbr1	0.000693105	17.9156	0.0124174	chr17	37183733	37183975	823	1.32152	1.37467	1.50067	1.6191	1.74681	1.9576	1.81903	1.7954	1.85515	2.20072	2.10748	1.95062
Tmem109	0.0114217	4.14808	0.0473783	chr19	10944328	10944840	823	1.0519	1.09299	1.17586	1.38656	1.29137	1.38753	1.42568	1.20619	0.980582	0.955629	0.900985	0.716757
Serpinb9b	0.00868436	4.68552	0.0406907	chr13	33120105	33122034	823	-0.449842	-0.787169	-0.717795	-0.801553	-1.06371	-0.797376	-0.950109	-0.919847	-1.17515	-1.16014	-1.19655	-1.18396
Gm5088	0.00127414	12.7244	0.0162127	chr14	90296853	90297403	823	1.32957	1.10403	1.10842	1.1273	1.01615	0.979867	0.899581	0.910704	0.819875	0.544794	0.789571	0.510399
1500032L24Rik	0.000493748	22.5502	0.0111341	chr15	82175652	82176018	823	1.73374	1.63205	1.63394	1.51904	1.25838	1.23136	0.988166	1.25891	0.834605	0.890643	0.855034	0.700212
Igfbp6	0.00142696	11.883	0.0169566	chr15	101975439	101975820	823	1.26018	1.46919	1.39673	1.42273	1.11212	1.24837	1.13573	1.04641	0.705767	0.651986	0.583052	0.271355
D19Wsu162e	0.00345012	7.44962	0.0257021	chr19	46672817	46673303	823	1.68051	1.94625	1.82763	1.66538	1.36342	1.43357	1.23633	1.41682	1.06909	0.943161	1.01342	0.312903
Pex6	0.000472996	23.4088	0.0110723	chr17	46849234	46850911	823	0.837665	0.659322	0.576512	0.529719	-0.0104358	0.202905	0.0145875	-0.0257432	-0.30195	-0.372678	-0.362095	-0.643593
Prim1	0.00324231	7.72553	0.0250485	chr10	127451446	127451896	824	0.632989	0.582211	0.415431	0.280178	0.0682601	-0.0281679	-0.0313832	0.0848348	0.224262	0.652557	0.503171	0.936266
Rpl19	0.000530536	21.4724	0.0113919	chr11	97888847	97889723	824	2.46133	2.4542	2.47787	2.52858	2.56388	2.52916	2.39344	2.38646	2.48922	2.35609	2.28733	2.26
Kremen2	0.00473902	6.29704	0.0298418	chr17	23877341	23877650	824	1.60642	1.7221	1.75752	2.03814	2.06858	2.06504	2.13318	2.02597	1.82375	1.5632	1.58819	1.09925
9430016H08Rik	0.000631855	19.0244	0.0120207	chr1	57462566	57463021	825	1.26071	1.48651	1.40736	1.44988	1.48463	1.46445	1.35065	1.39671	1.26361	1.07917	1.01701	0.872383
Cnnm2	0.000640254	18.81	0.0120432	chr19	46836923	46837180	825	0.780483	0.917075	0.957666	1.13104	1.01638	1.15311	1.19203	1.1332	0.835684	0.531333	0.476146	0.40109
Tomm40l	0.00094063	15.1113	0.0142141	chr1	173148758	173149065	825	2.00333	1.79849	1.60808	1.58364	1.30558	1.39224	1.20065	1.22787	1.14627	1.04136	1.18999	1.18493
Smcr8	0.00473018	6.30383	0.0298182	chr11	60591851	60592426	825	2.85252	2.68944	2.63891	2.70817	2.47908	2.35848	2.4412	2.3432	2.19453	2.08778	2.0857	1.57897
1810043G02Rik	0.00456269	6.42166	0.0293	chr10	77442220	77442544	826	1.18642	1.1924	1.04678	1.0133	0.801924	0.665839	0.598068	0.545989	0.709917	0.704187	0.57459	0.278918
Acadvl	7.99555e-05	67.1322	0.00536759	chr11	69822867	69823816	826	-0.365481	-0.27559	-0.343767	-0.592155	-0.954032	-0.775271	-0.945636	-1.08796	-1.29975	-1.37426	-1.26599	-1.32296
Gzmd	0.000868714	15.7851	0.0137128	chr14	56749231	56749793	827	-1.73948	-1.73192	-1.67558	-1.74375	-1.567	-1.79083	-1.8465	-1.80306	-1.32941	-1.03145	-0.886107	-0.742534
Jmjd7	0.00226192	9.35228	0.0211541	chr2	119852391	119853051	827	-1.37545	-1.28742	-1.37544	-1.21534	-1.43148	-1.45676	-1.22742	-1.48583	-1.18966	-0.927227	-0.688797	-0.449301
Gzme	0.0016658	10.9475	0.0182363	chr14	56737282	56737727	827	-1.37799	-1.46957	-1.40674	-1.62111	-1.36615	-1.60483	-1.5848	-1.4307	-1.20813	-0.933092	-0.919017	-0.617934
Nup85	0.00312237	7.8979	0.0246602	chr11	115424930	115425174	827	1.09898	1.17745	1.18628	1.62862	1.6999	1.68132	1.9164	1.74288	1.52454	1.53734	1.41068	1.16993
Kdm6b	0.0110276	4.21241	0.0464528	chr11	69211191	69211710	828	1.56349	1.96875	1.92244	2.16796	2.36215	2.24173	2.25092	2.20187	2.43923	2.56302	2.5147	2.19708
Rps7	0.000266505	32.1791	0.00857588	chr12	29316539	29317997	828	1.32849	1.24172	1.19243	1.01728	0.711672	0.935132	0.566369	0.741438	0.0189638	-0.0648595	-0.184895	-0.461174
Lpcat4	0.00105874	13.9558	0.0147756	chr2	112080826	112081444	829	2.51231	2.38625	2.39428	2.11265	2.12669	2.05639	2.03799	2.1025	2.08937	2.10017	2.30533	2.11868
Ptprv	0.00378645	7.13126	0.0270021	chr1	137005903	137006467	829	2.55549	2.3448	2.40805	2.37579	2.2316	2.35034	2.26582	2.11842	2.11238	1.90958	2.13328	2.01461
Btnl1	0.00144859	11.7515	0.0170231	chr17	34514906	34515240	830	-1.30153	-0.919305	-0.841911	-1.19379	-0.990229	-1.1181	-0.780813	-0.779449	-0.510895	-0.454028	-0.162003	-0.13098
Kif3a	0.000915752	15.2893	0.0140012	chr11	53380050	53380379	830	0.490374	0.332669	0.296028	-0.133644	-0.327046	-0.361328	-0.427257	-0.289587	-0.337417	-0.115368	-0.0812529	0.2867
Otub1	0.00188122	10.3098	0.019395	chr19	7273525	7273885	830	-1.00895	-1.10109	-1.23868	-1.3734	-1.69487	-1.75068	-1.67727	-1.69864	-1.81654	-1.8483	-1.63037	-1.63783
Adamts13	0.0013187	12.5198	0.0165099	chr2	26828104	26829030	831	0.0922563	0.0055349	0.0704472	0.0813992	0.342985	0.0726122	0.226603	0.209062	0.733554	0.942756	0.853293	1.19076
Fmnl1	0.000241547	34.3559	0.00829857	chr11	103033282	103033715	831	1.7528	1.78197	1.52217	1.03325	0.809358	0.893853	0.937446	0.827982	1.17747	1.38584	1.4184	1.35095
Ppm1a	0.00906536	4.60426	0.0417393	chr12	73863028	73864560	831	1.68044	1.93175	1.86772	1.98761	1.80766	2.08231	1.90099	1.95724	1.39638	1.36455	1.1958	0.827417
Pcp4	0.0011141	13.4574	0.0149928	chr16	96688380	96689788	832	-0.527768	-0.806375	-0.878187	-0.706633	-0.496568	-0.559758	-0.430364	-0.239784	-0.192098	-0.00634874	-0.161962	0.102385
Pla2g7	0.00815319	4.83886	0.0394521	chr17	43704567	43705545	832	2.4436	2.19658	2.21369	1.91577	1.82207	1.99413	1.85196	1.87654	1.95711	1.92159	2.01765	2.18888
Pdlim7	0.0048505	6.24319	0.0302825	chr13	55608965	55609426	832	0.880597	1.02775	0.958737	0.692686	0.528695	0.565183	0.2951	0.33459	0.629463	0.3087	0.57956	0.576713
Dut	0.000339953	28.4902	0.00968534	chr2	125073816	125075010	833	2.42047	2.28511	2.28654	2.38443	2.38783	2.29835	2.19497	2.34493	2.16706	1.9936	1.93566	1.91686
Spatc1	0.00932679	4.53807	0.0423257	chr15	76097684	76098521	834	-0.428492	-1.03809	-0.786198	-0.992089	-0.582705	-1.18456	-1.0255	-0.822613	-0.336528	-0.0449078	0.144341	0.591374
Il17f	0.0100894	4.36673	0.0440576	chr1	20768063	20769791	834	-1.51491	-1.88467	-1.84382	-1.758	-1.68275	-1.70968	-1.53948	-1.60993	-1.33576	-1.28114	-1.37746	-1.28107
Trmt61a	0.00386329	7.07511	0.0273332	chr12	112917149	112917693	834	2.27975	2.24368	2.19701	2.23323	2.11105	2.05667	2.11023	1.9891	1.97699	1.99854	1.97965	1.93693
2310014H01Rik	0.000195251	37.4391	0.00731	chr17	36003907	36004110	835	2.5169	2.69298	2.73175	3.01842	3.27133	3.23789	3.15934	3.00909	3.40734	3.65553	3.55786	3.65434
Pip5kl1	0.006732	5.28074	0.03555	chr2	32432173	32433023	835	-0.138851	-0.28662	-0.332366	-0.756931	-0.712445	-0.771269	-0.62184	-0.690411	-0.50615	-0.291076	-0.186258	0.368856
Gfpt2	2.25952e-05	164.521	0.00371738	chr11	49608491	49608783	835	1.39234	1.41346	1.36364	1.90007	2.0309	1.94462	1.96402	1.85986	1.92556	1.56822	1.52008	1.3361
Ncaph2	0.000445781	24.5399	0.0109394	chr15	89185317	89185865	835	2.21791	2.10884	2.03668	1.86263	1.7771	1.78788	1.77191	1.69011	1.8252	1.90396	1.922	1.92258
Dhdpsl	0.00385487	7.08798	0.0273233	chr19	42119505	42120205	835	1.05808	0.834546	0.719566	0.589217	0.390067	0.468485	0.446511	0.307309	0.134159	0.617848	0.642516	0.54677
Abcg1	0.0100846	4.37163	0.044086	chr17	31193803	31194602	835	2.52688	2.3986	2.39684	2.45308	2.3604	2.40108	2.5371	2.33769	2.26613	2.14579	2.16931	2.13
Gprc5c	0.00147969	11.6577	0.0172497	chr11	114712017	114712264	836	0.466343	0.765916	0.926127	1.61066	1.76919	1.752	1.69921	1.47571	1.31106	1.03157	0.540439	0.237736
Myt1	0.0121657	4.021	0.0489183	chr2	181500896	181501439	837	-1.32132	-0.932391	-0.886635	-0.76315	-0.543483	-0.593894	-0.661964	-0.689362	-0.510793	-0.589428	-0.562555	-0.608866
Cdc42ep2	0.00249677	8.91679	0.0222632	chr19	5916723	5918161	837	-1.38303	-1.61586	-1.55496	-1.85196	-2.0543	-2.05138	-1.80484	-2.03808	-2.19639	-2.12023	-2.06523	-2.23722
Prf1	0.0010837	13.7262	0.0148751	chr10	60759744	60760407	839	-1.45531	-1.50836	-1.64006	-1.33919	-1.26019	-1.63524	-1.28315	-1.32445	-0.818885	-0.637531	-0.480393	-0.127607
Spz1	0.0072271	5.11651	0.0369776	chr13	93343749	93344885	839	-1.64179	-1.83207	-2.07404	-1.76368	-1.55156	-1.64099	-1.73881	-1.49036	-1.34613	-1.25725	-1.18909	-0.874601
Fhod3	0.00602491	5.59167	0.0336893	chr18	24868784	24870045	839	0.215639	-0.22836	-0.398341	-0.918755	-1.03072	-0.757755	-0.94435	-0.89385	-0.789555	-0.663882	-0.605059	-0.261339
Krt36	0.0109691	4.22459	0.0463399	chr11	99964169	99965332	841	-0.519638	-0.886151	-0.931272	-1.09688	-0.91528	-1.124	-1.02093	-0.925598	-0.630531	-0.54914	-0.333799	-0.188121
Tmem107	0.00806144	4.86303	0.039203	chr11	68885151	68886324	841	2.3563	2.32327	2.21301	2.20872	2.22976	2.25121	2.36473	2.34768	2.12448	1.99179	2.05761	1.98
Gabrp	0.00609221	5.56768	0.0339195	chr11	33451621	33453580	841	0.180961	-0.0254481	0.0102797	-0.135835	-0.0889943	-0.0927593	-0.154594	-0.318041	-0.342845	-0.428476	-0.334361	-0.185412
Gtse1	0.00962968	4.47548	0.0430974	chr15	85690980	85691705	844	2.08135	2.14761	2.18423	2.07454	2.2047	2.20303	2.08526	2.0474	2.01072	1.95848	2.00866	1.98843
Snord12	0.00896423	4.62248	0.041437	chr2	166889947	166890676	845	2.37555	2.45842	2.50505	2.67362	2.53116	2.65104	2.47403	2.62527	2.53358	2.4237	2.34948	2.31557
Acot2	0.00152134	11.4857	0.0174737	chr12	85329655	85330204	845	1.06073	1.14282	1.15763	1.21081	1.11071	1.20366	0.940082	1.17037	1.00134	0.812987	0.838408	0.826013
Pik3r5	1.25147e-05	265.477	0.00332236	chr11	68244780	68245519	846	1.36176	1.32413	1.32354	1.03582	0.991477	0.920667	1.12737	1.03106	1.17215	1.40836	1.45087	1.43493
Fdxr	0.0043994	6.59199	0.0290007	chr11	115130184	115130721	846	0.627103	0.590126	0.424691	0.0023487	0.157084	-0.0160008	-0.134929	-0.170568	0.0829072	0.105495	0.415158	0.582142
Slc39a3	0.00535248	5.95059	0.0318504	chr10	80492130	80492721	846	-0.0730545	-0.100221	-0.359088	-0.404581	-0.470015	-0.567322	-0.676414	-0.522428	-0.562617	-0.591771	-0.526864	-0.458699
Usp16	5.86295e-06	486.708	0.00285355	chr16	87454382	87455217	847	2.36279	2.42655	2.31484	2.20547	2.17543	2.24695	2.0699	2.10034	2.10203	1.995	1.96847	1.99359
2010107H07Rik	8.65895e-06	324.472	0.00280959	chr14	31938538	31939201	847	1.41557	1.2586	1.42155	0.676266	0.723379	0.739684	0.627609	0.559411	0.395145	0.579692	0.691071	0.540419
0610011F06Rik	0.000107872	53.8295	0.00580672	chr17	26013291	26014148	847	1.38141	1.20492	1.12992	0.889144	0.788602	0.741139	0.617557	0.647617	0.43329	0.318675	0.535432	0.269228
[truncated: 337 more rows]

## Sheet: Nanog 1Kb_pro_Met
Supplementary Table 4. In relation to Fig. 4D and Supplementary Fig. 3.
List of significant genes within 1Kb from TSS differentially methylated after [∆ log (HpaII/MspI) ]>= 1.5 and ANOVA p-value <0.05 in Nanog knockdown time series.
Nanog 1Kb_gene_ANOVA	p-value	Index	Correction	Chr	Start	End	TSS	Nanog D0-1_453204A01_MM9HX3	Nanog D0-2_453204A02_MM9HX3	Nanog D0-3_453204A03_MM9HX3	Nanog D1-1_451082A01_MM9HX3	Nanog D1-2_451082A02_MM9HX3	Nanog D1-3_451082A03_MM9HX3	Nanog D3-1_451184A01_MM9HX3	Nanog D3-2_451184A02_MM9HX3	Nanog D3-3_451184A03_MM9HX3	Nanog D5-1_451185A01_MM9HX3	Nanog D5-2_451185A02_MM9HX3	Nanog D5-3_451185A03_MM9HX3
Trpm6	0.00390305	3.98805	0.0155655	chr19	18824472	18824684	0	1.64329	1.63808	1.4193	1.65862	1.63217	1.7683	1.79406	1.61975	1.37671	1.21721	1.11132	1.01904		Aaas
Tomm40l	2.41446e-06	530.955	0.00128197	chr1	173147933	173148758	0	1.54403	1.4168	1.29008	0.790947	0.707961	0.750021	0.581547	0.637152	0.614551	0.567769	0.631873	0.674021		Adam19
Cdhr2	0.000146194	27.7458	0.00405626	chr13	54802824	54803240	1	-0.726756	-0.780802	-1.00078	-0.753379	-0.707062	-0.865582	-0.682373	-0.64371	-0.565551	-0.265775	-0.133295	-0.0651464		Adc
Nol8	0.0131565	2.56218	0.0337094	chr13	49748717	49749071	1	2.42326	2.24347	2.38981	2.66044	2.48023	2.59143	2.57316	2.57934	2.69702	2.47505	2.54551	2.52906		Adipor1
2410091C18Rik	0.000931828	8.53874	0.00795664	chr17	79336473	79336866	1	2.50613	2.39675	2.40163	2.60446	2.6759	2.59804	2.60103	2.56573	2.60261	2.38296	2.46629	2.43433		Aff3
Mir153	0.00116822	7.39304	0.0086367	chr12	118489288	118489866	1	0.0510042	-0.051413	-0.00149252	-0.313249	-0.429876	-0.278207	-0.454409	-0.482183	-0.360967	-0.355519	-0.117797	-0.196366		Agl
Ppp2r1a	0.00158084	6.17063	0.00975475	chr17	21082416	21082623	1	1.10418	1.06419	1.22331	1.57837	1.69845	1.75206	1.83708	1.59223	1.24511	0.940458	0.90534	0.612613		Agpat1
2310033P09Rik	0.00656629	3.25557	0.0213771	chr11	59021863	59022105	1	2.15906	2.11011	1.83583	2.0235	2.09716	2.10631	2.10327	2.00561	1.78535	1.65866	1.62809	1.49789		Agpat3
Rnf208	0.0022225	5.12774	0.0113964	chr2	25098449	25098674	1	2.39688	2.28493	2.42137	1.95504	1.84281	1.83195	1.94142	1.93107	2.09366	1.90507	1.83277	1.47832		Akap2
Pcdhb7	0.00163296	6.04607	0.00987296	chr18	37501353	37501831	2	0.370902	0.41431	0.524271	0.662665	0.611289	0.48137	0.610396	0.633744	0.894064	0.894642	1.12702	1.19947		Akt2
Cxcr1	2.76969e-06	449.269	0.00124434	chr1	74238361	74238703	2	-1.71664	-1.6674	-1.82209	-1.65983	-1.66204	-1.7299	-1.46424	-1.4788	-1.36925	-1.13887	-1.09639	-1.06258		Alg12
LOC100045653	0.00799463	3.01991	0.024143	chr10	76881122	76881584	2	1.9891	2.06758	2.09302	2.54276	2.40767	2.2409	2.22026	2.35558	2.31831	2.22272	2.17039	2.23214		Amz2
Apof	0.0175679	2.35932	0.0414484	chr10	127705050	127705813	2	-0.451763	-0.358975	-0.829399	-1.11885	-1.18189	-0.984576	-0.780838	-1.12752	-1.07173	-0.776404	-0.900347	-0.800084		Ankrd1
Efcab10	0.0015364	6.28687	0.00965913	chr12	34079716	34079971	2	1.67268	1.54472	1.50713	1.82067	1.70667	1.89406	1.7102	1.62756	1.42817	1.33306	1.27729	1.25181		Ankrd44
D130043K22Rik	0.00239182	4.95167	0.0118435	chr13	24936997	24937356	2	1.4434	1.37837	1.48074	1.56982	1.56362	1.62682	1.63445	1.46809	1.27955	1.06233	1.1572	0.861574		Ankrd52
Lta4h	0.00274949	4.63532	0.0127448	chr10	92916138	92916349	2	1.68185	1.42812	1.62306	1.40792	1.53465	1.6683	1.58059	1.42687	1.13056	0.988434	0.899684	0.655992		Ap1s3
Oprk1	7.0552e-05	46.724	0.00329647	chr1	5578570	5579294	3	-0.0700715	-0.0340736	-0.212886	0.124872	-0.0278351	0.15926	0.160568	0.354348	0.458846	0.664413	0.704545	0.768961		Arfgap1
Prnd	0.0129066	2.58258	0.0333322	chr2	131776599	131777588	3	0.30613	0.400433	0.356334	0.141225	0.0818608	0.116005	0.037366	0.162231	0.216899	0.275717	0.233843	0.465154		Arfgap3
Dpcd	0.00240472	4.9412	0.0118822	chr19	45635107	45635339	3	1.78999	1.65653	1.70936	1.72637	1.73338	1.85728	1.95887	1.63676	1.52725	1.24919	1.26746	1.06892		Arhgap1
Klc2	0.0023392	4.98762	0.011667	chr19	5107741	5107978	4	2.56291	2.37114	2.47378	2.77509	2.78564	2.69047	2.66651	2.79191	3.01004	3.13725	3.03555	3.463		Arhgap12
Olfr63	0.000117895	32.6285	0.00384674	chr17	33405674	33406374	4	-0.912331	-1.1323	-1.07	-1.11346	-0.881889	-1.08266	-0.987	-0.863721	-0.780844	-0.405029	-0.251774	-0.343104		Arhgef10
Egfl7	0.00314339	4.36836	0.0137315	chr2	26439379	26439995	4	-0.4801	-0.377953	-0.656846	-0.639794	-0.689741	-0.578643	-0.710852	-0.68418	-0.66478	-0.291037	-0.336457	-0.0633417		Arhgef18
Cdh18	0.00634894	3.29413	0.0209143	chr15	22966221	22966488	4	1.77202	1.58837	1.6705	1.81498	1.96004	1.93495	1.97575	1.86268	1.84179	1.68208	1.72415	1.62601		Arhgef2
Tstd1	0.00446444	3.78026	0.0168767	chr1	173349167	173349392	4	2.34479	2.22095	2.30488	2.26874	2.19182	2.18016	2.13117	2.13753	1.82948	1.73671	1.77923	1.9616		Arid3b
Psmb3	0.00387935	3.99624	0.0155028	chr11	97564751	97564951	4	1.4936	1.38037	1.51356	1.24116	1.43248	1.54046	1.52071	1.23433	1.05778	0.907103	0.782166	0.476065		Arsa
Il25	0.000219663	20.8589	0.00458192	chr14	55551602	55551925	5	0.602803	0.42478	0.493207	0.750179	0.918325	0.83335	0.885835	1.0564	1.15147	1.11427	1.27339	1.35837		Asah2
Hrasls	0.000643071	10.6288	0.00683504	chr16	29209775	29210050	5	0.778007	1.03568	1.18955	0.999598	1.25519	1.16316	1.16311	0.986696	0.566429	0.102273	0.0964652	-0.0612708		Asns
Eef2	0.0137767	2.52617	0.0348022	chr10	80639369	80639589	6	-0.254805	-0.446761	-0.394966	-0.0783214	-0.0900242	-0.0792793	-0.0750041	-0.15705	-0.311149	-0.0408412	-0.0813622	-0.182009		Atp1b1
G6pc	0.0207548	2.24635	0.0466224	chr11	101229049	101230187	6	-0.855803	-0.872218	-0.983761	-1.11971	-1.09989	-1.0739	-1.23032	-1.0236	-1.01665	-0.797538	-0.983507	-0.791037		Atp6v0a1
Atxn7l3	0.0169227	2.37854	0.0402513	chr11	102150607	102150849	6	0.79632	0.778691	0.85272	0.446198	0.523745	0.63021	0.500756	0.530655	0.499412	0.182461	0.492851	0.580778		Atp9b
Ltb	0.0013856	6.69015	0.00926986	chr17	35331444	35332463	7	1.20699	1.33953	1.20095	1.43555	1.33381	1.30396	1.29349	1.65277	1.6292	1.79939	1.99362	2.19787		Atxn2
Mbl1	0.00629283	3.30438	0.0207939	chr14	41964751	41964967	7	-0.54077	-0.528625	-0.645811	-0.648001	-0.393577	-0.470941	-0.389762	-0.267312	-0.394452	-0.314124	-0.0975823	-0.164675		Aurkb
C030019I05Rik	0.0147262	2.46956	0.0363672	chr11	46049051	46049898	7	-1.50715	-1.69512	-1.66945	-2.07224	-1.83939	-1.92336	-2.16276	-1.89357	-2.04469	-1.99156	-1.91788	-1.7603		B4galt6
Timp3	0.00245246	4.88949	0.0119913	chr10	85763163	85763369	7	0.491954	0.503983	0.53175	0.695101	0.548109	0.753392	0.816064	0.336257	0.0428873	-0.183171	-0.284784	-0.511175		Bach2
Slc9a3	0.000791329	9.38233	0.00742451	chr13	74258970	74259487	8	-0.648532	-0.400316	-0.47854	-0.509958	-0.307511	-0.363909	-0.341266	-0.137543	-0.0107496	0.0721917	0.290015	0.201337		Bcar3
Gh	0.00352309	4.1599	0.0146557	chr11	106161573	106162010	8	-0.47405	-0.511974	-0.806724	-0.650757	-0.445468	-0.728002	-0.433275	-0.542214	-0.317537	-0.17415	0.095678	0.171907		Bmi1
Prlh	0.0164267	2.39955	0.0394166	chr1	92849676	92850515	8	-1.91955	-2.01459	-2.0271	-1.99198	-1.79612	-1.89144	-1.75182	-2.00069	-2.03606	-1.66453	-1.632	-1.69428		Bphl
Tmub2	0.0192324	2.29084	0.0440583	chr11	102146282	102146591	8	2.06123	2.12937	2.47771	2.55331	2.55213	2.70084	2.55584	2.60941	2.50971	2.31342	2.32526	2.42252		Brd1
Nup155	0.00206506	5.33623	0.0110196	chr15	8059304	8059565	8	2.10433	2.0178	1.97101	2.19232	2.26796	2.22342	2.31241	2.1714	2.11177	1.8756	1.98361	1.84283		Cacna2d1
Gm4979	0.00104952	7.95167	0.00834545	chr2	150043826	150044078	8	2.27948	2.3954	2.30724	2.39759	2.49547	2.50012	2.45695	2.44907	2.38811	2.07618	2.23258	2.16577		Cald1
Faf2	0.000447441	13.365	0.00598004	chr13	54723152	54723405	8	1.11859	1.16911	1.19203	1.07715	1.15098	1.35041	1.27154	1.08341	0.693772	0.343476	0.231974	0.0716201		Calu
Tapbp	0.00507206	3.58203	0.0181683	chr17	34056413	34056756	9	1.78538	1.89242	1.87955	2.12731	2.08933	2.35564	2.16271	2.1382	2.13423	1.74246	1.88385	1.98879		Car8
Trpd52l3	0.0111497	2.70644	0.030176	chr19	30078270	30079828	9	-0.958822	-1.06604	-0.954053	-1.09249	-1.1155	-1.0476	-1.1448	-1.05807	-1.16374	-1.1297	-1.23925	-1.25504		Cast
Lrrc9	0.003929	3.97313	0.0156104	chr12	73542861	73543120	9	1.82847	1.80331	1.93793	1.92989	2.1722	2.20976	2.12781	2.05955	1.80723	1.59985	1.62262	1.49832		Ccdc80
Tm4sf5	0.0162428	2.40895	0.0391281	chr11	70318766	70320289	9	0.554888	0.476583	0.659877	0.41317	0.277595	0.372555	0.344968	0.362595	0.367321	0.358334	0.130411	0.330678		Ccdc88a
Ccnt2	0.0114394	2.68838	0.0307535	chr1	129670749	129671014	9	2.1639	2.15714	2.29561	2.11974	2.33821	2.30905	2.32486	2.34941	2.10147	1.88968	2.00463	1.82103		Ccng1
Gps2	0.000310264	16.711	0.00518483	chr11	69727684	69727897	9	0.847961	0.972538	0.829699	1.09506	1.13465	1.20002	1.19351	0.988795	0.743828	0.36394	0.380161	0.194297		Cd9
Sgk1	0.00164116	6.00566	0.00985627	chr10	21698486	21700123	9	1.00363	0.993182	1.11771	0.841532	0.706631	0.823568	0.694741	0.648389	0.840356	0.282499	0.380828	0.63963		Cdc42ep1
Mir370	0.0062164	3.32413	0.0206641	chr12	110856457	110857118	10	-1.57567	-1.55826	-1.41645	-1.5225	-1.49777	-1.46829	-1.68088	-1.50251	-1.46776	-1.28076	-1.26248	-1.08167		Cdc42ep5
Esrrb	0.00606067	3.3595	0.0203608	chr12	87702056	87702772	10	1.01568	0.945579	0.9764	0.699855	0.633336	0.530301	0.48348	0.844324	0.928403	1.11045	1.10376	1.11442		Cdk17
Tmem106a	0.00320099	4.34561	0.0139103	chr11	101443565	101443846	10	2.17274	1.98686	2.02315	2.25894	2.35582	2.28109	2.29379	2.13169	2.19792	1.97084	2.04339	1.95326		Cdkn1a
Npff	0.0185341	2.31674	0.0429388	chr15	102354281	102355102	10	-1.28647	-1.21303	-1.52353	-1.74796	-1.57262	-1.57704	-1.64351	-1.73731	-1.76659	-1.60176	-1.55205	-1.39505		Cep350
Ccdc46	0.00455978	3.74511	0.0170769	chr11	108286569	108286771	10	1.35154	1.36394	1.25154	1.54057	1.65548	1.6855	1.63073	1.54448	1.2386	1.09985	1.1488	0.850888		Cgn
Rbx1	0.0026525	4.71008	0.0124935	chr15	81296755	81296994	10	1.65982	1.51562	1.42994	1.86897	1.81324	1.90059	1.96079	1.67948	1.47513	1.23281	1.19302	0.904963		Ciz1
C920009B18Rik	0.000272681	18.1947	0.00496135	chr10	22026536	22027259	11	-0.899243	-0.781022	-1.1601	-1.30049	-1.05025	-1.15246	-1.07437	-0.789136	-0.963814	-0.201302	-0.337869	-0.270795		Clic4
Gm711	0.0106138	2.7569	0.0292613	chr2	26789577	26791455	11	-0.468093	-0.365122	-0.723135	-0.83198	-0.824773	-0.64804	-0.965921	-0.796637	-1.01461	-0.900508	-1.10472	-0.942631		Clk3
Plcxd3	0.00145269	6.48584	0.00942193	chr15	4325501	4325704	11	2.03327	1.75955	1.97925	1.87789	2.11967	2.11115	2.13119	1.94579	1.84894	1.43405	1.42744	1.48366		Cltc
Lifr	0.000210602	21.7523	0.00458108	chr15	7090530	7091581	11	1.00708	0.916668	0.983593	0.420985	0.246428	0.587344	0.22238	0.45572	0.316862	0.186562	0.124508	0.316381		Cnn2
Cd164	0.0178163	2.34888	0.0418485	chr10	41239316	41239531	11	0.201789	0.931115	1.07431	1.14279	1.06787	1.31498	1.43878	1.04763	0.711425	0.448948	-0.115154	-0.557247		Cntd1
Slc1a1	0.00268386	4.68364	0.0125702	chr19	28909644	28909877	11	0.452486	0.784844	0.9638	0.896829	0.900539	1.09213	1.08944	0.620242	0.357571	-0.0131744	-0.171281	-0.537481		Col18a1
1110008L16Rik	0.00943797	2.85459	0.0269416	chr12	56403611	56403830	12	1.59126	1.34092	1.41396	1.42218	1.3846	1.55881	1.56586	1.43137	1.36967	1.21992	1.09372	1.01131		Col1a1
2010005H15Rik	0.000172963	25.2289	0.00436368	chr16	36221660	36223333	13	-1.15809	-0.972132	-1.04	-0.584638	-0.614553	-0.537938	-0.471267	-0.522351	-0.619622	-0.642504	-0.644483	-0.812057		Col4a1
H2-DMb1	0.0178155	2.34936	0.0418549	chr17	34290122	34290935	13	-0.99583	-0.846594	-0.812276	-0.813022	-0.695396	-0.806698	-0.830501	-0.829909	-0.810613	-0.700146	-0.660631	-0.684003		Col4a2
Gpd1	0.0169197	2.37902	0.0402524	chr15	99548010	99548261	13	1.61949	1.33302	1.33798	1.1234	1.03514	0.981245	1.1287	1.13535	1.27504	1.2189	1.41274	1.23241		Commd3
Sparc	0.000326447	16.2462	0.00530352	chr11	55207988	55208361	14	-0.0437101	0.110266	0.198088	0.0728992	0.0879909	0.0942488	0.0656735	0.39231	0.511568	0.85629	0.855479	1.10163		Coro1b
Fcgr4	0.00102374	8.05586	0.00824707	chr1	172949070	172949426	14	-1.7051	-1.70343	-1.65657	-1.87779	-1.89939	-1.85684	-1.83127	-1.83653	-1.69371	-1.63129	-1.6078	-1.67021		Creb3
Spatc1	9.15276e-05	38.0489	0.00348252	chr15	76098533	76098761	15	-0.112021	-0.24856	-0.39421	-0.350874	-0.265318	-0.208806	-0.0954344	0.102142	0.314472	0.695934	0.698555	0.990911		Crk
Clic3	0.000630587	10.7957	0.00680766	chr2	25312377	25313842	15	-0.589838	-0.583837	-0.700603	-0.68722	-0.727336	-0.6084	-0.462799	-0.479493	-0.673478	-0.306631	-0.21036	-0.205056		Csrp1
Dppa4	0.00848253	2.96547	0.0251547	chr16	48283862	48284155	15	1.50481	1.49222	1.6029	1.46842	1.55441	1.56799	1.65148	1.59082	1.56678	1.36243	1.43107	1.23169		Ctnna1
Man2a1	0.0153871	2.44372	0.0376019	chr17	64951003	64951249	15	2.0959	2.14051	1.97078	2.16174	2.24213	2.26933	2.29543	2.13344	1.96558	1.94704	1.84133	1.75537		Cuedc1
Pcbd1	0.00225437	5.09198	0.0114792	chr10	60552075	60552295	15	0.440389	0.59566	0.54617	0.423924	0.527916	0.610347	0.540575	0.189693	-0.168625	-0.226448	-0.307205	-0.553877		Cyth3
2310014H01Rik	0.00307666	4.4046	0.0135514	chr17	36003088	36003312	16	1.58456	1.39034	1.54983	1.68554	1.8001	1.82373	1.77654	1.72957	1.3713	1.18145	1.12391	0.794595		Daam1
Wdr35	0.00354557	4.15103	0.0147177	chr12	8980823	8981036	17	2.016	1.86619	1.85274	2.19303	2.19876	2.31798	2.33371	2.15414	1.86781	1.7113	1.63425	1.65515		Dag1
Itpa	0.00881334	2.92537	0.0257823	chr2	130493559	130495120	17	0.61545	0.752526	0.782424	0.675224	0.604732	0.535023	0.48149	0.628365	0.669761	0.397991	0.282241	0.454071		Dak
Tagln2	0.00550073	3.46412	0.0190552	chr1	174430393	174430630	17	2.47913	2.3958	2.42612	2.25328	2.24645	2.32211	2.39456	2.12739	2.09318	1.87592	1.86554	1.30829		Dcaf7
Mx2	2.66866e-05	87.8271	0.00234381	chr16	97757705	97758196	18	-0.698755	-0.69597	-0.709965	-0.495551	-0.299449	-0.204693	-0.0850334	-0.0642777	-0.0965947	-0.0198237	0.177299	0.088876		Ddr1
Mlph	0.000164205	26.0156	0.0042719	chr1	92811658	92812046	18	0.558289	0.400562	0.350768	0.589458	0.801909	0.756495	0.802897	0.912397	0.830895	1.00098	1.03533	1.06637		Dgka
Rad1	0.00202764	5.39787	0.0109449	chr15	10415770	10416049	18	1.34464	1.25855	1.38017	1.41486	1.50327	1.58761	1.59031	1.32315	1.05592	0.676795	0.803491	0.28886		Dhrs13
Mapkbp1	0.00551659	3.46104	0.0190931	chr2	119798453	119798879	19	1.60369	1.55092	1.49127	1.5831	1.67248	1.53629	1.6622	1.62653	1.80586	1.79833	1.89324	1.79823		Dhrs7
Ppp1r9b	0.0139606	2.51529	0.0351149	chr11	94852506	94852846	19	0.559893	0.51575	0.699784	1.14204	1.05499	1.13219	1.2317	1.03744	0.904381	0.520964	0.619958	-0.260195		Dip2b
Rpl27	0.000586712	11.3739	0.00667321	chr11	101303538	101303753	20	1.8022	1.79572	1.83773	1.94096	2.02201	2.06909	2.10334	2.12846	2.00645	1.7598	1.7586	1.57561		Dirc2
Slc13a2	9.72743e-05	36.7327	0.00357315	chr11	78210797	78211020	20	1.59614	1.55183	1.54735	1.59561	1.72926	1.7727	1.60233	1.51405	1.35929	1.11287	1.07163	0.951773		Dixdc1
Nhp2	0.00133944	6.83499	0.00915506	chr11	51433294	51433506	20	0.61181	0.455602	0.513358	0.769411	0.894072	1.04458	0.97482	0.677977	0.385094	0.0961474	-0.0116729	-0.176545		Dnahc8
Kidins220	0.0009579	8.37948	0.00802671	chr12	25659816	25660023	20	0.593711	0.666833	0.730183	0.551879	0.544062	0.71063	0.686541	0.323147	-0.168941	-0.38334	-0.534433	-0.503504		Dnajc16
Cox8c	0.00364967	4.09572	0.014948	chr12	104137536	104138002	21	-1.07249	-0.804587	-1.19702	-0.846882	-0.732921	-0.509511	-0.712372	-0.521816	-0.667695	-0.442478	-0.298169	-0.321444		Dnajc5
AI132487	0.00504578	3.59194	0.0181241	chr12	110089359	110089723	21	-1.26625	-1.35661	-1.61424	-1.43649	-1.39138	-1.31397	-1.32453	-1.23955	-1.38359	-0.947937	-1.08071	-0.869206		Dnmt1
Kif20b	0.00459474	3.73792	0.0171748	chr19	34996868	34997139	21	2.11475	2.00144	2.02019	2.15008	2.2962	2.24792	2.38	2.26052	2.11473	1.88223	1.96835	1.73949		Dpp8
Eng	0.00282103	4.5952	0.0129632	chr2	32502135	32502360	21	0.784219	0.823686	0.926559	0.740908	0.784139	0.964761	1.12286	0.701787	0.510523	0.23373	0.00803453	-0.247254		Dppa3
Txndc17	0.00986901	2.81741	0.0278051	chr11	72021034	72021254	21	-0.127611	0.160959	0.0181108	-0.0882866	0.1167	0.261691	0.312057	-0.258792	-0.587028	-0.648787	-0.910236	-0.986604		Dst
Wfdc6b	0.00115289	7.45913	0.00859953	chr2	164439221	164439988	22	-1.75664	-1.60945	-1.93164	-1.72124	-1.75554	-1.67241	-1.64943	-1.51807	-1.61833	-1.35142	-1.16858	-1.26381		Dstyk
3110049J23Rik	0.00246553	4.87724	0.012025	chr10	62487237	62487515	22	2.13298	1.97788	2.08126	2.04267	2.18045	2.27336	2.20105	2.13759	1.97989	1.80805	1.70782	1.70654		Dtnb
1190005F20Rik	0.00274817	4.639	0.0127487	chr1	153275800	153276074	23	2.4296	2.29551	2.16027	2.31303	2.46014	2.43479	2.46669	2.35584	2.08541	1.88015	1.83002	1.61043		Dtx2
Psma2	0.000502423	12.5333	0.006297	chr13	14705531	14705750	23	1.34389	1.28283	1.43383	1.49927	1.58655	1.53094	1.61244	1.44237	1.21417	0.902608	0.851	0.637827		Dusp1
Wnt8a	0.00451531	3.762	0.0169866	chr18	34702005	34702442	24	1.70671	1.42614	1.27764	1.6887	1.68602	1.75149	1.82021	2.03352	2.00656	1.88648	2.01871	2.02431		Dusp14
Jarid2	0.00362607	4.11883	0.0149352	chr13	44826247	44826464	24	1.75757	1.74414	1.71739	1.92314	1.96663	1.97105	2.12336	1.88837	1.75993	1.51257	1.57874	1.2908		Dync1i2
2310046K01Rik	0.00194316	5.51251	0.0107117	chr2	151825577	151825815	24	1.55467	1.17788	1.32205	0.982928	0.827729	1.05643	0.95338	0.851357	1.02568	0.719342	0.732649	0.796403		Efnb2
Camk2a	0.000664667	10.4762	0.00696321	chr18	61085310	61085967	25	0.231558	0.0788391	0.00696035	0.163387	0.182942	-0.0510139	0.0890447	0.334441	0.418963	0.702723	0.776878	0.948687		Ehd1
Zer1	0.000614439	11.072	0.00680309	chr2	29952777	29953061	25	0.112288	0.027585	-0.263221	-0.307421	-0.171941	-0.353346	-0.351554	-0.244974	-0.138772	0.350784	0.381919	0.527771		Eif3f
Gpbar1	0.0066464	3.24112	0.0215418	chr1	74325148	74325348	25	0.695912	0.528197	0.270447	0.121922	0.134223	0.262783	0.286804	0.376179	0.485047	0.608538	0.761604	0.777453		Elk3
2310061J03Rik	0.00638798	3.28487	0.0209837	chr16	55973357	55973835	25	2.45402	2.47488	2.47545	2.72496	2.5943	2.54607	2.59226	2.68011	2.64473	2.39696	2.50895	2.41329		Eml3
Hoxc11	0.0115809	2.67483	0.0309769	chr15	102784931	102785160	25	1.95163	1.9084	2.14328	2.08507	2.13741	2.22947	2.18874	2.05435	1.90694	1.69133	1.85696	1.66317		Eppk1
Tymp	0.016176	2.41293	0.0390315	chr15	89202335	89203008	26	1.48112	1.28986	1.18585	1.14674	1.06601	0.982087	1.27023	1.3235	1.39931	1.34952	1.43971	1.6328		Erbb3
Mfi2	0.00218555	5.18694	0.0113363	chr16	31878921	31879129	26	1.45615	1.36244	1.3124	1.44987	1.47459	1.4941	1.54106	1.38783	1.39087	1.19062	1.07347	0.895129		Ergic1
Mir33	0.00681112	3.2126	0.0218814	chr15	82028525	82029911	26	0.104566	0.321614	-0.0269208	-0.268418	-0.353287	-0.201905	-0.309784	-0.293974	-0.532821	-0.393893	-0.517507	-0.195981		Ergic3
Kifc1	0.00719059	3.14937	0.0226458	chr17	27054009	27054276	26	0.363341	0.277706	0.575249	0.435192	0.319266	0.507434	0.651732	0.347669	-0.0477495	-0.191072	-0.312926	-0.621875		Erlin1
Dynlt1a	0.0180921	2.33667	0.0422752	chr17	6310519	6311876	27	-1.64902	-1.63342	-1.54772	-1.56996	-1.59708	-1.64703	-1.5785	-1.64899	-1.86842	-1.81601	-1.89369	-1.89064		Esrp1
2810055G20Rik	0.00372747	4.06154	0.0151393	chr16	77329545	77329752	27	0.485666	0.301925	0.380134	0.570756	0.746839	0.821222	0.863667	0.669105	0.50024	0.139713	0.257774	-0.117441		Exd1
Glrx	0.00109003	7.75116	0.00844903	chr13	75977360	75977609	27	1.46399	1.37478	1.51012	1.41471	1.49522	1.51782	1.5539	1.38674	1.265	0.966508	0.92219	0.568422		Ext2
Mcts2	0.0127986	2.59347	0.0331928	chr2	152512911	152513345	28	1.43746	1.24465	1.62326	1.82117	1.86692	1.88435	1.61225	1.75863	1.84156	1.65264	1.61296	1.73854		F11r
Gm5622	0.0189566	2.30122	0.0436234	chr14	52172436	52173328	28	-1.15744	-1.07094	-1.20587	-1.26774	-1.17805	-1.24642	-1.29513	-1.29642	-1.5041	-1.35671	-1.36525	-1.32831		Fam65a
Spp2	0.00156722	6.2034	0.00972207	chr1	90303564	90303896	29	-0.858398	-0.734217	-1.18081	-0.908971	-0.880873	-0.873625	-0.747514	-0.562306	-0.71641	-0.30195	-0.344962	-0.350028		Fbxo32
Nfkb2	0.00224591	5.10087	0.0114561	chr19	46380448	46381334	29	0.835256	0.813313	0.626925	0.775437	0.59821	0.711084	0.661371	0.981546	0.866805	1.31297	1.1617	1.53618		Fbxw11
Per1	0.000482374	12.7383	0.00614461	chr11	68913630	68914189	29	1.41228	1.36041	1.37237	1.47959	1.43941	1.29546	1.41981	1.49944	1.6556	1.82534	1.92854	1.80489		Fez2
Pcdhga9	0.0113389	2.69272	0.0305324	chr18	37896618	37896858	29	2.15438	2.08013	2.3554	2.41688	2.39617	2.43543	2.49209	2.4902	2.43797	2.23564	2.28454	2.35912		Fgf5
Isca2	0.000489568	12.6145	0.00617564	chr12	86114190	86114494	29	2.36136	2.35717	2.49524	2.81	2.89214	2.84598	2.74041	2.7189	2.81634	2.35771	2.61815	2.50311		Fhdc1
Gdf11	0.0112989	2.69458	0.0304459	chr10	128321631	128322357	30	-0.827384	-0.8296	-0.526626	-0.979744	-0.870211	-0.707033	-0.998353	-0.6083	-0.412955	-0.128206	-0.304013	0.0781949		Flnc
Pcdhb2	0.00216963	5.21473	0.011314	chr18	37454523	37454907	30	1.25185	1.29181	1.30392	1.42314	1.56303	1.44571	1.39192	1.71611	1.73116	1.74668	1.85078	1.97069		Frs2
Cpt1a	0.00243268	4.90386	0.0119295	chr19	3323330	3323544	30	1.17187	1.20503	1.2622	1.1805	1.26165	1.35054	1.4536	1.13052	0.869067	0.567436	0.486149	0.0205758		Fryl
Upb1	0.00166491	5.96578	0.00993248	chr10	74869809	74870721	31	-1.54684	-1.33184	-1.33807	-1.07961	-1.29073	-1.30859	-1.08108	-1.10677	-1.23336	-0.703861	-0.951005	-0.64917		Fuca1
Tnfaip8l1	0.0168097	2.38242	0.0400477	chr17	56301944	56302919	31	1.19376	1.28549	0.954561	0.991202	0.886198	0.810981	1.03833	1.10894	0.981621	1.1667	1.376	1.46818		Fuca2
Tm4sf19	0.0202593	2.25763	0.0457381	chr16	32400623	32400920	32	-0.0643327	-0.213762	-0.554838	-0.392384	-0.113617	-0.206483	-0.168147	-0.0673774	-0.0121834	0.135885	0.261318	0.18592		Galnt1
Sec14l5	0.00194832	5.50471	0.010725	chr16	5147169	5147723	32	1.37297	1.26826	1.37452	1.34307	1.39483	1.49821	1.29989	1.59569	1.42579	1.74241	1.79415	1.75214		Gapdh
Rpl8	0.00420763	3.87558	0.016307	chr15	76734532	76734891	32	2.29852	2.26378	2.23475	2.38349	2.45188	2.37031	2.37924	2.40598	2.3776	2.25115	2.33115	2.21878		Gata3
Wif1	0.00486265	3.65145	0.0177558	chr10	120471027	120471433	32	2.153	2.03848	1.99609	2.00577	2.08026	2.11933	2.15588	1.92155	1.89288	1.74934	1.74331	1.69297		Gata6
Pcdha12	0.00975659	2.82559	0.0275682	chr18	37179915	37180155	32	-0.265171	-0.480792	-0.291842	-0.618721	-0.746667	-0.569956	-0.515884	-0.75199	-0.853531	-0.70312	-0.924608	-0.837817		Gdi2
2010107G23Rik	6.7354e-05	48.4689	0.00326457	chr10	61570370	61570949	33	-0.308276	-0.570234	-0.486964	-0.636138	-0.760126	-0.623141	-0.521192	-0.474769	-0.137288	0.336357	0.60814	0.697351		Gja1
Kcnh6	0.0177505	2.35078	0.0417275	chr11	105869483	105870218	33	0.169315	0.269912	0.211193	0.115227	-0.0579743	-0.00295545	-0.115294	0.29301	0.269232	0.494125	0.458084	0.947579		Gnb1
Elovl3	0.00477805	3.67905	0.0175787	chr19	46206421	46206754	33	3.16661	3.01626	2.96894	3.2186	3.07968	3.16754	3.01823	3.10755	2.89286	2.62708	2.57778	2.85964		Gpatch8
BC018101	0.0184147	2.32319	0.0427809	chr17	17201033	17202697	33	0.115751	-0.178114	0.159547	-0.116175	-0.246321	-0.184078	-0.227295	-0.353708	-0.135197	-0.438891	-0.325021	-0.33		Gpc4
Dpm2	0.0137958	2.52289	0.0348053	chr2	32426410	32426653	33	1.75377	1.51879	1.75211	1.81855	1.75897	1.9615	2.00902	1.71758	1.65717	1.53954	1.08378	1.17231		Gpr19
Aurkb	0.00248674	4.85293	0.012068	chr11	68859177	68859381	33	1.68039	1.56515	1.44202	1.59421	1.7836	1.86921	1.83936	1.55799	1.41497	1.0743	1.09127	0.750897		Gprc5a
Sh3yl1	0.000614518	11.0616	0.00679752	chr12	31596566	31596809	33	1.21987	1.25228	1.31081	1.39952	1.50743	1.61613	1.62748	1.38874	1.09422	0.758753	0.581492	0.606111		Gpx3
Fam45a	0.00191854	5.53602	0.0106211	chr19	60887439	60887639	33	1.46623	1.36438	1.3614	1.29511	1.54739	1.58505	1.6617	1.37635	1.18221	0.802693	0.849176	0.558963		Gramd3
Dux	0.000117673	32.7199	0.00385023	chr10	57693364	57694840	34	-2.16184	-2.11328	-2.66371	-2.52627	-2.27199	-2.32892	-2.08348	-2.06434	-2.08437	-1.2191	-1.2581	-1.26539		Greb1l
Ifi35	0.0158914	2.42697	0.0385679	chr11	101309759	101310280	34	1.33013	1.33117	1.38181	1.40207	1.42604	1.22818	1.38977	1.63339	1.52454	1.57211	1.58874	1.62089		Grsf1
Mir132	0.00219398	5.17775	0.0113599	chr11	74987217	74988038	34	0.852205	0.831982	0.756465	0.444053	0.451064	0.453684	0.436274	0.561962	0.704261	0.806466	0.989809	1.19337		Gstt2
Mir300	0.00860845	2.95049	0.0253992	chr12	110962488	110963146	34	-1.08129	-1.12206	-1.30929	-1.5957	-1.52007	-1.53242	-1.58818	-1.28216	-1.43679	-1.23966	-0.99958	-1.22294		Hectd2
Capn10	0.0148764	2.46123	0.0366141	chr1	94830950	94831294	34	2.21913	2.05889	2.16708	2.09928	2.28506	2.32939	2.35942	2.21696	2.13068	1.91103	1.9845	1.91241		Heg1
Slc35b1	0.00150138	6.3622	0.00955206	chr11	95246269	95246476	34	1.37607	1.28062	1.41647	1.49528	1.59639	1.81381	1.76776	1.52275	1.17577	0.789968	0.806899	0.546648		Hgsnat
1110057K04Rik	0.00883368	2.9239	0.0258288	chr12	8214947	8215587	35	1.27957	1.39117	1.44113	1.47709	1.63584	1.51877	1.51618	1.79718	1.8501	1.69307	1.91531	1.99689		Hist1h2ac
Dnaic2	0.000779623	9.46596	0.00737989	chr11	114588690	114589044	35	2.30754	2.31018	2.29421	2.66186	2.69783	2.61665	2.733	2.57765	2.62458	2.45292	2.57706	2.66177		Hist3h2a
Idi1	0.0148646	2.46175	0.0365929	chr13	8884816	8885230	35	1.42587	1.25873	1.26789	1.46989	1.23468	1.21686	1.40242	1.08119	0.907689	0.841495	0.83389	0.396071		Hmgxb3
Nudt22	0.00386857	4.00583	0.0154968	chr19	7067472	7068135	36	0.723895	0.553176	0.335593	0.188557	0.416185	0.0804257	0.195516	0.445187	0.630115	0.914418	1.03391	1.30485		Hs6st2
Shoc2	0.00682743	3.2073	0.0218976	chr19	54018831	54019069	36	1.98877	1.91406	1.86501	2.11634	2.39944	2.39477	2.35737	2.24337	2.11502	1.95178	1.98185	1.73715		Hspa1b
Rpl19	0.00940817	2.85739	0.0268828	chr11	97887987	97888314	36	2.03511	1.92272	2.10152	2.0845	2.2299	2.30325	2.28213	2.12878	2.1659	1.92357	1.9676	1.89297		Hspb8
Tgm3	1.64933e-05	124.266	0.00204955	chr2	129838073	129838360	36	0.972423	0.853907	0.808655	0.30192	0.404398	0.480844	0.243486	0.259823	0.0536247	-0.0146015	-0.0651907	0.0894361		Hyi
Fam178a	0.000372983	14.9565	0.00557851	chr19	45005644	45005851	36	1.18686	0.971277	1.08128	1.01333	1.15583	1.23747	1.11168	0.806562	0.313422	-0.0248976	-0.183548	-0.339462		Ifnar2
2210020M01Rik	0.000871096	8.90999	0.00776146	chr11	115761489	115762168	37	-0.506856	-0.53394	-0.65187	-0.639946	-0.501745	-0.451861	-0.513467	-0.467978	-0.396186	-0.0999582	-0.155955	0.136549		Ifngr2
Asgr1	0.00043461	13.5668	0.00589625	chr11	69867833	69868384	37	-0.380149	-0.41263	-0.303221	-0.509359	-0.367494	-0.511919	-0.391023	-0.325602	-0.226802	-0.0406451	0.165098	0.263979		Il6st
Eif3d	0.00375915	4.04327	0.0151992	chr15	77789390	77790020	37	-0.019157	0.0332958	-0.405793	-0.525218	-0.515186	-0.521386	-0.603562	-0.469841	-0.2694	0.0603683	0.0525886	0.291126		Impad1
Mc5r	0.0128655	2.5883	0.0332997	chr18	68497293	68499001	37	-0.412662	-0.389497	-0.337959	-0.426256	-0.601804	-0.44399	-0.669239	-0.45975	-0.652771	-0.601949	-0.721332	-0.788036		Inadl
Lhfpl5	0.00366418	4.08855	0.0149812	chr17	28712625	28714122	38	-0.392923	-0.321024	-0.439625	-0.434359	-0.5464	-0.433993	-0.346801	-0.444412	-0.496137	0.00200036	-0.185543	0.232259		Inpp5e
Ace	0.000970201	8.33762	0.00808916	chr11	105836482	105836898	39	-0.235998	-0.263672	-0.575131	-0.446983	-0.254588	-0.296696	-0.149244	-0.0541796	-0.00660831	0.360438	0.14694	0.434765		Invs
4921530D09Rik	0.000873821	8.89642	0.00777388	chr2	25464109	25464405	39	0.697484	0.591356	0.318178	0.518619	0.642299	0.560184	0.641857	0.695396	0.788534	1.04865	1.21211	1.32789		Ipp
Hrh2	0.000219377	20.9713	0.00460061	chr13	54287536	54288638	39	0.438073	0.42706	0.391487	0.175874	0.136389	0.0462535	0.150121	0.106814	0.259498	0.465323	0.53173	0.65425		Irs2
Galk2	0.0157092	2.43456	0.038245	chr2	125684914	125685252	39	2.00493	1.91663	1.89074	2.05992	2.07488	2.03137	2.11406	2.07717	2.10525	1.86769	2.03673	1.87025		Kank1
Tubd1	0.00172722	5.84927	0.010103	chr11	86358470	86358714	39	2.03632	1.92465	1.8247	2.19247	2.31518	2.28696	2.30637	2.21547	2.07255	1.86147	1.85115	1.6313		Kctd10
4933411K16Rik	0.00624785	3.31658	0.0207215	chr19	42126756	42127653	39	-0.769042	-0.730342	-1.12084	-1.38481	-1.36591	-1.2524	-1.40346	-1.28959	-1.24139	-1.11138	-1.14675	-1.0179		Kif21a
Snrpc	0.0019494	5.50212	0.0107258	chr17	27976992	27977255	39	1.34821	1.26006	1.32179	1.37405	1.30822	1.49038	1.46385	1.13962	1.07785	0.687252	0.742061	0.210428		Klhdc5
Tctex1d2	0.00109038	7.74602	0.00844608	chr16	32419827	32420055	40	1.77022	1.68818	1.60776	1.75671	1.85635	1.91798	2.008	1.96527	1.78835	1.50268	1.47092	1.32061		Klhl7
Nxph2	0.000350537	15.8065	0.00554076	chr2	23176725	23177311	40	0.440037	0.482681	0.303706	0.296355	0.343439	0.413024	0.403067	0.200977	-0.0318359	-0.284075	-0.331116	-0.474844		Klhl8
2310050B05Rik	0.000439201	13.4885	0.00592414	chr10	80657394	80658097	41	0.210542	0.256447	-0.0477838	-0.00596333	0.0363726	-0.216937	0.0211501	0.0129409	0.125953	0.572925	0.589596	0.650312		Kremen1
AA387883	0.00660557	3.24924	0.021463	chr19	52997629	52998542	41	0.101699	0.22607	0.118798	0.0970141	0.189043	0.11633	-0.00274177	0.0971891	-0.00888909	0.239305	0.307425	0.230733		Krt19
Pnp	0.000379486	14.9183	0.00566127	chr14	51563936	51564158	41	1.6836	1.52999	1.5646	1.38944	1.3798	1.43475	1.47313	1.23639	0.98345	0.834162	0.74228	0.645185		Krt8
Pcdhgb6	0.00021091	21.6716	0.00457075	chr18	37901705	37901987	42	2.25118	2.20239	2.23074	2.46163	2.50123	2.52518	2.53805	2.43933	2.33807	2.12783	2.18806	2.1701		Krtcap3
Kcnj2	0.00085216	8.97848	0.0076511	chr11	110927519	110927742	42	1.77751	1.62048	1.86764	2.01604	1.93002	1.98848	2.1147	1.91601	1.95637	1.56745	1.58204	1.43913		Lamc1
Mrpl40	0.0220843	2.20604	0.0487189	chr16	18872152	18873160	42	-1.60447	-1.67029	-1.54609	-1.58614	-1.83216	-1.6249	-1.82955	-1.78418	-1.93116	-1.78436	-1.88555	-1.83726		Laptm4b
Rcor2	0.0210776	2.23603	0.04713	chr19	7344295	7344766	42	2.09876	2.17662	2.00257	2.01849	1.8519	1.8858	1.92145	2.00416	2.0249	1.79054	1.81456	1.92234		Large
Calhm1	0.00509769	3.57217	0.0182098	chr19	47215566	47216647	42	-1.11794	-1.13572	-1.10989	-1.1001	-1.04766	-1.03345	-1.27724	-1.11334	-1.56736	-1.51623	-1.5632	-1.49331		Lats2
Cdc25b	0.000912012	8.67831	0.00791472	chr2	131012644	131012943	42	1.45133	1.3883	1.47574	1.20322	1.19857	1.42077	1.42742	1.0428	0.924019	0.544968	0.491067	0.0195964		Ldlr
Olfr281	0.00218841	5.18004	0.011336	chr15	98286785	98287502	43	-2.35749	-2.09075	-2.49101	-2.1665	-2.07288	-2.11442	-2.01067	-1.83437	-2.13666	-1.76162	-1.56122	-1.53866		Ldlrap1
Wbp2	0.0133332	2.54932	0.0339905	chr11	115939843	115940353	43	1.62736	1.71492	1.70121	1.76916	1.84295	1.64771	1.56909	1.84412	1.99031	2.04742	2.27842	2.09488		Letmd1
Scara5	0.000883859	8.84254	0.00781556	chr14	66285282	66286054	43	-0.127862	-0.0250312	-0.300836	-0.061134	-0.00822342	-0.0844588	0.0185998	0.0647476	0.0568171	0.226658	0.281134	0.267202		Lhpp
Pou5f2	0.00211042	5.27121	0.0111245	chr13	78164205	78164794	43	1.45973	1.64691	1.43599	1.30439	1.17894	1.19358	1.23032	1.40111	1.37313	1.56929	1.6771	1.77655		Limk2
Acap1	1.10032e-05	166.871	0.00183613	chr11	69695025	69695264	43	1.53095	1.51948	1.46734	1.81755	1.80881	1.81643	1.85023	1.7562	1.87025	1.59849	1.63876	1.60705		Lman2l
Gm14137	0.00237292	4.96219	0.0117749	chr2	119000287	119000858	43	1.36322	0.975131	0.717323	0.374295	0.396129	0.330918	0.509388	0.622176	0.598126	0.989346	1.16557	1.09735		Lonrf1
Cnrip1	0.000195993	22.9039	0.00448901	chr11	16951979	16952185	43	2.64552	2.50223	2.49498	2.40238	2.52242	2.59851	2.48606	2.36453	2.26186	2.02222	1.97105	1.9875		Lpgat1
Riok2	0.0213031	2.23218	0.0475523	chr17	17511251	17511874	44	2.31851	2.29119	2.3703	2.55335	2.43703	2.44005	2.40117	2.47825	2.53348	2.3438	2.40126	2.29643		Lrp6
Fitm1	0.000401683	14.1245	0.00567359	chr14	56194555	56194957	45	0.649578	0.719042	0.459368	0.917579	0.910822	0.762756	1.01137	1.16445	1.22352	1.22225	1.54079	1.56728		Lrrc9
Higd2a	0.00217182	5.21241	0.0113204	chr13	54691636	54692172	45	2.52634	2.53696	2.58864	2.85173	2.78389	2.75348	2.67649	2.76503	2.75274	2.6188	2.66547	2.7507		Magi3
Grb7	0.0159575	2.42194	0.0386482	chr11	98308192	98308527	45	1.95853	1.75596	1.75514	1.99295	1.95026	2.00182	2.12327	1.97624	1.97881	1.81464	1.75765	1.83901		Malat1
Mrps14	0.0140066	2.5115	0.0351776	chr1	162125435	162125655	45	2.01607	1.94122	1.98508	1.8869	2.00864	2.15511	2.10367	1.86195	1.86351	1.74794	1.64844	1.63385		Man2c1
Ntsr1	0.0113852	2.69148	0.0306431	chr2	180234635	180234897	45	1.7341	1.68844	1.6893	1.44498	1.55873	1.51972	1.61025	1.56008	1.35137	1.3318	1.32563	0.948101		Map3k1
Lrrk2	1.25354e-05	151.701	0.00190163	chr15	91503700	91504191	46	0.118675	-0.10052	-0.223295	-0.116371	-0.141011	-0.12175	0.15579	0.21196	0.260522	0.733224	0.700988	0.708075		Map3k13
Bub1b	0.000512344	12.3608	0.00633301	chr2	118423900	118424204	46	2.33035	2.37045	2.33463	2.59452	2.69215	2.62351	2.48245	2.53006	2.59667	2.31644	2.36693	2.16978		Mcart1
Nkiras2	0.00204732	5.38295	0.0110206	chr11	100484315	100484604	47	1.28178	1.24517	1.16356	1.04463	1.19619	1.32724	1.40261	1.07494	0.780491	0.458039	0.489574	0.156834		Mdk
Ddo	0.00518597	3.54077	0.0183623	chr10	40349864	40351017	48	-1.03778	-0.824621	-0.842657	-0.999823	-0.913224	-0.719755	-1.00465	-0.621858	-0.686426	-0.163648	-0.424641	0.160444		Mdm2
Pbld	0.0216474	2.21988	0.0480546	chr10	62524412	62525040	48	0.542658	0.608905	0.361737	0.534979	0.366156	0.292497	0.567672	0.507194	0.668242	0.684766	0.865401	0.718054		Mef2d
Zfp51	0.0132681	2.55211	0.0338617	chr17	21587267	21587518	48	1.96305	1.90654	2.07179	2.02007	2.13235	2.27018	2.20653	2.1571	2.02416	1.69276	1.93392	1.63454		Meis1
Bzrap1	0.00591494	3.39071	0.0200559	chr11	87574091	87574372	49	1.24869	1.19373	1.16644	0.846065	0.988659	1.12062	0.999039	1.13871	1.1326	1.3364	1.46315	1.73578		Men1
Stk35	0.00593776	3.38383	0.0200924	chr2	129626203	129626406	49	0.409757	0.648656	0.659722	0.852166	0.870435	1.09914	0.939035	0.795912	0.61261	0.384933	0.344446	-0.0667328		Met
Suz12	0.000798335	9.32987	0.00744836	chr11	79806558	79806772	49	0.864842	0.769695	0.836703	1.02889	0.87708	1.11329	1.02245	0.755972	0.633374	0.336837	0.357938	0.157003		Mfap2
Card10	0.000320074	16.4059	0.00525109	chr15	78605615	78606176	50	-0.968576	-0.804568	-1.19262	-1.04039	-0.762496	-0.782919	-0.636994	-0.212466	-0.0382989	0.0961461	0.357329	0.445799		Mip
Olfr1406	0.0138686	2.51909	0.0349361	chr1	175113522	175113864	50	-1.79507	-1.63318	-1.52787	-1.26471	-1.37064	-1.44449	-1.39009	-1.40483	-1.40192	-1.08065	-1.41217	-1.21521		Mll5
Gm7348	0.0098098	2.8215	0.0276783	chr18	77095193	77095495	50	1.95517	1.81622	1.73139	1.98396	1.93141	1.95928	2.00627	2.1751	2.11987	2.0707	2.02014	2.09339		Mmgt2
Tcfeb	0.0196378	2.27744	0.0447239	chr17	47874829	47875077	50	1.67051	1.6219	1.8242	1.57211	1.81497	1.74935	1.86833	1.64303	1.5264	1.41403	1.34511	1.30581		Mpp5
Kcnt2	0.00272756	4.65008	0.0126834	chr1	142142883	142143242	50	1.04019	1.05089	1.1965	1.11278	1.19244	1.22963	1.31088	1.11138	0.882948	0.661169	0.598469	0.287451		Mpp7
Lss	0.00159084	6.14466	0.00977517	chr10	75994321	75994728	50	1.02831	1.1369	1.17933	0.947513	1.01005	1.06784	1.13093	0.861435	0.595072	0.373369	0.472513	0.375743		Msl1
Olfr796	0.000691563	10.2916	0.0071173	chr10	129044653	129045115	51	-2.2306	-2.42593	-2.46874	-2.4697	-2.22929	-2.35218	-1.94593	-2.17364	-2.10798	-1.58557	-1.756	-1.84546		Myh9
Pcnxl3	0.0117124	2.66629	0.0312285	chr19	5664583	5665017	51	-0.880834	-1.07885	-1.33318	-1.10616	-1.02324	-1.28311	-1.29568	-1.1621	-0.896908	-0.715002	-0.526145	-0.311856		Myo1b
Shisa4	0.000731429	9.93282	0.00726516	chr1	137267981	137268884	51	-0.581514	-0.620298	-0.799252	-0.832109	-0.864866	-0.954312	-0.873659	-0.735456	-0.739515	-0.355609	-0.28835	0.00582502		Naglu
G6b	0.00464964	3.71888	0.0172915	chr17	35201330	35201592	51	2.11902	2.02736	2.18999	2.40715	2.37513	2.50118	2.43973	2.35012	2.32375	2.10133	2.19687	2.31486		Nck2
4930507D05Rik	0.019723	2.27257	0.0448219	chr10	61911856	61912141	51	2.30587	2.26794	2.1605	2.50309	2.48347	2.44104	2.33313	2.37929	2.47031	2.3431	2.17275	2.35398		Ndst1
2900011O08Rik	0.0140201	2.50935	0.0351813	chr16	13986780	13987059	51	1.73129	1.64238	1.7036	1.87528	1.89697	2.14229	2.09509	2.00511	1.84473	1.6382	1.7434	1.42066		Nhsl1
4930432O21Rik	0.00198554	5.45841	0.0108379	chr17	22099474	22099681	51	1.58471	1.6624	1.55792	1.64879	1.8618	1.97832	1.86176	1.72499	1.72049	1.37058	1.32879	1.08977		Notch1
Msl3l2	0.00687731	3.19765	0.0219912	chr10	55826670	55827388	52	-1.0988	-1.16775	-1.08697	-0.827352	-0.687305	-0.645774	-0.969773	-0.516063	-0.351603	-0.510471	-0.387096	-0.229118		Npc1
Atcay	0.00141148	6.6069	0.00932551	chr10	80667309	80668095	52	-0.922984	-1.09244	-1.36866	-1.0519	-1.00767	-0.971034	-0.940553	-1.11509	-1.10757	-0.538734	-0.540464	-0.505087		Nphp3
Slco4a1	0.00482134	3.66405	0.0176657	chr2	180195630	180195871	52	-0.412163	-0.605097	-0.493003	-0.56304	-0.224825	-0.149769	-0.0837399	-0.0389486	-0.187549	-0.0106786	-0.00350391	0.0730579		Nploc4
6330527O06Rik	0.00482376	3.6629	0.017669	chr2	135883609	135883973	53	0.307543	0.472744	0.758539	0.784357	0.779831	0.781331	0.732416	0.875652	1.05725	1.05531	1.41054	1.23696		Npr1
Dnajc17	2.65486e-06	467.24	0.00124046	chr2	118998295	119000167	53	0.701713	0.733604	0.678037	0.152506	0.120552	0.126727	0.207682	0.216125	0.172385	0.35433	0.432296	0.538438		Nradd
Kif19a	0.00371662	4.06578	0.015111	chr11	114626649	114628139	53	1.50748	1.3043	1.14428	0.809594	0.686679	0.913853	0.65893	0.844053	0.626842	0.980841	0.863028	1.1609		Nsmaf
Zfp870	0.000256635	18.7797	0.00481953	chr17	33016112	33016410	53	0.939281	0.937754	0.994289	0.977176	0.980739	1.01827	1.01136	0.873933	0.865884	0.509808	0.654077	0.66544		Numb
Etnk2	0.00298604	4.47377	0.0133588	chr1	135260201	135260449	53	0.92191	1.0189	1.17925	1.15288	1.16974	1.20323	1.27887	1.10352	0.763112	0.4141	0.384164	-0.227591		Numbl
L3mbtl4	0.0098595	2.81809	0.027785	chr17	68623189	68623392	53	0.614202	1.17551	1.32215	0.623308	0.981294	1.16413	0.914385	0.712155	0.384379	0.146303	0.0140732	-0.617865		Nynrin
Ly6g6c	0.00115046	7.46867	0.00859242	chr17	35204215	35205002	54	-0.373256	-0.343963	-0.225249	-0.474068	-0.384571	-0.401942	-0.426818	-0.165442	-0.0124528	0.37826	0.263546	0.792132		Oasl2
Foxi1	5.86287e-05	53.8295	0.00315595	chr11	34104394	34105033	54	-1.33127	-1.37895	-1.40056	-1.43959	-1.29595	-1.21589	-1.2097	-1.07663	-1.12396	-0.690784	-0.730651	-0.466946		Ogdh
Mir208a	0.00627766	3.30906	0.0207732	chr14	55567950	55568332	54	-0.712408	-0.938283	-1.16766	-0.758807	-0.870182	-0.9544	-0.752969	-0.725454	-0.60971	-0.286038	-0.488895	-0.41559		Ogdhl
Pcdhb20	0.0121283	2.63382	0.0319437	chr18	37663971	37664649	54	0.309526	0.387545	0.364759	0.393741	0.50804	0.178216	0.428817	0.386221	0.532374	0.61736	0.693473	0.865407		Osbpl11
Mir145	6.75964e-05	48.2686	0.00326278	chr18	61807424	61807650	54	1.30938	1.18405	1.28402	1.33337	1.38851	1.28533	1.33833	1.20783	1.02681	0.553279	0.706703	0.600145		Osbpl3
Zfp174	0.000371453	15.0335	0.00558422	chr16	3847276	3847517	54	2.05804	1.99849	2.03902	2.05325	2.11156	2.17058	2.28758	1.96544	1.85016	1.4674	1.38123	1.2274		Oscp1
Fosl1	0.000527147	12.1047	0.00638093	chr19	5447751	5447971	54	1.28004	1.26803	1.25565	1.297	1.4393	1.55984	1.48998	1.20627	0.917391	0.505387	0.561218	0.301888		Otud7b
Naaladl1	0.0206979	2.24764	0.0465215	chr19	6105742	6106270	55	-0.146396	-0.180515	-0.507727	-0.385611	-0.281469	-0.434081	-0.206111	-0.14719	-0.25195	-0.0865053	0.079826	0.260273		Pacs1
Olfr179	1.36384e-05	144.21	0.00196679	chr11	58479118	58479323	56	-1.40341	-1.3755	-1.53703	-0.835979	-0.958617	-0.784717	-0.908388	-0.879822	-0.852023	-0.857456	-0.938729	-0.91585		Pard6b
Hsd17b1	0.0220167	2.20771	0.0486066	chr11	100939780	100940756	56	0.951889	0.814877	0.462025	0.399646	0.288861	0.237291	0.374557	0.446258	0.437891	0.530541	0.602801	0.536132		Parn
Slc25a41	0.00249127	4.85091	0.012085	chr17	57172250	57172534	56	1.73306	1.6863	1.60856	1.64448	1.58479	1.55394	1.67584	1.59833	1.6055	1.34259	1.47968	1.42904		Parp6
Bmpr2	0.00513599	3.55694	0.0182684	chr1	59821424	59821682	56	1.0754	1.04951	0.907926	1.05537	1.04971	1.17835	1.25351	0.902978	0.657593	0.458384	0.509909	0.256202		Pcgf3
Fgf11	0.00123828	7.17506	0.00888474	chr11	69611760	69612132	57	1.08476	0.783339	0.791178	0.509428	0.712437	0.715448	0.667765	1.10562	1.21886	1.70988	1.65374	2.22556		Pcmtd1
Wrap53	0.00605471	3.36144	0.0203525	chr11	69375198	69375969	57	0.883101	0.882415	0.751777	0.697132	0.721019	0.617254	0.557698	0.829044	0.91545	1.07607	1.21727	1.4986		Pcsk1
H2-M3	0.000463034	12.9933	0.00601636	chr17	37407121	37407362	57	1.67461	1.70652	1.86622	1.98244	2.12682	2.06273	2.0915	2.03989	1.98102	1.7449	1.71269	1.65103		Pde1b
Apip	0.00893286	2.91515	0.0260406	chr2	102913888	102914135	57	1.80965	1.5684	1.55196	1.88132	1.9672	1.93712	1.98911	1.83342	1.63776	1.43848	1.42889	0.983517		Pde5a
Ptrh1	0.000434424	13.5826	0.00590059	chr2	32631398	32631851	58	2.28103	2.32111	2.31284	2.58607	2.51551	2.45548	2.50335	2.49972	2.41426	2.28031	2.14248	2.22144		Pde6d
Prr15l	0.00292546	4.50656	0.0131838	chr11	96790579	96790812	58	1.44539	1.43205	1.50653	1.39339	1.55632	1.66763	1.63301	1.50035	1.34794	1.06423	1.15248	0.915334		Pdia3
Grm1	0.000711905	10.1134	0.00719979	chr10	10408495	10409062	59	-0.634309	-0.435601	-0.837286	-0.666767	-0.478693	-0.588738	-0.314786	-0.346494	-0.485104	-0.0156698	0.111524	-0.00333833		Pdia5
Gpr135	0.0100152	2.80591	0.0281017	chr12	73170663	73170936	59	1.92461	1.83203	1.58059	1.80968	1.80679	1.79512	2.00234	1.93338	1.98101	2.08061	2.15532	2.05768		Pdlim7
Ctxn3	0.00128414	7.0072	0.00899822	chr18	57628080	57628403	59	1.70865	1.40584	1.42611	1.52801	1.60917	1.47042	1.55439	1.48943	1.5377	1.02276	1.16108	0.920065		Pdxdc1
Sirt5	0.0120567	2.64097	0.0318415	chr13	43466143	43466970	59	-1.68732	-1.4699	-1.2731	-1.73208	-1.89376	-1.76074	-1.96174	-2.03492	-1.94283	-1.74122	-2.12205	-2.01638		Pex5
1700054O19Rik	0.00107541	7.84486	0.00843646	chr14	26525831	26526397	60	-0.960519	-0.988597	-0.888912	-1.15967	-1.07291	-1.21282	-1.11066	-0.987847	-0.85197	-0.699933	-0.590679	-0.732906		Pex7
Serpinb5	0.00278854	4.60607	0.0128442	chr1	108757816	108758133	60	0.970757	0.927801	0.773193	0.524617	0.392981	0.459721	0.443113	0.572264	0.830051	0.912311	0.944623	1.01234		Pfn2
2810408M09Rik	0.0213269	2.23005	0.04756	chr2	165315671	165316914	60	-0.186155	-0.298583	-0.363471	-0.463921	-0.405279	-0.469138	-0.448978	-0.402796	-0.469122	-0.370146	-0.395898	-0.309165		Pgm2
Fyb	0.0194366	2.28323	0.0443781	chr15	6529809	6530748	61	-2.41761	-2.17319	-2.43689	-1.854	-2.07453	-1.73765	-2.02923	-1.68313	-2.09542	-1.82489	-1.92632	-1.81382		Phkb
Slc34a1	3.51991e-06	333.743	0.00117475	chr13	55501069	55501848	61	-0.750272	-0.777589	-0.847895	-0.99216	-0.91989	-1.01226	-0.912562	-0.984492	-0.834203	-0.415107	-0.390483	-0.369617		Pigq
Pcdhb13	0.000400422	14.176	0.00567637	chr18	37602108	37602493	62	0.92709	0.788785	0.955457	1.22347	1.24625	1.06602	1.09198	1.31831	1.48215	1.59159	1.76955	1.81102		Pik3cb
Chrm1	0.01212	2.6356	0.0319436	chr19	8738432	8738825	62	0.814334	0.870427	1.00581	0.926938	1.00283	0.999146	0.80937	1.2342	1.30247	1.30733	1.49646	1.70402		Pik3ip1
Cyp27a1	0.00319511	4.35209	0.0139054	chr1	74760085	74760359	62	2.05637	1.84213	1.80302	1.89865	2.01021	1.95154	2.03259	1.99625	1.92844	1.64735	1.67805	1.5355		Pip4k2c
Tle2	0.00184357	5.67039	0.0104538	chr10	81038214	81038433	62	2.02197	1.81763	2.09645	2.06695	1.93622	2.10105	2.00737	2.03981	1.97108	1.64618	1.66252	1.63506		Pkia
Mpp5	0.00499338	3.60859	0.0180191	chr12	79849871	79850080	62	1.68407	1.57883	1.69786	1.80272	1.8425	2.00477	1.9721	1.7389	1.47053	1.32623	1.29214	1.07792		Pkp2
Osbpl7	0.000663952	10.4856	0.00696196	chr11	96912195	96912414	62	1.43978	1.19241	1.38964	1.46463	1.35377	1.41307	1.41124	1.08226	0.834237	0.606363	0.392462	0.498254		Plat
Serpina5	0.00352696	4.15842	0.0146666	chr12	105339385	105339653	63	-1.20432	-1.29957	-1.27697	-0.864276	-0.844658	-0.98953	-0.682144	-0.915347	-0.697965	-0.442491	-0.796407	-0.829086		Plcg2
Sac3d1	0.0131358	2.56387	0.0336785	chr19	6115940	6116489	63	0.359712	0.317878	0.113222	0.153645	0.135773	0.0527008	0.225911	0.232375	0.178867	0.365943	0.408958	0.597361		Plec
Grp	0.00230297	5.02625	0.0115753	chr18	66033084	66033316	63	1.7406	1.46463	1.4841	1.36989	1.43184	1.57746	1.668	1.32813	1.08008	0.824138	0.759387	0.525221		Plekha1
Hspa1l	0.00448449	3.77415	0.0169252	chr17	35109711	35110190	64	-0.244815	-0.336066	0.0473721	0.0621047	0.0293444	-0.206147	-0.100255	0.205447	0.246555	0.585674	0.45466	0.457848		Plekhf2
Zfp677	0.00364755	4.10147	0.0149603	chr17	21520647	21520946	64	2.082	1.93661	2.02129	2.26822	2.24727	2.29066	2.425	2.23076	2.37312	2.2546	2.43329	2.26636		Plekhj1
Supt4h1	0.0110499	2.71778	0.0300311	chr11	87551002	87551328	64	2.10778	2.03619	2.04272	2.29932	2.2276	2.25695	2.3355	2.22298	2.23374	2.03352	2.15382	1.86617		Pmp22
Psma7	0.000516693	12.2571	0.00633315	chr2	179771144	179771946	64	-1.6563	-1.38499	-1.5686	-2.11903	-2.12238	-1.98714	-2.28625	-2.13472	-2.13068	-2.06158	-1.84652	-2.09125		Podxl
Mrps23	0.00770295	3.06106	0.0235792	chr11	88017984	88018336	65	2.44613	2.32906	2.18588	2.26727	2.31141	2.37041	2.34294	2.23026	2.15425	2.02579	2.04215	1.97539		Ppp1r16b
Atf4	0.000891077	8.78271	0.00782607	chr15	80085678	80085947	65	2.00266	1.85211	2.02481	2.06489	2.05399	2.21641	2.13547	2.14252	1.95122	1.63695	1.71408	1.59504		Prkacb
Rpl3	6.07109e-05	51.4582	0.00312407	chr15	79908145	79909624	65	0.610952	0.603987	0.57639	0.600612	0.512658	0.622446	0.561877	0.367737	0.310658	0.0768837	0.0613122	0.0239599		Prkar1b
Ppp1r15b	0.000552147	11.7515	0.00648856	chr1	135027677	135027888	65	1.05945	1.02631	1.08467	1.05583	1.00995	1.20542	1.08429	0.863937	0.597458	0.354372	0.298853	0.0208871		Prr5
Susd4	0.00534036	3.49626	0.0186713	chr1	184695102	184695384	66	2.26584	2.07354	2.11332	2.40937	2.46235	2.46351	2.57246	2.38708	2.39087	2.17339	2.32539	2.24385		Psap
Kcne2	8.23998e-05	40.8427	0.00336543	chr16	92292567	92293873	66	-0.375669	-0.350948	-0.292488	-0.714644	-0.875768	-0.685512	-0.697746	-0.702952	-0.813499	-0.783363	-0.842434	-0.801393		Psme4
Amac1	0.00345025	4.22612	0.0145812	chr11	69573319	69574270	67	0.598137	0.587179	0.516381	0.627132	0.383746	0.310825	0.5509	0.555294	0.597519	0.842514	0.915999	1.17676		Ptp4a2
AV249152	0.000323625	16.3599	0.00529449	chr11	21472216	21472450	67	1.361	1.33272	1.34716	1.42456	1.39961	1.41366	1.39212	1.31384	1.21843	0.957852	0.929092	0.651647		Ptpn14
P2rx1	0.00134931	6.79128	0.00916352	chr11	72812578	72812872	68	-0.5598	-0.716438	-0.841256	-0.567703	-0.274157	-0.367227	-0.163606	-0.170236	-0.176053	-0.289086	-0.115049	-0.2116		Pttg1ip
Defb29	0.00016521	25.7859	0.00426008	chr2	152364518	152364896	69	-2.04016	-2.075	-2.3501	-2.3975	-2.44958	-2.31218	-2.1177	-2.10259	-1.81558	-1.497	-1.36147	-1.15837		Qsox2
Nkx2-6	0.00520881	3.53327	0.0184042	chr14	69790006	69790727	69	-0.657936	-0.503451	-0.521297	-0.395952	-0.464741	-0.403225	-0.462479	-0.284896	-0.317164	-0.246048	-0.244199	-0.0313335		Rab20
Pcdhga10	0.0110205	2.72094	0.0299862	chr18	37906772	37907107	69	2.59058	2.35573	2.42342	2.76923	2.63868	2.71221	2.79065	2.65671	2.71631	2.49937	2.6091	2.55235		Rab21
Psme1	0.00852648	2.96021	0.0252402	chr14	56197399	56199312	69	0.0496166	0.0631949	0.0266977	-0.100532	-0.190015	-0.239348	-0.108243	0.0575847	0.0737548	0.0359271	0.0607194	0.168653		Rad51l3
Taf5	0.00811743	3.00747	0.0244129	chr19	47142168	47142426	69	-0.0452148	0.11154	0.183059	0.25726	0.17603	0.351115	0.29127	0.288691	0.257641	-0.0357934	0.0844911	-0.0165878		Ranbp9
Rpusd1	0.00141613	6.58455	0.00932457	chr17	25864626	25865007	69	1.66221	1.5597	1.46733	1.58639	1.73829	1.76748	1.75023	1.61811	1.33876	0.953212	1.14777	0.855651		Rasd2
Spata13	0.0123059	2.62435	0.0322949	chr14	61253634	61253897	69	1.27931	1.44225	1.44603	1.29654	1.29831	1.39392	1.4669	1.15688	0.83915	0.702289	0.601834	-0.273243		Rbl1
4930471G03Rik	1.06792e-05	174.343	0.00186185	chr18	36265786	36266062	70	-1.63002	-1.74679	-1.8149	-1.69291	-1.70785	-1.67811	-1.6467	-1.45237	-1.29819	-0.771143	-0.656509	-0.523544		Rbm18
Olfr282	0.000194867	23.0394	0.00448963	chr15	98267970	98268595	70	-1.81487	-2.08851	-2.128	-1.98206	-1.91433	-1.83226	-1.6818	-1.53883	-1.80317	-1.06081	-1.21182	-1.27641		Rbm22
Ccnf	0.000478133	12.7522	0.00609724	chr17	24360106	24360606	70	0.682659	0.660077	0.532233	0.381285	0.277897	0.1869	0.292176	0.436842	0.721263	0.986096	1.22508	1.16952		Rbms2
Spata22	0.000294394	17.4083	0.0051249	chr11	73143312	73143594	70	1.16776	1.13828	0.914522	0.796811	0.932972	0.855773	0.832564	0.815412	0.735703	0.520413	0.546709	0.439363		Reep3
Gstt1	0.00513387	3.55803	0.0182664	chr10	75246486	75246882	71	-0.768838	-1.13683	-1.36051	-1.23606	-1.00468	-1.13916	-1.10804	-0.66025	-0.865213	-0.458511	-0.31664	-0.260884		Reep5
Drd3	0.00153202	6.29704	0.00964719	chr16	43762425	43762651	71	-0.419038	-0.308144	-0.581011	-0.0773584	-0.114447	0.0555481	0.133886	0.285333	0.0221159	0.235495	0.355793	0.0248169		Rfesd
9130409I23Rik	5.01671e-05	58.9949	0.00295961	chr1	182981295	182981851	72	-0.416603	-0.445812	-0.320546	-0.21107	-0.308112	-0.228901	-0.301809	-0.461687	-0.424503	0.162526	0.0345831	0.15485		Rffl
2700099C18Rik	0.00794818	3.0293	0.0240775	chr17	95149367	95149664	72	1.94724	1.89477	1.81822	1.88982	2.00795	2.0513	2.09723	1.86647	1.86824	1.66216	1.66078	1.68031		Rgl3
Sfmbt2	0.00416333	3.88978	0.0161944	chr2	10294280	10294560	72	1.31192	1.17723	1.41168	1.26954	1.37043	1.36714	1.41612	1.30686	1.299	1.01673	1.07217	0.837293		Rgp1
Upk3a	0.00123413	7.18831	0.00887129	chr15	84847498	84847706	72	1.20439	1.06067	1.1114	0.965515	1.13062	1.22581	1.3098	1.00843	0.805333	0.516008	0.36149	0.276103		Rhbdd2
Myc	0.000389706	14.5648	0.005676	chr15	61816967	61817182	72	1.59987	1.4416	1.5714	1.41498	1.50955	1.5833	1.57763	1.29949	1.07775	0.75519	0.697419	0.463531		Rhob
Hspb3	0.0133845	2.54599	0.0340768	chr13	114453176	114453494	73	-0.158415	-0.351876	-0.776134	-0.319859	0.0940445	-0.171195	0.143091	0.0250669	0.148066	0.214495	0.500377	0.209052		Rhog
Gm1006	0.00867915	2.94084	0.025524	chr2	153766524	153766941	73	-0.602126	-1.0728	-1.05968	-0.684919	-0.832852	-0.712537	-0.593803	-0.53954	-0.508759	-0.459333	-0.308979	-0.274295		Rnf13
Inca1	0.0143594	2.49115	0.0357714	chr11	70501935	70503420	73	-0.385903	-0.198232	0.0172875	-0.359858	-0.301381	-0.23083	-0.110077	-0.118075	-0.102279	0.0435476	0.0699318	0.198498		Rnf157
1700019L03Rik	0.000259084	18.6896	0.00484217	chr2	32632858	32633427	74	-0.485099	-0.521846	-0.652742	-0.835457	-0.850909	-0.854112	-0.732103	-0.522572	-0.400889	0.0783563	0.144612	0.612303		Rnf167
Gpr156	0.000158266	26.6689	0.00422078	chr16	37916656	37918100	75	0.323296	0.260072	0.216321	0.437159	0.314119	0.181382	0.416671	0.493505	0.525269	0.745939	0.81435	0.897575		Rtn3
Nov	0.0173666	2.3641	0.0410562	chr15	54577407	54577656	75	1.76356	1.56385	1.71782	1.73456	1.72781	1.97471	2.0303	1.79211	1.72234	1.48947	1.49632	1.27862		Rtp4
Gtf2a1l	0.00834614	2.98213	0.0248893	chr17	89067924	89068452	75	0.45742	0.394454	0.183874	0.308233	0.131801	0.137319	0.141185	-0.0633818	-0.0222387	-0.143413	0.0377228	-0.159419		Rusc2
1700019N12Rik	0.00704973	3.16902	0.0223407	chr19	6996991	6998230	76	0.529077	0.516307	0.519022	0.465135	0.303598	0.57391	0.409867	0.497884	0.581152	0.850925	0.775481	1.17429		Scyl1
Klhl33	0.00290081	4.53455	0.0131539	chr14	51511140	51511441	76	-0.515963	-0.325538	-0.573293	-0.216635	-0.142627	-0.171585	-0.208062	-0.0124543	-0.135826	-0.163925	-0.0965546	-0.132118		Sdc2
Foxc1	0.0039933	3.95029	0.0157747	chr13	31898590	31898826	76	1.88955	1.67146	1.62895	1.621	1.64301	1.68843	1.74941	1.58031	1.42122	1.30691	1.2095	1.00528		Sec24b
1700001L19Rik	0.00673378	3.22234	0.0216986	chr13	68736392	68737511	77	-0.170448	-0.235776	-0.348509	-0.0981267	-0.129634	-0.072256	-0.285966	-0.0223367	-0.0408491	0.124905	0.0921689	0.309038		Sema3e
Gm4981	0.0161305	2.41443	0.0389459	chr10	57697518	57698879	77	-1.29223	-1.33431	-1.6778	-1.46696	-1.2465	-1.27982	-1.29469	-1.29946	-1.4106	-1.01016	-1.01193	-1.01617		Sepn1
Mir26b	0.0148418	2.46383	0.0365676	chr1	74440960	74441490	77	1.40749	1.33655	1.13107	1.26115	1.27631	1.2254	1.30008	1.43401	1.48369	1.49014	1.5802	1.70141		Serpinb9
Tut1	0.0143945	2.48903	0.0358283	chr19	9028416	9029904	77	1.19516	0.965698	1.00265	0.944944	0.662888	0.60923	0.685086	0.675899	0.614707	0.765696	0.730405	0.852135		Sertad2
Rasgrp3	0.0222347	2.20064	0.0489305	chr17	75835167	75836521	77	-0.713318	-0.981322	-1.09129	-0.896007	-0.833559	-0.914849	-1.03944	-1.14617	-1.37343	-1.17696	-1.38212	-1.27458		Setd5
Haus2	0.00427117	3.84117	0.0164063	chr2	120435093	120435864	78	0.784358	0.84616	0.586905	0.916033	0.688525	0.636028	0.773865	0.925522	1.08324	1.17118	1.30993	1.29428		Sfmbt2
Gpr31c	0.00521816	3.529	0.0184149	chr17	13244264	13244492	78	-1.06032	-1.06836	-1.51612	-1.7991	-1.43937	-1.50593	-1.45905	-1.44669	-1.44073	-0.962551	-0.942497	-0.8061		Sgce
Gm5475	0.0198852	2.26816	0.0451028	chr15	100253701	100254042	78	2.16356	1.86113	2.01461	2.27598	2.28092	2.1682	2.19891	2.31428	2.38576	2.25121	2.34188	2.31104		Sgms1
Ly6e	0.0178107	2.34983	0.0418522	chr15	74785422	74785674	78	2.09461	1.89952	2.05731	2.09975	2.08932	2.18514	2.25453	2.06229	2.08354	1.8684	1.94005	1.79367		Sh3bp1
BC020535	7.03035e-05	46.9116	0.00329805	chr2	152891659	152891933	78	0.179018	0.408687	0.26904	0.152662	0.236626	0.232304	0.135918	0.0385573	-0.15954	-0.457644	-0.426572	-0.539581		Shb
Mettl7b	4.3684e-05	67.1322	0.0029326	chr10	128395411	128395960	79	-1.50991	-1.39407	-1.56664	-1.52656	-1.24031	-1.19161	-1.16276	-0.900918	-0.831923	-0.450007	-0.382175	-0.321023		Shoc2
Tssk2	0.00164492	5.99949	0.0098687	chr16	17898809	17899600	80	-2.07425	-2.19567	-2.40043	-2.33858	-2.107	-2.42117	-2.00608	-2.03511	-2.00054	-1.72039	-1.61306	-1.77809		Shroom3
Olig1	0.009756	2.82628	0.0275732	chr16	91270093	91270356	80	1.55131	1.63704	1.62353	1.5449	1.766	1.82932	1.78941	1.70299	1.54993	1.19467	1.45366	1.18623		Sin3b
Gdap1l1	0.00819754	3.00129	0.0246031	chr2	163264122	163264359	80	1.53906	1.2959	1.51562	1.42203	1.57577	1.65655	1.70838	1.4259	1.32924	0.994576	1.13247	0.741891		Slc12a4
Acbd4	0.00461628	3.73076	0.0172222	chr11	102962921	102963134	80	0.676673	0.743869	0.830496	0.881234	0.903715	1.06184	1.05421	0.758848	0.473656	0.236478	0.285336	-0.157885		Slc1a4
Slc24a4	0.0032113	4.33754	0.0139292	chr12	103367708	103367923	80	1.06384	0.889995	0.976084	0.715861	0.613114	0.807699	0.941079	0.625079	0.376066	0.230424	0.307051	0.0657845		Slc26a10
Fscn2	0.000474864	12.7941	0.00607545	chr11	120222766	120223175	81	-1.01825	-1.04412	-1.45287	-1.13206	-0.998875	-1.04427	-0.765114	-0.845731	-0.837741	-0.458441	-0.341011	-0.424818		Slc2a1
2810408A11Rik	0.000753717	9.72606	0.0073307	chr11	69710778	69711713	81	-0.707024	-0.678765	-0.933199	-0.817735	-0.912168	-0.99305	-0.97394	-0.954332	-0.860445	-0.446346	-0.496275	-0.46248		Slc35b4
Ankrd24	0.00952296	2.84694	0.0271113	chr10	81091365	81092468	81	-0.429705	-0.534436	-0.568895	-0.901482	-0.829745	-0.637874	-0.680825	-0.531811	-0.776647	-0.385891	-0.437759	-0.150873		Slc35f2
Slc25a19	0.000673922	10.3831	0.0069974	chr11	115476377	115476601	81	1.91107	1.70503	1.88156	1.85999	1.83428	1.82557	1.93052	1.73659	1.65285	1.35702	1.39987	1.23762		Slc38a1
Dhrs7c	0.000312532	16.6396	0.00520041	chr11	67611690	67611976	82	-0.752489	-1.20341	-0.729838	-0.848354	-0.757299	-0.598959	-0.624563	-0.585476	-0.269701	0.177112	0.272868	0.174457		Slc38a10
BC048507	0.0185494	2.31536	0.0429485	chr13	67964355	67964618	82	1.4559	1.30442	1.53058	1.57646	1.47094	1.47371	1.39778	1.49535	1.52325	1.3174	1.24622	1.20622		Slc43a3
Lbh	0.0134657	2.54266	0.0342387	chr17	73267726	73267955	82	1.63834	1.33663	1.29658	1.59537	1.51705	1.57523	1.56301	1.41622	1.3875	1.26957	1.07202	1.04958		Slc44a1
Trim7	0.005051	3.58974	0.0181317	chr11	48639557	48639795	82	1.56476	1.40464	1.36359	1.54313	1.56957	1.58987	1.70175	1.55504	1.38059	1.02584	1.26661	1.03861		Slc45a2
Vmo1	0.0109918	2.72348	0.0299359	chr11	70326934	70327300	83	0.71995	0.717206	0.507356	0.674632	0.833452	0.870106	0.742979	0.900046	1.04549	1.0043	1.08761	1.20495		Slc9a8
Dnajc14	0.00765622	3.0691	0.0234977	chr10	128242648	128243053	83	0.785418	0.577004	0.683815	0.497045	0.559839	0.777337	0.64973	0.716359	0.596577	0.31779	0.37099	0.311491		Slmo1
Vrk1	0.000380163	14.8803	0.00565693	chr12	107248389	107248603	83	1.84032	1.64792	1.72125	1.95265	1.97776	1.94523	2.01995	1.83103	1.69447	1.22371	1.32684	0.972946		Smtn
Ppt2	0.0102719	2.77722	0.0285272	chr17	34753522	34753990	84	0.21641	0.0837595	-0.270803	-0.188935	-0.185228	-0.270534	-0.360066	-0.093974	0.00568323	0.336853	0.410245	0.879409		Sorbs1
Slk	0.0129266	2.57973	0.0333472	chr19	47654592	47654887	84	1.89545	1.93134	1.82738	2.10107	2.01968	2.18797	2.08885	2.18821	2.04523	1.89649	2.03289	1.86931		Spnb2
Fth1	0.00302232	4.44991	0.0134491	chr19	10057276	10057506	84	-0.947686	-1.02948	-1.12412	-0.773589	-0.701616	-0.616074	-0.766551	-0.927048	-1.12673	-1.14054	-1.37278	-1.40375		Spnb3
Sfrp4	0.000934402	8.51385	0.00795536	chr13	19715127	19715420	84	1.45476	1.25381	1.21173	1.25565	1.391	1.27103	1.33681	1.22957	1.08117	0.726985	0.830732	0.512718		Srebf2
Matr3	0.00109619	7.70514	0.00844632	chr18	35721727	35721969	84	1.47698	1.29744	1.45456	1.49818	1.65675	1.68179	1.61241	1.43885	1.21153	0.789428	0.712122	0.173349		Srgap3
Ppp1r11	0.00162038	6.08069	0.00985305	chr17	37085214	37085430	85	0.889441	0.62301	0.58986	0.204308	0.407705	0.303613	0.287733	0.514298	0.755162	0.981691	1.30792	1.27781		Sri
Vwc2l	0.000237233	19.5662	0.00464173	chr1	70772373	70772727	85	1.66195	1.57998	1.72238	1.89945	1.98439	1.91016	2.03029	2.09337	2.05301	1.84123	1.96719	1.98779		Srprb
Bdkrb2	0.00434456	3.82232	0.0166063	chr12	106801466	106801727	85	1.9746	1.94654	2.03534	2.03539	2.22125	2.16372	2.10031	2.17331	2.23747	1.75545	1.95375	1.85379		Ssbp3
Nde1	0.00454396	3.75595	0.0170669	chr16	14163452	14163698	85	2.31292	2.2193	2.25645	2.40759	2.53614	2.62161	2.60221	2.36774	2.31023	2.17548	2.0572	2.05864		Ssh3
Lama3	0.0007825	9.43538	0.00738318	chr18	12492446	12492750	86	0.182137	0.283704	0.172914	0.218518	0.176543	0.211183	0.157891	0.0732117	-0.169273	-0.20954	-0.34177	-0.415576		St3gal3
Mett11d1	0.00422016	3.87044	0.0163339	chr14	52504602	52504844	86	1.97268	1.60363	1.84624	1.73334	1.99518	2.07198	2.06914	1.9235	1.59581	1.3406	1.10477	1.04772		Stim1
Wisp2	0.0127626	2.5952	0.0331215	chr2	163646656	163646876	87	-0.78185	-0.99571	-0.816073	-1.07809	-0.52017	-0.565136	-0.672146	-0.455657	-0.270174	-0.323062	-0.073734	0.0658631		Stx3
1700084E18Rik	0.00109602	7.71023	0.00845053	chr2	30092806	30093153	87	2.19181	1.8147	1.82192	1.77145	1.93567	1.89336	1.96233	1.73528	1.71599	1.14891	1.34764	1.17338		Sulf1
[truncated: 3,560 more rows]
