# Supplementary material for: An Esrrb and Nanog Cell Fate Regulatory Module Controlled by Feed Forward Loop Interactions
Source: Front Cell Dev Biol. 2021 Mar 19;9:630067. doi: 10.3389/fcell.2021.630067 (PMC8017264; doi:10.3389/fcell.2021.630067)
Supplement: Supplementary file 6 [file Table_5.XLSX]

## Sheet: Integration Expression+Binding
Supplementary Table 5. Related to Fig. 5.
Building combined evidence for directed network based on both expression (knockdown expression assays) and in vivo binding (Chip-Seq) data
Target	Oct4 targets			Nanog targets			Sox2 targets			Esrrb targets
Gene	Expr.	Bind.	Combined	Expr.	Bind.	Combined	Expr.	Bind.	Combined	Expr.	Bind.	Combined
Cbx1	2	1	3	0	1	0	0	1	0	0	1	0
Cdx2	-2	0	2	0	0	0	0	0	0	0	1	0
Dppa2	0	0	0	0	0	0	1	0	1	0	1	0
Dppa4	2	0	2	0	0	0	1	0	1	0	0	0
Esrrb	1	0	1	2	0	2	1	0	1	NA	1	NA
Klf4	1	0	1	2	0	2	0	0	0	2	1	3
Lin28a	0	0	0	-1	0	1	1	0	1	-1	1	2
Myc	0	0	0	0	1	0	0	1	0	0	1	0
Mycn	0	1	0	-2	1	3	0	1	0	0	1	0
Nanog	1	1	2	N/A	1	N/A	0	1	0	1	1	2
Nr0b1	1	0	1	0	1	0	1	1	2	0	1	0
Nr5a2	1	0	1	0	0	0	1	0	1	0	1	0
Nr6a1	-1	1	2	-2	1	3	0	0	0	-1	0	1
Pou5f1	N/A	1	N/A	0	1	0	0	1	0	0	1	0
Rest	2	1	3	2	1	3	0	1	0	0	1	0
Sall4	2	0	2	-2	1	3	0	1	0	0	1	0
Sox2	1	1	2	0	1	0	N/A	1	NA	1	1	2
Tbx3	0	0	0	1	1	2	0	0	0	2	1	3
Tcf3	0	0	0	0	0	0	0	0	0	0	0	0
Utf1	2	0	2	1	1	2	0	0	0	0	1	0
Zfp281	1	0	1	0	0	0	0	0	0	0	1	0
Zfp42	1	1	2	1	1	2	0	0	0	0	1	0
Zscan10	2	1	3	0	1	0	1	1	2	0	1	0
Transcription factors, targets of Esrrb, Nanog, Sox2 and Oct4 are ranked by the cumulative significance p-value of the immediate expression changes
Esrrb targets	Gene	A.S.	A.S. logfold	B.F.	B.F. logfold	N.I.	N.I. logfold	Expr.	Cum.	Score	q-TFs
	name	p-value		p-value		p-value		sign	Score	rank
	Esrrb	0.0002	-2.46	0.0007	-2.16	0.00011	-1.37	-1	10.8	1	0.00063
	Tfcp2l1	0.00023	-1.7	0.0089	-1.11	0.0029	-2.09	-1	8.2	2	0.0013
	Tbx3	0.0031	-0.69	0.01	-1.27	0.0013	-1.94	-1	7.4	3	0.0019
	Sox2	0.0003	-0.23	0.0039	-0.45	1	0	-1	5.9	12	0.0076
	Klf4	0.018	-0.49	0.0032	-1.48	0.024	-1.38	-1	5.9	13	0.0082
	Nanog	0.0021	-0.8	0.0096	-0.41	1	0	-1	4.7	23	0.015
Nanog targets	Name	A.S.	A.S. logfold	N.I.	N.I. logfold	L.Y.	L.Y. logfold	Expr.	Cum.	Score	q-TFs
		p-value		p-value		p-value		sign	Score	rank
	Nanog	6.2e-05	-0.8	0.00039	-2.64	9.7e-09	-1.81	-1	15.6	1	0.00063
	Esrrb	0.017	-0.36	0.0018	-0.6	1e-08	-1.34	-1	12.5	2	0.0013
	Sall4	0.0014	0.26	2.6e-05	0.54	8.9e-06	0.46	1	12.5	3	0.0019
	Klf4	0.015	-0.51	0.019	-0.94	6e-05	-0.9	-1	7.8	19	0.012
	Zfp42	0.02	-0.38	1	0	1.3e-06	-0.59	-1	7.6	21	0.013
	Lin28a	0.00021	0.39	0.023	0.87	1	0	1	5.3	64	0.041
Sox2 targets	Name	N.I.	N.I. logfold	S.M.	S.M. logfold			Expr.	Cum.	Score	q-TFs
		p-value		p-value				sign	Score	rank
	Sox2	0.0044	-2.25	0.0079	-0.22			-1	4.5	19	0.012
	Klf2	3.1e-05	-1.5	0.0072	-0.07			-1	6.7	1	0.00063
	Esrrb	0.00019	-0.63	0.0021	-0.22			-1	6.4	2	0.0013
	Dppa4	0.0016	-0.8	0.01	-0.16			-1	4.8	12	0.0076
	Dppa2	0.006	-0.59	0.0046	-0.3			-1	4.6	16	0.01
	Lin28a	0.011	-0.77	0.0026	-0.18			-1	4.5	17	0.011
Oct4 targets	Name	N.I.	N.I. logfold	L.Y.	L.Y. logfold	R.M.	R.M. logfold	Expr.	Cum.	Score	q-TFs
		p-value		p-value		p-value		sign	Score	rank
	Pou5f1	1.7e-05	-3.13	9.7e-08	-2.38	2.1e-11	-1.39	-1	22.5	3	0.0019
	Esrrb	1	0	7e-09	-1.82	3.2e-07	-1.36	-1	14.7	25	0.016
	Sox2	1	0	1.8e-07	-1.72	2.6e-05	-1.82	-1	11.3	64	0.041
	Dppa4	0.032	-0.34	4.6e-06	-1.39	0.00037	-0.52	-1	10.3	80	0.051
	Sall4	0.011	-0.36	0.0001	-0.65	0.00037	-0.49	-1	9.4	107	0.068
	Nanog	1	0	9.1e-08	-1.4	0.0053	-0.62	-1	9.3	108	0.068

## Sheet: Inmediate_Responses
Target		Oct4-KD	Nanog-KD	Esrrb-KD	Sox2-KD			Oct4-KD	Nanog-KD	Esrrb-KD	Sox2-KD
Aes		0	2	0	0		3	12	2	10	6
Aff1		0	0	2	0		2	58	17	36	29
Arid3a		0	0	0	-1		-2	20	21	26	26
Arl2bp		-2	0	0	0		-3	1	4	5	0
Arntl		0	0	2	0
Ascl2		0	0	-2	0
Atn1		-2	0	0	0
Barhl2		0	0	2	0
Basp1		0	0	0	-1
Bcl11a		0	0	-3	0
Bcl11b		0	0	-3	0
Bcl6		0	0	0	-1
Bcl6b		0	0	0	1
Bhlhe40		0	2	-2	0
Brwd1		0	0	3	0
Calr		0	0	-2	0
Camta1		0	0	2	0
Camta2		0	0	0	-1
Cbx1		3	0	0	0
Cd38		2	-2	2	0
Cdkn1c		0	0	-2	-1
Cdx2		-2	0	0	0
Cited2		0	0	0	-1
Creb3		0	0	0	-1
Ctbp1		0	0	0	-1
Ctnnb1		0	0	-2	0
Dcc		0	0	0	-1
Dmrt1		0	-2	0	0
Dnajb6		2	-2	0	0
Dnmt3l		0	-2	0	0
Dppa2		0	0	0	1
Dppa4		2	0	0	1
E2f2		0	0	2	0
E2f4		2	0	0	0
Ecsit		2	0	0	1
Egr1		2	0	0	0
Eid1		0	0	0	-1
Elf3		-2	0	0	-1
Erf		0	0	3	0
Esrrb		0	2	0	1
Etv1		0	-3	0	0
Etv3		0	0	0	-1
Etv4		2	0	0	0
Etv5		2	2	0	0
Fbxw11		0	-2	0	0
Foxd3		0	0	0	1
Foxf2		0	0	2	0
Foxh1		0	0	-2	0
Foxj2		0	0	-2	0
Foxk1		0	0	-2	0
Foxn3		-2	0	0	0
Foxn4		2	0	0	0
Gata2		0	0	0	-1
Gata3		0	0	0	-1
Gbx2		2	0	-2	2
Gli2		2	0	2	0
Gm98		0	0	-2	0
Grhl2		0	0	-3	0
Grhl3		-2	0	3	0
Gtf2b		-2	-2	0	0
Gtf3c1		0	0	0	-1
Hand1		-2	0	0	0
Hes6		0	0	-3	0
Hmga1		0	0	0	1
Hnrnpab		0	0	0	1
Id1		0	-2	0	0
Id2		-2	-2	-3	0
Ilf3		2	0	0	0
Irf1		0	0	-2	0
Irf2bp2		0	0	0	-1
Jun		-2	0	0	0
Keap1		0	0	-2	0
Klf16		0	0	-2	0
Klf2		3	0	0	0
Klf2		0	0	0	2
Klf4		0	2	3	0
Klf5		0	0	2	0
Klf6		-2	-2	0	-1
Klf9		2	0	0	0
Ldb2		2	0	0	0
Lin28a		0	0	-2	1
Lrch4		2	0	0	0
Mafg		0	-2	-2	0
Mapk3		2	0	0	0
Med14		0	-2	0	0
Med9		2	0	0	0
Meis2		0	-2	0	0
Meis3		0	0	0	-1
Mmp14		0	0	2	0
Mms19		2	0	0	0
Mrrf		0	0	0	1
Msc		0	0	3	0
Msx2		-2	0	0	0
Mta3		-2	0	0	0
Mtdh		2	0	0	0
Myb		2	0	0	1
Mybbp1a		2	0	0	0
Mycl1		0	0	-2	0
Mycn		0	-3	0	0
Nab1		0	0	3	0
Nanog		2	0	2	0
Ncoa1		2	0	0	0
Neurod1		0	0	0	1
Neurod2		0	0	0	1
Nfat5		0	0	2	0
Nfia		0	0	2	0
Nfib		0	0	2	0
Nfyb		2	0	0	0
Nolc1		0	0	0	2
Notch1		2	0	0	0
Nprl3		2	0	0	0
Nr0b1		0	0	0	2
Nr2f2		0	0	0	-1
Nr4a1		0	0	2	1
Nr5a2		0	0	0	1
Nr6a1		-2	-3	0	0
Nrf1		2	0	0	0
Nup62		2	0	0	0
Pa2g4		2	0	0	0
Pax6		3	3	0	0
Pax7		2	0	0	0
Pdlim1		0	-2	0	0
Pou3f1		0	0	-2	0
Pou6f1		0	2	0	0
Purb		0	0	0	-1
Rara		3	0	0	0
Rarg		2	0	0	0
Rbm39		0	0	2	0
Rbpj		0	2	2	0
Rcor2		0	0	0	1
Rest		3	3	0	0
Rfx2		0	0	3	0
Rfxap		0	0	0	-1
Rnf14		0	0	0	-1
Rpl7		3	0	0	0
Rrn3		2	0	0	0
Runx1t1		3	0	0	0
Rxrb		0	0	-2	0
Rxrg		0	0	-2	0
Sall4		2	-3	0	0
Sertad2		-2	0	0	0
Sfrp1		3	2	3	0
Sfrp2		2	0	0	1
Skil		2	0	0	0
Smad3		-2	0	0	0
Smad6		-2	0	0	0
Smad7		0	2	0	0
Snai1		-2	0	0	0
Sox11		0	0	-2	0
Sox2		2	0	2	0
Sox4		0	0	0	-1
Ssbp3		-2	0	0	-1
Stat4		2	0	0	0
Stat6		2	0	0	1
Taf4a		2	0	0	0
Tbx20		0	0	2	0
Tbx3		0	2	3	0
Tbx4		0	-2	0	0
Tcea1		0	2	0	0
Tcea3		3	2	0	2
Tceb1		0	0	2	0
Tfap2c		-3	0	0	0
Tfcp2l1		0	0	2	0
Thra		2	0	0	0
Tle1		0	0	0	1
Tle4		2	-2	0	0
Tob1		0	0	2	0
Trim28		0	0	0	1
Trip4		0	0	2	0
Trp63		0	-2	0	0
Trp73		0	-2	0	0
Trps1		0	0	2	0
Tsc22d1		0	0	3	0
Tsc22d3		0	0	0	-1
Utf1		2	2	0	0
Xbp1		0	0	-2	0
Xrcc6		0	0	0	1
Yaf2		0	0	0	-1
Zfp148		0	0	2	0
Zfp219		3	0	0	0
Zfp263		2	0	0	0
Zfp292		0	0	0	1
Zfp367		2	0	0	1
Zfp36l1		0	0	2	0
Zfp42		2	2	0	0
Zic2		2	2	0	0
Zmiz2		3	0	0	0
Zscan10		3	0	0	2

## Sheet: Single Cell Data
PMID_26267829
Name		Coexpress-all	Coexpress-serum	Coexpress-2i		MI-all	MI-Serum	MI-2i		Bayez-all	Bayez-serum	Bayez-2i		Oct4-KD	Nanog-KD	Esrrb-KD	Sox2-KD				Coexpr	Bayez	KD	Evidence		Name
Bmp4->Cbx1		-4.92	-3.92	0		0	0	0		0	0	0		0	0	0	0				0	0	0	0		Bmp4->Cbx1
Bmp4->Ctcf		-3.74	-7.04	0		2.4	3.52	0		0	9.3	0		0	0	0	0				-1	1	0	-2		Bmp4->Ctcf
Bmp4->Eomes		4.96	0	9.06		0	0	3.1549		0	0	0		0	0	0	0				0	0	0	0		Bmp4->Eomes
Bmp4->Fbxo15		-3.03	-3.05	0		2.18	0	0		0	0	0		0	0	0	0				0	0	0	0		Bmp4->Fbxo15
Bmp4->Fgf4		-2.38	0	0		0	0	0		0	0	0		0	0	0	0				0	0	0	0		Bmp4->Fgf4
Bmp4->Klf4		0	0	0		2.92	2.06	0		0	0	0		0	0	0	0				0	0	0	0		Bmp4->Klf4
Bmp4->Lin28a		0	0	0		0	3.3	0		0	0	0		0	0	0	0				0	0	0	0		Bmp4->Lin28a
Bmp4->Nanog		0	0	-2.06		0	2.7	0		0	0	0		0	0	0	0				0	0	0	0		Bmp4->Nanog
Bmp4->Rest		-4.12	-2.53	-3.08		0	0	0		0	0	0		0	0	0	0				0	0	0	0		Bmp4->Rest
Bmp4->Tbx3		0	0	0		0	4	0		0	0	0		0	0	0	0				0	0	0	0		Bmp4->Tbx3
Bmp4->Tcfcp2l1		0	0	-2.06		2.64	3.22	0		0	0	9.7		0	0	0	0				0	0	0	0		Bmp4->Tcfcp2l1
Bmp4->Trim28		-4.12	-3.05	-2.9		2.64	2.49	0		0	0	0		0	0	0	0				0	0	0	0		Bmp4->Trim28
Bmp4->Utf1		0	0	0		2.62	0	0		0	0	0		0	0	0	0				0	0	0	0		Bmp4->Utf1
Bmp4->Wdr5		0	0	-3.07		0	0	0		0	0	0		0	0	0	0				0	0	0	0		Bmp4->Wdr5
Bmp4->Zfp281		-2.14	0	0		0	0	0		0	0	0		0	0	0	0				0	0	0	0		Bmp4->Zfp281
Bmp4->Zscan10		-2.4	-2.27	0		0	0	0		0	0	0		0	0	0	0				0	0	0	0		Bmp4->Zscan10
Cbx1->Bmp4		-4.92	-3.92	0		0	0	0		0	0	0		0	0	0	0				0	0	0	0		Cbx1->Bmp4
Cbx1->Ctcf		2.02	2.21	0		2.54	0	0		0	0	0		0	0	0	0				0	0	0	0		Cbx1->Ctcf
Cbx1->Dppa2		0	0	-2.17		0	0	0		0	0	0		0	0	0	0				0	0	0	0		Cbx1->Dppa2
Cbx1->Esrrb		-3.44	-3.06	0		0	0	0		0	0	0		0	0	0	0				0	0	0	0		Cbx1->Esrrb
Cbx1->Gli2		-3.4	-2.22	0		0	0	0		0	0	0		0	0	0	0				0	0	0	0		Cbx1->Gli2
Cbx1->Klf4		-5.33	-5.28	0		0	0	0		0	0	0		0	0	0	0				-1	0	0	-1		Cbx1->Klf4
Cbx1->Lin28a		8.16	7.18	0		4	4	0		0	0	0		0	0	0	0				1	0	0	1		Cbx1->Lin28a
Cbx1->Mbd3		5.42	5.83	0		2.4	3.22	0		0	0	0		0	0	0	0				1	0	0	1		Cbx1->Mbd3
Cbx1->Nanog		-2.01	-2.99	0		0	0	0		0	0	0		0	0	0	0				0	0	0	0		Cbx1->Nanog
Cbx1->Nr5a2		-3.29	-3.71	0		0	0	0		0	0	0		0	0	0	0				0	0	0	0		Cbx1->Nr5a2
Cbx1->Rest		9.95	9.96	2.6		4	3.52	0		0	0	0		0	0	0	0				1	0	0	1		Cbx1->Rest
Cbx1->Sall4		4.05	4.61	0		0	0	0		0	0	0		0	0	0	0				1	0	0	1		Cbx1->Sall4
Cbx1->Tbx3		-2.54	-2.84	0		0	0	0		0	0	0		0	0	0	0				0	0	0	0		Cbx1->Tbx3
Cbx1->Tcf3		0	0	0		0	0	0		0	0	9.1		0	0	0	0				0	0	0	0		Cbx1->Tcf3
Cbx1->Trim28		2.61	0	2.79		0	0	0		0	0	0		0	0	0	0				0	0	0	0		Cbx1->Trim28
Cbx1->Utf1		0	2.72	0		0	0	0		0	0	0		0	0	0	0				0	0	0	0		Cbx1->Utf1
Cbx1->Wdr5		0	-2.72	2.08		0	0	0		0	0	0		0	0	0	0				0	0	0	0		Cbx1->Wdr5
Cbx1->Zfp57		-3.29	-4.2	0		0	0	0		0	0	0		0	0	0	0				-1	0	0	-1		Cbx1->Zfp57
Cbx1->Zscan10		2.6	5.37	0		2.4	2.32	0		0	0	0		0	0	0	0				1	0	0	1		Cbx1->Zscan10
Ctcf->Bmp4		-3.74	-7.04	0		2.4	3.52	0		10	0	0		0	0	0	0				-1	0	0	-1		Ctcf->Bmp4
Ctcf->Cbx1		2.02	2.21	0		2.54	0	0		0	0	0		0	0	0	0				0	0	0	0		Ctcf->Cbx1
Ctcf->Ctr9		2.95	3.31	0		0	0	0		6.1	0	0		0	0	0	0				0	0	0	0		Ctcf->Ctr9
Ctcf->Esrrb		-2.17	-3.35	0		0	0	0		0	0	0		0	0	0	0				0	0	0	0		Ctcf->Esrrb
Ctcf->Fbxo15		2.62	0	0		0	0	0		0	0	0		0	0	0	0				0	0	0	0		Ctcf->Fbxo15
Ctcf->Fgf4		0	-2.05	0		0	0	0		0	0	0		0	0	0	0				0	0	0	0		Ctcf->Fgf4
Ctcf->Gli2		0	0	0		0	2.37	0		0	0	0		0	0	0	0				0	0	0	0		Ctcf->Gli2
Ctcf->Jarid2		3.31	3.97	0		0	0	0		0	0	0		0	0	0	0				0	0	0	0		Ctcf->Jarid2
Ctcf->Lin28a		2.31	4.67	0		0	0	0		0	0	0		0	0	0	0				1	0	0	1		Ctcf->Lin28a
Ctcf->Mbd3		6.49	6.33	0		2.92	0	0		0	0	0		0	0	0	0				1	0	0	1		Ctcf->Mbd3
Ctcf->Nanog		-2.95	-3.95	0		0	0	0		0	0	0		0	0	0	0				0	0	0	0		Ctcf->Nanog
Ctcf->Nr0b1		-5.66	-2.16	-5.03		0	0	2.16749		10	0	9.6		0	0	0	0				0	0	0	0		Ctcf->Nr0b1
Ctcf->Rest		2.62	2.75	0		0	0	0		0	0	0		0	0	0	0				0	0	0	0		Ctcf->Rest
Ctcf->Sall4		2.94	3.3	0		3.15	0	0		0	0	0		0	0	0	0				0	0	0	0		Ctcf->Sall4
Ctcf->Sox2		-2.93	0	0		0	0	0		0	0	0		0	0	0	0				0	0	0	0		Ctcf->Sox2
Ctcf->Stat3		2.01	0	0		0	0	0		0	0	0		0	0	0	0				0	0	0	0		Ctcf->Stat3
Ctcf->Tbx3		-2.84	0	-2.08		0	2.37	0		0	0	0		0	0	0	0				0	0	0	0		Ctcf->Tbx3
Ctcf->Tcfcp2l1		-2.19	-2.77	0		2.26	3.52	0		0	0	0		0	0	0	0				0	0	0	0		Ctcf->Tcfcp2l1
Ctcf->Utf1		0	0	0		2.18	0	0		0	0	0		0	0	0	0				0	0	0	0		Ctcf->Utf1
Ctcf->Zfp281		4.98	5.89	0		0	2.54	0		10	9.4	0		0	0	0	0				1	1	0	2		Ctcf->Zfp281
Ctcf->Zfp42		5.96	3.32	4.6		3.7	0	0		0	0	9.8		0	0	0	0				0	0	0	0		Ctcf->Zfp42
Ctcf->Zfp57		-2.98	-3.35	0		0	0	0		0	0	0		0	0	0	0				0	0	0	0		Ctcf->Zfp57
Ctcf->Zscan10		2.94	2.72	0		2.34	2.8	0		0	0	0		0	0	0	0				0	0	0	0		Ctcf->Zscan10
Ctr9->Ctcf		2.95	3.31	0		0	0	0		0	0	0		0	0	0	0				0	0	0	0		Ctr9->Ctcf
Ctr9->Dppa2		2	0	0		0	0	0		0	0	0		0	0	0	0				0	0	0	0		Ctr9->Dppa2
Ctr9->Dppa4		2.29	3.3	0		0	0	0		0	0	0		0	0	0	0				0	0	0	0		Ctr9->Dppa4
Ctr9->Esrrb		-4.63	-4.29	0		0	0	0		10	0	0		0	0	0	0				-1	0	0	-1		Ctr9->Esrrb
Ctr9->Jarid2		3.69	3.62	0		0	0	0		0	0	0		0	0	0	0				0	0	0	0		Ctr9->Jarid2
Ctr9->Klf4		-2.59	-2.18	0		0	0	0		0	0	0		0	0	0	0				0	0	0	0		Ctr9->Klf4
Ctr9->Mbd3		3.31	3.62	0		0	0	0		0	0	0		0	0	0	0				0	0	0	0		Ctr9->Mbd3
Ctr9->Nanog		-2.94	-5.02	0		0	0	0		0	0	0		0	0	0	0				-1	0	0	-1		Ctr9->Nanog
Ctr9->Rest		2.31	3.31	0		2.82	2.96	0		0	0	0		0	0	0	0				0	0	0	0		Ctr9->Rest
Ctr9->Tbx3		0	0	0		0	2.03	0		0	0	0		0	0	0	0				0	0	0	0		Ctr9->Tbx3
Ctr9->Tcfcp2l1		0	0	2.09		0	0	0		0	0	0		0	0	0	0				0	0	0	0		Ctr9->Tcfcp2l1
Ctr9->Utf1		0	0	0		2.34	2.15	0		0	0	0		0	0	0	0				0	0	0	0		Ctr9->Utf1
Ctr9->Wdr5		-3.3	-3.61	0		0	0	0		0	0	0		0	0	0	0				0	0	0	0		Ctr9->Wdr5
Ctr9->Zfp281		3.69	5.44	0		0	2.96	0		0	0	0		0	0	0	0				1	0	0	1		Ctr9->Zfp281
Ctr9->Zfp57		-2.66	0	0		0	0	0		0	0	0		0	0	0	0				0	0	0	0		Ctr9->Zfp57
Dppa2->Cbx1		0	0	-2.17		0	0	0		0	0	0		0	0	0	0				0	0	0	0		Dppa2->Cbx1
Dppa2->Ctr9		2	0	0		0	0	0		0	0	0		0	0	0	0				0	0	0	0		Dppa2->Ctr9
Dppa2->Dppa4		9.25	7.72	2.83		2.34	0	0		0	0	0		0	0	0	0				1	0	0	1		Dppa2->Dppa4
Dppa2->Eomes		0	0	0		2.54	0	0		0	0	0		0	0	0	0				0	0	0	0		Dppa2->Eomes
Dppa2->Fbxo15		0	3.03	0		0	0	0		0	0	0		0	0	0	0				0	0	0	0		Dppa2->Fbxo15
Dppa2->Gli2		-2.09	-2.41	0		0	0	0		0	0	0		0	0	0	0				0	0	0	0		Dppa2->Gli2
Dppa2->Klf4		-5.79	-5.74	0		0	0	0		0	0	0		0	0	0	0				-1	0	0	-1		Dppa2->Klf4
Dppa2->Lin28a		2	0	0		0	0	0		0	0	5.4		0	0	0	0				0	0	0	0		Dppa2->Lin28a
Dppa2->Mbd3		0	0	-2.18		0	0	0		0	0	0		0	0	0	0				0	0	0	0		Dppa2->Mbd3
Dppa2->Pou5f1		0	-2.24	0		2.82	2.82	0		0	9.7	0		0	0	0	0				0	1	0	0		Dppa2->Pou5f1
Dppa2->Rnf2		2.27	2.46	0		0	0	0		0	0	0		0	0	0	0				0	0	0	0		Dppa2->Rnf2
Dppa2->Sall4		-4.44	-2.73	-2.5		0	0	0		0	0	0		0	0	0	0				0	0	0	0		Dppa2->Sall4
Dppa2->Tbx3		-2.8	-3.63	0		0	0	0		0	0	0		0	0	0	0				0	0	0	0		Dppa2->Tbx3
Dppa2->Trim28		0	0	-2.34		0	0	0		0	0	0		0	0	0	0				0	0	0	0		Dppa2->Trim28
Dppa2->Utf1		2.24	2.48	0		3.22	0	0		0	0	0		0	0	0	0				0	0	0	0		Dppa2->Utf1
Dppa2->Wdr5		0	0	-2.68		0	0	0		0	0	0		0	0	0	0				0	0	0	0		Dppa2->Wdr5
Dppa4->Ctr9		2.29	3.3	0		0	0	0		0	0	0		0	0	0	0				0	0	0	0		Dppa4->Ctr9
Dppa4->Dppa2		9.25	7.72	2.83		2.34	0	0		10	9.4	0		0	0	0	0				1	1	0	2		Dppa4->Dppa2
Dppa4->Fbxo15		2.29	3.31	0		0	0	0		0	0	0		0	0	0	0				0	0	0	0		Dppa4->Fbxo15
Dppa4->Fgf4		-2.03	0	0		0	0	0		0	0	0		0	0	0	0				0	0	0	0		Dppa4->Fgf4
Dppa4->Jarid2		2.93	4.3	0		0	2.03	0		0	0	0		0	0	0	0				1	0	0	1		Dppa4->Jarid2
Dppa4->Klf4		-5.81	-4.93	0		0	0	0		0	0	0		0	0	0	0				-1	0	0	-1		Dppa4->Klf4
Dppa4->Nanog		-2.01	-2.21	0		0	0	0		0	0	0		0	0	0	0				0	0	0	0		Dppa4->Nanog
Dppa4->Sall4		0	-2.21	0		2.4	0	0		0	0	0		0	0	0	0				0	0	0	0		Dppa4->Sall4
Dppa4->Tbx3		0	-3.09	0		0	0	0		0	0	0		0	0	0	0				0	0	0	0		Dppa4->Tbx3
Dppa4->Trim28		-2.01	0	-4		0	0	0		0	0	0		0	0	0	0				0	0	0	0		Dppa4->Trim28
Dppa4->Wdr5		-4.04	0	-4.47		0	0	0		5.8	0	0		0	0	0	0				0	0	0	0		Dppa4->Wdr5
Dppa4->Zfp42		0	0	0		0	2.82	0		0	0	0		0	0	0	0				0	0	0	0		Dppa4->Zfp42
Dppa4->Zscan10		2.28	0	2.55		0	0	0		0	0	9.6		0	0	0	0				0	0	0	0		Dppa4->Zscan10
Eomes->Bmp4		4.96	0	9.06		0	0	3.1549		0	0	9.3		0	0	0	0				0	0	0	0		Eomes->Bmp4
Eomes->Dppa2		0	0	0		2.54	0	0		0	0	0		0	0	0	0				0	0	0	0		Eomes->Dppa2
Eomes->Esrrb		0	0	-2.33		0	0	0		0	0	9.6		0	0	0	0				0	0	0	0		Eomes->Esrrb
Eomes->Fgf4		-2.58	0	0		3.7	0	0		0	0	0		0	0	0	0				0	0	0	0		Eomes->Fgf4
Eomes->Jarid2		0	0	0		2.89	0	0		0	0	0		0	0	0	0				0	0	0	0		Eomes->Jarid2
Eomes->Klf4		2.95	0	7.8		0	0	0		0	0	0		0	0	0	0				0	0	0	0		Eomes->Klf4
Eomes->Mbd3		-2.28	-2.13	0		0	0	0		0	0	0		0	0	0	0				0	0	0	0		Eomes->Mbd3
Eomes->Nanog		-2.49	0	0		0	0	0		0	0	0		0	0	0	0				0	0	0	0		Eomes->Nanog
Eomes->Nr5a2		0	0	0		2.4	0	0		0	0	0		0	0	0	0				0	0	0	0		Eomes->Nr5a2
Eomes->Rest		-5.08	-2.86	-2.43		2.92	0	0		0	0	0		0	0	0	0				0	0	0	0		Eomes->Rest
Eomes->Rnf2		-2.97	0	-2.6		0	0	0		0	0	9.2		0	0	0	0				0	0	0	0		Eomes->Rnf2
Eomes->Sox2		0	0	0		0	0	0		8.8	0	0		0	0	0	0				0	0	0	0		Eomes->Sox2
Eomes->Tbx3		0	0	0		4	4	0		0	0	0		0	0	0	0				0	0	0	0		Eomes->Tbx3
Eomes->Tcf3		0	0	0		4	0	0		0	0	0		0	0	0	0				0	0	0	0		Eomes->Tcf3
Eomes->Tcfcp2l1		0	0	0		2.48	0	0		0	0	0		0	0	0	0				0	0	0	0		Eomes->Tcfcp2l1
Eomes->Trim28		-2.98	0	0		0	0	0		0	0	0		0	0	0	0				0	0	0	0		Eomes->Trim28
Eomes->Wdr5		-2.73	0	-3.19		0	0	0		0	0	0		0	0	0	0				0	0	0	0		Eomes->Wdr5
Eomes->Zfp42		-3.24	-2.41	0		2.4	0	0		0	0	0		0	0	0	0				0	0	0	0		Eomes->Zfp42
Eomes->Zfp57		0	0	2.09		4	0	0		0	0	0		0	0	0	0				0	0	0	0		Eomes->Zfp57
Eomes->Zscan10		0	-2.12	0		0	0	0		0	0	0		0	0	0	0				0	0	0	0		Eomes->Zscan10
Esrrb->Aff1		0	0	0		0	0	0		0	0	0		0	0	2	0				0	0	2	2		Esrrb->Aff1
Esrrb->Arntl		0	0	0		0	0	0		0	0	0		0	0	2	0				0	0	2	2		Esrrb->Arntl
Esrrb->Ascl2		0	0	0		0	0	0		0	0	0		0	0	-2	0				0	0	-2	-2		Esrrb->Ascl2
Esrrb->Barhl2		0	0	0		0	0	0		0	0	0		0	0	2	0				0	0	2	2		Esrrb->Barhl2
Esrrb->Bcl11a		0	0	0		0	0	0		0	0	0		0	0	-3	0				0	0	-3	-3		Esrrb->Bcl11a
Esrrb->Bcl11b		0	0	0		0	0	0		0	0	0		0	0	-3	0				0	0	-3	-3		Esrrb->Bcl11b
Esrrb->Bhlhe40		0	0	0		0	0	0		0	0	0		0	0	-2	0				0	0	-2	-2		Esrrb->Bhlhe40
Esrrb->Brwd1		0	0	0		0	0	0		0	0	0		0	0	3	0				0	0	3	3		Esrrb->Brwd1
Esrrb->Calr		0	0	0		0	0	0		0	0	0		0	0	-2	0				0	0	-2	-2		Esrrb->Calr
Esrrb->Camta1		0	0	0		0	0	0		0	0	0		0	0	2	0				0	0	2	2		Esrrb->Camta1
Esrrb->Cbx1		-3.44	-3.06	0		0	0	0		0	0	0		0	0	0	0				0	0	0	0		Esrrb->Cbx1	Done
Esrrb->Cd38		0	0	0		0	0	0		0	0	0		0	0	2	0				0	0	2	2		Esrrb->Cd38
Esrrb->Cd39		0	0	0		0	0	0		0	0	0		0	0	-2	0				0	0	-2	-2		Esrrb->Cd39
Esrrb->Cd40		-2.17	-3.35	0		0	0	0		0	0	0		0	0	0	0				0	0	0	0		Esrrb->Cd40
Esrrb->Cd41		0	0	0		0	0	0		0	0	0		0	0	-2	0				0	0	-2	-2		Esrrb->Cd41
Esrrb->Cd42		-4.63	-4.29	0		0	0	0		0	0	0		0	0	0	0				-1	0	0	-1		Esrrb->Cd42
Esrrb->Cd43		0	0	0		0	0	0		0	0	0		0	0	2	0				0	0	2	2		Esrrb->Cd43
Esrrb->Cd44		0	0	-2.33		0	0	0		0	0	0		0	0	0	0				0	0	0	0		Esrrb->Cd44
Esrrb->Cd45		0	0	0		0	0	0		0	0	0		0	0	3	0				0	0	3	3		Esrrb->Cd45
Esrrb->Cd46		0	-2.08	0		0	0	0		0	0	0		0	0	0	0				0	0	0	0		Esrrb->Cd46
Esrrb->Cd47		0	0	0		0	0	0		0	0	0		0	0	2	0				0	0	2	2		Esrrb->Cd47
Esrrb->Cd48		0	0	0		0	0	0		0	0	0		0	0	-2	0				0	0	-2	-2		Esrrb->Cd48
Esrrb->Cd49		0	0	0		0	0	0		0	0	0		0	0	-2	0				0	0	-2	-2		Esrrb->Cd49
Esrrb->Cd50		0	0	0		0	0	0		0	0	0		0	0	-2	0				0	0	-2	-2		Esrrb->Cd50
Esrrb->Cd51		0	0	0		0	0	0		0	0	0		0	0	-2	0				0	0	-2	-2		Esrrb->Cd51
Esrrb->Cd52		0	0	0		0	0	0		0	0	0		0	0	2	0				0	0	2	2		Esrrb->Cd52
Esrrb->Cd53		0	0	0		0	0	0		0	0	0		0	0	-2	0				0	0	-2	-2		Esrrb->Cd53
Esrrb->Grhl2		0	0	0		0	0	0		0	0	0		0	0	-3	0				0	0	-3	-3		Esrrb->Grhl2
Esrrb->Grhl3		0	0	0		0	0	0		0	0	0		0	0	3	0				0	0	3	3		Esrrb->Grhl3
Esrrb->Hes6		0	0	0		0	0	0		0	0	0		0	0	-3	0				0	0	-3	-3		Esrrb->Hes6
Esrrb->Id2		0	0	0		0	0	0		0	0	0		0	0	-3	0				0	0	-3	-3		Esrrb->Id2
Esrrb->Irf1		0	0	0		0	0	0		0	0	0		0	0	-2	0				0	0	-2	-2		Esrrb->Irf1
Esrrb->Jarid2		-3.45	-2.54	0		2.02	3.22	0		0	0	0		0	0	0	0				0	0	0	0		Esrrb->Jarid2
Esrrb->Keap1		0	0	0		0	0	0		0	0	0		0	0	-2	0				0	0	-2	-2		Esrrb->Keap1
Esrrb->Klf16		0	0	0		0	0	0		0	0	0		0	0	-2	0				0	0	-2	-2		Esrrb->Klf16
Esrrb->Klf4		0	0	0		0	0	0		0	0	0		0	0	3	0				0	0	3	3		Esrrb->Klf4	Done
Esrrb->Klf5		0	0	0		0	0	0		0	0	0		0	0	2	0				0	0	2	2		Esrrb->Klf5
Esrrb->Lin28a		-3.44	-2.54	0		0	0	0		0	0	0		0	0	-2	0				0	0	-2	-2		Esrrb->Lin28a	Done
Esrrb->Mafg		0	0	0		0	0	0		0	0	0		0	0	-2	0				0	0	-2	-2		Esrrb->Mafg
Esrrb->Mbd3		-2.18	-3.35	0		0	0	0		0	0	0		0	0	0	0				0	0	0	0		Esrrb->Mbd3
Esrrb->Mmp14		0	0	0		0	0	0		0	0	0		0	0	2	0				0	0	2	2		Esrrb->Mmp14
Esrrb->Msc		0	0	0		0	0	0		0	0	0		0	0	3	0				0	0	3	3		Esrrb->Msc
Esrrb->Myc		-2.01	-2.02	0		0	0	0		0	0	0		0	0	0	0				0	0	0	0		Esrrb->Myc
Esrrb->Mycl1		0	0	0		0	0	0		0	0	0		0	0	-2	0				0	0	-2	-2		Esrrb->Mycl1
Esrrb->Nab1		0	0	0		0	0	0		0	0	0		0	0	3	0				0	0	3	3		Esrrb->Nab1
Esrrb->Nanog		0	0	0		0	0	0		0	0	0		0	0	2	0				0	0	2	2		Esrrb->Nanog	Done
Esrrb->Nfat5		0	0	0		0	0	0		0	0	0		0	0	2	0				0	0	2	2		Esrrb->Nfat5
Esrrb->Nfia		0	0	0		0	0	0		0	0	0		0	0	2	0				0	0	2	2		Esrrb->Nfia
Esrrb->Nfib		0	0	0		0	0	0		0	0	0		0	0	2	0				0	0	2	2		Esrrb->Nfib
Esrrb->Nr4a1		0	0	0		0	0	0		0	0	0		0	0	2	0				0	0	2	2		Esrrb->Nr4a1
Esrrb->Pou3f1		0	0	0		0	0	0		0	0	0		0	0	-2	0				0	0	-2	-2		Esrrb->Pou3f1
Esrrb->Rbm39		0	0	0		0	0	0		0	0	0		0	0	2	0				0	0	2	2		Esrrb->Rbm39
Esrrb->Rbpj		0	0	0		0	0	0		0	0	0		0	0	2	0				0	0	2	2		Esrrb->Rbpj
Esrrb->Rest		0	-2.54	0		0	0	0		0	0	0		0	0	0	0				0	0	0	0		Esrrb->Rest	Done
Esrrb->Rfx2		0	0	0		0	0	0		0	0	0		0	0	3	0				0	0	3	3		Esrrb->Rfx2
Esrrb->Rxrb		0	0	0		0	0	0		0	0	0		0	0	-2	0				0	0	-2	-2		Esrrb->Rxrb
Esrrb->Rxrg		0	0	0		0	0	0		0	0	0		0	0	-2	0				0	0	-2	-2		Esrrb->Rxrg
Esrrb->Sall4		0	0	0		3.7	3.52	0		0	0	0		0	0	0	0				0	0	0	0		Esrrb->Sall4	Done
Esrrb->Sfrp1		0	0	0		0	0	0		0	0	0		0	0	3	0				0	0	3	3		Esrrb->Sfrp1
Esrrb->Sox11		0	0	0		0	0	0		0	0	0		0	0	-2	0				0	0	-2	-2		Esrrb->Sox11
Esrrb->Sox2		0	0	0		0	0	0		0	0	0		0	0	2	0				0	0	2	2		Esrrb->Sox2	Done
Esrrb->Tbx20		0	0	0		0	0	0		0	0	0		0	0	2	0				0	0	2	2		Esrrb->Tbx20
Esrrb->Tbx3		0	2.06	0		0	0	0		0	0	0		0	0	3	0				0	0	3	3		Esrrb->Tbx3	Done
Esrrb->Tceb1		0	0	0		0	0	0		0	0	0		0	0	2	0				0	0	2	2		Esrrb->Tceb1
Esrrb->Tfcp2l1		0	0	0		0	0	0		0	0	0		0	0	2	0				0	0	2	2		Esrrb->Tfcp2l1
Esrrb->Tob1		0	0	0		0	0	0		0	0	0		0	0	2	0				0	0	2	2		Esrrb->Tob1
Esrrb->Trip4		0	0	0		0	0	0		0	0	0		0	0	2	0				0	0	2	2		Esrrb->Trip4
Esrrb->Trps1		0	0	0		0	0	0		0	0	0		0	0	2	0				0	0	2	2		Esrrb->Trps1
Esrrb->Tsc22d1		0	0	0		0	0	0		0	0	0		0	0	3	0				0	0	3	3		Esrrb->Tsc22d1
Esrrb->Xbp1		0	0	0		0	0	0		0	0	0		0	0	-2	0				0	0	-2	-2		Esrrb->Xbp1
Esrrb->Zfp148		0	0	0		0	0	0		0	0	0		0	0	2	0				0	0	2	2		Esrrb->Zfp148
Esrrb->Zfp281		0	-2.3	0		0	0	0		0	0	0		0	0	0	0				0	0	0	0		Esrrb->Zfp281
Esrrb->Zfp36l1		0	0	0		0	0	0		0	0	0		0	0	2	0				0	0	2	2		Esrrb->Zfp36l1
Esrrb->Zscan10		-2.17	-2.3	0		0	0	0		0	0	0		0	0	0	0				0	0	0	0		Esrrb->Zscan10	Done
Fbxo15->Bmp4		-3.03	-3.05	0		2.18	0	0		0	0	0		0	0	0	0				0	0	0	0		Fbxo15->Bmp4
Fbxo15->Ctcf		2.62	0	0		0	0	0		0	0	0		0	0	0	0				0	0	0	0		Fbxo15->Ctcf
Fbxo15->Dppa2		0	3.03	0		0	0	0		0	0	0		0	0	0	0				0	0	0	0		Fbxo15->Dppa2
Fbxo15->Dppa4		2.29	3.31	0		0	0	0		0	0	0		0	0	0	0				0	0	0	0		Fbxo15->Dppa4
Fbxo15->Esrrb		0	-2.08	0		0	0	0		0	0	0		0	0	0	0				0	0	0	0		Fbxo15->Esrrb
Fbxo15->Gli2		0	-2.6	0		0	0	0		0	0	0		0	0	0	0				0	0	0	0		Fbxo15->Gli2
Fbxo15->Klf4		-5.37	-4.94	0		0	0	0		0	0	0		0	0	0	0				-1	0	0	-1		Fbxo15->Klf4
Fbxo15->Mbd3		2.32	0	2.26		0	0	0		0	0	0		0	0	0	0				0	0	0	0		Fbxo15->Mbd3
Fbxo15->Rest		4.99	6.33	0		2.4	3.52	0		9.8	0	0		0	0	0	0				1	0	0	1		Fbxo15->Rest
Fbxo15->Tbx3		-6.41	-4.85	-2.26		2.62	4	0		0	0	0		0	0	0	0				-1	0	0	-1		Fbxo15->Tbx3
Fbxo15->Trim28		3.7	3.32	0		0	0	0		0	0	0		0	0	0	0				0	0	0	0		Fbxo15->Trim28
Fbxo15->Zfp281		2.32	0	0		2.89	2.06	0		0	0	0		0	0	0	0				0	0	0	0		Fbxo15->Zfp281
Fbxo15->Zfp42		4.1	3.32	0		0	0	0		0	0	0		0	0	0	0				0	0	0	0		Fbxo15->Zfp42
Fbxo15->Zfp57		0	-3.08	0		0	0	0		0	0	0		0	0	0	0				0	0	0	0		Fbxo15->Zfp57
Fgf4->Bmp4		-2.38	0	0		0	0	0		0	0	0		0	0	0	0				0	0	0	0		Fgf4->Bmp4
Fgf4->Ctcf		0	-2.05	0		0	0	0		0	0	0		0	0	0	0				0	0	0	0		Fgf4->Ctcf
Fgf4->Dppa4		-2.03	0	0		0	0	0		0	0	0		0	0	0	0				0	0	0	0		Fgf4->Dppa4
Fgf4->Eomes		-2.58	0	0		3.7	0	0		0	0	0		0	0	0	0				0	0	0	0		Fgf4->Eomes
Fgf4->Gli2		0	0	0		2.02	2.42	0		0	0	0		0	0	0	0				0	0	0	0		Fgf4->Gli2
Fgf4->Jarid2		0	0	0		2.89	0	0		0	0	0		0	0	0	0				0	0	0	0		Fgf4->Jarid2
Fgf4->Lin28a		-2.05	0	0		0	0	0		0	0	0		0	0	0	0				0	0	0	0		Fgf4->Lin28a
Fgf4->Nanog		3.22	2.25	0		0	0	0		0	0	0		0	0	0	0				0	0	0	0		Fgf4->Nanog
Fgf4->Nr5a2		-2.65	-3.32	0		0	0	0		0	0	0		0	0	0	0				0	0	0	0		Fgf4->Nr5a2
Fgf4->Pou5f1		0	0	-2.92		0	0	0		0	0	0		0	0	0	0				0	0	0	0		Fgf4->Pou5f1
Fgf4->Tcf3		0	0	-2.9		2.02	0	0		0	0	0		0	0	0	0				0	0	0	0		Fgf4->Tcf3
Fgf4->Tcfcp2l1		0	0	2.43		0	0	0		0	0	0		0	0	0	0				0	0	0	0		Fgf4->Tcfcp2l1
Fgf4->Trim28		0	0	3		0	0	0		0	0	0		0	0	0	0				0	0	0	0		Fgf4->Trim28
Fgf4->Wdr5		0	0	0		2.54	0	0		0	0	0		0	0	0	0				0	0	0	0		Fgf4->Wdr5
Fgf4->Zfp281		-2.05	0	0		0	0	0		0	0	0		0	0	0	0				0	0	0	0		Fgf4->Zfp281
Fgf4->Zfp57		4.11	3.46	0		0	0	0		0	0	0		0	0	0	0				0	0	0	0		Fgf4->Zfp57
Gli2->Cbx1		-3.4	-2.22	0		0	0	0		0	0	0		0	0	0	0				0	0	0	0		Gli2->Cbx1
Gli2->Ctcf		0	0	0		0	2.37	0		0	0	0		0	0	0	0				0	0	0	0		Gli2->Ctcf
Gli2->Dppa2		-2.09	-2.41	0		0	0	0		0	0	0		0	0	0	0				0	0	0	0		Gli2->Dppa2
Gli2->Fbxo15		0	-2.6	0		0	0	0		0	0	0		0	0	0	0				0	0	0	0		Gli2->Fbxo15
Gli2->Fgf4		0	0	0		2.02	2.42	0		0	0	0		0	0	0	0				0	0	0	0		Gli2->Fgf4
Gli2->Klf4		2.1	0	0		0	0	0		0	0	0		0	0	0	0				0	0	0	0		Gli2->Klf4
Gli2->Lin28a		-5.47	-5.46	0		0	0	0		0	0	0		0	0	0	0				-1	0	0	-1		Gli2->Lin28a
Gli2->Myc		-2.15	-2.56	0		0	0	0		0	0	0		0	0	0	0				0	0	0	0		Gli2->Myc
Gli2->Nr5a2		0	0	0		2.26	0	0		0	0	0		0	0	0	0				0	0	0	0		Gli2->Nr5a2
Gli2->Pou5f1		0	0	0		2.26	0	0		0	0	0		0	0	0	0				0	0	0	0		Gli2->Pou5f1
Gli2->Rest		-7.21	-6.48	0		0	0	0		0	0	0		0	0	0	0				-1	0	0	-1		Gli2->Rest
Gli2->Trim28		-4.37	-2.81	0		0	0	0		0	0	0		0	0	0	0				0	0	0	0		Gli2->Trim28
Gli2->Utf1		-2.27	0	-3.25		0	0	0		0	0	0		0	0	0	0				0	0	0	0		Gli2->Utf1
Gli2->Zfp281		-2.34	-3.26	0		0	0	0		0	0	0		0	0	0	0				0	0	0	0		Gli2->Zfp281
Gli2->Zfp57		0	0	0		4	4	0		0	0	0		0	0	0	0				0	0	0	0		Gli2->Zfp57
Jarid2->Ctcf		3.31	3.97	0		0	0	0		0	0	0		0	0	0	0				0	0	0	0		Jarid2->Ctcf
Jarid2->Ctr9		3.69	3.62	0		0	0	0		0	0	0		0	0	0	0				0	0	0	0		Jarid2->Ctr9
Jarid2->Dppa4		2.93	4.3	0		0	2.03	0		0	8.3	0		0	0	0	0				1	1	0	2		Jarid2->Dppa4
Jarid2->Eomes		0	0	0		2.89	0	0		0	0	0		0	0	0	0				0	0	0	0		Jarid2->Eomes
Jarid2->Esrrb		-3.45	-2.54	0		2.02	3.22	0		0	0	0		0	0	0	0				0	0	0	0		Jarid2->Esrrb
Jarid2->Fgf4		0	0	0		2.89	0	0		0	0	0		0	0	0	0				0	0	0	0		Jarid2->Fgf4
Jarid2->Nanog		-6.48	-7.23	0		2.62	2.49	0		0	9.8	0		0	0	0	0				-1	1	0	-2		Jarid2->Nanog
Jarid2->Pou5f1		-2.39	-2.48	0		0	0	0		0	0	0		0	0	0	0				0	0	0	0		Jarid2->Pou5f1
Jarid2->Rest		3.32	0	2.61		0	0	0		0	0	0		0	0	0	0				0	0	0	0		Jarid2->Rest
Jarid2->Tbx3		0	0	0		4	4	0		0	0	0		0	0	0	0				0	0	0	0		Jarid2->Tbx3
Jarid2->Tcf3		-2.2	0	0		2.48	0	0		0	0	0		0	0	0	0				0	0	0	0		Jarid2->Tcf3
Jarid2->Tcfcp2l1		-3.85	-4.59	0		2.48	0	0		0	0	0		0	0	0	0				-1	0	0	-1		Jarid2->Tcfcp2l1
Jarid2->Trim28		2.32	0	0		0	0	0		0	0	0		0	0	0	0				0	0	0	0		Jarid2->Trim28
Jarid2->Wdr5		-4.97	-6.31	0		0	0	0		0	0	0		0	0	0	0				-1	0	0	-1		Jarid2->Wdr5
Jarid2->Zfp281		4.1	3.97	0		0	0	0		0	0	0		0	0	0	0				0	0	0	0		Jarid2->Zfp281
Jarid2->Zfp42		2.32	0	0		3.15	4	0		0	0	0		0	0	0	0				0	0	0	0		Jarid2->Zfp42
Jarid2->Zfp57		3.67	0	2.26		0	0	0		0	0	0		0	0	0	0				0	0	0	0		Jarid2->Zfp57
Jarid2->Zscan10		2.94	2.72	0		0	0	0		0	0	0		0	0	0	0				0	0	0	0		Jarid2->Zscan10
Klf4->Bmp4		0	0	0		2.92	2.06	0		0	0	0		0	0	0	0				0	0	0	0		Klf4->Bmp4
Klf4->Cbx1		-5.33	-5.28	0		0	0	0		0	0	0		0	0	0	0				-1	0	0	-1		Klf4->Cbx1
Klf4->Ctr9		-2.59	-2.18	0		0	0	0		0	0	0		0	0	0	0				0	0	0	0		Klf4->Ctr9
Klf4->Dppa2		-5.79	-5.74	0		0	0	0		0	0	0		0	0	0	0				-1	0	0	-1		Klf4->Dppa2
Klf4->Dppa4		-5.81	-4.93	0		0	0	0		0	0	0		0	0	0	0				-1	0	0	-1		Klf4->Dppa4
Klf4->Eomes		2.95	0	7.8		0	0	0		0	0	7.7		0	0	0	0				0	0	0	0		Klf4->Eomes
Klf4->Fbxo15		-5.37	-4.94	0		0	0	0		0	0	0		0	0	0	0				-1	0	0	-1		Klf4->Fbxo15
Klf4->Gli2		2.1	0	0		0	0	0		0	0	0		0	0	0	0				0	0	0	0		Klf4->Gli2
Klf4->Lin28a		-9.73	-7.56	-3.19		4	3.52	0		0	0	0		0	0	0	0				-1	0	0	-1		Klf4->Lin28a
Klf4->Mbd3		-9.3	-8.56	-2.26		4	3.52	0		0	0	0		0	0	0	0				-1	0	0	-1		Klf4->Mbd3
Klf4->Myc		-2.98	0	-2.12		0	0	0		0	0	0		0	0	0	0				0	0	0	0		Klf4->Myc
Klf4->Nanog		0	2.42	0		0	0	0		0	0	0		0	0	0	0				0	0	0	0		Klf4->Nanog
Klf4->Nr0b1		-2.43	-3.08	0		0	0	0		0	0	0		0	0	0	0				0	0	0	0		Klf4->Nr0b1
Klf4->Rest		-8.72	-8.56	0		3.7	4	0		10	0	0		0	0	0	0				-1	0	0	-1		Klf4->Rest
Klf4->Sall4		0	-2.94	0		0	0	0		0	0	0		0	0	0	0				0	0	0	0		Klf4->Sall4
Klf4->Tbx3		10	9.94	2.09		4	4	0		0	0	0		0	0	0	0				1	0	0	1		Klf4->Tbx3
Klf4->Tcf3		0	0	0		2.82	0	0		0	0	0		0	0	0	0				0	0	0	0		Klf4->Tcf3
Klf4->Tcfcp2l1		5.07	2.73	4.11		2.92	0	0		0	0	0		0	0	0	0				0	0	0	0		Klf4->Tcfcp2l1
Klf4->Trim28		0	-2.43	0		0	0	0		0	0	0		0	0	0	0				0	0	0	0		Klf4->Trim28
Klf4->Utf1		-2.21	-2.68	0		0	0	0		0	0	9.1		0	0	0	0				0	0	0	0		Klf4->Utf1
Klf4->Wdr5		2.28	3.87	0		0	2.15	0		0	9.4	0		0	0	0	0				0	1	0	0		Klf4->Wdr5
Klf4->Zfp42		2.28	2.69	0		0	0	0		0	0	0		0	0	0	0				0	0	0	0		Klf4->Zfp42
Klf4->Zfp57		7.73	6.27	0		3.15	2.37	0		10	9.1	0		0	0	0	0				1	1	0	2		Klf4->Zfp57
Lin28a->Bmp4		0	0	0		0	3.3	0		0	0	0		0	0	0	0				0	0	0	0		Lin28a->Bmp4
Lin28a->Cbx1		8.16	7.18	0		4	4	0		0	0	0		0	0	0	0				1	0	0	1		Lin28a->Cbx1
Lin28a->Ctcf		2.31	4.67	0		0	0	0		0	0	0		0	0	0	0				1	0	0	1		Lin28a->Ctcf
Lin28a->Dppa2		2	0	0		0	0	0		0	0	0		0	0	0	0				0	0	0	0		Lin28a->Dppa2
Lin28a->Esrrb		-3.44	-2.54	0		0	0	0		10	0	0		0	0	0	0				0	0	0	0		Lin28a->Esrrb
Lin28a->Fgf4		-2.05	0	0		0	0	0		0	0	9.6		0	0	0	0				0	0	0	0		Lin28a->Fgf4
Lin28a->Gli2		-5.47	-5.46	0		0	0	0		0	0	0		0	0	0	0				-1	0	0	-1		Lin28a->Gli2
Lin28a->Klf4		-9.73	-7.56	-3.19		4	3.52	0		0	0	7.3		0	0	0	0				-1	0	0	-1		Lin28a->Klf4
Lin28a->Mbd3		5.95	5.05	0		2.54	0	0		0	0	0		0	0	0	0				1	0	0	1		Lin28a->Mbd3
Lin28a->Myc		5.38	4.49	0		4	0	0		10	0	0		0	0	0	0				1	0	0	1		Lin28a->Myc
Lin28a->Nanog		-2.61	-2.73	0		0	0	0		0	0	0		0	0	0	0				0	0	0	0		Lin28a->Nanog
Lin28a->Pou5f1		-2.11	-2.24	0		3.4	3.52	0		0	0	0		0	0	0	0				0	0	0	0		Lin28a->Pou5f1
Lin28a->Rest		10	9.66	3.4		4	4	0		0	0	0		0	0	0	0				1	0	0	1		Lin28a->Rest
Lin28a->Sall4		5.42	4.28	2.08		3.15	2.15	0		0	0	0		0	0	0	0				1	0	0	1		Lin28a->Sall4
Lin28a->Sox2		0	0	-2.03		0	0	0		0	0	0		0	0	0	0				0	0	0	0		Lin28a->Sox2
Lin28a->Tbx3		-5.91	-5.88	0		4	4	0		0	0	0		0	0	0	0				-1	0	0	-1		Lin28a->Tbx3
Lin28a->Tcfcp2l1		-6.57	-5.7	0		2.18	3.15	0		0	0	0		0	0	0	0				-1	0	0	-1		Lin28a->Tcfcp2l1
Lin28a->Trim28		9.95	8.77	3.62		4	4	0		10	8.8	0		0	0	0	0				1	1	0	2		Lin28a->Trim28
Lin28a->Utf1		2.54	3.01	0		0	0	0		0	0	0		0	0	0	0				0	0	0	0		Lin28a->Utf1
Lin28a->Wdr5		0	0	2.08		0	0	0		0	0	0		0	0	0	0				0	0	0	0		Lin28a->Wdr5
Lin28a->Zfp281		5.45	6.31	0		0	0	0		0	0	0		0	0	0	0				1	0	0	1		Lin28a->Zfp281
Lin28a->Zfp57		-3.66	-4.9	0		0	0	0		0	0	0		0	0	0	0				-1	0	0	-1		Lin28a->Zfp57
Lin28a->Zscan10		2.02	3.6	0		0	0	0		0	0	0		0	0	0	0				0	0	0	0		Lin28a->Zscan10
Mbd3->Cbx1		5.42	5.83	0		2.4	3.22	0		0	0	0		0	0	0	0				1	0	0	1		Mbd3->Cbx1
Mbd3->Ctcf		6.49	6.33	0		2.92	0	0		0	0	0		0	0	0	0				1	0	0	1		Mbd3->Ctcf
Mbd3->Ctr9		3.31	3.62	0		0	0	0		0	0	0		0	0	0	0				0	0	0	0		Mbd3->Ctr9
Mbd3->Dppa2		0	0	-2.18		0	0	0		0	0	0		0	0	0	0				0	0	0	0		Mbd3->Dppa2
Mbd3->Eomes		-2.28	-2.13	0		0	0	0		0	10	0		0	0	0	0				0	1	0	0		Mbd3->Eomes
Mbd3->Esrrb		-2.18	-3.35	0		0	0	0		0	0	0		0	0	0	0				0	0	0	0		Mbd3->Esrrb
Mbd3->Fbxo15		2.32	0	2.26		0	0	0		0	0	0		0	0	0	0				0	0	0	0		Mbd3->Fbxo15
Mbd3->Klf4		-9.3	-8.56	-2.26		4	3.52	0		0	0	0		0	0	0	0				-1	0	0	-1		Mbd3->Klf4
Mbd3->Lin28a		5.95	5.05	0		2.54	0	0		0	0	0		0	0	0	0				1	0	0	1		Mbd3->Lin28a
Mbd3->Nanog		-2.62	-3.31	0		0	0	0		0	0	0		0	0	0	0				0	0	0	0		Mbd3->Nanog
Mbd3->Nr5a2		-4.44	0	-3.89		0	0	0		0	7.9	0		0	0	0	0				0	1	0	0		Mbd3->Nr5a2
Mbd3->Pou5f1		0	0	2.56		0	0	0		0	0	0		0	0	0	0				0	0	0	0		Mbd3->Pou5f1
Mbd3->Rest		5.97	6.78	0		4	4	0		0	0	0		0	0	0	0				1	0	0	1		Mbd3->Rest
Mbd3->Rnf2		-2.94	0	0		0	0	0		0	0	0		0	0	0	0				0	0	0	0		Mbd3->Rnf2
Mbd3->Sall4		3.68	4.65	0		0	0	0		0	0	0		0	0	0	0				1	0	0	1		Mbd3->Sall4
Mbd3->Tbx3		-10	-9.64	-3.87		4	4	0		10	0	9.3		0	0	0	0				-1	0	0	-1		Mbd3->Tbx3
Mbd3->Tcfcp2l1		-6.59	-4.95	-2.8		2.48	0	0		0	0	0		0	0	0	0				-1	0	0	-1		Mbd3->Tcfcp2l1
Mbd3->Trim28		7.65	5.07	4.11		2.82	0	0		0	0	0		0	0	0	0				1	0	0	1		Mbd3->Trim28
Mbd3->Zscan10		2.31	3	0		0	0	0		0	0	0		0	0	0	0				0	0	0	0		Mbd3->Zscan10
Myc->Esrrb		-2.01	-2.02	0		0	0	0		0	0	0		0	0	0	0				0	0	0	0		Myc->Esrrb
Myc->Gli2		-2.15	-2.56	0		0	0	0		0	0	0		0	0	0	0				0	0	0	0		Myc->Gli2
Myc->Klf4		-2.98	0	-2.12		0	0	0		0	0	0		0	0	0	0				0	0	0	0		Myc->Klf4
Myc->Lin28a		5.38	4.49	0		4	0	0		0	0	0		0	0	0	0				1	0	0	1		Myc->Lin28a
Myc->Nanog		0	-2.15	0		0	0	0		0	0	0		0	0	0	0				0	0	0	0		Myc->Nanog
Myc->Stat3		-2.39	0	-3.26		0	0	0		0	0	0		0	0	0	0				0	0	0	0		Myc->Stat3
Myc->Tcf3		0	-2.19	0		0	0	0		0	0	0		0	0	0	0				0	0	0	0		Myc->Tcf3
Myc->Tcfcp2l1		0	0	0		0	0	2.20066		0	0	0		0	0	0	0				0	0	0	0		Myc->Tcfcp2l1
Myc->Utf1		2.1	2.64	0		2.62	0	0		0	0	0		0	0	0	0				0	0	0	0		Myc->Utf1
Myc->Zfp42		-4.11	-3.5	0		0	0	0		0	0	0		0	0	0	0				0	0	0	0		Myc->Zfp42
Nanog->Aes		0	0	0		0	0	0		0	0	0		0	2	0	0				0	0	2	2		Nanog->Aes
Nanog->Bhlhe40		0	0	0		0	0	0		0	0	0		0	2	0	0				0	0	2	2		Nanog->Bhlhe40
Nanog->Bmp4		0	0	-2.06		0	2.7	0		0	0	0		0	0	0	0				0	0	0	0		Nanog->Bmp4
Nanog->Cbx1		-2.01	-2.99	0		0	0	0		0	0	0		0	0	0	0				0	0	0	0		Nanog->Cbx1
Nanog->Cd38		0	0	0		0	0	0		0	0	0		0	-2	0	0				0	0	-2	-2		Nanog->Cd38
Nanog->Ctcf		-2.95	-3.95	0		0	0	0		0	0	0		0	0	0	0				0	0	0	0		Nanog->Ctcf
Nanog->Ctr9		-2.94	-5.02	0		0	0	0		0	0	0		0	0	0	0				-1	0	0	-1		Nanog->Ctr9
Nanog->Dmrt1		0	0	0		0	0	0		0	0	0		0	-2	0	0				0	0	-2	-2		Nanog->Dmrt1
Nanog->Dnajb6		0	0	0		0	0	0		0	0	0		0	-2	0	0				0	0	-2	-2		Nanog->Dnajb6
Nanog->Dnmt3l		0	0	0		0	0	0		0	0	0		0	-2	0	0				0	0	-2	-2		Nanog->Dnmt3l
Nanog->Dppa4		-2.01	-2.21	0		0	0	0		0	0	0		0	0	0	0				0	0	0	0		Nanog->Dppa4
Nanog->Eomes		-2.49	0	0		0	0	0		0	0	0		0	0	0	0				0	0	0	0		Nanog->Eomes
Nanog->Esrrb		0	0	0		0	0	0		0	0	0		0	2	0	0				0	0	2	2		Nanog->Esrrb
Nanog->Etv1		0	0	0		0	0	0		0	0	0		0	-3	0	0				0	0	-3	-3		Nanog->Etv1
Nanog->Etv5		0	0	0		0	0	0		0	0	0		0	2	0	0				0	0	2	2		Nanog->Etv5
Nanog->Fbxw11		0	0	0		0	0	0		0	0	0		0	-2	0	0				0	0	-2	-2		Nanog->Fbxw11
Nanog->Fgf4		3.22	2.25	0		0	0	0		0	0	0		0	0	0	0				0	0	0	0		Nanog->Fgf4
Nanog->Gtf2b		0	0	0		0	0	0		0	0	0		0	-2	0	0				0	0	-2	-2		Nanog->Gtf2b
Nanog->Id1		0	0	0		0	0	0		0	0	0		0	-2	0	0				0	0	-2	-2		Nanog->Id1
Nanog->Id2		0	0	0		0	0	0		0	0	0		0	-2	0	0				0	0	-2	-2		Nanog->Id2
Nanog->Jarid2		-6.48	-7.23	0		2.62	2.49	0		0	0	0		0	0	0	0				-1	0	0	-1		Nanog->Jarid2
Nanog->Klf4		0	2.42	0		0	0	0		0	0	0		0	2	0	0				0	0	2	2		Nanog->Klf4	Done
Nanog->Klf6		0	0	0		0	0	0		0	0	0		0	-2	0	0				0	0	-2	-2		Nanog->Klf6
Nanog->Lin28a		-2.61	-2.73	0		0	0	0		0	0	0		0	0	0	0				0	0	0	0		Nanog->Lin28a
Nanog->Mafg		0	0	0		0	0	0		0	0	0		0	-2	0	0				0	0	-2	-2		Nanog->Mafg
Nanog->Mbd3		-2.62	-3.31	0		0	0	0		0	0	0		0	0	0	0				0	0	0	0		Nanog->Mbd3
Nanog->Med14		0	0	0		0	0	0		0	0	0		0	-2	0	0				0	0	-2	-2		Nanog->Med14
Nanog->Meis2		0	0	0		0	0	0		0	0	0		0	-2	0	0				0	0	-2	-2		Nanog->Meis2
Nanog->Myc		0	-2.15	0		0	0	0		0	0	0		0	0	0	0				0	0	0	0		Nanog->Myc
Nanog->Mycn		0	0	0		0	0	0		0	0	0		0	-3	0	0				0	0	-3	-3		Nanog->Mycn	Dne
Nanog->Nr5a2		0	0	0		0	3.15	0		0	0	0		0	0	0	0				0	0	0	0		Nanog->Nr5a2
Nanog->Nr6a1		0	0	0		0	0	0		0	0	0		0	-3	0	0				0	0	-3	-3		Nanog->Nr6a1	Done
Nanog->Pax6		0	0	0		0	0	0		0	0	0		0	3	0	0				0	0	3	3		Nanog->Pax6
Nanog->Pdlim1		0	0	0		0	0	0		0	0	0		0	-2	0	0				0	0	-2	-2		Nanog->Pdlim1
Nanog->Pou6f1		0	0	0		0	0	0		0	0	0		0	2	0	0				0	0	2	2		Nanog->Pou6f1
Nanog->Rbpj		0	0	0		0	0	0		0	0	0		0	2	0	0				0	0	2	2		Nanog->Rbpj
Nanog->Rest		0	0	3.64		0	0	0		0	0	0		0	3	0	0				0	0	3	3		Nanog->Rest	Done
Nanog->Rnf2		4.48	2.71	3.4		0	0	0		10	0	0		0	0	0	0				0	0	0	0		Nanog->Rnf2
Nanog->Sall4		0	0	0		0	0	0		0	0	0		0	-3	0	0				0	0	-3	-3		Nanog->Sall4	Done
Nanog->Sfrp1		0	0	0		0	0	0		0	0	0		0	2	0	0				0	0	2	2		Nanog->Sfrp1
Nanog->Smad7		0	0	0		0	0	0		0	0	0		0	2	0	0				0	0	2	2		Nanog->Smad7
Nanog->Tbx3		3.49	0	5.18		2.89	0	0		0	0	0		0	2	0	0				0	0	2	2		Nanog->Tbx3	Done
Nanog->Tbx4		0	0	0		0	0	0		0	0	0		0	-2	0	0				0	0	-2	-2		Nanog->Tbx4
Nanog->Tcea1		0	0	0		0	0	0		0	0	0		0	2	0	0				0	0	2	2		Nanog->Tcea1
Nanog->Tcea3		0	0	0		0	0	0		0	0	0		0	2	0	0				0	0	2	2		Nanog->Tcea3
Nanog->Tcf3		0	0	0		2.89	0	0		0	0	0		0	0	0	0				0	0	0	0		Nanog->Tcf3
Nanog->Tcfcp2l1		0	0	0		2.74	2.32	0		0	0	0		0	0	0	0				0	0	0	0		Nanog->Tcfcp2l1
Nanog->Tle4		0	0	0		0	0	0		0	0	0		0	-2	0	0				0	0	-2	-2		Nanog->Tle4
Nanog->Trp63		0	0	0		0	0	0		0	0	0		0	-2	0	0				0	0	-2	-2		Nanog->Trp63
Nanog->Trp73		0	0	0		0	0	0		0	0	0		0	-2	0	0				0	0	-2	-2		Nanog->Trp73
Nanog->Utf1		-5.25	-3.3	-3.07		2.4	0	0		0	0	0		0	2	0	0				0	0	2	2		Nanog->Utf1	Done
Nanog->Wdr5		3.3	3.01	0		0	0	0		0	0	0		0	0	0	0				0	0	0	0		Nanog->Wdr5
Nanog->Zfp281		-2.95	-3.62	0		0	0	0		0	0	0		0	0	0	0				0	0	0	0		Nanog->Zfp281
Nanog->Zfp42		5.45	5.44	0		2.48	0	0		0	0	0		0	2	0	0				1	0	2	3		Nanog->Zfp42	Done
Nanog->Zic2		0	0	0		0	0	0		0	0	0		0	2	0	0				0	0	2	2		Nanog->Zic2
Nanog->Zscan10		-5.93	-5.01	0		0	2.51	0		10	0	0		0	0	0	0				-1	0	0	-1		Nanog->Zscan10	Need to Plot
Nr0b1->Ctcf		-5.66	-2.16	-5.03		0	0	2.16749		0	0	0		0	0	0	0				0	0	0	0		Nr0b1->Ctcf
Nr0b1->Eomes		0	0	0		0	0	0		0	10	0		0	0	0	0				0	1	0	0		Nr0b1->Eomes
Nr0b1->Klf4		-2.43	-3.08	0		0	0	0		0	0	0		0	0	0	0				0	0	0	0		Nr0b1->Klf4
Nr0b1->Tbx3		-2.15	-2.16	0		0	0	0		0	0	0		0	0	0	0				0	0	0	0		Nr0b1->Tbx3
Nr0b1->Zfp281		-3.35	-3.4	0		0	0	0		0	0	0		0	0	0	0				0	0	0	0		Nr0b1->Zfp281
Nr0b1->Zfp42		-5.23	-3.12	-3.36		0	0	0		0	0	0		0	0	0	0				0	0	0	0		Nr0b1->Zfp42
Nr5a2->Cbx1		-3.29	-3.71	0		0	0	0		0	0	0		0	0	0	0				0	0	0	0		Nr5a2->Cbx1
Nr5a2->Eomes		0	0	0		2.4	0	0		0	0	0		0	0	0	0				0	0	0	0		Nr5a2->Eomes
Nr5a2->Fgf4		-2.65	-3.32	0		0	0	0		0	0	0		0	0	0	0				0	0	0	0		Nr5a2->Fgf4
Nr5a2->Gli2		0	0	0		2.26	0	0		0	0	0		0	0	0	0				0	0	0	0		Nr5a2->Gli2
Nr5a2->Mbd3		-4.44	0	-3.89		0	0	0		10	0	0		0	0	0	0				0	0	0	0		Nr5a2->Mbd3
Nr5a2->Nanog		0	0	0		0	3.15	0		0	0	0		0	0	0	0				0	0	0	0		Nr5a2->Nanog
Nr5a2->Rest		-2.98	-5.45	0		0	2.21	0		0	0	0		0	0	0	0				-1	0	0	-1		Nr5a2->Rest
Nr5a2->Rnf2		0	-2.17	0		0	0	0		0	0	0		0	0	0	0				0	0	0	0		Nr5a2->Rnf2
Nr5a2->Sox2		-2.21	0	0		0	0	0		0	0	0		0	0	0	0				0	0	0	0		Nr5a2->Sox2
Nr5a2->Utf1		-4.7	-5.84	0		2.18	3.3	0		0	8.3	0		0	0	0	0				-1	1	0	-2		Nr5a2->Utf1
Nr5a2->Zfp57		-2.97	-3.13	0		0	0	0		0	0	0		0	0	0	0				0	0	0	0		Nr5a2->Zfp57
Pou5f1->Arl2bp		0	0	0		0	0	0		0	0	0		-2	0	0	0				0	0	-2	-2		Pou5f1->Arl2bp
Pou5f1->Atn1		0	0	0		0	0	0		0	0	0		-2	0	0	0				0	0	-2	-2		Pou5f1->Atn1
Pou5f1->Cbx1		0	0	0		0	0	0		0	0	0		3	0	0	0				0	0	3	3		Pou5f1->Cbx1
Pou5f1->Cd38		0	0	0		0	0	0		0	0	0		2	0	0	0				0	0	2	2		Pou5f1->Cd38
Pou5f1->Cdx2		0	0	0		0	0	0		0	0	0		-2	0	0	0				0	0	-2	-2		Pou5f1->Cdx2
Pou5f1->Dnajb6		0	0	0		0	0	0		0	0	0		2	0	0	0				0	0	2	2		Pou5f1->Dnajb6
Pou5f1->Dppa2		0	-2.24	0		2.82	2.82	0		0	0	0		0	0	0	0				0	0	0	0		Pou5f1->Dppa2	Done
Pou5f1->Dppa4		0	0	0		0	0	0		0	0	0		2	0	0	0				0	0	2	2		Pou5f1->Dppa4	Done
Pou5f1->E2f4		0	0	0		0	0	0		0	0	0		2	0	0	0				0	0	2	2		Pou5f1->E2f4
Pou5f1->Ecsit		0	0	0		0	0	0		0	0	0		2	0	0	0				0	0	2	2		Pou5f1->Ecsit
Pou5f1->Egr1		0	0	0		0	0	0		0	0	0		2	0	0	0				0	0	2	2		Pou5f1->Egr1
Pou5f1->Elf3		0	0	0		0	0	0		0	0	0		-2	0	0	0				0	0	-2	-2		Pou5f1->Elf3
Pou5f1->Etv4		0	0	0		0	0	0		0	0	0		2	0	0	0				0	0	2	2		Pou5f1->Etv4
Pou5f1->Etv5		0	0	0		0	0	0		0	0	0		2	0	0	0				0	0	2	2		Pou5f1->Etv5
Pou5f1->Fgf4		0	0	-2.92		0	0	0		0	0	0		0	0	0	0				0	0	0	0		Pou5f1->Fgf4
Pou5f1->Foxn3		0	0	0		0	0	0		0	0	0		-2	0	0	0				0	0	-2	-2		Pou5f1->Foxn3
Pou5f1->Foxn4		0	0	0		0	0	0		0	0	0		2	0	0	0				0	0	2	2		Pou5f1->Foxn4
Pou5f1->Gbx2		0	0	0		0	0	0		0	0	0		2	0	0	0				0	0	2	2		Pou5f1->Gbx2
Pou5f1->Gli2		0	0	0		2.26	0	0		0	0	0		2	0	0	0				0	0	2	2		Pou5f1->Gli2
Pou5f1->Grhl3		0	0	0		0	0	0		0	0	0		-2	0	0	0				0	0	-2	-2		Pou5f1->Grhl3
Pou5f1->Gtf2b		0	0	0		0	0	0		0	0	0		-2	0	0	0				0	0	-2	-2		Pou5f1->Gtf2b
Pou5f1->Hand1		0	0	0		0	0	0		0	0	0		-2	0	0	0				0	0	-2	-2		Pou5f1->Hand1
Pou5f1->Id2		0	0	0		0	0	0		0	0	0		-2	0	0	0				0	0	-2	-2		Pou5f1->Id2
Pou5f1->Ilf3		0	0	0		0	0	0		0	0	0		2	0	0	0				0	0	2	2		Pou5f1->Ilf3
Pou5f1->Jarid2		-2.39	-2.48	0		0	0	0		0	0	0		0	0	0	0				0	0	0	0		Pou5f1->Jarid2
Pou5f1->Jun		0	0	0		0	0	0		0	0	0		-2	0	0	0				0	0	-2	-2		Pou5f1->Jun
Pou5f1->Klf2		0	0	0		0	0	0		0	0	0		3	0	0	0				0	0	3	3		Pou5f1->Klf2
Pou5f1->Klf6		0	0	0		0	0	0		0	0	0		-2	0	0	0				0	0	-2	-2		Pou5f1->Klf6
Pou5f1->Klf9		0	0	0		0	0	0		0	0	0		2	0	0	0				0	0	2	2		Pou5f1->Klf9
Pou5f1->Ldb2		0	0	0		0	0	0		0	0	0		2	0	0	0				0	0	2	2		Pou5f1->Ldb2
Pou5f1->Lin28a		-2.11	-2.24	0		3.4	3.52	0		0	0	0		0	0	0	0				0	0	0	0		Pou5f1->Lin28a	Done
Pou5f1->Lrch4		0	0	0		0	0	0		0	0	0		2	0	0	0				0	0	2	2		Pou5f1->Lrch4
Pou5f1->Mapk3		0	0	0		0	0	0		0	0	0		2	0	0	0				0	0	2	2		Pou5f1->Mapk3
Pou5f1->Mbd3		0	0	2.56		0	0	0		10	0	0		0	0	0	0				0	0	0	0		Pou5f1->Mbd3
Pou5f1->Med9		0	0	0		0	0	0		0	0	0		2	0	0	0				0	0	2	2		Pou5f1->Med9
Pou5f1->Mms19		0	0	0		0	0	0		0	0	0		2	0	0	0				0	0	2	2		Pou5f1->Mms19
Pou5f1->Msx2		0	0	0		0	0	0		0	0	0		-2	0	0	0				0	0	-2	-2		Pou5f1->Msx2
Pou5f1->Mta3		0	0	0		0	0	0		0	0	0		-2	0	0	0				0	0	-2	-2		Pou5f1->Mta3
Pou5f1->Mtdh		0	0	0		0	0	0		0	0	0		2	0	0	0				0	0	2	2		Pou5f1->Mtdh
Pou5f1->Myb		0	0	0		0	0	0		0	0	0		2	0	0	0				0	0	2	2		Pou5f1->Myb
Pou5f1->Mybbp1a		0	0	0		0	0	0		0	0	0		2	0	0	0				0	0	2	2		Pou5f1->Mybbp1a
Pou5f1->Myc		0	0	0		0	0	0		0	0	5		0	0	0	0				0	0	0	0		Pou5f1->Myc
Pou5f1->Nanog		0	0	0		0	0	0		0	0	0		2	0	0	0				0	0	2	2		Pou5f1->Nanog	Done
Pou5f1->Ncoa1		0	0	0		0	0	0		0	0	0		2	0	0	0				0	0	2	2		Pou5f1->Ncoa1
Pou5f1->Nfyb		0	0	0		0	0	0		0	0	0		2	0	0	0				0	0	2	2		Pou5f1->Nfyb
Pou5f1->Notch1		0	0	0		0	0	0		0	0	0		2	0	0	0				0	0	2	2		Pou5f1->Notch1
Pou5f1->Nprl3		0	0	0		0	0	0		0	0	0		2	0	0	0				0	0	2	2		Pou5f1->Nprl3
Pou5f1->Nr6a1		0	0	0		0	0	0		0	0	0		-2	0	0	0				0	0	-2	-2		Pou5f1->Nr6a1	Done
Pou5f1->Nrf1		0	0	0		0	0	0		0	0	0		2	0	0	0				0	0	2	2		Pou5f1->Nrf1
Pou5f1->Nup62		0	0	0		0	0	0		0	0	0		2	0	0	0				0	0	2	2		Pou5f1->Nup62
Pou5f1->Pa2g4		0	0	0		0	0	0		0	0	0		2	0	0	0				0	0	2	2		Pou5f1->Pa2g4
Pou5f1->Pax6		0	0	0		0	0	0		0	0	0		3	0	0	0				0	0	3	3		Pou5f1->Pax6
Pou5f1->Pax7		0	0	0		0	0	0		0	0	0		2	0	0	0				0	0	2	2		Pou5f1->Pax7
Pou5f1->Rara		0	0	0		0	0	0		0	0	0		3	0	0	0				0	0	3	3		Pou5f1->Rara
Pou5f1->Rarg		0	0	0		0	0	0		0	0	0		2	0	0	0				0	0	2	2		Pou5f1->Rarg
Pou5f1->Rest		0	0	0		0	0	0		0	0	0		3	0	0	0				0	0	3	3		Pou5f1->Rest	Done
Pou5f1->Rnf2		-2.67	0	0		0	0	0		0	0	0		0	0	0	0				0	0	0	0		Pou5f1->Rnf2
Pou5f1->Rpl7		0	0	0		0	0	0		0	0	0		3	0	0	0				0	0	3	3		Pou5f1->Rpl7
Pou5f1->Rrn3		0	0	0		0	0	0		0	0	0		2	0	0	0				0	0	2	2		Pou5f1->Rrn3
Pou5f1->Runx1t1		0	0	0		0	0	0		0	0	0		3	0	0	0				0	0	3	3		Pou5f1->Runx1t1
Pou5f1->Sall4		0	0	0		2.74	2.51	0		0	0	0		2	0	0	0				0	0	2	2		Pou5f1->Sall4	Done
Pou5f1->Sertad2		0	0	0		0	0	0		0	0	0		-2	0	0	0				0	0	-2	-2		Pou5f1->Sertad2
Pou5f1->Sfrp1		0	0	0		0	0	0		0	0	0		3	0	0	0				0	0	3	3		Pou5f1->Sfrp1
Pou5f1->Sfrp2		0	0	0		0	0	0		0	0	0		2	0	0	0				0	0	2	2		Pou5f1->Sfrp2
Pou5f1->Skil		0	0	0		0	0	0		0	0	0		2	0	0	0				0	0	2	2		Pou5f1->Skil
Pou5f1->Smad3		0	0	0		0	0	0		0	0	0		-2	0	0	0				0	0	-2	-2		Pou5f1->Smad3
Pou5f1->Smad6		0	0	0		0	0	0		0	0	0		-2	0	0	0				0	0	-2	-2		Pou5f1->Smad6
Pou5f1->Snai1		0	0	0		0	0	0		0	0	0		-2	0	0	0				0	0	-2	-2		Pou5f1->Snai1
Pou5f1->Sox2		0	0	0		3.05	2.82	0		0	0	5.2		2	0	0	0				0	0	2	2		Pou5f1->Sox2	Done
Pou5f1->Ssbp3		0	0	0		0	0	0		0	0	0		-2	0	0	0				0	0	-2	-2		Pou5f1->Ssbp3
Pou5f1->Stat4		0	0	0		0	0	0		0	0	0		2	0	0	0				0	0	2	2		Pou5f1->Stat4
Pou5f1->Stat6		0	0	0		0	0	0		0	0	0		2	0	0	0				0	0	2	2		Pou5f1->Stat6
Pou5f1->Taf4a		0	0	0		0	0	0		0	0	0		2	0	0	0				0	0	2	2		Pou5f1->Taf4a
Pou5f1->Tcea3		0	0	0		0	0	0		0	0	0		3	0	0	0				0	0	3	3		Pou5f1->Tcea3
Pou5f1->Tcfcp2l1		0	0	-2.23		0	0	0		0	0	0		0	0	0	0				0	0	0	0		Pou5f1->Tcfcp2l1
Pou5f1->Tfap2c		0	0	0		0	0	0		0	0	0		-3	0	0	0				0	0	-3	-3		Pou5f1->Tfap2c
Pou5f1->Thra		0	0	0		0	0	0		0	0	0		2	0	0	0				0	0	2	2		Pou5f1->Thra
Pou5f1->Tle4		0	0	0		0	0	0		0	0	0		2	0	0	0				0	0	2	2		Pou5f1->Tle4
Pou5f1->Utf1		0	0	0		0	0	0		0	0	0		2	0	0	0				0	0	2	2		Pou5f1->Utf1
Pou5f1->Zfp219		0	0	0		0	0	0		0	0	0		3	0	0	0				0	0	3	3		Pou5f1->Zfp219
Pou5f1->Zfp263		0	0	0		0	0	0		0	0	0		2	0	0	0				0	0	2	2		Pou5f1->Zfp263
Pou5f1->Zfp367		0	0	0		0	0	0		0	0	0		2	0	0	0				0	0	2	2		Pou5f1->Zfp367
Pou5f1->Zfp42		0	0	0		0	0	0		0	0	0		2	0	0	0				0	0	2	2		Pou5f1->Zfp42	Done
Pou5f1->Zic2		0	0	0		0	0	0		0	0	0		2	0	0	0				0	0	2	2		Pou5f1->Zic2
Pou5f1->Zmiz2		0	0	0		0	0	0		0	0	0		3	0	0	0				0	0	3	3		Pou5f1->Zmiz2
Pou5f1->Zscan10		0	0	0		0	0	0		0	0	0		3	0	0	0				0	0	3	3		Pou5f1->Zscan10	Done
Rest->Bmp4		-4.12	-2.53	-3.08		0	0	0		0	0	0		0	0	0	0				0	0	0	0		Rest->Bmp4
Rest->Cbx1		9.95	9.96	2.6		4	3.52	0		10	9.4	0		0	0	0	0				1	1	0	2		Rest->Cbx1
Rest->Ctcf		2.62	2.75	0		0	0	0		0	0	0		0	0	0	0				0	0	0	0		Rest->Ctcf
Rest->Ctr9		2.31	3.31	0		2.82	2.96	0		0	0	0		0	0	0	0				0	0	0	0		Rest->Ctr9
Rest->Eomes		-5.08	-2.86	-2.43		2.92	0	0		10	0	0		0	0	0	0				0	0	0	0		Rest->Eomes
Rest->Esrrb		0	-2.54	0		0	0	0		0	0	0		0	0	0	0				0	0	0	0		Rest->Esrrb
Rest->Fbxo15		4.99	6.33	0		2.4	3.52	0		0	7.9	0		0	0	0	0				1	1	0	2		Rest->Fbxo15
Rest->Gli2		-7.21	-6.48	0		0	0	0		0	0	0		0	0	0	0				-1	0	0	-1		Rest->Gli2
Rest->Jarid2		3.32	0	2.61		0	0	0		0	0	0		0	0	0	0				0	0	0	0		Rest->Jarid2
Rest->Klf4		-8.72	-8.56	0		3.7	4	0		0	0	0		0	0	0	0				-1	0	0	-1		Rest->Klf4
Rest->Lin28a		10	9.66	3.4		4	4	0		10	6.7	0		0	0	0	0				1	1	0	2		Rest->Lin28a
Rest->Mbd3		5.97	6.78	0		4	4	0		0	0	0		0	0	0	0				1	0	0	1		Rest->Mbd3
Rest->Nanog		0	0	3.64		0	0	0		0	0	9.6		0	0	0	0				0	0	0	0		Rest->Nanog
Rest->Nr5a2		-2.98	-5.45	0		0	2.21	0		0	0	0		0	0	0	0				-1	0	0	-1		Rest->Nr5a2
Rest->Sall4		9.95	9.99	0		4	4	0		10	9.7	0		0	0	0	0				1	1	0	2		Rest->Sall4
Rest->Sox2		0	0	-3.66		0	0	0		0	0	0		0	0	0	0				0	0	0	0		Rest->Sox2
Rest->Stat3		0	0	0		0	2.27	0		0	0	0		0	0	0	0				0	0	0	0		Rest->Stat3
Rest->Tbx3		-5.93	-8.86	0		4	4	0		0	0	0		0	0	0	0				-1	0	0	-1		Rest->Tbx3
Rest->Tcf3		-2.79	0	-2.9		0	0	0		0	0	0		0	0	0	0				0	0	0	0		Rest->Tcf3
Rest->Tcfcp2l1		-4.25	-5.32	0		0	0	0		0	0	0		0	0	0	0				-1	0	0	-1		Rest->Tcfcp2l1
Rest->Trim28		10	7.76	5.47		4	4	0		0	0	0		0	0	0	0				1	0	0	1		Rest->Trim28
Rest->Wdr5		0	0	4.87		0	0	0		0	0	0		0	0	0	0				0	0	0	0		Rest->Wdr5
Rest->Zfp281		2.96	3.32	0		0	0	0		0	0	0		0	0	0	0				0	0	0	0		Rest->Zfp281
Rest->Zscan10		2.02	3.3	0		0	0	0		0	0	0		0	0	0	0				0	0	0	0		Rest->Zscan10
Rnf2->Dppa2		2.27	2.46	0		0	0	0		0	0	0		0	0	0	0				0	0	0	0		Rnf2->Dppa2
Rnf2->Eomes		-2.97	0	-2.6		0	0	0		0	0	0		0	0	0	0				0	0	0	0		Rnf2->Eomes
Rnf2->Mbd3		-2.94	0	0		0	0	0		0	0	0		0	0	0	0				0	0	0	0		Rnf2->Mbd3
Rnf2->Nanog		4.48	2.71	3.4		0	0	0		0	0	0		0	0	0	0				0	0	0	0		Rnf2->Nanog
Rnf2->Nr5a2		0	-2.17	0		0	0	0		0	0	0		0	0	0	0				0	0	0	0		Rnf2->Nr5a2
Rnf2->Pou5f1		-2.67	0	0		0	0	0		0	0	0		0	0	0	0				0	0	0	0		Rnf2->Pou5f1
Rnf2->Sall4		-3.27	0	-2.08		0	0	0		0	0	9.5		0	0	0	0				0	0	0	0		Rnf2->Sall4
Rnf2->Stat3		0	2.42	0		0	0	0		0	0	0		0	0	0	0				0	0	0	0		Rnf2->Stat3
Rnf2->Tcf3		0	-2.65	0		0	0	0		0	0	0		0	0	0	0				0	0	0	0		Rnf2->Tcf3
Rnf2->Trim28		-2.02	-2.21	0		0	0	0		0	0	0		0	0	0	0				0	0	0	0		Rnf2->Trim28
Rnf2->Zscan10		-2.01	-2.7	0		0	0	0		0	0	0		0	0	0	0				0	0	0	0		Rnf2->Zscan10
Sall4->Cbx1		4.05	4.61	0		0	0	0		0	0	0		0	0	0	0				1	0	0	1		Sall4->Cbx1
Sall4->Ctcf		2.94	3.3	0		3.15	0	0		0	0	0		0	0	0	0				0	0	0	0		Sall4->Ctcf
Sall4->Dppa2		-4.44	-2.73	-2.5		0	0	0		0	0	0		0	0	0	0				0	0	0	0		Sall4->Dppa2
Sall4->Dppa4		0	-2.21	0		2.4	0	0		0	0	0		0	0	0	0				0	0	0	0		Sall4->Dppa4
Sall4->Esrrb		0	0	0		3.7	3.52	0		0	0	0		0	0	0	0				0	0	0	0		Sall4->Esrrb
Sall4->Klf4		0	-2.94	0		0	0	0		0	0	0		0	0	0	0				0	0	0	0		Sall4->Klf4
Sall4->Lin28a		5.42	4.28	2.08		3.15	2.15	0		0	0	0		0	0	0	0				1	0	0	1		Sall4->Lin28a
Sall4->Mbd3		3.68	4.65	0		0	0	0		0	0	0		0	0	0	0				1	0	0	1		Sall4->Mbd3
Sall4->Pou5f1		0	0	0		2.74	2.51	0		0	0	0		0	0	0	0				0	0	0	0		Sall4->Pou5f1
Sall4->Rest		9.95	9.99	0		4	4	0		0	0	0		0	0	0	0				1	0	0	1		Sall4->Rest
Sall4->Rnf2		-3.27	0	-2.08		0	0	0		0	0	0		0	0	0	0				0	0	0	0		Sall4->Rnf2
Sall4->Sox2		-5.42	-2.92	-3.23		0	0	0		0	0	0		0	0	0	0				0	0	0	0		Sall4->Sox2
Sall4->Trim28		4.96	3.3	2.6		3.05	2.03	0		0	0	0		0	0	0	0				0	0	0	0		Sall4->Trim28
Sall4->Zfp281		0	0	-2.08		0	0	0		0	0	9.8		0	0	0	0				0	0	0	0		Sall4->Zfp281
Sall4->Zfp42		2.02	2.47	0		0	0	0		0	0	0		0	0	0	0				0	0	0	0		Sall4->Zfp42
Sall4->Zscan10		0	2.2	0		2.26	0	0		0	0	0		0	0	0	0				0	0	0	0		Sall4->Zscan10
Sox2->Arid3a		0	0	0		0	0	0		0	0	0		0	0	0	-1				0	0	-1	-1		Sox2->Arid3a
Sox2->Basp1		0	0	0		0	0	0		0	0	0		0	0	0	-1				0	0	-1	-1		Sox2->Basp1
Sox2->Bcl6		0	0	0		0	0	0		0	0	0		0	0	0	-1				0	0	-1	-1		Sox2->Bcl6
Sox2->Bcl6b		0	0	0		0	0	0		0	0	0		0	0	0	1				0	0	1	1		Sox2->Bcl6b
Sox2->Camta2		0	0	0		0	0	0		0	0	0		0	0	0	-1				0	0	-1	-1		Sox2->Camta2
Sox2->Cdkn1c		0	0	0		0	0	0		0	0	0		0	0	0	-1				0	0	-1	-1		Sox2->Cdkn1c
Sox2->Cited2		0	0	0		0	0	0		0	0	0		0	0	0	-1				0	0	-1	-1		Sox2->Cited2
Sox2->Creb3		0	0	0		0	0	0		0	0	0		0	0	0	-1				0	0	-1	-1		Sox2->Creb3
Sox2->Ctbp1		0	0	0		0	0	0		0	0	0		0	0	0	-1				0	0	-1	-1		Sox2->Ctbp1
Sox2->Ctcf		-2.93	0	0		0	0	0		0	0	0		0	0	0	0				0	0	0	0		Sox2->Ctcf
Sox2->Dcc		0	0	0		0	0	0		0	0	0		0	0	0	-1				0	0	-1	-1		Sox2->Dcc
Sox2->Dppa2		0	0	0		0	0	0		0	0	0		0	0	0	1				0	0	1	1		Sox2->Dppa2	Done
Sox2->Dppa4		0	0	0		0	0	0		0	0	0		0	0	0	1				0	0	1	1		Sox2->Dppa4	Done
Sox2->Ecsit		0	0	0		0	0	0		0	0	0		0	0	0	1				0	0	1	1		Sox2->Ecsit
Sox2->Eid1		0	0	0		0	0	0		0	0	0		0	0	0	-1				0	0	-1	-1		Sox2->Eid1
Sox2->Elf3		0	0	0		0	0	0		0	0	0		0	0	0	-1				0	0	-1	-1		Sox2->Elf3
Sox2->Esrrb		0	0	0		0	0	0		0	0	0		0	0	0	1				0	0	1	1		Sox2->Esrrb	Need to Plot
Sox2->Etv3		0	0	0		0	0	0		0	0	0		0	0	0	-1				0	0	-1	-1		Sox2->Etv3
Sox2->Foxd3		0	0	0		0	0	0		0	0	0		0	0	0	1				0	0	1	1		Sox2->Foxd3
Sox2->Gata2		0	0	0		0	0	0		0	0	0		0	0	0	-1				0	0	-1	-1		Sox2->Gata2
Sox2->Gata3		0	0	0		0	0	0		0	0	0		0	0	0	-1				0	0	-1	-1		Sox2->Gata3
Sox2->Gbx2		0	0	0		0	0	0		0	0	0		0	0	0	2				0	0	2	2		Sox2->Gbx2
Sox2->Gtf3c1		0	0	0		0	0	0		0	0	0		0	0	0	-1				0	0	-1	-1		Sox2->Gtf3c1
Sox2->Hmga1		0	0	0		0	0	0		0	0	0		0	0	0	1				0	0	1	1		Sox2->Hmga1
Sox2->Hnrnpab		0	0	0		0	0	0		0	0	0		0	0	0	1				0	0	1	1		Sox2->Hnrnpab
Sox2->Irf2bp2		0	0	0		0	0	0		0	0	0		0	0	0	-1				0	0	-1	-1		Sox2->Irf2bp2
Sox2->Klf2		0	0	0		0	0	0		0	0	0		0	0	0	2				0	0	2	2		Sox2->Klf2
Sox2->Klf6		0	0	0		0	0	0		0	0	0		0	0	0	-1				0	0	-1	-1		Sox2->Klf6
Sox2->Lin28a		0	0	-2.03		0	0	0		0	0	0		0	0	0	1				0	0	1	1		Sox2->Lin28a	Done
Sox2->Meis3		0	0	0		0	0	0		0	0	0		0	0	0	-1				0	0	-1	-1		Sox2->Meis3
Sox2->Mrrf		0	0	0		0	0	0		0	0	0		0	0	0	1				0	0	1	1		Sox2->Mrrf
Sox2->Myb		0	0	0		0	0	0		0	0	0		0	0	0	1				0	0	1	1		Sox2->Myb
Sox2->Neurod1		0	0	0		0	0	0		0	0	0		0	0	0	1				0	0	1	1		Sox2->Neurod1
Sox2->Neurod2		0	0	0		0	0	0		0	0	0		0	0	0	1				0	0	1	1		Sox2->Neurod2
Sox2->Nolc1		0	0	0		0	0	0		0	0	0		0	0	0	2				0	0	2	2		Sox2->Nolc1
Sox2->Nr0b1		0	0	0		0	0	0		0	0	0		0	0	0	2				0	0	2	2		Sox2->Nr0b1	Done
Sox2->Nr2f2		0	0	0		0	0	0		0	0	0		0	0	0	-1				0	0	-1	-1		Sox2->Nr2f2
Sox2->Nr4a1		0	0	0		0	0	0		0	0	0		0	0	0	1				0	0	1	1		Sox2->Nr4a1
Sox2->Nr5a2		-2.21	0	0		0	0	0		0	0	0		0	0	0	1				0	0	1	1		Sox2->Nr5a2	Done
Sox2->Pou5f1		0	0	0		3.05	2.82	0		0	0	0		0	0	0	0				0	0	0	0		Sox2->Pou5f1
Sox2->Purb		0	0	0		0	0	0		0	0	0		0	0	0	-1				0	0	-1	-1		Sox2->Purb
Sox2->Rcor2		0	0	0		0	0	0		0	0	0		0	0	0	1				0	0	1	1		Sox2->Rcor2
Sox2->Rest		0	0	-3.66		0	0	0		0	0	0		0	0	0	0				0	0	0	0		Sox2->Rest	Done
Sox2->Rfxap		0	0	0		0	0	0		0	0	0		0	0	0	-1				0	0	-1	-1		Sox2->Rfxap
Sox2->Rnf14		0	0	0		0	0	0		0	0	0		0	0	0	-1				0	0	-1	-1		Sox2->Rnf14
Sox2->Sall4		-5.42	-2.92	-3.23		0	0	0		0	0	0		0	0	0	0				0	0	0	0		Sox2->Sall4	Done
Sox2->Sfrp2		0	0	0		0	0	0		0	0	0		0	0	0	1				0	0	1	1		Sox2->Sfrp2
Sox2->Sox4		0	0	0		0	0	0		0	0	0		0	0	0	-1				0	0	-1	-1		Sox2->Sox4
Sox2->Ssbp3		0	0	0		0	0	0		0	0	0		0	0	0	-1				0	0	-1	-1		Sox2->Ssbp3
Sox2->Stat6		0	0	0		0	0	0		0	0	0		0	0	0	1				0	0	1	1		Sox2->Stat6
Sox2->Tcea3		0	0	0		0	0	0		0	0	0		0	0	0	2				0	0	2	2		Sox2->Tcea3
Sox2->Tcf3		0	0	0		2.1	0	0		0	0	0		0	0	0	0				0	0	0	0		Sox2->Tcf3
Sox2->Tle1		0	0	0		0	0	0		0	0	0		0	0	0	1				0	0	1	1		Sox2->Tle1
Sox2->Trim28		0	0	0		0	0	0		0	0	0		0	0	0	1				0	0	1	1		Sox2->Trim28
Sox2->Tsc22d3		0	0	0		0	0	0		0	0	0		0	0	0	-1				0	0	-1	-1		Sox2->Tsc22d3
Sox2->Utf1		0	0	0		0	0	0		0	0	9.7		0	0	0	0				0	0	0	0		Sox2->Utf1	Done
Sox2->Xrcc6		0	0	0		0	0	0		0	0	0		0	0	0	1				0	0	1	1		Sox2->Xrcc6
Sox2->Yaf2		0	0	0		0	0	0		0	0	0		0	0	0	-1				0	0	-1	-1		Sox2->Yaf2
Sox2->Zfp281		0	0	0		0	2.15	0		0	0	0		0	0	0	0				0	0	0	0		Sox2->Zfp281
Sox2->Zfp292		0	0	0		0	0	0		0	0	0		0	0	0	1				0	0	1	1		Sox2->Zfp292
Sox2->Zfp367		0	0	0		0	0	0		0	0	0		0	0	0	1				0	0	1	1		Sox2->Zfp367
Sox2->Zfp57		0	-2.26	0		0	0	0		0	0	0		0	0	0	0				0	0	0	0		Sox2->Zfp57
Sox2->Zscan10		-3.56	-2.95	0		0	0	0		0	0	0		0	0	0	2				0	0	2	2		Sox2->Zscan10	Done
Stat3->Ctcf		2.01	0	0		0	0	0		0	0	0		0	0	0	0				0	0	0	0		Stat3->Ctcf
Stat3->Myc		-2.39	0	-3.26		0	0	0		0	0	0		0	0	0	0				0	0	0	0		Stat3->Myc
Stat3->Rest		0	0	0		0	2.27	0		0	0	0		0	0	0	0				0	0	0	0		Stat3->Rest
Stat3->Rnf2		0	2.42	0		0	0	0		0	0	0		0	0	0	0				0	0	0	0		Stat3->Rnf2
Stat3->Tbx3		0	0	0		2.1	2.37	0		0	0	0		0	0	0	0				0	0	0	0		Stat3->Tbx3
Stat3->Tcf3		-2.2	-2.26	0		0	0	0		0	0	0		0	0	0	0				0	0	0	0		Stat3->Tcf3
Tbx3->Bmp4		0	0	0		0	4	0		0	0	0		0	0	0	0				0	0	0	0		Tbx3->Bmp4
Tbx3->Cbx1		-2.54	-2.84	0		0	0	0		0	0	0		0	0	0	0				0	0	0	0		Tbx3->Cbx1
Tbx3->Ctcf		-2.84	0	-2.08		0	2.37	0		0	0	0		0	0	0	0				0	0	0	0		Tbx3->Ctcf
Tbx3->Ctr9		0	0	0		0	2.03	0		0	0	0		0	0	0	0				0	0	0	0		Tbx3->Ctr9
Tbx3->Dppa2		-2.8	-3.63	0		0	0	0		0	0	0		0	0	0	0				0	0	0	0		Tbx3->Dppa2
Tbx3->Dppa4		0	-3.09	0		0	0	0		0	0	0		0	0	0	0				0	0	0	0		Tbx3->Dppa4
Tbx3->Eomes		0	0	0		4	4	0		0	0	0		0	0	0	0				0	0	0	0		Tbx3->Eomes
Tbx3->Esrrb		0	2.06	0		0	0	0		0	9.7	0		0	0	0	0				0	1	0	0		Tbx3->Esrrb
Tbx3->Fbxo15		-6.41	-4.85	-2.26		2.62	4	0		10	9.5	9.6		0	0	0	0				-1	1	0	-2		Tbx3->Fbxo15
Tbx3->Jarid2		0	0	0		4	4	0		0	8.6	0		0	0	0	0				0	1	0	0		Tbx3->Jarid2
Tbx3->Klf4		10	9.94	2.09		4	4	0		10	5.5	0		0	0	0	0				1	1	0	2		Tbx3->Klf4
Tbx3->Lin28a		-5.91	-5.88	0		4	4	0		0	6.1	0		0	0	0	0				-1	1	0	-2		Tbx3->Lin28a
Tbx3->Mbd3		-10	-9.64	-3.87		4	4	0		0	9.3	0		0	0	0	0				-1	1	0	-2		Tbx3->Mbd3
Tbx3->Nanog		3.49	0	5.18		2.89	0	0		10	0	0		0	0	0	0				0	0	0	0		Tbx3->Nanog
Tbx3->Nr0b1		-2.15	-2.16	0		0	0	0		0	0	0		0	0	0	0				0	0	0	0		Tbx3->Nr0b1
Tbx3->Rest		-5.93	-8.86	0		4	4	0		0	5.8	0		0	0	0	0				-1	1	0	-2		Tbx3->Rest
Tbx3->Stat3		0	0	0		2.1	2.37	0		0	0	0		0	0	0	0				0	0	0	0		Tbx3->Stat3
Tbx3->Tcf3		0	0	0		2.18	0	0		0	9.7	0		0	0	0	0				0	1	0	0		Tbx3->Tcf3
Tbx3->Tcfcp2l1		8.81	6.3	3		4	4	0		10	8.7	0		0	0	0	0				1	1	0	2		Tbx3->Tcfcp2l1
Tbx3->Trim28		-2.27	-2.4	0		0	2.27	0		0	0	0		0	0	0	0				0	0	0	0		Tbx3->Trim28
Tbx3->Utf1		-4.04	-3.9	0		0	0	0		0	0	0		0	0	0	0				0	0	0	0		Tbx3->Utf1
Tbx3->Zfp281		0	0	0		3.4	3.3	0		0	0	0		0	0	0	0				0	0	0	0		Tbx3->Zfp281
Tbx3->Zfp42		0	0	0		0	0	2.284		0	0	0		0	0	0	0				0	0	0	0		Tbx3->Zfp42
Tbx3->Zfp57		2.32	2.04	0		0	0	0		0	0	0		0	0	0	0				0	0	0	0		Tbx3->Zfp57
Tbx3->Zscan10		-2.01	-2.61	0		0	2.37	0		0	9.7	0		0	0	0	0				0	1	0	0		Tbx3->Zscan10
Tcf3->Eomes		0	0	0		4	0	0		0	0	0		0	0	0	0				0	0	0	0		Tcf3->Eomes
Tcf3->Fgf4		0	0	-2.9		2.02	0	0		0	0	0		0	0	0	0				0	0	0	0		Tcf3->Fgf4
Tcf3->Jarid2		-2.2	0	0		2.48	0	0		0	0	0		0	0	0	0				0	0	0	0		Tcf3->Jarid2
Tcf3->Klf4		0	0	0		2.82	0	0		0	0	0		0	0	0	0				0	0	0	0		Tcf3->Klf4
Tcf3->Myc		0	-2.19	0		0	0	0		0	0	0		0	0	0	0				0	0	0	0		Tcf3->Myc
Tcf3->Nanog		0	0	0		2.89	0	0		0	0	0		0	0	0	0				0	0	0	0		Tcf3->Nanog
Tcf3->Nr0b1		0	0	0		0	0	0		0	10	0		0	0	0	0				0	1	0	0		Tcf3->Nr0b1
Tcf3->Rest		-2.79	0	-2.9		0	0	0		0	0	0		0	0	0	0				0	0	0	0		Tcf3->Rest
Tcf3->Rnf2		0	-2.65	0		0	0	0		0	0	0		0	0	0	0				0	0	0	0		Tcf3->Rnf2
Tcf3->Sox2		0	0	0		2.1	0	0		0	0	0		0	0	0	0				0	0	0	0		Tcf3->Sox2
Tcf3->Stat3		-2.2	-2.26	0		0	0	0		0	0	0		0	0	0	0				0	0	0	0		Tcf3->Stat3
Tcf3->Tbx3		0	0	0		2.18	0	0		0	0	0		0	0	0	0				0	0	0	0		Tcf3->Tbx3
Tcf3->Tcfcp2l1		0	0	-2.11		0	0	0		0	0	0		0	0	0	0				0	0	0	0		Tcf3->Tcfcp2l1
Tcf3->Trim28		-3.47	0	-3.21		4	0	0		0	0	0		0	0	0	0				0	0	0	0		Tcf3->Trim28
Tcf3->Zfp57		-2.07	0	0		2.54	0	0		0	0	0		0	0	0	0				0	0	0	0		Tcf3->Zfp57
Tcfcp2l1->Bmp4		0	0	-2.06		2.64	3.22	0		0	9	0		0	0	0	0				0	1	0	0		Tcfcp2l1->Bmp4
Tcfcp2l1->Ctcf		-2.19	-2.77	0		2.26	3.52	0		0	0	0		0	0	0	0				0	0	0	0		Tcfcp2l1->Ctcf
Tcfcp2l1->Ctr9		0	0	2.09		0	0	0		0	0	0		0	0	0	0				0	0	0	0		Tcfcp2l1->Ctr9
Tcfcp2l1->Eomes		0	0	0		2.48	0	0		0	0	0		0	0	0	0				0	0	0	0		Tcfcp2l1->Eomes
Tcfcp2l1->Fgf4		0	0	2.43		0	0	0		0	0	0		0	0	0	0				0	0	0	0		Tcfcp2l1->Fgf4
Tcfcp2l1->Jarid2		-3.85	-4.59	0		2.48	0	0		10	0	0		0	0	0	0				-1	0	0	-1		Tcfcp2l1->Jarid2
Tcfcp2l1->Klf4		5.07	2.73	4.11		2.92	0	0		0	0	0		0	0	0	0				0	0	0	0		Tcfcp2l1->Klf4
Tcfcp2l1->Lin28a		-6.57	-5.7	0		2.18	3.15	0		10	0	0		0	0	0	0				-1	0	0	-1		Tcfcp2l1->Lin28a
Tcfcp2l1->Mbd3		-6.59	-4.95	-2.8		2.48	0	0		0	0	0		0	0	0	0				-1	0	0	-1		Tcfcp2l1->Mbd3
Tcfcp2l1->Myc		0	0	0		0	0	2.20066		0	0	5		0	0	0	0				0	0	0	0		Tcfcp2l1->Myc
Tcfcp2l1->Nanog		0	0	0		2.74	2.32	0		0	0	0		0	0	0	0				0	0	0	0		Tcfcp2l1->Nanog
Tcfcp2l1->Pou5f1		0	0	-2.23		0	0	0		0	0	0		0	0	0	0				0	0	0	0		Tcfcp2l1->Pou5f1
Tcfcp2l1->Rest		-4.25	-5.32	0		0	0	0		0	0	0		0	0	0	0				-1	0	0	-1		Tcfcp2l1->Rest
Tcfcp2l1->Tbx3		8.81	6.3	3		4	4	0		0	0	0		0	0	0	0				1	0	0	1		Tcfcp2l1->Tbx3
Tcfcp2l1->Tcf3		0	0	-2.11		0	0	0		0	0	0		0	0	0	0				0	0	0	0		Tcfcp2l1->Tcf3
Tcfcp2l1->Trim28		-2.19	-3.31	0		0	0	0		0	0	0		0	0	0	0				0	0	0	0		Tcfcp2l1->Trim28
Tcfcp2l1->Utf1		-2.7	-2.05	0		0	0	0		0	0	0		0	0	0	0				0	0	0	0		Tcfcp2l1->Utf1
Tcfcp2l1->Zfp281		0	0	0		2.02	0	0		0	0	0		0	0	0	0				0	0	0	0		Tcfcp2l1->Zfp281
Tcfcp2l1->Zfp42		-4.67	-4.25	0		2.34	0	0		0	0	0		0	0	0	0				-1	0	0	-1		Tcfcp2l1->Zfp42
Trim28->Bmp4		-4.12	-3.05	-2.9		2.64	2.49	0		0	0	0		0	0	0	0				0	0	0	0		Trim28->Bmp4
Trim28->Cbx1		2.61	0	2.79		0	0	0		0	0	0		0	0	0	0				0	0	0	0		Trim28->Cbx1
Trim28->Dppa2		0	0	-2.34		0	0	0		0	0	0		0	0	0	0				0	0	0	0		Trim28->Dppa2
Trim28->Dppa4		-2.01	0	-4		0	0	0		0	0	0		0	0	0	0				0	0	0	0		Trim28->Dppa4
Trim28->Eomes		-2.98	0	0		0	0	0		0	0	0		0	0	0	0				0	0	0	0		Trim28->Eomes
Trim28->Fbxo15		3.7	3.32	0		0	0	0		0	0	0		0	0	0	0				0	0	0	0		Trim28->Fbxo15
Trim28->Fgf4		0	0	3		0	0	0		0	0	0		0	0	0	0				0	0	0	0		Trim28->Fgf4
Trim28->Gli2		-4.37	-2.81	0		0	0	0		0	0	0		0	0	0	0				0	0	0	0		Trim28->Gli2
Trim28->Jarid2		2.32	0	0		0	0	0		0	0	0		0	0	0	0				0	0	0	0		Trim28->Jarid2
Trim28->Klf4		0	-2.43	0		0	0	0		0	0	0		0	0	0	0				0	0	0	0		Trim28->Klf4
Trim28->Lin28a		9.95	8.77	3.62		4	4	0		0	0	0		0	0	0	0				1	0	0	1		Trim28->Lin28a
Trim28->Mbd3		7.65	5.07	4.11		2.82	0	0		0	0	8.9		0	0	0	0				1	0	0	1		Trim28->Mbd3
Trim28->Rest		10	7.76	5.47		4	4	0		0	0	0		0	0	0	0				1	0	0	1		Trim28->Rest
Trim28->Rnf2		-2.02	-2.21	0		0	0	0		0	0	0		0	0	0	0				0	0	0	0		Trim28->Rnf2
Trim28->Sall4		4.96	3.3	2.6		3.05	2.03	0		0	0	0		0	0	0	0				0	0	0	0		Trim28->Sall4
Trim28->Tbx3		-2.27	-2.4	0		0	2.27	0		0	0	0		0	0	0	0				0	0	0	0		Trim28->Tbx3
Trim28->Tcf3		-3.47	0	-3.21		4	0	0		10	0	0		0	0	0	0				0	0	0	0		Trim28->Tcf3
Trim28->Tcfcp2l1		-2.19	-3.31	0		0	0	0		0	0	0		0	0	0	0				0	0	0	0		Trim28->Tcfcp2l1
Trim28->Utf1		0	3.32	0		0	0	0		0	0	0		0	0	0	0				0	0	0	0		Trim28->Utf1
Trim28->Wdr5		3.69	0	9.26		2.26	0	4		0	0	0		0	0	0	0				0	0	0	0		Trim28->Wdr5
Trim28->Zfp281		5.47	6.33	0		0	0	0		0	0	0		0	0	0	0				1	0	0	1		Trim28->Zfp281
Trim28->Zfp42		10	8.78	0		4	2.64	0		8.5	9.8	0		0	0	0	0				1	1	0	2		Trim28->Zfp42
Trim28->Zfp57		2.98	0	0		0	0	0		0	0	0		0	0	0	0				0	0	0	0		Trim28->Zfp57
Utf1->Bmp4		0	0	0		2.62	0	0		0	0	0		0	0	0	0				0	0	0	0		Utf1->Bmp4
Utf1->Cbx1		0	2.72	0		0	0	0		0	0	0		0	0	0	0				0	0	0	0		Utf1->Cbx1
Utf1->Ctcf		0	0	0		2.18	0	0		0	0	0		0	0	0	0				0	0	0	0		Utf1->Ctcf
Utf1->Ctr9		0	0	0		2.34	2.15	0		0	0	0		0	0	0	0				0	0	0	0		Utf1->Ctr9
Utf1->Dppa2		2.24	2.48	0		3.22	0	0		0	0	0		0	0	0	0				0	0	0	0		Utf1->Dppa2
Utf1->Gli2		-2.27	0	-3.25		0	0	0		0	0	0		0	0	0	0				0	0	0	0		Utf1->Gli2
Utf1->Klf4		-2.21	-2.68	0		0	0	0		0	0	0		0	0	0	0				0	0	0	0		Utf1->Klf4
Utf1->Lin28a		2.54	3.01	0		0	0	0		0	0	0		0	0	0	0				0	0	0	0		Utf1->Lin28a
Utf1->Myc		2.1	2.64	0		2.62	0	0		0	0	0		0	0	0	0				0	0	0	0		Utf1->Myc
Utf1->Nanog		-5.25	-3.3	-3.07		2.4	0	0		0	0	0		0	0	0	0				0	0	0	0		Utf1->Nanog
Utf1->Nr5a2		-4.7	-5.84	0		2.18	3.3	0		0	0	0		0	0	0	0				-1	0	0	-1		Utf1->Nr5a2
Utf1->Tbx3		-4.04	-3.9	0		0	0	0		0	0	0		0	0	0	0				0	0	0	0		Utf1->Tbx3
Utf1->Tcfcp2l1		-2.7	-2.05	0		0	0	0		0	0	0		0	0	0	0				0	0	0	0		Utf1->Tcfcp2l1
Utf1->Trim28		0	3.32	0		0	0	0		0	0	0		0	0	0	0				0	0	0	0		Utf1->Trim28
Wdr5->Bmp4		0	0	-3.07		0	0	0		0	0	0		0	0	0	0				0	0	0	0		Wdr5->Bmp4
Wdr5->Cbx1		0	-2.72	2.08		0	0	0		0	0	8.4		0	0	0	0				0	0	0	0		Wdr5->Cbx1
Wdr5->Ctcf		0	0	0		0	0	0		0	0	9		0	0	0	0				0	0	0	0		Wdr5->Ctcf
Wdr5->Ctr9		-3.3	-3.61	0		0	0	0		0	0	0		0	0	0	0				0	0	0	0		Wdr5->Ctr9
Wdr5->Dppa2		0	0	-2.68		0	0	0		0	0	5.9		0	0	0	0				0	0	0	0		Wdr5->Dppa2
Wdr5->Dppa4		-4.04	0	-4.47		0	0	0		0	0	9.2		0	0	0	0				0	0	0	0		Wdr5->Dppa4
Wdr5->Eomes		-2.73	0	-3.19		0	0	0		0	0	0		0	0	0	0				0	0	0	0		Wdr5->Eomes
Wdr5->Fgf4		0	0	0		2.54	0	0		0	0	0		0	0	0	0				0	0	0	0		Wdr5->Fgf4
Wdr5->Jarid2		-4.97	-6.31	0		0	0	0		0	0	0		0	0	0	0				-1	0	0	-1		Wdr5->Jarid2
Wdr5->Klf4		2.28	3.87	0		0	2.15	0		0	0	0		0	0	0	0				0	0	0	0		Wdr5->Klf4
Wdr5->Lin28a		0	0	2.08		0	0	0		0	0	0		0	0	0	0				0	0	0	0		Wdr5->Lin28a
Wdr5->Nanog		3.3	3.01	0		0	0	0		0	0	0		0	0	0	0				0	0	0	0		Wdr5->Nanog
Wdr5->Rest		0	0	4.87		0	0	0		0	0	9.2		0	0	0	0				0	0	0	0		Wdr5->Rest
Wdr5->Trim28		3.69	0	9.26		2.26	0	4		5.8	0	7.7		0	0	0	0				0	0	0	0		Wdr5->Trim28
Wdr5->Zscan10		-2.61	-2.21	0		0	0	0		0	0	0		0	0	0	0				0	0	0	0		Wdr5->Zscan10
Zfp281->Bmp4		-2.14	0	0		0	0	0		0	0	0		0	0	0	0				0	0	0	0		Zfp281->Bmp4
Zfp281->Ctcf		4.98	5.89	0		0	2.54	0		0	0	0		0	0	0	0				1	0	0	1		Zfp281->Ctcf
Zfp281->Ctr9		3.69	5.44	0		0	2.96	0		0	9.7	0		0	0	0	0				1	1	0	2		Zfp281->Ctr9
Zfp281->Esrrb		0	-2.3	0		0	0	0		0	0	0		0	0	0	0				0	0	0	0		Zfp281->Esrrb
Zfp281->Fbxo15		2.32	0	0		2.89	2.06	0		0	0	0		0	0	0	0				0	0	0	0		Zfp281->Fbxo15
Zfp281->Fgf4		-2.05	0	0		0	0	0		0	0	0		0	0	0	0				0	0	0	0		Zfp281->Fgf4
Zfp281->Gli2		-2.34	-3.26	0		0	0	0		0	0	0		0	0	0	0				0	0	0	0		Zfp281->Gli2
Zfp281->Jarid2		4.1	3.97	0		0	0	0		0	0	0		0	0	0	0				0	0	0	0		Zfp281->Jarid2
Zfp281->Lin28a		5.45	6.31	0		0	0	0		0	0	0		0	0	0	0				1	0	0	1		Zfp281->Lin28a
Zfp281->Nanog		-2.95	-3.62	0		0	0	0		0	0	0		0	0	0	0				0	0	0	0		Zfp281->Nanog
Zfp281->Nr0b1		-3.35	-3.4	0		0	0	0		0	10	0		0	0	0	0				0	1	0	0		Zfp281->Nr0b1
Zfp281->Rest		2.96	3.32	0		0	0	0		0	0	0		0	0	0	0				0	0	0	0		Zfp281->Rest
Zfp281->Sall4		0	0	-2.08		0	0	0		0	0	0		0	0	0	0				0	0	0	0		Zfp281->Sall4
Zfp281->Sox2		0	0	0		0	2.15	0		0	0	0		0	0	0	0				0	0	0	0		Zfp281->Sox2
Zfp281->Tbx3		0	0	0		3.4	3.3	0		0	0	0		0	0	0	0				0	0	0	0		Zfp281->Tbx3
Zfp281->Tcfcp2l1		0	0	0		2.02	0	0		0	0	0		0	0	0	0				0	0	0	0		Zfp281->Tcfcp2l1
Zfp281->Trim28		5.47	6.33	0		0	0	0		0	0	0		0	0	0	0				1	0	0	1		Zfp281->Trim28
Zfp281->Zfp42		2.63	0	0		0	0	0		0	0	0		0	0	0	0				0	0	0	0		Zfp281->Zfp42
Zfp281->Zfp57		-2.38	-2.58	0		0	0	0		0	0	0		0	0	0	0				0	0	0	0		Zfp281->Zfp57
Zfp42->Ctcf		5.96	3.32	4.6		3.7	0	0		10	0	0		0	0	0	0				0	0	0	0		Zfp42->Ctcf
Zfp42->Dppa4		0	0	0		0	2.82	0		0	0	0		0	0	0	0				0	0	0	0		Zfp42->Dppa4
Zfp42->Eomes		-3.24	-2.41	0		2.4	0	0		8.5	0	0		0	0	0	0				0	0	0	0		Zfp42->Eomes
Zfp42->Fbxo15		4.1	3.32	0		0	0	0		0	0	0		0	0	0	0				0	0	0	0		Zfp42->Fbxo15
Zfp42->Jarid2		2.32	0	0		3.15	4	0		0	0	0		0	0	0	0				0	0	0	0		Zfp42->Jarid2
Zfp42->Klf4		2.28	2.69	0		0	0	0		0	0	0		0	0	0	0				0	0	0	0		Zfp42->Klf4
Zfp42->Myc		-4.11	-3.5	0		0	0	0		0	0	0		0	0	0	0				0	0	0	0		Zfp42->Myc
Zfp42->Nanog		5.45	5.44	0		2.48	0	0		0	0	0		0	0	0	0				1	0	0	1		Zfp42->Nanog
Zfp42->Nr0b1		-5.23	-3.12	-3.36		0	0	0		0	0	0		0	0	0	0				0	0	0	0		Zfp42->Nr0b1
Zfp42->Sall4		2.02	2.47	0		0	0	0		0	0	0		0	0	0	0				0	0	0	0		Zfp42->Sall4
Zfp42->Tbx3		0	0	0		0	0	2.284		0	0	0		0	0	0	0				0	0	0	0		Zfp42->Tbx3
Zfp42->Tcfcp2l1		-4.67	-4.25	0		2.34	0	0		0	0	0		0	0	0	0				-1	0	0	-1		Zfp42->Tcfcp2l1
Zfp42->Trim28		10	8.78	0		4	2.64	0		0	0	0		0	0	0	0				1	0	0	1		Zfp42->Trim28
Zfp42->Zfp281		2.63	0	0		0	0	0		0	0	0		0	0	0	0				0	0	0	0		Zfp42->Zfp281
Zfp42->Zfp57		5.31	2.58	3		0	0	0		0	0	0		0	0	0	0				0	0	0	0		Zfp42->Zfp57
Zfp57->Cbx1		-3.29	-4.2	0		0	0	0		0	0	0		0	0	0	0				-1	0	0	-1		Zfp57->Cbx1
Zfp57->Ctcf		-2.98	-3.35	0		0	0	0		0	0	0		0	0	0	0				0	0	0	0		Zfp57->Ctcf
Zfp57->Ctr9		-2.66	0	0		0	0	0		0	0	0		0	0	0	0				0	0	0	0		Zfp57->Ctr9
Zfp57->Eomes		0	0	2.09		4	0	0		0	0	0		0	0	0	0				0	0	0	0		Zfp57->Eomes
Zfp57->Fbxo15		0	-3.08	0		0	0	0		0	0	0		0	0	0	0				0	0	0	0		Zfp57->Fbxo15
Zfp57->Fgf4		4.11	3.46	0		0	0	0		0	0	0		0	0	0	0				0	0	0	0		Zfp57->Fgf4
Zfp57->Gli2		0	0	0		4	4	0		0	9.5	0		0	0	0	0				0	1	0	0		Zfp57->Gli2
Zfp57->Jarid2		3.67	0	2.26		0	0	0		0	0	0		0	0	0	0				0	0	0	0		Zfp57->Jarid2
Zfp57->Klf4		7.73	6.27	0		3.15	2.37	0		0	0	0		0	0	0	0				1	0	0	1		Zfp57->Klf4
Zfp57->Lin28a		-3.66	-4.9	0		0	0	0		0	0	0		0	0	0	0				-1	0	0	-1		Zfp57->Lin28a
Zfp57->Nr5a2		-2.97	-3.13	0		0	0	0		0	0	0		0	0	0	0				0	0	0	0		Zfp57->Nr5a2
Zfp57->Sox2		0	-2.26	0		0	0	0		0	0	0		0	0	0	0				0	0	0	0		Zfp57->Sox2
Zfp57->Tbx3		2.32	2.04	0		0	0	0		0	0	0		0	0	0	0				0	0	0	0		Zfp57->Tbx3
Zfp57->Tcf3		-2.07	0	0		2.54	0	0		0	0	0		0	0	0	0				0	0	0	0		Zfp57->Tcf3
Zfp57->Trim28		2.98	0	0		0	0	0		0	0	0		0	0	0	0				0	0	0	0		Zfp57->Trim28
Zfp57->Zfp281		-2.38	-2.58	0		0	0	0		0	0	0		0	0	0	0				0	0	0	0		Zfp57->Zfp281
Zfp57->Zfp42		5.31	2.58	3		0	0	0		0	0	0		0	0	0	0				0	0	0	0		Zfp57->Zfp42
Zscan10->Bmp4		-2.4	-2.27	0		0	0	0		0	0	0		0	0	0	0				0	0	0	0		Zscan10->Bmp4
Zscan10->Cbx1		2.6	5.37	0		2.4	2.32	0		0	0	0		0	0	0	0				1	0	0	1		Zscan10->Cbx1
Zscan10->Ctcf		2.94	2.72	0		2.34	2.8	0		0	0	0		0	0	0	0				0	0	0	0		Zscan10->Ctcf
Zscan10->Dppa4		2.28	0	2.55		0	0	0		10	0	0		0	0	0	0				0	0	0	0		Zscan10->Dppa4
Zscan10->Eomes		0	-2.12	0		0	0	0		0	0	0		0	0	0	0				0	0	0	0		Zscan10->Eomes
Zscan10->Esrrb		-2.17	-2.3	0		0	0	0		0	0	0		0	0	0	0				0	0	0	0		Zscan10->Esrrb
Zscan10->Jarid2		2.94	2.72	0		0	0	0		0	0	0		0	0	0	0				0	0	0	0		Zscan10->Jarid2
Zscan10->Lin28a		2.02	3.6	0		0	0	0		0	0	0		0	0	0	0				0	0	0	0		Zscan10->Lin28a
Zscan10->Mbd3		2.31	3	0		0	0	0		0	0	0		0	0	0	0				0	0	0	0		Zscan10->Mbd3
Zscan10->Nanog		-5.93	-5.01	0		0	2.51	0		0	0	0		0	0	0	0				-1	0	0	-1		Zscan10->Nanog
Zscan10->Rest		2.02	3.3	0		0	0	0		0	0	0		0	0	0	0				0	0	0	0		Zscan10->Rest
Zscan10->Rnf2		-2.01	-2.7	0		0	0	0		0	0	0		0	0	0	0				0	0	0	0		Zscan10->Rnf2
Zscan10->Sall4		0	2.2	0		2.26	0	0		0	0	0		0	0	0	0				0	0	0	0		Zscan10->Sall4
Zscan10->Sox2		-3.56	-2.95	0		0	0	0		0	0	0		0	0	0	0				0	0	0	0		Zscan10->Sox2
Zscan10->Tbx3		-2.01	-2.61	0		0	2.37	0		0	0	0		0	0	0	0				0	0	0	0		Zscan10->Tbx3
Zscan10->Wdr5		-2.61	-2.21	0		0	0	0		0	0	0		0	0	0	0				0	0	0	0		Zscan10->Wdr5
